# Supplementary material for: Variability of Inverted Repeats in All Available Genomes of Bacteria
Source: Microbiol Spectr. 2023 Jun 26;11(4):e01648-23. doi: 10.1128/spectrum.01648-23 (PMC10434271; doi:10.1128/spectrum.01648-23)
Supplement: Supplemental file 1 — Supplemental material. Download spectrum.01648-23-s0001.xlsx, XLSX file, 0.1 MB [file spectrum.01648-23-s0001.xlsx]

## Sheet: S1  NCBI IDs
Supplementary material 1: NCBI Ids
Type (subgroup)	Name	RefSeq (NCBI)	Size [Mb]	GC%
Actinobacteria	Streptomyces bingchenggensis BCW-1_chromosome_1	NC_016582.1	11.9367	70.7546
	Kibdelosporangium phytohabitans_chromosome_1	NZ_CP012752.1	11.7598	68.4415
	Streptomyces griseochromogenes_chromosome_1	NZ_CP016279.1	10.7647	70.7563
	Streptosporangium roseum DSM 43021_chromosome_1	NC_013595.1	10.3413	70.8666
	Streptomyces scabiei 87,22_chromosome_1	NC_013929.1	10.1487	71.4528
	Streptomyces lincolnensis_chromosome_1	NZ_CP016438.1	10.3191	71.0104
	Kitasatospora setae KM-6054_chromosome_1	NC_016109.1	8.78328	74.1975
	Streptomyces noursei ATCC 11455_chromosome_1	NZ_CP011533.1	9.81588	71.453
	Streptomyces autolyticus_chromosome_1	NZ_CP019458.1	10.029	71.1439
	Frankia inefficax_chromosome_1	NC_014666.1	8.81578	72.314
	Catenulispora acidiphila DSM 44928_chromosome_1	NC_013131.1	10.4678	69.7671
	Streptomyces alboflavus_chromosome_1	NZ_CP021748.1	9.62242	72.089
	Saccharothrix espanaensis DSM 44229_chromosome_1	NC_019673.1	9.36065	72.19
	Kutzneria albida DSM 43870_chromosome_1	NZ_CP007155.1	9.87493	70.596
	Streptomyces puniciscabiei_chromosome_1	NZ_CP017248.1	9.69895	71.0888
	Lentzea guizhouensis_chromosome_1	NZ_CP016793.1	9.99787	70.0056
	Actinoplanes friuliensis DSM 7358_chromosome_1	NC_022657.1	9.37607	70.3551
	Streptomyces venezuelae_chromosome_1	NZ_CP013129.1	9.05483	71.7443
	Streptomyces vietnamensis_chromosome_1	NZ_CP010407.1	8.86714	72.0892
	Streptomyces alfalfae_chromosome_1	NZ_CP015588.1	8.62587	72.0936
	Actinoplanes missouriensis 431_chromosome_1	NC_017093.1	8.77347	70.8231
	Streptomyces griseus subsp, griseus NBRC 13350_chromosome_1	NC_010572.1	8.54593	72.2274
	Streptomyces collinus Tu 365_chromosome_1	NC_021985.1	8.27293	72.6009
	Streptomyces albireticuli_chromosome_1	NZ_CP021744.1	8.14442	72.8229
	Streptomyces albus_chromosome_1	NZ_CP010519.1	8.38467	72.6443
	Streptomyces pristinaespiralis_chromosome_1	NZ_CP011340.1	8.53259	71.5414
	Streptomyces avermitilis MA-4680 = NBRC 14893_chromosome_1	NC_003155.5	9.02561	70.7165
	Actinosynnema mirum DSM 43827_chromosome_1	NC_013093.1	8.24814	73.7089
	Streptomyces lydicus_chromosome_1	NZ_CP017157.1	8.20136	72.2186
	Streptomyces leeuwenhoekii_chromosome_1	NZ_LN831790.1	7.9039	72.7656
	Nocardia brasiliensis ATCC 700358_chromosome_1	NC_018681.1	9.43635	68.0471
	Frankia alni ACN14a_chromosome_1	NC_008278.1	7.49793	72.8281
	Amycolatopsis japonica_chromosome_1	NZ_CP008953.1	8.96132	68.892
	Saccharopolyspora erythraea NRRL 2338_chromosome_1	NC_009142.1	8.2128	71.1459
	Pseudonocardia dioxanivorans CB1190_chromosome_1	NC_015312.1	7.09657	73.3095
	Streptomyces glaucescens_chromosome_1	NZ_CP009438.1	7.4532	73.0029
	Micromonospora aurantiaca ATCC 27029_chromosome_1	NC_014391.1	7.02556	72.8221
	Streptomyces niveus_chromosome_1	NZ_CP018047.1	7.99049	70.461
	Kribbella flavida DSM 17836_chromosome_1	NC_013729.1	7.57949	70.5679
	Nocardia nova SH22a_chromosome_1	NZ_CP006850.1	8.34853	67.7702
	Streptomyces clavuligerus_chromosome_1	NZ_CP016559.1	6.8837	72.6855
	Amycolatopsis methanolica 239_chromosome_1	NZ_CP009110.1	7.23739	71.5272
	Conexibacter woesei DSM 14684_chromosome_1	NC_013739.1	6.35937	72.7334
	Kitasatospora aureofaciens_chromosome_1	NZ_CP020567.1	6.82433	72.6217
	Nocardia seriolae_chromosome_1	NZ_CP017839.1	8.30452	68.0803
	Rhodococcus jostii RHA1_chromosome_1	NC_008268.1	7.80476	67.5158
	Actinoalloteichus hoggarensis_chromosome_1	NZ_CP022521.1	6.60672	71.1473
	Streptomyces pluripotens_chromosome_1	NZ_CP021080.1	7.34607	69.9424
	Streptomyces cattleya NRRL 8057 = DSM 46488_chromosome_1	NC_017586.1	6.28297	72.9397
	Verrucosispora maris AB-18-032_chromosome_1	NC_015434.1	6.67398	70.8545
	Modestobacter marinus_chromosome_1	NC_017955.1	5.57552	74.1311
	Nocardia sp, Y48_chromosome_1	NZ_CP018082.1	7.31011	68.0864
	Nakamurella multipartita DSM 44233_chromosome_1	NC_013235.1	6.0603	70.9164
	Mycolicibacterium goodii_chromosome_1	NZ_CP012150.1	7.10593	67.5718
	Pimelobacter simplex_chromosome_1	NZ_CP009896.1	5.63736	72.8502
	Geodermatophilus obscurus DSM 43160_chromosome_1	NC_013757.1	5.3225	73.9841
	Nocardiopsis dassonvillei subsp, dassonvillei DSM 43111_chromosome_1	NC_014210.1	5.76796	72.8292
	Streptomyces xiamenensis_chromosome_1	NZ_CP009922.2	5.9614	72.0226
	Rhodococcus aetherivorans_chromosome_1	NZ_CP011341.1	5.92275	70.6193
	Stackebrandtia nassauensis DSM 44728_chromosome_1	NC_013947.1	6.84156	68.1339
	Thermomonospora curvata DSM 43183_chromosome_1	NC_013510.1	5.63902	71.642
	Prauserella marina_chromosome_1	NZ_CP016353.1	6.85192	67.5895
	Mycolicibacterium vanbaalenii PYR-1_chromosome_1	NC_008726.1	6.49186	67.7931
	Mycolicibacterium vaccae 95051_chromosome_1	NZ_CP011491.1	6.23575	68.5863
	Cellulosimicrobium cellulans_chromosome_1	NZ_CP021383.1	4.79986	74.1445
	Mycolicibacterium aurum_chromosome_1	NZ_LT549889.1	6.03873	68.521
	Actinoalloteichus hymeniacidonis_chromosome_1	NZ_CP014859.1	6.30639	68.0763
	Nocardia cyriacigeorgica GUH-2_chromosome_1	NC_016887.1	6.19465	68.3661
	Kineococcus radiotolerans SRS30216 = ATCC BAA-149_chromosome_1	NC_009664.2	4.76118	74.435
	Mycobacterium kansasii ATCC 12478_chromosome_1	NC_022663.1	6.43228	66.2395
	Mycolicibacterium litorale_chromosome_1	NZ_CP019882.1	6.10371	67.3537
	Salinispora arenicola CNS-205_chromosome_1	NC_009953.1	5.78636	69.5185
	Blastococcus saxobsidens DD2_chromosome_1	NC_016943.1	4.87534	72.948
	Nocardiopsis alba ATCC BAA-2165_chromosome_1	NC_018524.1	5.84821	69.6498
	Frankia casuarinae_chromosome_1	NC_007777.1	5.43363	70.0788
	Frankia symbiont of Datisca glomerata_chromosome_1	NC_015656.1	5.32319	70.0366
	Beutenbergia cavernae DSM 12333_chromosome_1	NC_012669.1	4.66918	73.1166
	Mycolicibacterium rhodesiae NBB3_chromosome_1	NC_016604.1	6.41574	65.4905
	Mycolicibacterium chubuense NBB4_chromosome_1	NC_018027.1	5.58372	68.6857
	Mycolicibacterium fortuitum_chromosome_1	NZ_CP011269.1	6.25462	66.2199
	Mycolicibacterium phlei_chromosome_1	NZ_CP014475.1	5.34964	69.4396
	Gordonia terrae_chromosome_1	NZ_CP016594.1	5.7015	67.8105
	Mycobacterium marinum E11_chromosome_1	NZ_HG917972.2	6.33629	65.7697
	Cellulomonas fimi ATCC 484_chromosome_1	NC_015514.1	4.26634	74.7243
	Mycobacterium colombiense CECT 3035_chromosome_1	NZ_CP020821.1	5.58164	68.0888
	Mycolicibacterium gilvum Spyr1_chromosome_1	NC_014814.1	5.54775	67.8577
	Mycobacterium intracellulare ATCC 13950_chromosome_1	NC_016946.1	5.4024	68.1008
	Gordonia polyisoprenivorans VH2_chromosome_1	NC_016906.1	5.66981	67.0188
	Microlunatus phosphovorus NM-1_chromosome_1	NC_015635.1	5.68312	67.2675
	Cellulomonas flavigena DSM 20109_chromosome_1	NC_014151.1	4.12318	74.2936
	Luteipulveratus mongoliensis_chromosome_1	NZ_CP011112.1	5.42091	68.2387
	Salinispora tropica CNB-440_chromosome_1	NC_009380.1	5.18333	69.461
	Rhodococcus pyridinivorans SB3094_chromosome_1	NC_023150.1	5.22708	67.9845
	Rhodococcus hoagii 103S_chromosome_1	NC_014659.1	5.04317	68.8248
	Mycobacterium avium subsp, paratuberculosis K-10_chromosome_1	NC_002944.2	4.82978	69.2986
	Mycolicibacterium neoaurum VKM Ac-1815D_chromosome_1	NC_023036.2	5.42127	66.8853
	Thermobispora bispora DSM 43833_chromosome_1	NC_014165.1	4.18998	72.4291
	Nocardioides dokdonensis FR1436_chromosome_1	NZ_CP015079.1	4.37671	72.2558
	Rhodococcus erythropolis CCM2595_chromosome_1	NC_022115.1	6.2812	62.4533
	Gordonia bronchialis DSM 43247_chromosome_1	NC_013441.1	5.2086	67.0724
	Sinomonas atrocyanea_chromosome_1	NZ_CP014518.1	4.41024	71.455
	Agromyces aureus_chromosome_1	NZ_CP013979.1	4.37312	70.3925
	Ilumatobacter coccineus YM16-304_chromosome_1	NC_020520.1	4.83018	67.2924
	Sanguibacter keddieii DSM 10542_chromosome_1	NC_013521.1	4.25341	71.8865
	Isoptericola dokdonensis DS-3_chromosome_1	NZ_CP014209.1	3.82697	73.8113
	Mycolicibacter sinensis_chromosome_1	NC_015576.1	4.64367	68.3722
	Cnuibacter physcomitrellae_chromosome_1	NZ_CP020715.1	4.0615	71.0826
	Kocuria flava_chromosome_1	NZ_CP013254.1	3.50434	74.1817
	Rhodococcus fascians D188_chromosome_1	NZ_CP015235.1	5.13999	64.6785
	Curtobacterium pusillum_chromosome_1	NZ_CP018783.1	3.97375	70.8732
	Xylanimonas cellulosilytica DSM 15894_chromosome_1	NC_013530.1	3.74278	72.4876
	Cellulomonas gilvus ATCC 13127_chromosome_1	NC_015671.1	3.52644	73.8129
	Tsukamurella paurometabola DSM 20162_chromosome_1	NC_014158.1	4.37992	68.413
	Microbacterium testaceum StLB037_chromosome_1	NC_015125.1	3.98203	70.2784
	Intrasporangium calvum DSM 43043_chromosome_1	NC_014830.1	4.02438	70.7037
	Isoptericola variabilis 225_chromosome_1	NC_015588.1	3.30774	73.8877
	Pseudarthrobacter sulfonivorans_chromosome_1	NZ_CP013747.1	5.04376	64.6588
	Aeromicrobium erythreum_chromosome_1	NZ_CP011502.1	3.62924	72.1377
	Mycobacteroides chelonae CCUG 47445_chromosome_1	NZ_CP007220.1	5.02982	63.9202
	Cryobacterium arcticum_chromosome_1	NZ_CP016282.1	4.1745	68.6003
	Nocardia farcinica_chromosome_1	NZ_LN868938.1	3.64876	71.0363
	Saccharomonospora viridis DSM 43017_chromosome_1	NC_013159.1	4.30835	67.3151
	Pseudarthrobacter chlorophenolicus A6_chromosome_1	NC_011886.1	4.39554	66.2797
	Leifsonia xyli_chromosome_1	NZ_CP014761.1	3.59676	70.2199
	Clavibacter michiganensis subsp, sepedonicus_chromosome_1	NC_010407.1	3.25865	72.5561
	Microbacterium paludicola_chromosome_1	NZ_CP018134.1	3.41083	70.0957
	Microterricola viridarii_chromosome_1	NZ_CP014145.1	3.68973	68.6984
	Microbacterium aurum_chromosome_1	NZ_CP018762.1	3.42489	69.8984
	Pseudarthrobacter phenanthrenivorans Sphe3_chromosome_1	NC_015145.1	4.25041	65.5849
	Hoyosella subflava DQS3-9A1_chromosome_1	NC_015564.1	4.73881	62.2442
	Acidipropionibacterium acidipropionici_chromosome_1	NZ_CP013126.1	3.65138	68.7668
	Corynebacterium sphenisci DSM 44792_chromosome_1	NZ_CP009248.1	2.5948	74.7296
	Mycobacterium haemophilum DSM 44634_chromosome_1	NZ_CP011883.2	4.23576	63.9479
	Actinomyces radicidentis_chromosome_1	NZ_CP014228.1	3.05161	72.5813
	Gordonibacter massiliensis_chromosome_1	NZ_LT827128.1	3.94817	65.0577
	Paenarthrobacter aurescens TC1_chromosome_1	NC_008711.1	4.59769	62.343
	Tessaracoccus flavescens_chromosome_1	NZ_CP019607.1	3.6038	68.2753
	Rathayibacter tritici_chromosome_1	NZ_CP015515.1	3.35468	69.4815
	Brevibacterium aurantiacum_chromosome_1	NZ_CP017150.1	4.20993	62.6327
	Microbacterium chocolatum_chromosome_1	NZ_CP015810.1	3.1179	69.9743
	Thermobifida fusca YX_chromosome_1	NC_007333.1	3.64225	67.5028
	Brevibacterium linens_chromosome_1	NZ_CP014869.1	3.86224	64.1645
	Rubrobacter xylanophilus DSM 9941_chromosome_1	NC_008148.1	3.22575	70.4766
	Dietzia timorensis_chromosome_1	NZ_CP015961.1	3.60789	65.5832
	Corynebacterium variabile DSM 44702_chromosome_1	NC_015859.1	3.43301	67.1459
	Dermacoccus nishinomiyaensis_chromosome_1	NZ_CP008889.1	3.02902	69.1271
	Arthrobacter alpinus_chromosome_1	NZ_CP013200.1	4.32248	60.6479
	Arthrobacter alpinus_chromosome_1	NZ_CP012677.1	4.04645	62.1965
	Eggerthella lenta DSM 2243_chromosome_1	NC_013204.1	3.63226	64.2046
	Corynebacterium halotolerans YIM 70093 = DSM 44683_chromosome_1	NC_020302.1	3.13575	68.4445
	Kocuria palustris_chromosome_1	NZ_CP012507.1	2.85445	70.4978
	Tessaracoccus flavus_chromosome_1	NZ_CP019605.1	3.22289	67.9287
	Kytococcus sedentarius DSM 20547_chromosome_1	NC_013169.1	2.78502	71.6275
	Corynebacterium frankenforstense DSM 45800_chromosome_1	NZ_CP009247.1	2.60415	71.5065
	Pseudopropionibacterium propionicum F0230a_chromosome_1	NC_018142.1	3.44936	66.0606
	Micrococcus luteus NCTC 2665_chromosome_1	NC_012803.1	2.5011	72.9952
	Corynebacterium glyciniphilum AJ 3170_chromosome_1	NZ_CP006842.1	3.50979	64.8165
	Glutamicibacter halophytocola_chromosome_1	NZ_CP012750.1	3.9118	59.9962
	Actinomyces oris_chromosome_1	NZ_CP014232.1	3.04292	68.4582
	Kocuria rhizophila DC2201_chromosome_1	NC_010617.1	2.69754	71.1638
	Segniliparus rotundus DSM 44985_chromosome_1	NC_014168.1	3.15753	66.7913
	Glutamicibacter arilaitensis Re117_chromosome_1	NC_014550.1	3.85926	59.2865
	Bifidobacterium scardovii JCM 12489 = DSM 13734_chromosome_1	NZ_AP012331.1	3.15835	64.6309
	Corynebacterium humireducens NBRC 106098 = DSM 45392_chromosome_1	NZ_CP005286.1	2.68131	68.5703
	Corynebacterium maris DSM 45190_chromosome_1	NC_021915.1	2.78757	66.6684
	Corynebacterium vitaeruminis DSM 20294_chromosome_1	NZ_CP004353.1	2.93178	65.5252
	Leifsonia xyli subsp, cynodontis DSM 46306_chromosome_1	NC_022438.1	2.68642	68.3453
	Corynebacterium terpenotabidum Y-11_chromosome_1	NC_021663.1	2.75123	67.0176
	Rubrobacter radiotolerans_chromosome_1	NZ_CP007514.1	2.87549	66.9121
	Corynebacterium efficiens YS-314_chromosome_1	NC_004369.1	3.14709	63.1399
	Corynebacterium marinum DSM 44953_chromosome_1	NZ_CP007790.1	2.60727	68.0519
	Propionibacterium freudenreichii subsp, freudenreichii_chromosome_1	NZ_CP010341.1	2.64917	67.3358
	Corynebacterium doosanense CAU 212 = DSM 45436_chromosome_1	NZ_CP006764.1	2.6718	66.8485
	Slackia heliotrinireducens DSM 20476_chromosome_1	NC_013165.1	3.16504	60.2116
	Acidothermus cellulolyticus 11B_chromosome_1	NC_008578.1	2.44354	66.9073
	Adlercreutzia equolifaciens DSM 19450_chromosome_1	NC_022567.1	2.86253	63.4593
	Acidimicrobium ferrooxidans DSM 10331_chromosome_1	NC_013124.1	2.15816	68.2893
	Corynebacterium uterequi_chromosome_1	NZ_CP011546.1	2.41944	65.4979
	Corynebacterium imitans_chromosome_1	NZ_CP009211.1	2.56532	64.2625
	Corynebacterium testudinoris_chromosome_1	NZ_CP011545.1	2.72123	63.1383
	Renibacterium salmoninarum ATCC 33209_chromosome_1	NC_010168.1	3.15525	56.2713
	Corynebacterium casei LMG S-19264_chromosome_1	NZ_CP004350.1	3.11349	55.6867
	Corynebacterium falsenii DSM 44353_chromosome_1	NZ_CP007156.1	2.67761	63.177
	Devriesea agamarum_chromosome_1	NZ_LN849456.1	2.95888	60.1358
	Corynebacterium mustelae_chromosome_1	NZ_CP011542.1	3.39155	52.5375
	Corynebacterium aurimucosum ATCC 700975_chromosome_1	NC_012590.1	2.79019	60.6341
	Cutibacterium avidum 44067_chromosome_1	NC_021064.1	2.52614	63.4817
	Corynebacterium atypicum_chromosome_1	NZ_CP008944.1	2.31138	65.5074
	Corynebacterium singulare_chromosome_1	NZ_CP010827.1	2.83052	60.1187
	Corynebacterium lactis RW2-5_chromosome_1	NZ_CP006841.1	2.76974	60.5297
	Corynebacterium aquilae DSM 44791_chromosome_1	NZ_CP009245.1	2.92644	60.917
	Corynebacterium flavescens_chromosome_1	NZ_CP009246.1	2.75865	59.9164
	Corynebacterium urealyticum DSM 7109_chromosome_1	NC_010545.1	2.36922	64.1852
	Corynebacterium simulans_chromosome_1	NZ_CP014634.1	2.73797	59.008
	Corynebacterium phocae_chromosome_1	NZ_CP009249.1	2.77961	58.834
	Corynebacterium crudilactis_chromosome_1	NZ_CP015622.1	3.04737	51.5895
	Bifidobacterium dentium JCM 1195 = DSM 20436_chromosome_1	NZ_AP012326.1	2.63567	58.5379
	Corynebacterium ureicelerivorans_chromosome_1	NZ_CP009215.1	2.27999	65.0135
	Corynebacterium deserti GIMN1,010_chromosome_1	NZ_CP009220.1	2.97215	55.2763
	Neomicrococcus aestuarii_chromosome_1	NZ_CP018135.1	2.66784	59.1462
	Dermabacter vaginalis_chromosome_1	NZ_CP012117.1	2.39231	62.588
	Corynebacterium ammoniagenes DSM 20306_chromosome_1	NZ_CP009244.1	2.79019	55.5427
	Corynebacterium stationis_chromosome_1	NZ_CP009251.1	2.80877	54.812
	Corynebacterium jeikeium_chromosome_1	NZ_CP022054.2	2.65088	58.649
	Corynebacterium epidermidicanis_chromosome_1	NZ_CP011541.1	2.69207	58.0607
	Corynebacterium jeikeium K411_chromosome_1	NC_007164.1	2.4625	61.3954
	Corynebacterium callunae DSM 20147_chromosome_1	NC_020506.1	2.83955	52.3911
	Cutibacterium acnes KPA171202_chromosome_1	NC_006085.1	2.56026	60.0107
	Denitrobacterium detoxificans_chromosome_1	NZ_CP011402.1	2.44625	59.4979
	Corynebacterium camporealensis_chromosome_1	NZ_CP011311.1	2.45181	59.4075
	Rathayibacter toxicus_chromosome_1	NZ_CP013292.1	2.34603	61.4758
	Jonesia denitrificans DSM 20603_chromosome_1	NC_013174.1	2.74965	58.4167
	Actinomyces meyeri_chromosome_1	NZ_CP012072.1	2.04909	65.5099
	Olsenella uli DSM 7084_chromosome_1	NC_014363.1	2.0519	64.6975
	Coriobacterium glomerans PW2_chromosome_1	NC_015389.1	2.11568	60.3935
	Bifidobacterium pseudolongum PV8-2_chromosome_1	NZ_CP007457.1	2.0327	63.2597
	Actinotignum schaalii_chromosome_1	NZ_CP008802.1	2.15931	62.1918
	Corynebacterium resistens DSM 45100_chromosome_1	NC_015673.1	2.60131	57.0919
	Trueperella pyogenes_chromosome_1	NZ_CP007519.1	2.33839	59.5013
	Bifidobacterium thermophilum RBL67_chromosome_1	NC_020546.1	2.29164	60.1106
	Corynebacterium kroppenstedtii DSM 44385_chromosome_1	NC_012704.1	2.4468	57.4598
	Bifidobacterium breve DSM 20213 = JCM 1192_chromosome_1	NZ_AP012324.1	2.26941	58.8902
	Bifidobacterium asteroides PRL2011_chromosome_1	NC_018720.1	2.1673	60.0536
	Rothia dentocariosa ATCC 17931_chromosome_1	NC_014643.1	2.50603	53.6876
	Rothia mucilaginosa DY-18_chromosome_1	NC_013715.1	2.2646	59.6222
	Bifidobacterium adolescentis ATCC 15703_chromosome_1	NC_008618.1	2.08964	59.1842
	Corynebacterium diphtheriae_chromosome_1	NZ_LN831026.1	2.46367	53.5241
	Bifidobacterium angulatum DSM 20098 = JCM 7096_chromosome_1	NZ_AP012322.1	2.02197	59.4305
	Bifidobacterium animalis subsp, lactis DSM 10140_chromosome_1	NC_012815.1	1.93848	60.482
	Corynebacterium kutscheri_chromosome_1	NZ_CP011312.1	2.35406	46.4627
	Corynebacterium pseudotuberculosis C231_chromosome_1	NC_017301.1	2.32821	52.1892
	Bifidobacterium actinocoloniiforme DSM 22766_chromosome_1	NZ_CP011786.1	1.83006	62.7078
	Mobiluncus curtisii ATCC 43063_chromosome_1	NC_014246.1	2.14648	55.4132
	Parascardovia denticolens DSM 10105 = JCM 12538_chromosome_1	NZ_AP012333.1	1.89086	58.3129
	Corynebacterium argentoratense DSM 44202_chromosome_1	NC_022198.1	2.0319	58.9005
	Bifidobacterium coryneforme_chromosome_1	NZ_CP007287.1	1.75515	60.5093
	Lawsonella clevelandensis_chromosome_1	NZ_CP009312.1	1.86055	58.5924
	Arcanobacterium haemolyticum DSM 20595_chromosome_1	NC_014218.1	1.98615	53.1332
	Scardovia inopinata JCM 12537_chromosome_1	NZ_AP012334.1	1.79786	48.6334
	Gardnerella vaginalis 409-05_chromosome_1	NC_013721.1	1.61755	42.0162
	Atopobium parvulum DSM 20469_chromosome_1	NC_013203.1	1.54381	45.6866
	Phoenicibacter massiliensis_chromosome_1	NZ_LT821227.1	1.44796	43.4405
	Cryptobacterium curtum DSM 15641_chromosome_1	NC_013170.1	1.6178	50.9115
	Rhodoluna lacicola_chromosome_1	NZ_CP007490.1	1.43043	51.5268
	Nocardiopsis dassonvillei subsp, dassonvillei DSM 43111_chromosome_2	NC_014211.1	0.775354	71.9896
	Tropheryma whipplei str, Twist_chromosome_1	NC_004572.3	0.927303	46.3319
Alphaproteobacteria	Methylobacterium nodulans ORS 2060_chromosome_1	NC_011894.1	7.77246	68.8572
	Bradyrhizobium japonicum USDA 6_chromosome_1	NC_017249.1	9.20738	63.6656
	Bradyrhizobium oligotrophicum S58_chromosome_1	NC_020453.1	8.26417	65.1262
	Methylobacterium radiotolerans JCM 2831_chromosome_1	NC_010505.1	6.07783	71.5021
	Bradyrhizobium icense_chromosome_1	NZ_CP016428.1	8.32277	62.0253
	Methylobacterium aquaticum_chromosome_1	NZ_AP014704.1	5.34827	71.1067
	Methylorubrum populi BJ001_chromosome_1	NC_010725.1	5.80044	69.3901
	Sphingomonas sanxanigenens DSM 19645 = NX02_chromosome_1	NZ_CP006644.1	6.2059	66.7808
	Bosea vaviloviae_chromosome_1	NZ_CP017147.1	6.37379	65.5462
	Sphingomonas wittichii RW1_chromosome_1	NC_009511.1	5.38226	68.3975
	Rhodopseudomonas palustris HaA2_chromosome_1	NC_007778.1	5.33166	66.0383
	Rhodopseudomonas palustris BisB18_chromosome_1	NC_007925.1	5.51384	64.9572
	Rhodopseudomonas palustris BisA53_chromosome_1	NC_008435.1	5.50549	64.4426
	Rhodopseudomonas palustris CGA009_chromosome_1	NC_005296.1	5.45921	65.0381
	Xanthobacter autotrophicus Py2_chromosome_1	NC_009720.1	5.30893	67.4647
	Azorhizobium caulinodans ORS 571_chromosome_1	NC_009937.1	5.36977	67.319
	Sphingomonas hengshuiensis_chromosome_1	NZ_CP010836.1	5.19154	66.6979
	Sphingopyxis macrogoltabida_chromosome_1	NZ_CP009429.1	5.17493	65.148
	Aminobacter aminovorans_chromosome_1	NZ_CP015005.1	5.62395	63.4484
	Starkeya novella DSM 506_chromosome_1	NC_014217.1	4.76502	67.8847
	Rhodospirillum centenum SW_chromosome_1	NC_011420.2	4.35554	70.4612
	Pseudorhodoplanes sinuspersici_chromosome_1	NZ_CP021112.1	5.97161	60.3157
	Sphingomonas panacis_chromosome_1	NZ_CP014168.1	5.00381	65.6639
	Roseomonas gilardii_chromosome_1	NZ_CP015583.1	4.32815	70.6876
	Caulobacter segnis ATCC 21756_chromosome_1	NC_014100.1	4.65562	67.6669
	Polymorphum gilvum SL003B-26A1_chromosome_1	NC_015259.1	4.64937	67.2181
	Sphingopyxis granuli_chromosome_1	NZ_CP012199.1	4.67985	66.1857
	Phenylobacterium zucineum HLK1_chromosome_1	NC_011144.1	3.99626	71.3463
	Labrenzia aggregata_chromosome_1	NZ_CP019630.1	6.1494	58.9386
	Magnetospirillum magneticum AMB-1_chromosome_1	NC_007626.1	4.96715	65.0935
	Sphingopyxis fribergensis_chromosome_1	NZ_CP009122.1	4.99358	63.853
	Pannonibacter phragmitetus_chromosome_1	NZ_CP013068.1	5.3187	63.3375
	Salipiger profundus_chromosome_1	NZ_CP014796.1	4.60958	67.0782
	Defluviimonas alba_chromosome_1	NZ_CP012661.1	4.7383	66.7123
	Sphingomonas koreensis_chromosome_1	NZ_CP018820.1	4.50829	66.1091
	Celeribacter indicus_chromosome_1	NZ_CP004393.1	4.52911	66.0083
	Sphingomonas taxi_chromosome_1	NZ_CP009571.1	3.8591	68.0014
	Sphingomonas melonis TY_chromosome_1	NZ_CP017578.1	4.15648	67.0562
	Methylocystis bryophila_chromosome_1	NZ_CP019948.1	4.53295	63.2301
	Tistrella mobilis KA081020-065_chromosome_1	NC_017956.1	3.91949	68.145
	Martelella endophytica_chromosome_1	NZ_CP010803.1	4.81733	62.137
	Methylocella silvestris BL2_chromosome_1	NC_011666.1	4.30543	63.0834
	Rhodovulum sulfidophilum DSM 1374_chromosome_1	NZ_CP015418.1	4.13259	66.7562
	Rhizobium leguminosarum bv, trifolii WSM1689_chromosome_1	NZ_CP007045.1	4.85452	61.1008
	Martelella mediterranea DSM 17316_chromosome_1	NZ_CP020330.1	4.67148	62.5226
	Blastochloris viridis_chromosome_1	NZ_CP012946.1	3.72484	67.9329
	Pelagibaca abyssi_chromosome_1	NZ_CP015093.1	4.24639	65.8769
	Acidiphilium multivorum AIU301_chromosome_1	NC_015186.1	3.74941	67.5792
	Neorhizobium galegae bv, orientalis str, HAMBI 540_chromosome_1	NZ_HG938353.1	4.64796	61.481
	Rhizobium leguminosarum bv, trifolii WSM2304_chromosome_1	NC_011369.1	4.53795	61.5309
	Gluconacetobacter diazotrophicus PA1 5_chromosome_1	NC_011365.1	3.88749	66.378
	Magnetospirillum gryphiswaldense MSR-1 v2_chromosome_1	NC_023065.1	4.3658	63.285
	Sphingopyxis terrae subsp, terrae NBRC 15098_chromosome_1	NZ_CP013342.1	3.97909	64.5726
	Nitrobacter hamburgensis X14_chromosome_1	NC_007964.1	4.40697	61.7138
	Rhizobium etli CFN 42_chromosome_1	NC_007761.1	4.38161	61.2722
	Caulobacter henricii_chromosome_1	NZ_CP013002.1	3.8642	65.7986
	Rhodobacter capsulatus SB 1003_chromosome_1	NC_014034.1	3.73896	66.5618
	Paracoccus yeei_chromosome_1	NZ_CP020442.2	3.62213	67.1777
	Ruegeria pomeroyi DSS-3_chromosome_1	NC_003911.12	4.10944	64.2229
	Ensifer adhaerens_chromosome_1	NZ_CP015880.1	4.07118	62.827
	Brevundimonas subvibrioides ATCC 15264_chromosome_1	NC_014375.1	3.44526	68.4227
	Leisingera methylohalidivorans DSM 14336_chromosome_1	NC_023135.1	4.1449	62.369
	Marinovum algicola DG 898_chromosome_1	NZ_CP010855.1	3.72713	65.5754
	Octadecabacter arcticus 238_chromosome_1	NC_020908.1	5.20028	55.2567
	Novosphingobium resinovorum_chromosome_1	NZ_CP017075.1	3.77834	65.6279
	Novosphingobium pentaromativorans US6-1_chromosome_1	NZ_CP009291.1	3.97951	63.4988
	Dinoroseobacter shibae DFL 12 = DSM 16493_chromosome_1	NC_009952.1	3.78958	66.0154
	Pararhodospirillum photometricum DSM 122_chromosome_1	NC_017059.1	3.87629	64.7391
	Sphingobium baderi_chromosome_1	NZ_CP013264.1	4.1074	62.3965
	Rhodomicrobium vannielii ATCC 17100_chromosome_1	NC_014664.1	4.01447	62.2484
	Thioclava nitratireducens_chromosome_1	NZ_CP019437.1	3.91068	64.0202
	Rhizobium gallicum bv, gallicum R602_chromosome_1	NZ_CP006877.1	4.13324	59.9727
	Roseibacterium elongatum DSM 19469_chromosome_1	NZ_CP004372.1	3.55511	65.7424
	Parvibaculum lavamentivorans DS-1_chromosome_1	NC_009719.1	3.91474	62.3281
	Thalassospira xiamenensis M-5 = DSM 17429_chromosome_1	NZ_CP004388.1	4.57657	54.8501
	Rhodobacter sphaeroides ATCC 17025_chromosome_1	NC_009428.1	3.21773	68.4775
	Phaeobacter gallaeciensis_chromosome_1	NZ_CP015124.1	4.06173	61.5163
	Sphingopyxis alaskensis RB2256_chromosome_1	NC_008048.1	3.34517	65.5015
	Hyphomicrobium nitrativorans NL23_chromosome_1	NC_022997.1	3.65384	63.8843
	Sphingobium japonicum UT26S_chromosome_1	NC_014006.1	3.51482	64.7583
	Novosphingobium aromaticivorans DSM 12444_chromosome_1	NC_007794.1	3.56158	65.1528
	Azospirillum thiophilum_chromosome_1	NZ_CP012401.1	3.03742	67.9825
	Brevundimonas vesicularis_chromosome_1	NZ_CP022048.2	3.34553	66.0678
	Beijerinckia indica subsp, indica ATCC 9039_chromosome_1	NC_010581.1	4.17015	57.0599
	Roseovarius mucosus_chromosome_1	NZ_CP020474.1	4.171	60.944
	Pelagibacterium halotolerans B2_chromosome_1	NC_016078.1	3.94484	61.3694
	Roseobacter litoralis Och 149_chromosome_1	NC_015730.1	4.50521	57.2061
	Magnetococcus marinus MC-1_chromosome_1	NC_008576.1	4.71958	54.1675
	Paracoccus aminophilus JCM 7686_chromosome_1	NC_022041.1	3.61381	63.3854
	Oligotropha carboxidovorans OM5_chromosome_1	NC_015684.1	3.59575	62.4755
	Paracoccus contaminans_chromosome_1	NZ_CP020612.1	2.93951	68.6779
	Yoonia vestfoldensis_chromosome_1	NZ_CP021431.1	3.83695	60.8441
	Rhizobium tropici CIAT 899_chromosome_1	NC_020059.1	3.83706	59.8787
	Azospirillum brasilense_chromosome_1	NZ_CP012914.1	3.00573	68.2105
	Hyphomicrobium denitrificans ATCC 51888_chromosome_1	NC_014313.1	3.63897	60.8124
	Hyphomonas neptunium ATCC 15444_chromosome_1	NC_008358.1	3.70502	61.9303
	Roseobacter denitrificans OCh 114_chromosome_1	NC_008209.1	4.1331	58.9687
	Komagataeibacter xylinus E25_chromosome_1	NZ_CP004360.1	3.44773	62.6421
	Nitrospirillum amazonense CBAmc_chromosome_1	NZ_CP022110.1	2.9457	67.5638
	Tateyamaria omphalii_chromosome_1	NZ_CP019312.1	3.86164	61.9784
	Brevundimonas naejangsanensis_chromosome_1	NZ_CP015614.1	2.97153	67.5243
	Erythrobacter litoralis_chromosome_1	NZ_CP017057.1	3.25135	65.1884
	Croceicoccus naphthovorans_chromosome_1	NZ_CP011770.1	3.54381	62.6024
	Nitrobacter winogradskyi Nb-255_chromosome_1	NC_007406.1	3.40209	62.049
	Methyloceanibacter caenitepidi_chromosome_1	NZ_AP014648.1	3.42496	62.8423
	Maricaulis maris MCS10_chromosome_1	NC_008347.1	3.36878	62.7276
	Rhodobaca barguzinensis_chromosome_1	NZ_CP024899.1	3.89942	58.9939
	Altererythrobacter dongtanensis_chromosome_1	NZ_CP016591.1	3.00949	65.7513
	Halocynthiibacter arcticus_chromosome_1	NZ_CP014327.1	4.32955	53.2107
	Porphyrobacter neustonensis_chromosome_1	NZ_CP016033.1	3.09036	65.2518
	Altererythrobacter atlanticus_chromosome_1	NZ_CP011452.2	3.38629	61.8984
	Croceicoccus marinus_chromosome_1	NZ_CP019602.1	3.00136	65.2102
	Phaeobacter gallaeciensis DSM 26640_chromosome_1	NC_023137.1	3.77665	59.6245
	Neoasaia chiangmaiensis_chromosome_1	NZ_CP014691.1	3.40786	61.5038
	Agrobacterium vitis S4_chromosome_1	NC_011989.1	3.72637	57.6575
	Erythrobacter flavus_chromosome_1	NZ_CP022528.1	3.18431	63.3171
	Paracoccus denitrificans PD1222_chromosome_1	NC_008686.1	2.85228	66.7063
	Acetobacter aceti_chromosome_1	NZ_CP014692.1	3.72504	56.8293
	Acetobacter senegalensis_chromosome_1	NZ_LN606600.1	3.88988	55.6485
	Ochrobactrum pseudogrignonense_chromosome_1	NZ_CP015775.1	3.95056	53.4123
	Sphingobium chlorophenolicum L-1_chromosome_1	NC_015593.1	3.08082	63.8572
	Sphingorhabdus flavimaris_chromosome_1	NZ_CP022336.1	3.47972	57.9714
	Phaeobacter porticola_chromosome_1	NZ_CP016364.1	3.65359	58.6359
	Sulfitobacter pseudonitzschiae_chromosome_1	NZ_CP022415.1	3.57245	59.9244
	Altererythrobacter marensis_chromosome_1	NZ_CP011805.1	2.88503	64.654
	Erythrobacter litoralis HTCC2594_chromosome_1	NC_007722.1	3.0524	63.0685
	Gluconobacter oxydans H24_chromosome_1	NC_019396.1	3.60242	56.247
	Nitratireductor basaltis_chromosome_1	NZ_CP019044.1	3.35758	58.5908
	Komagataeibacter medellinensis NBRC 3288_chromosome_1	NC_016027.1	3.13682	60.9165
	Acetobacter persici_chromosome_1	NZ_CP014687.1	3.23051	58.2006
	Sphingobium herbicidovorans_chromosome_1	NZ_CP020538.1	2.91983	62.4581
	Asaia bogorensis NBRC 16594_chromosome_1	NZ_AP014690.1	3.19827	59.8083
	Epibacterium mobile F1926_chromosome_1	NZ_CP015230.1	3.26077	59.0489
	Altererythrobacter namhicola_chromosome_1	NZ_CP016545.1	2.59168	65.0122
	Hirschia baltica ATCC 49814_chromosome_1	NC_012982.1	3.45562	45.2301
	Planktomarina temperata RCA23_chromosome_1	NZ_CP003984.1	3.28812	53.6389
	Parvularcula bermudensis HTCC2503_chromosome_1	NC_014414.1	2.90264	60.6561
	Altererythrobacter epoxidivorans_chromosome_1	NZ_CP012669.1	2.78626	61.5026
	Erythrobacter atlanticus_chromosome_1	NZ_CP011310.1	3.0124	58.1806
	Celeribacter marinus_chromosome_1	NZ_CP012023.1	3.09671	56.2404
	Kozakia baliensis_chromosome_1	NZ_CP014674.1	2.88803	57.4134
	Octadecabacter temperatus_chromosome_1	NZ_CP012160.1	3.23307	54.7172
	Gluconobacter oxydans 621H_chromosome_1	NC_006677.1	2.70217	61.0722
	Orientia tsutsugamushi str, Boryong_chromosome_1	NC_009488.1	2.12705	30.531
	Ochrobactrum anthropi ATCC 49188_chromosome_1	NC_009667.1	2.8873	56.0509
	Erythrobacter gangjinensis_chromosome_1	NZ_CP018097.1	2.49503	62.6979
	Bartonella apis_chromosome_1	NZ_CP015625.1	2.90721	45.6505
	Granulibacter bethesdensis CGDNIH1_chromosome_1	NC_008343.2	2.70843	59.0723
	Bartonella tribocorum CIP 105476_chromosome_1	NC_010161.1	2.61906	38.856
	Nitrospirillum amazonense CBAmc_chromosome_2	NZ_CP022111.1	2.00791	67.5056
	Ketogulonicigenium robustum_chromosome_1	NZ_CP019937.1	2.45247	62.2905
	Acetobacter ascendens_chromosome_1	NZ_CP015164.1	2.85988	53.0666
	Asticcacaulis excentricus CB 48_chromosome_1	NC_014816.1	2.58822	59.1809
	Altererythrobacter ishigakiensis_chromosome_1	NZ_CP015963.1	2.67398	56.8832
	Bartonella grahamii as4aup_chromosome_1	NC_012846.1	2.34133	38.0572
	Ehrlichia ruminantium str, Welgevonden_chromosome_1	NC_005295.2	1.51635	27.4787
	Micavibrio aeruginosavorus ARL-13_chromosome_1	NC_016026.1	2.48198	54.7129
	Paracoccus denitrificans PD1222_chromosome_2	NC_008687.1	1.7301	66.8239
	Nitrospirillum amazonense CBAmc_chromosome_3	NZ_CP022112.1	1.60341	67.406
	Brucella melitensis bv, 1 str, 16M_chromosome_1	NC_003317.1	2.11714	57.1579
	Parasaccharibacter apium_chromosome_1	NZ_CP020554.1	2.01163	59.4166
	Bartonella henselae str, Houston-1_chromosome_1	NC_005956.1	1.93105	38.2303
	Rickettsia bellii RML369-C_chromosome_1	NC_007940.1	1.52208	31.6459
	Zymomonas mobilis subsp, pomaceae ATCC 29192_chromosome_1	NC_015709.1	1.98986	44.0945
	Zymomonas mobilis subsp, mobilis ATCC 10988_chromosome_1	NC_017262.1	2.02177	46.2207
	Rickettsia felis URRWXCal2_chromosome_1	NC_007109.1	1.48515	32.4504
	Haematospirillum jordaniae_chromosome_1	NZ_CP014525.1	2.13154	55.5653
	Azospirillum thiophilum_chromosome_2	NZ_CP012402.1	1.35491	68.2049
	Bartonella vinsonii subsp, berkhoffii str, Winnie_chromosome_1	NC_020301.1	1.8027	38.8306
	Ehrlichia canis str, Jake_chromosome_1	NC_007354.1	1.31503	28.9577
	Rickettsia amblyommatis_chromosome_1	NZ_CP012420.1	1.41537	32.3933
	Ochrobactrum anthropi ATCC 49188_chromosome_2	NC_009668.1	1.89591	56.2228
	Liberibacter crescens BT-1_chromosome_1	NC_019907.1	1.50466	35.3554
	Bartonella clarridgeiae 73_chromosome_1	NC_014932.1	1.52274	35.7269
	Rickettsia australis str, Cutlack_chromosome_1	NC_017058.1	1.29667	32.2545
	Rickettsia japonica YH_chromosome_1	NC_016050.1	1.28309	32.35
	Rickettsia rhipicephali str, 3-7-female6-CWPP_chromosome_1	NC_017042.1	1.29037	32.4056
	Ehrlichia muris AS145_chromosome_1	NC_023063.1	1.19672	29.664
	Rickettsia typhi str, Wilmington_chromosome_1	NC_006142.1	1.1115	28.9194
	Rickettsia conorii str, Malish 7_chromosome_1	NC_003103.1	1.26876	32.4388
	Bartonella quintana str, Toulouse_chromosome_1	NC_005955.1	1.58138	38.7968
	Sphingobium chlorophenolicum L-1_chromosome_2	NC_015594.1	1.36867	63.604
	Ehrlichia chaffeensis str, Arkansas_chromosome_1	NC_007799.1	1.17625	30.1007
	Rickettsia akari str, Hartford_chromosome_1	NC_009881.1	1.23106	32.3347
	Rickettsia canadensis str, McKiel_chromosome_1	NC_009879.1	1.15977	31.0539
	Bartonella bacilliformis KC583_chromosome_1	NC_008783.1	1.44502	38.2386
	Bartonella australis Aust/NH1_chromosome_1	NC_020300.1	1.59649	41.8397
	Bartonella ancashensis_chromosome_1	NZ_CP010401.1	1.46769	38.4166
	Wolbachia endosymbiont of Drosophila simulans wNo_chromosome_1	NC_021084.1	1.30182	34.0106
	Wolbachia endosymbiont of Drosophila melanogaster_chromosome_1	NC_002978.6	1.26778	35.2348
	Asticcacaulis excentricus CB 48_chromosome_2	NC_014817.1	1.31595	60.3693
	Anaplasma phagocytophilum str, HZ_chromosome_1	NC_007797.1	1.47128	41.6359
	Wolbachia endosymbiont of Cimex lectularius_chromosome_1	NZ_AP013028.1	1.25006	36.2505
	Agrobacterium vitis S4_chromosome_2	NC_011988.1	1.28319	57.5185
	Azospirillum thiophilum_chromosome_3	NZ_CP012403.1	0.878428	68.732
	Wolbachia endosymbiont strain TRS of Brugia malayi_chromosome_1	NC_006833.1	1.08008	34.179
	Wolbachia endosymbiont of Onchocerca ochengi_chromosome_1	NC_018267.1	0.95799	32.07
	Brucella melitensis bv, 1 str, 16M_chromosome_2	NC_003318.1	1.17779	57.3379
	Nitrospirillum amazonense CBAmc_chromosome_4	NZ_CP022113.1	0.825362	67.2924
	Azospirillum thiophilum_chromosome_4	NZ_CP012404.1	0.712512	68.9778
	Ochrobactrum pseudogrignonense_chromosome_2	NZ_CP015776.1	1.04225	54.9001
	Azospirillum thiophilum_chromosome_6	NZ_CP012406.1	0.69446	68.4289
	Anaplasma marginale str, Florida_chromosome_1	NC_012026.1	1.20243	49.7744
	Anaplasma centrale str, Israel_chromosome_1	NC_013532.1	1.20681	49.9848
	Roseomonas gilardii_chromosome_2	NZ_CP015584.1	0.702334	68.3081
	Sphingobium japonicum UT26S_chromosome_2	NC_014013.1	0.681892	65.9364
	Neorickettsia helminthoeca str, Oregon_chromosome_1	NZ_CP007481.1	0.884232	41.6929
	Neorickettsia risticii str, Illinois_chromosome_1	NC_013009.1	0.879977	41.2712
	Neorickettsia sennetsu str, Miyayama_chromosome_1	NC_007798.1	0.859006	41.0842
	Azospirillum thiophilum_chromosome_5	NZ_CP012405.1	0.518276	67.973
	Azospirillum thiophilum_chromosome_7	NZ_CP012407.1	0.330423	67.255
	Erythrobacter gangjinensis_chromosome_2	NZ_CP018098.1	0.229922	62.8757
	Azospirillum thiophilum_chromosome_8	NZ_CP012408.1	0.083026	63.1995
Bacteroidetes/Chlorobi	Niastella koreensis GR20-10_chromosome_1	NC_016609.1	9.03368	44.8697
	Chitinophaga pinensis DSM 2588_chromosome_1	NC_013132.1	9.12735	45.2271
	Haliscomenobacter hydrossis DSM 1100_chromosome_1	NC_015510.1	8.37169	47.1331
	Flavobacterium johnsoniae UW101_chromosome_1	NC_009441.1	6.09687	34.1129
	Spirosoma aerolatum_chromosome_1	NZ_CP020104.1	7.9596	48.3471
	Bacteroides cellulosilyticus_chromosome_1	NZ_CP012801.1	7.08483	42.6956
	Bernardetia litoralis DSM 6794_chromosome_1	NC_018018.1	4.91934	30.6718
	Cyclobacterium marinum DSM 745_chromosome_1	NC_015914.1	6.22127	38.1461
	Pedobacter steynii_chromosome_1	NZ_CP017141.1	6.58166	41.3121
	Dyadobacter fermentans DSM 18053_chromosome_1	NC_013037.1	6.96779	51.545
	Chryseobacterium indologenes_chromosome_1	NZ_CP018786.1	5.31475	35.8804
	Spirosoma radiotolerans_chromosome_1	NZ_CP010429.1	7.02935	49.4722
	Pedobacter cryoconitis_chromosome_1	NZ_CP014504.1	5.95054	38.7806
	Bacteroides ovatus_chromosome_1	NZ_CP012938.1	6.47249	41.8787
	Runella slithyformis DSM 19594_chromosome_1	NC_015703.1	6.56874	46.5897
	Polaribacter reichenbachii_chromosome_1	NZ_CP019419.1	4.12501	29.507
	Arenibacter algicola_chromosome_1	NZ_CP022515.1	5.79305	39.7618
	Cellulophaga algicola DSM 14237_chromosome_1	NC_014934.1	4.88835	33.7662
	Zunongwangia profunda SM-A87_chromosome_1	NC_014041.1	5.12819	36.2184
	Solitalea canadensis DSM 3403_chromosome_1	NC_017770.1	5.20207	37.3085
	Polaribacter vadi_chromosome_1	NZ_CP017477.1	3.80931	29.6381
	Niabella ginsenosidivorans_chromosome_1	NZ_CP015772.1	5.62773	44.484
	Cellulophaga baltica 18_chromosome_1	NZ_CP009976.1	4.63511	34.681
	Flavobacterium gilvum_chromosome_1	NZ_CP017479.1	4.40259	35.1662
	Spirosoma rigui_chromosome_1	NZ_CP020105.1	5.8284	54.4263
	Algibacter alginicilyticus_chromosome_1	NZ_CP012898.1	3.99477	31.8012
	Hymenobacter sedentarius_chromosome_1	NZ_CP013909.1	4.86885	60.9647
	Zobellia galactanivorans_chromosome_1	NC_015844.1	5.52171	42.7796
	Echinicola vietnamensis DSM 17526_chromosome_1	NC_019904.1	5.60804	44.7537
	Fluviicola taffensis DSM 16823_chromosome_1	NC_015321.1	4.63358	36.4947
	Spirosoma montaniterrae_chromosome_1	NZ_CP014263.1	5.79768	52.6977
	Draconibacterium orientale_chromosome_1	NZ_CP007451.1	5.13208	41.3111
	Marivirga tractuosa DSM 4126_chromosome_1	NC_014759.1	4.51157	35.5122
	Psychroflexus torquis ATCC 700755_chromosome_1	NC_018721.1	4.32183	34.5253
	Pedobacter heparinus DSM 2366_chromosome_1	NC_013061.1	5.16738	42.0489
	Elizabethkingia anophelis NUHP1_chromosome_1	NZ_CP007547.1	4.36983	35.6224
	Pseudopedobacter saltans DSM 12145_chromosome_1	NC_015177.1	4.63524	36.5826
	Alkalitalea saponilacus_chromosome_1	NZ_CP021904.1	4.77557	39.2737
	Hymenobacter swuensis DY53_chromosome_1	NZ_CP007145.1	4.90424	59.6731
	Salinivirga cyanobacteriivorans_chromosome_1	NZ_CP013118.1	4.81239	39.0344
	Bacteroides vulgatus ATCC 8482_chromosome_1	NC_009614.1	5.16319	42.2015
	Flavobacterium branchiophilum FL-15_chromosome_1	NC_016001.1	3.55988	32.8577
	Cytophaga hutchinsonii ATCC 33406_chromosome_1	NC_008255.1	4.43322	38.8464
	Pontibacter korlensis_chromosome_1	NZ_CP009621.1	5.46254	47.3442
	Cellulophaga lytica DSM 7489_chromosome_1	NC_015167.1	3.76594	32.1109
	Myroides profundi_chromosome_1	NZ_CP010817.1	4.06453	33.8458
	Rufibacter tibetensis_chromosome_1	NZ_CP012643.1	5.16551	47.3188
	Belliella baltica DSM 15883_chromosome_1	NC_018010.1	4.1966	36.8131
	Niabella soli DSM 19437_chromosome_1	NZ_CP007035.1	4.69734	45.2375
	Ignavibacterium album JCM 16511_chromosome_1	NC_017464.1	3.659	33.9331
	Nonlabens dokdonensis DSW-6_chromosome_1	NC_020156.1	3.91463	35.3153
	Parabacteroides distasonis ATCC 8503_chromosome_1	NC_009615.1	4.81138	45.0596
	Wenyingzhuangia fucanilytica_chromosome_1	NZ_CP014224.1	3.42706	31.6354
	Lacinutrix venerupis_chromosome_1	NZ_CP019352.1	3.1924	30.5506
	Bacteroides caccae_chromosome_1	NZ_CP022412.2	4.5708	41.9052
	Lutibacter profundi_chromosome_1	NZ_CP013355.1	2.96698	29.7704
	Saprospira grandis str, Lewin_chromosome_1	NC_016940.1	4.34524	46.36
	Proteiniphilum saccharofermentans_chromosome_1	NZ_LT605205.1	4.41496	43.6279
	Gramella forsetii KT0803_chromosome_1	NC_008571.1	3.79847	36.6107
	Siansivirga zeaxanthinifaciens CC-SAMT-1_chromosome_1	NZ_CP007202.1	3.30399	33.5339
	Flavobacterium columnare ATCC 49512_chromosome_1	NC_016510.2	3.16243	31.4645
	Odoribacter splanchnicus DSM 20712_chromosome_1	NC_015160.1	4.39229	43.3585
	Pontibacter akesuensis_chromosome_1	NZ_CP014766.1	4.71342	51.0011
	Flavobacterium indicum GPTSA100-9 = DSM 17447_chromosome_1	NC_017025.1	2.99309	31.3836
	Aequorivita sublithincola DSM 14238_chromosome_1	NC_018013.1	3.52067	36.1912
	Gramella flava JLT2011_chromosome_1	NZ_CP016359.1	4.00787	42.1446
	Tenacibaculum dicentrarchi_chromosome_1	NZ_CP013671.1	2.91825	31.4805
	Leadbetterella byssophila DSM 17132_chromosome_1	NC_014655.1	4.05965	40.4136
	Alistipes finegoldii DSM 17242_chromosome_1	NC_018011.1	3.73424	56.6457
	Rhodothermus marinus DSM 4252_chromosome_1	NC_013501.1	3.2616	64.5371
	Owenweeksia hongkongensis DSM 17368_chromosome_1	NC_016599.1	4.00006	40.2335
	Bacteroides salanitronis DSM 18170_chromosome_1	NC_015164.1	4.2428	46.6487
	Paludibacter propionicigenes WB4_chromosome_1	NC_014734.1	3.6855	38.8567
	Muricauda ruestringensis DSM 13258_chromosome_1	NC_015945.1	3.84242	41.358
	Robiginitalea biformata HTCC2501_chromosome_1	NC_013222.1	3.53038	55.2933
	Croceibacter atlanticus HTCC2559_chromosome_1	NC_014230.1	2.95296	33.9
	Flavobacterium crassostreae_chromosome_1	NZ_CP017688.1	3.02732	35.9812
	Petrimonas mucosa_chromosome_1	NZ_LT608328.1	3.71763	47.9738
	Dokdonia donghaensis DSW-1_chromosome_1	NZ_CP015125.1	3.29394	38.1717
	Melioribacter roseus P3M-2_chromosome_1	NC_018178.1	3.30041	41.3281
	Prevotella ruminicola 23_chromosome_1	NC_014033.1	3.61956	47.6855
	Chloroherpeton thalassium ATCC 35110_chromosome_1	NC_011026.1	3.29346	45.0389
	Tannerella forsythia 92A2_chromosome_1	NC_016610.1	3.40552	46.9759
	Nonlabens sediminis_chromosome_1	NZ_CP019342.1	2.83571	35.4566
	Muricauda lutaonensis_chromosome_1	NZ_CP011071.1	3.27426	44.9687
	Capnocytophaga canimorsus Cc5_chromosome_1	NC_015846.1	2.57141	36.1094
	Barnesiella viscericola DSM 18177_chromosome_1	NZ_CP007034.1	3.07686	51.6699
	Chlorobaculum limnaeum_chromosome_1	NZ_CP017305.1	2.79728	56.388
	Chlorobium phaeobacteroides DSM 266_chromosome_1	NC_008639.1	3.1339	48.3514
	Mucinivorans hirudinis_chromosome_1	NZ_HG934468.1	3.14923	44.8991
	Ornithobacterium rhinotracheale DSM 15997_chromosome_1	NC_018016.1	2.39918	37.2176
	Prevotella denticola F0289_chromosome_1	NC_015311.1	2.93759	50.3606
	Pelodictyon phaeoclathratiforme BU-1_chromosome_1	NC_011060.1	3.01824	48.0776
	Capnocytophaga ochracea DSM 7271_chromosome_1	NC_013162.1	2.61293	39.588
	Prevotella enoeca_chromosome_1	NZ_CP013195.1	2.86143	46.4709
	Chlorobium limicola DSM 245_chromosome_1	NC_010803.1	2.76318	51.3168
	Capnocytophaga haemolytica_chromosome_1	NZ_CP014227.1	2.68848	44.2334
	Weeksella virosa DSM 16922_chromosome_1	NC_015144.1	2.27295	35.9217
	Riemerella anatipestifer ATCC 11845 = DSM 15868_chromosome_1	NC_017045.1	2.16409	35.005
	Chlorobium chlorochromatii CaD3_chromosome_1	NC_007514.1	2.57208	44.2782
	Chlorobium phaeobacteroides BS1_chromosome_1	NC_010831.1	2.7364	48.927
	Pelodictyon luteolum DSM 273_chromosome_1	NC_007512.1	2.36484	57.33
	Prosthecochloris aestuarii DSM 271_chromosome_1	NC_011059.1	2.51292	50.0951
	Chlorobaculum parvum NCIB 8327_chromosome_1	NC_011027.1	2.28925	55.7961
	Porphyromonas gingivalis ATCC 33277_chromosome_1	NC_010729.1	2.35489	48.3592
	Porphyromonas asaccharolytica DSM 20707_chromosome_1	NC_015501.1	2.18637	52.4682
	Prevotella intermedia ATCC 25611 = DSM 20706_chromosome_1	NZ_CP019300.1	1.96593	42.7802
	Chlorobium phaeovibrioides DSM 265_chromosome_1	NC_009337.1	1.96686	52.9917
	Prevotella fusca JCM 17724_chromosome_1	NZ_CP012074.1	1.82825	44.4272
	Prevotella fusca JCM 17724_chromosome_2	NZ_CP012075.1	1.43356	43.7343
	Blattabacterium sp, (Cryptocercus punctulatus) str, Cpu_chromosome_1	NC_016621.1	0.605745	23.8468
	Blattabacterium cuenoti BPAA_chromosome_1	NC_020510.1	0.63249	26.4077
	Cardinium endosymbiont cEper1 of Encarsia pergandiella_chromosome_1	NC_018605.1	0.88713	36.6227
	Prevotella intermedia ATCC 25611 = DSM 20706_chromosome_2	NZ_CP019301.1	0.708235	45.2775
Betaproteobacteria	Achromobacter xylosoxidans_chromosome_1	NZ_LN831029.1	6.81318	67.375
	Massilia putida_chromosome_1	NZ_CP019038.1	6.98767	65.5551
	Rhizobacter gummiphilus_chromosome_1	NZ_CP015118.1	6.3981	69.7234
	Delftia acidovorans SPH-1_chromosome_1	NC_010002.1	6.76751	66.4762
	[Polyangium] brachysporum_chromosome_1	NZ_CP011371.1	6.47615	67.514
	Rubrivivax gelatinosus IL144_chromosome_1	NC_017075.1	5.04325	71.2431
	Variovorax paradoxus EPS_chromosome_1	NC_014931.1	6.55006	66.4797
	Bordetella bronchialis_chromosome_1	NZ_CP016170.1	5.87876	67.2908
	Acidovorax avenae subsp, avenae ATCC 19860_chromosome_1	NC_015138.1	5.48217	68.821
	Bordetella genomosp, 13_chromosome_1	NZ_CP021111.1	5.38093	67.5434
	Roseateles depolymerans_chromosome_1	NZ_CP013729.1	5.68172	66.5672
	Janthinobacterium agaricidamnosum NBRC 102515 = DSM 9628_chromosome_1	NZ_HG322949.1	5.949	61.0479
	Leptothrix cholodnii SP-6_chromosome_1	NC_010524.1	4.9094	68.8997
	Verminephrobacter eiseniae EF01-2_chromosome_1	NC_008786.1	5.56675	65.2791
	Herbaspirillum robiniae_chromosome_1	NZ_CP018845.1	5.44527	65.0967
	Comamonas testosteroni TK102_chromosome_1	NZ_CP006704.1	6.0627	61.8723
	Alicycliphilus denitrificans K601_chromosome_1	NC_015422.1	4.99526	67.9832
	Bordetella petrii_chromosome_1	NC_010170.1	5.28795	65.4828
	Bordetella hinzii_chromosome_1	NZ_CP012076.1	4.91298	67.0627
	Pandoraea pnomenusa_chromosome_1	NZ_CP009553.3	5.38929	64.8707
	Ramlibacter tataouinensis_chromosome_1	NZ_CP010951.1	4.91663	67.6303
	Burkholderia gladioli_chromosome_1	NZ_CP009323.1	4.66857	67.3195
	Orrella dioscoreae_chromosome_1	NZ_LT907988.1	4.8481	67.4327
	Herbaspirillum seropedicae_chromosome_1	NZ_CP011930.1	5.50972	63.4004
	Collimonas pratensis_chromosome_1	NZ_CP013234.1	5.73003	58.7378
	Comamonas serinivorans_chromosome_1	NZ_CP021455.1	4.52291	67.9271
	Chromobacterium violaceum ATCC 12472_chromosome_1	NC_005085.1	4.75108	64.8337
	Ramlibacter tataouinensis TTB310_chromosome_1	NC_015677.1	4.07019	69.9967
	Azoarcus olearius_chromosome_1	NZ_CP016210.1	4.45175	67.8333
	Methylibium petroleiphilum PM1_chromosome_1	NC_008825.1	4.0442	69.1977
	Castellaniella defragrans 65Phen_chromosome_1	NZ_HG916765.1	3.95282	68.9416
	Paraburkholderia xenovorans LB400_chromosome_1	NC_007951.1	4.89584	62.7559
	Burkholderia gladioli_chromosome_2	NZ_CP009322.1	3.92751	68.493
	Bordetella trematum_chromosome_1	NZ_LT546645.1	4.48014	65.5358
	Cupriavidus basilensis_chromosome_1	NZ_CP010536.1	4.52272	65.2825
	Herbaspirillum hiltneri N3_chromosome_1	NZ_CP011409.1	4.96547	60.7562
	Aromatoleum aromaticum EbN1_chromosome_1	NC_006513.1	4.29623	65.1214
	Pandoraea thiooxydans_chromosome_1	NZ_CP014839.1	4.46418	63.1941
	Burkholderia cepacia ATCC 25416_chromosome_1	NZ_CP012981.1	3.79173	66.5014
	Thauera humireducens_chromosome_1	NZ_CP014646.1	4.17175	66.4206
	Polaromonas naphthalenivorans CJ2_chromosome_1	NC_008781.1	4.41029	62.5251
	Diaphorobacter polyhydroxybutyrativorans_chromosome_1	NZ_CP016278.1	4.06128	66.6547
	Burkholderia ubonensis MSMB22_chromosome_1	NZ_CP009488.1	3.54631	67.5049
	Cupriavidus necator N-1_chromosome_1	NC_015726.1	3.87294	66.4931
	Rhodoferax ferrireducens T118_chromosome_1	NC_007908.1	4.71234	59.8793
	Thauera chlorobenzoica_chromosome_1	NZ_CP018839.1	3.73551	67.2851
	Cupriavidus gilardii CR3_chromosome_1	NZ_CP010516.1	3.53953	67.4024
	Ralstonia solanacearum GMI1000_chromosome_1	NC_003295.1	3.71641	67.037
	Burkholderia cepacia ATCC 25416_chromosome_2	NZ_CP012982.1	3.40819	67.0477
	Cupriavidus basilensis_chromosome_2	NZ_CP010537.1	3.89877	64.7334
	Azospira oryzae PS_chromosome_1	NC_016616.1	3.80698	65.3676
	Dechloromonas aromatica RCB_chromosome_1	NC_007298.1	4.5011	59.2472
	Cupriavidus metallidurans CH34_chromosome_1	NC_007973.1	3.92809	63.8203
	Paraburkholderia sprentiae WSM5005_chromosome_1	NZ_CP017561.1	3.6455	63.9246
	Ralstonia pickettii 12J_chromosome_1	NC_010682.1	3.94256	63.4343
	Rhodoferax saidenbachensis_chromosome_1	NZ_CP019239.1	4.26485	60.945
	Advenella mimigardefordensis DPN7_chromosome_1	NZ_CP003915.1	4.74052	54.2647
	Sulfuritalea hydrogenivorans sk43H_chromosome_1	NZ_AP012547.1	3.80265	63.2674
	Ralstonia mannitolilytica_chromosome_1	NZ_CP010799.1	3.5039	65.4081
	Bordetella holmesii ATCC 51541_chromosome_1	NZ_CP007494.1	3.69967	62.6885
	Paraburkholderia phymatum STM815_chromosome_1	NC_010622.1	3.47919	63.0264
	Bordetella avium 197N_chromosome_1	NC_010645.1	3.73225	61.5826
	Rhodoferax antarcticus_chromosome_1	NZ_CP019240.1	3.91627	59.0387
	Thiomonas intermedia_chromosome_1	NZ_CP020046.1	3.30103	65.1007
	Burkholderia ubonensis MSMB22_chromosome_2	NZ_CP009486.1	2.72256	67.2977
	Paraburkholderia xenovorans LB400_chromosome_2	NC_007952.1	3.36352	62.8355
	Alcaligenes faecalis_chromosome_1	NZ_CP013119.1	4.23376	56.8275
	Vitreoscilla filiformis_chromosome_1	NZ_CP022423.1	3.46489	63.4898
	Comamonas kerstersii_chromosome_1	NZ_CP020121.1	3.54792	59.6315
	Thiobacillus denitrificans ATCC 25259_chromosome_1	NC_007404.1	2.90981	66.0672
	Nitrosomonas communis_chromosome_1	NZ_CP011451.1	4.06784	44.7318
	Laribacter hongkongensis HLHK9_chromosome_1	NC_012559.1	3.16933	62.3523
	Cupriavidus necator N-1_chromosome_2	NC_015723.1	2.68461	66.6826
	Herminiimonas arsenicoxydans_chromosome_1	NC_009138.1	3.42431	54.2949
	Paraburkholderia sprentiae WSM5005_chromosome_2	NZ_CP017562.1	2.65771	63.3324
	Paraburkholderia rhizoxinica HKI 454_chromosome_1	NC_014722.1	2.75531	61.2102
	Paraburkholderia phymatum STM815_chromosome_2	NC_010623.1	2.69737	62.3282
	Nitrosomonas ureae_chromosome_1	NZ_CP013341.1	3.30782	44.4832
	Nitrosospira lacus_chromosome_1	NZ_CP021106.3	3.26109	53.6428
	Methylotenera versatilis 301_chromosome_1	NC_014207.1	3.05987	42.6351
	Sulfuricella denitrificans skB26_chromosome_1	NC_022357.1	3.13059	56.104
	Sideroxydans lithotrophicus ES-1_chromosome_1	NC_013959.1	3.00366	57.5417
	Cupriavidus gilardii CR3_chromosome_2	NZ_CP010517.1	2.03921	67.8091
	Methylovorus glucosetrophus SIP3-4_chromosome_1	NC_012969.1	2.99551	54.8604
	Nitrosospira briensis C-128_chromosome_1	NZ_CP012371.1	3.21011	53.2531
	Gallionella capsiferriformans ES-2_chromosome_1	NC_014394.1	3.16247	52.7548
	Nitrosospira multiformis ATCC 25196_chromosome_1	NC_007614.1	3.18424	53.9426
	Snodgrassella alvi wkB2_chromosome_1	NZ_CP007446.1	2.52798	41.2659
	Nitrosomonas europaea ATCC 19718_chromosome_1	NC_004757.1	2.81209	50.7181
	Neisseria sicca_chromosome_1	NZ_CP020452.2	2.78394	50.9494
	Ferriphaselus amnicola_chromosome_1	NZ_AP018738.1	2.71723	55.8986
	Nitrosomonas eutropha C91_chromosome_1	NC_008344.1	2.66106	48.4862
	Paenalcaligenes hominis_chromosome_1	NZ_CP019697.1	2.6885	48.4123
	Methylotenera mobilis JLW8_chromosome_1	NC_012968.1	2.54757	45.5102
	Oxalobacter formigenes_chromosome_1	NZ_CP018787.1	2.46887	49.5753
	Neisseria elongata subsp, glycolytica ATCC 29315_chromosome_1	NZ_CP007726.1	2.25665	54.2595
	Neisseria lactamica 020-06_chromosome_1	NC_014752.1	2.22061	52.2749
	Neisseria weaveri_chromosome_1	NZ_LT571436.1	2.1885	49.0042
	Polynucleobacter asymbioticus QLW-P1DMWA-1_chromosome_1	NC_009379.1	2.15949	44.8341
	Basilea psittacipulmonis DSM 24701_chromosome_1	NZ_CP009238.1	1.95907	40.2625
	Polynucleobacter duraquae_chromosome_1	NZ_CP007501.1	2.02629	45.1601
	Taylorella equigenitalis ATCC 35865_chromosome_1	NC_018108.1	1.73212	37.3414
	Ralstonia mannitolilytica_chromosome_2	NZ_CP010800.1	1.37786	66.1753
	Taylorella asinigenitalis MCE3_chromosome_1	NC_016043.1	1.63856	38.3131
	Burkholderia cepacia ATCC 25416_chromosome_3	NZ_CP012983.1	1.19621	66.4662
	Paraburkholderia xenovorans LB400_chromosome_3	NC_007953.1	1.47178	61.727
	Ralstonia pickettii 12J_chromosome_2	NC_010678.1	1.30224	64.4977
	Polynucleobacter necessarius STIR1_chromosome_1	NC_010531.1	1.56047	45.5574
	Burkholderia ubonensis MSMB22_chromosome_3	NZ_CP009487.1	0.920205	66.5764
	Candidatus Kinetoplastibacterium blastocrithidii (ex Strigomonas culicis)_chromosome_1	NC_019814.1	0.820037	32.5456
Cyanobacteria/Melainabacteria	Trichodesmium erythraeum IMS101_chromosome_1	NC_008312.1	7.75011	34.1434
	Moorea producens PAL-8-15-08-1_chromosome_1	NZ_CP017599.1	9.67311	43.5185
	Nostoc punctiforme PCC 73102_chromosome_1	NC_010628.1	8.23432	41.4149
	Nostocales cyanobacterium HT-58-2_chromosome_1	NZ_CP019636.1	7.84691	42.5664
	Oscillatoria acuminata PCC 6304_chromosome_1	NC_019693.1	7.68944	47.6011
	Calothrix sp, PCC 6303_chromosome_1	NC_019751.1	6.76783	39.7958
	Oscillatoria nigro-viridis PCC 7112_chromosome_1	NC_019729.1	7.47901	45.8677
	Anabaena cylindrica PCC 7122_chromosome_1	NC_019771.1	6.39584	38.7961
	Stanieria cyanosphaera PCC 7437_chromosome_1	NC_019748.1	5.04121	35.9533
	Acaryochloris marina MBIC11017_chromosome_1	NC_009925.1	6.50372	47.2538
	Chroococcidiopsis thermalis PCC 7203_chromosome_1	NC_019695.1	6.31579	44.4403
	Microcystis aeruginosa NIES-843_chromosome_1	NC_010296.1	5.84279	42.3306
	Leptolyngbya boryana dg5_chromosome_1	NZ_AP014642.1	6.17636	46.9943
	Nostoc azollae' 0708_chromosome_1	NC_014248.1	5.3547	38.4486
	Crinalium epipsammum PCC 9333_chromosome_1	NC_019753.1	5.31555	40.1621
	Halomicronema hongdechloris C2206_chromosome_1	NZ_CP021983.1	5.57408	54.6173
	Gloeobacter kilaueensis JS1_chromosome_1	NC_022600.1	4.72479	60.5368
	Cyanobium gracile PCC 6307_chromosome_1	NC_019675.1	3.34236	68.7072
	Cyanobacterium aponinum PCC 10605_chromosome_1	NC_019776.1	4.1141	34.9583
	Pleurocapsa sp, PCC 7327_chromosome_1	NC_019689.1	4.98682	45.1933
	cyanobacterium endosymbiont of Epithemia turgida isolate EtSB Lake Yunoko_chromosome_1	NZ_AP012549.1	2.79432	33.4135
	Dactylococcopsis salina PCC 8305_chromosome_1	NC_019780.1	3.78101	42.4384
	Synechococcus elongatus PCC 6301_chromosome_1	NC_006576.1	2.69625	55.4843
	Prochlorococcus marinus str, MIT 9515_chromosome_1	NC_008817.1	1.70418	30.7942
	Prochlorococcus marinus str, MIT 9312_chromosome_1	NC_007577.1	1.7092	31.2105
	Prochlorococcus marinus subsp, pastoris str, CCMP1986_chromosome_1	NC_005072.1	1.65799	30.7992
	Prochlorococcus marinus str, AS9601_chromosome_1	NC_008816.1	1.66989	31.3215
	Prochlorococcus marinus str, MIT 9313_chromosome_1	NC_005071.1	2.41087	50.7398
	Prochlorococcus marinus str, NATL2A_chromosome_1	NC_007335.2	1.8429	35.123
Deinococcus-Thermus	Deinococcus maricopensis DSM 21211_chromosome_1	NC_014958.1	3.49853	69.825
	Deinococcus gobiensis I-0_chromosome_1	NC_017790.1	3.13715	70.8018
	Deinococcus soli Cha et al, 2016_chromosome_1	NZ_CP011389.1	3.23698	70.2027
	Deinococcus swuensis_chromosome_1	NZ_CP010028.1	3.53144	67.4113
	Deinococcus peraridilitoris DSM 19664_chromosome_1	NC_019793.1	3.88184	63.9743
	Truepera radiovictrix DSM 17093_chromosome_1	NC_014221.1	3.2604	68.139
	Meiothermus ruber DSM 1279_chromosome_1	NC_013946.1	3.09746	63.3844
	Oceanithermus profundus DSM 14977_chromosome_1	NC_014761.1	2.30394	70.0248
	Meiothermus silvanus DSM 9946_chromosome_1	NC_014212.1	3.24939	62.3636
	Deinococcus deserti VCD115_chromosome_1	NC_012526.1	2.81984	63.3881
	Thermus aquaticus Y51MC23_chromosome_1	NZ_CP010822.1	2.15896	68.0966
	Deinococcus puniceus_chromosome_1	NZ_CP011387.1	2.97198	62.6487
	Deinococcus geothermalis DSM 11300_chromosome_1	NC_008025.1	2.4672	66.6362
	Thermus oshimai JL-2_chromosome_1	NC_019386.1	2.07239	68.5535
	Marinithermus hydrothermalis DSM 14884_chromosome_1	NC_015387.1	2.26917	68.0758
	Thermus scotoductus SA-01_chromosome_1	NC_014974.1	2.3468	64.885
	Deinococcus proteolyticus MRP_chromosome_1	NC_015161.1	2.14706	66.1627
	Thermus brockianus_chromosome_1	NZ_CP016312.1	2.03518	67.0687
Deltaepsilon subdivisions	Sorangium cellulosum So ce56_chromosome_1	NC_010162.1	13.0338	71.3757
	Sandaracinus amylolyticus_chromosome_1	NZ_CP011125.1	10.3273	72.0359
	Archangium gephyra_chromosome_1	NZ_CP011509.1	12.4894	69.4488
	Chondromyces crocatus_chromosome_1	NZ_CP012159.1	11.3881	68.7091
	Corallococcus coralloides DSM 2259_chromosome_1	NC_017030.1	10.0806	69.8969
	Myxococcus stipitatus DSM 14675_chromosome_1	NC_020126.1	10.3506	69.1922
	Myxococcus macrosporus_chromosome_1	NC_015711.1	9.00359	70.6251
	Stigmatella aurantiaca DW4/3-1_chromosome_1	NC_014623.1	10.2608	67.4586
	Myxococcus xanthus DK 1622_chromosome_1	NC_008095.1	9.13976	68.8912
	Anaeromyxobacter dehalogenans 2CP-1_chromosome_1	NC_011891.1	5.02933	74.7165
	Desulfovibrio magneticus RS-1_chromosome_1	NC_012796.1	5.24805	62.7694
	Vulgatibacter incomptus_chromosome_1	NZ_CP012332.1	4.35055	68.9392
	Desulfomonile tiedjei DSM 6799_chromosome_1	NC_018025.1	6.5001	50.0775
	Desulfobacula toluolica Tol2_chromosome_1	NC_018645.1	5.19791	41.4489
	Desulfobacterium autotrophicum HRM2_chromosome_1	NC_012108.1	5.58907	48.847
	Syntrophobacter fumaroxidans MPOB_chromosome_1	NC_008554.1	4.99025	59.9487
	Desulfovibrio vulgaris str, 'Miyazaki F'_chromosome_1	NC_011769.1	4.0403	67.1089
	Desulfarculus baarsii DSM 2075_chromosome_1	NC_014365.1	3.65573	65.7035
	Desulfovibrio desulfuricans ND132_chromosome_1	NC_016803.1	3.85858	65.2094
	Geobacter uraniireducens Rf4_chromosome_1	NC_009483.1	5.13636	54.2382
	Geobacter bemidjiensis Bem_chromosome_1	NC_011146.1	4.61515	60.2667
	Pseudodesulfovibrio indicus_chromosome_1	NZ_CP014206.1	3.96657	63.4884
	Arcobacter nitrofigilis DSM 7299_chromosome_1	NC_014166.1	3.19224	28.3609
	Desulfovibrio africanus str, Walvis Bay_chromosome_1	NC_016629.1	4.20053	61.4208
	Desulfococcus multivorans_chromosome_1	NZ_CP015381.1	4.4554	56.8272
	Desulfuromonas soudanensis_chromosome_1	NZ_CP010802.1	3.95862	61.1912
	Desulfovibrio fairfieldensis_chromosome_1	NZ_CP014229.1	3.69931	60.9
	Geobacter metallireducens GS-15_chromosome_1	NC_007517.1	3.99742	59.5095
	Desulfomicrobium baculatum DSM 4028_chromosome_1	NC_013173.1	3.94266	58.647
	Geobacter pickeringii_chromosome_1	NZ_CP009788.1	3.6187	62.2727
	Pseudodesulfovibrio aespoeensis Aspo-2_chromosome_1	NC_014844.1	3.62911	62.562
	Pelobacter propionicus DSM 2379_chromosome_1	NC_008609.1	4.008	59.0242
	Desulfococcus oleovorans Hxd3_chromosome_1	NC_009943.1	3.94417	56.1686
	Desulfobulbus propionicus DSM 2032_chromosome_1	NC_014972.1	3.85187	58.9276
	Geobacter daltonii FRC-32_chromosome_1	NC_011979.1	4.3045	53.472
	Desulfovibrio salexigens DSM 2638_chromosome_1	NC_012881.1	4.28985	47.0928
	Desulfovibrio alaskensis G20_chromosome_1	NC_007519.1	3.73023	57.8361
	Geobacter lovleyi SZ_chromosome_1	NC_010814.1	3.91776	54.7705
	Arcobacter butzleri RM4018_chromosome_1	NC_009850.1	2.34125	27.0452
	Desulfovibrio piger_chromosome_1	NZ_LT630450.1	2.80753	64.1798
	Desulfocapsa sulfexigens DSM 10523_chromosome_1	NC_020304.1	3.98676	45.387
	Pelobacter carbinolicus DSM 2380_chromosome_1	NC_007498.2	3.66589	55.1137
	Desulfurivibrio alkaliphilus AHT 2_chromosome_1	NC_014216.1	3.09776	60.2863
	Geoalkalibacter subterraneus_chromosome_1	NZ_CP010311.1	3.47552	57.0472
	Pelobacter acetylenicus_chromosome_1	NZ_CP015455.1	3.19235	57.422
	Sulfurospirillum multivorans DSM 12446_chromosome_1	NZ_CP007201.1	3.17573	40.8982
	Desulfotalea psychrophila LSv54_chromosome_1	NC_006138.1	3.52338	46.8111
	Desulfobacca acetoxidans DSM 11109_chromosome_1	NC_015388.1	3.28254	52.8911
	Syntrophus aciditrophicus SB_chromosome_1	NC_007759.1	3.1793	51.46
	Desulfovibrio desulfuricans ATCC 27774_chromosome_1	NC_011883.1	2.87344	58.0722
	Desulfomicrobium orale DSM 12838_chromosome_1	NZ_CP014230.1	2.78337	58.9255
	Campylobacter coli_chromosome_1	NZ_CP019977.1	2.03392	30.829
	Desulfohalobium retbaense DSM 5692_chromosome_1	NC_013223.1	2.8643	57.54
	Helicobacter bilis_chromosome_1	NZ_CP019645.1	2.6204	34.7758
	Campylobacter cuniculorum DSM 23162 = LMG 24588_chromosome_1	NZ_CP020867.1	1.93101	31.1647
	Sulfurospirillum cavolei_chromosome_1	NZ_AP014724.1	2.69832	43.8773
	Sulfurospirillum barnesii SES-3_chromosome_1	NC_018002.1	2.51011	38.8184
	Sulfurimonas denitrificans DSM 1251_chromosome_1	NC_007575.1	2.20156	34.462
	Campylobacter sputorum bv, faecalis CCUG 20703_chromosome_1	NZ_CP019683.1	1.75729	29.7204
	Campylobacter hominis ATCC BAA-381_chromosome_1	NC_009714.1	1.71127	31.7332
	Sulfurimonas autotrophica DSM 16294_chromosome_1	NC_014506.1	2.1532	35.2358
	Campylobacter ureolyticus RIGS 9880_chromosome_1	NZ_CP012195.1	1.64189	29.2315
	Campylobacter hepaticus_chromosome_1	NZ_CP031611.1	1.52067	28.0254
	Sulfuricurvum kujiense DSM 16994_chromosome_1	NC_014762.1	2.57482	44.9943
	Campylobacter gracilis_chromosome_1	NZ_CP012196.1	2.28165	46.5571
	Campylobacter pinnipediorum subsp, pinnipediorum_chromosome_1	NZ_CP012546.1	1.78266	30.4178
	Desulfurella acetivorans A63_chromosome_1	NZ_CP007051.1	1.81649	32.0752
	Sulfurospirillum deleyianum DSM 6946_chromosome_1	NC_013512.1	2.30635	38.9698
	Campylobacter volucris LMG 24379_chromosome_1	NZ_CP007774.1	1.51795	28.5715
	Helicobacter cetorum MIT 00-7128_chromosome_1	NC_017737.1	1.94765	34.5349
	Campylobacter insulaenigrae NCTC 12927_chromosome_1	NZ_CP007770.1	1.46508	28.1926
	Campylobacter lari RM2100_chromosome_1	NC_012039.1	1.52546	29.7035
	Helicobacter cinaedi CCUG 18818 = ATCC BAA-847_chromosome_1	NC_020555.1	2.24013	38.3435
	Campylobacter fetus subsp, testudinum 03-427_chromosome_1	NC_022759.1	1.77548	33.1232
	Campylobacter hyointestinalis subsp, lawsonii_chromosome_1	NZ_CP015576.1	1.75328	33.5485
	Campylobacter hyointestinalis subsp, hyointestinalis LMG 9260_chromosome_1	NZ_CP015575.1	1.75338	33.964
	Campylobacter helveticus_chromosome_1	NZ_CP020478.1	1.75873	34.6239
	Helicobacter cetorum MIT 99-5656_chromosome_1	NC_017735.1	1.83367	35.5584
	Sulfurovum lithotrophicum_chromosome_1	NZ_CP011308.1	2.21789	44.2591
	Campylobacter concisus_chromosome_1	NZ_CP012541.1	1.84004	37.615
	Nautilia profundicola AmH_chromosome_1	NC_012115.1	1.67644	33.5075
	Nitratifractor salsuginis DSM 16511_chromosome_1	NC_014935.1	2.10128	53.9119
	Helicobacter hepaticus ATCC 51449_chromosome_1	NC_004917.1	1.79915	35.9312
	Campylobacter curvus 525,92_chromosome_1	NC_009715.2	1.97127	44.5352
	Helicobacter typhlonius_chromosome_1	NZ_LN907858.1	1.92083	38.8549
	Campylobacter iguaniorum_chromosome_1	NZ_CP009043.1	1.68461	35.851
	Wolinella succinogenes DSM 1740_chromosome_1	NC_005090.1	2.11036	48.458
	Helicobacter himalayensis_chromosome_1	NZ_CP014991.1	1.82994	39.8864
	Lawsonia intracellularis PHE/MN1-00_chromosome_1	NC_008011.1	1.45762	33.2845
	Hippea maritima DSM 10411_chromosome_1	NC_015318.1	1.69443	37.4742
	Helicobacter mustelae 12198_chromosome_1	NC_013949.1	1.5781	42.4653
	Helicobacter felis ATCC 49179_chromosome_1	NC_014810.2	1.67268	44.5085
Firmicutes	Paenibacillus mucilaginosus 3016_chromosome_1	NC_016935.1	8.73905	58.3094
	Clostridium saccharoperbutylacetonicum N1-4(HMT)_chromosome_1	NC_020291.1	6.53026	29.5414
	Clostridium beijerinckii_chromosome_1	NZ_CP010086.2	6.48539	30.0022
	Paenibacillus donghaensis_chromosome_1	NZ_CP021780.1	8.54233	49.6692
	Clostridium carboxidivorans P7_chromosome_1	NZ_CP011803.1	5.73288	29.9392
	Paenibacillus borealis_chromosome_1	NZ_CP009285.1	8.15681	51.3893
	Clostridium saccharobutylicum DSM 13864_chromosome_1	NC_022571.1	5.10781	28.6624
	Clostridium argentinense_chromosome_1	NZ_CP014176.1	4.66299	28.8483
	Clostridium pasteurianum BC1_chromosome_1	NC_021182.1	4.99071	30.5768
	Clostridium cellulovorans 743B_chromosome_1	NC_014393.1	5.26222	31.2094
	Bacillus thuringiensis YBT-1518_chromosome_1	NC_022873.1	6.00228	35.4183
	Clostridium estertheticum subsp, estertheticum_chromosome_1	NZ_CP015756.1	4.76057	30.9158
	Clostridium pasteurianum DSM 525 = ATCC 6013_chromosome_1	NZ_CP009268.1	4.3521	29.9366
	Paenibacillus odorifer_chromosome_1	NZ_CP009428.1	6.81247	44.2148
	Geosporobacter ferrireducens_chromosome_1	NZ_CP017269.1	5.79263	38.6093
	Clostridium botulinum B str, Eklund 17B (NRP)_chromosome_1	NC_010674.1	3.80033	27.5114
	Paenibacillus beijingensis_chromosome_1	NZ_CP011058.1	5.74997	52.5355
	Paenibacillus durus_chromosome_1	NZ_CP009288.1	6.03835	50.8141
	Clostridium autoethanogenum DSM 10061_chromosome_1	NC_022592.1	4.3522	31.0919
	Bacillus mycoides_chromosome_1	NZ_CP009692.1	5.25587	35.4932
	Desulfosporosinus orientis DSM 765_chromosome_1	NC_016584.1	5.86308	42.8549
	Clostridium butyricum_chromosome_1	NZ_CP013252.1	3.82489	28.8337
	Paenibacillus stellifer_chromosome_1	NZ_CP009286.1	5.6588	53.5429
	Bacillus megaterium NBRC 15308 = ATCC 14581_chromosome_1	NZ_CP009920.1	5.34311	38.0753
	Hungateiclostridium clariflavum DSM 19732_chromosome_1	NC_016627.1	4.89768	35.7172
	Lachnoclostridium phytofermentans ISDg_chromosome_1	NC_010001.1	4.84759	35.3485
	Brevibacillus brevis NBRC 100599_chromosome_1	NC_012491.1	6.29644	47.2735
	Limnochorda pilosa_chromosome_1	NZ_AP014924.1	3.81704	69.731
	Bacillus oceanisediminis 2691_chromosome_1	NZ_CP015506.1	5.46174	41.2431
	Pelosinus fermentans JBW45_chromosome_1	NZ_CP010978.1	5.38082	39.5103
	Bacillus simplex_chromosome_1	NZ_CP011008.1	5.3455	39.8725
	Cellulosilyticum lentocellum DSM 5427_chromosome_1	NC_015275.1	4.71424	34.3246
	Clostridium taeniosporum_chromosome_1	NZ_CP017253.2	3.26481	26.6229
	Paenibacillus polymyxa SC2_chromosome_1	NZ_CP002213.1	5.72839	45.2379
	Paenibacillus polymyxa SC2_chromosome_2	NC_014622.2	5.72839	45.2379
	Clostridium kluyveri DSM 555_chromosome_1	NC_009706.1	3.96462	32.0204
	Alkaliphilus metalliredigens QYMF_chromosome_1	NC_009633.1	4.92957	36.822
	Paenibacillus bovis_chromosome_1	NZ_CP013023.1	5.35428	47.2942
	Lysinibacillus fusiformis_chromosome_1	NZ_CP010820.1	4.84379	37.6216
	Clostridium formicaceticum_chromosome_1	NZ_CP017603.1	4.58676	35.5256
	Symbiobacterium thermophilum IAM 14863_chromosome_1	NC_006177.1	3.56614	68.6684
	Thermobacillus composti KWC4_chromosome_1	NC_019897.1	4.20634	60.5696
	Bacillus cellulosilyticus DSM 2522_chromosome_1	NC_014829.1	4.68167	36.522
	Clostridium perfringens ATCC 13124_chromosome_1	NC_008261.1	3.25668	28.3792
	Thermaerobacter marianensis DSM 12885_chromosome_1	NC_014831.1	2.8447	72.4821
	Paenibacillus naphthalenovorans_chromosome_1	NZ_CP013652.1	5.20014	49.6894
	Desulfitobacterium hafniense DCB-2_chromosome_1	NC_011830.1	5.27913	47.5373
	Brevibacillus laterosporus LMG 15441_chromosome_1	NZ_CP007806.1	5.11415	41.1102
	Paenibacillus yonginensis_chromosome_1	NZ_CP014167.1	4.9859	51.0144
	Desulfosporosinus acidiphilus SJ4_chromosome_1	NC_018068.1	4.92684	42.1426
	Desulfallas gibsoniae DSM 7213_chromosome_1	NC_021184.1	4.85553	45.491
	Desulfosporosinus meridiei DSM 13257_chromosome_1	NC_018515.1	4.87357	41.7841
	Bacillus infantis NRRL B-14911_chromosome_1	NC_022524.1	4.88471	46.0332
	Desulfofarcimen acetoxidans DSM 771_chromosome_1	NC_013216.1	4.54562	41.5548
	Bacillus krulwichiae_chromosome_1	NZ_CP020814.1	4.61086	38.1588
	Clostridium aceticum_chromosome_1	NZ_CP009687.1	4.20132	35.2888
	Clostridium baratii str, Sullivan_chromosome_1	NZ_CP006905.1	3.15327	28.2944
	Bacillus weihaiensis_chromosome_1	NZ_CP016020.1	4.34487	36.4778
	Paenibacillus swuensis_chromosome_1	NZ_CP011388.1	5.0126	48.9298
	Sporosarcina psychrophila_chromosome_1	NZ_CP014616.1	4.67419	40.3393
	Virgibacillus necropolis_chromosome_1	NZ_CP022437.1	4.33742	37.2714
	[Clostridium] saccharolyticum WM1_chromosome_1	NC_014376.1	4.66287	45.0047
	Bacillus cytotoxicus NVH 391-98_chromosome_1	NC_009674.1	4.08702	35.8768
	Bacillus glycinifermentans_chromosome_1	NZ_LT603683.1	4.60744	46.1314
	Ruminiclostridium cellulolyticum H10_chromosome_1	NC_011898.1	4.06872	37.404
	Flavonifractor plautii_chromosome_1	NZ_CP015406.2	3.81848	60.9055
	Eubacterium limosum_chromosome_1	NZ_CP019962.1	4.42284	47.1904
	Acetobacterium woodii DSM 1030_chromosome_1	NC_016894.1	4.04478	39.3381
	Oscillibacter valericigenes Sjm18-20_chromosome_1	NC_016048.1	4.41004	53.3212
	Clostridium chauvoei JF4335_chromosome_1	NZ_LT799839.1	2.88745	28.2893
	Fictibacillus phosphorivorans_chromosome_1	NZ_CP015378.1	4.23067	39.3496
	Carnobacterium maltaromaticum LMA28_chromosome_1	NC_019425.2	3.65042	34.5263
	Solibacillus silvestris_chromosome_1	NZ_CP014609.1	3.99123	38.6002
	Clostridium tyrobutyricum_chromosome_1	NZ_CP014170.1	3.07161	31.0813
	Bacillus flexus_chromosome_1	NZ_CP016790.1	3.96031	38.0946
	Bacillus horikoshii_chromosome_1	NZ_CP020880.1	4.27759	40.5847
	Gottschalkia acidurici 9a_chromosome_1	NC_018664.1	3.10534	29.9346
	Clostridium botulinum BKT015925_chromosome_1	NC_015425.1	2.77316	28.4896
	Bacillus licheniformis DSM 13 = ATCC 14580_chromosome_1	NC_006270.3	4.2226	46.1944
	Desulfitobacterium dehalogenans ATCC 51507_chromosome_1	NC_018017.1	4.32175	44.9691
	Clostridium bornimense_chromosome_1	NZ_HG917868.1	2.91786	29.7761
	Virgibacillus halodenitrificans_chromosome_1	NZ_CP017962.1	3.86993	37.4882
	Paenibacillus larvae subsp, larvae_chromosome_1	NZ_CP019687.1	4.28995	44.1604
	Hungateiclostridium thermocellum ATCC 27405_chromosome_1	NC_009012.1	3.8433	38.9865
	Bacillus atrophaeus_chromosome_1	NZ_CP021500.1	4.18082	43.3296
	Clostridium tetani E88_chromosome_1	NC_004557.1	2.79925	28.7493
	Oceanobacillus iheyensis HTE831_chromosome_1	NC_004193.1	3.63053	35.6813
	Bacillus clausii KSM-K16_chromosome_1	NC_006582.1	4.30387	44.7533
	Halobacillus halophilus DSM 2266_chromosome_1	NC_017668.1	4.15063	41.8231
	Halobacillus mangrovi_chromosome_1	NZ_CP020772.1	4.1427	41.5577
	Desulfotomaculum ruminis DSM 2154_chromosome_1	NC_015589.1	3.96901	47.243
	Parageobacillus thermoglucosidasius_chromosome_1	NZ_CP012712.1	3.87312	43.8911
	Bacillus amyloliquefaciens DSM 7_chromosome_1	NC_014551.1	3.9802	46.0823
	Dehalobacterium formicoaceticum_chromosome_1	NZ_CP022121.1	3.76654	43.1667
	Bacillus pseudofirmus OF4_chromosome_1	NC_013791.2	3.859	40.2674
	Lentibacillus amyloliquefaciens_chromosome_1	NZ_CP013862.1	3.85828	42.1199
	Bacillus pumilus_chromosome_1	NZ_CP011007.1	3.78759	41.5671
	Clostridium novyi NT_chromosome_1	NC_008593.1	2.54772	28.8556
	Butyrivibrio proteoclasticus B316_chromosome_1	NC_014387.1	3.5548	40.2125
	Intestinimonas butyriciproducens_chromosome_1	NZ_CP011307.1	3.37648	59.0632
	Planococcus antarcticus DSM 14505_chromosome_1	NZ_CP016534.2	3.76554	43.2393
	Rummeliibacillus stabekisii_chromosome_1	NZ_CP014806.1	3.41209	37.6536
	Bacillus methanolicus MGA3_chromosome_1	NZ_CP007739.1	3.33704	38.6579
	Staphylococcus xylosus_chromosome_1	NZ_CP007208.1	2.8369	32.7671
	Desulfotomaculum reducens MI-1_chromosome_1	NC_009253.1	3.6081	42.2753
	Ruminococcus albus 7 = DSM 20455_chromosome_1	NC_014833.1	3.68541	44.2052
	Staphylococcus equorum_chromosome_1	NZ_CP013114.1	2.82219	33.0735
	Planococcus sp, Y42_chromosome_1	NZ_CP019640.1	3.7189	48.754
	Lysinibacillus sphaericus_chromosome_1	NZ_CP017560.1	3.43658	38.9911
	Alkaliphilus oremlandii OhILAs_chromosome_1	NC_009922.1	3.12356	36.2573
	Geobacillus thermoleovorans_chromosome_1	NZ_CP014335.1	3.45061	52.3909
	Alicyclobacillus acidocaldarius subsp, acidocaldarius DSM 446_chromosome_1	NC_013205.1	3.01876	62.3346
	Natranaerobius thermophilus JW/NM-WN-LF_chromosome_1	NC_010718.1	3.16556	36.3223
	[Eubacterium] rectale ATCC 33656_chromosome_1	NC_012781.1	3.44969	41.4811
	Jeotgalibacillus malaysiensis_chromosome_1	NZ_CP009416.1	3.51644	42.7103
	Staphylococcus haemolyticus JCSC1435_chromosome_1	NC_007168.1	2.68501	32.7926
	Kyrpidia tusciae DSM 2912_chromosome_1	NC_014098.1	3.38477	59.1141
	Staphylococcus succinus_chromosome_1	NZ_CP018199.1	2.74567	33.0828
	Halanaerobium praevalens DSM 2228_chromosome_1	NC_017455.1	2.30926	30.2936
	Bacillus smithii_chromosome_1	NZ_CP012024.1	3.36878	40.7724
	Staphylococcus sciuri_chromosome_1	NZ_CP022046.2	2.76404	32.622
	Caldicellulosiruptor saccharolyticus DSM 8903_chromosome_1	NC_009437.1	2.97027	35.2541
	Enterococcus casseliflavus EC20_chromosome_1	NC_020995.1	3.42728	42.8484
	Planococcus kocurii_chromosome_1	NZ_CP013661.2	3.47206	40.9172
	Halanaerobium hydrogeniformans_chromosome_1	NC_014654.1	2.61312	33.1614
	Bacillus beveridgei_chromosome_1	NZ_CP012502.1	3.58227	46.0787
	[Bacillus] selenitireducens MLS10_chromosome_1	NC_014219.1	3.59249	48.67
	Desulfitobacterium dichloroeliminans LMG P-21439_chromosome_1	NC_019903.1	3.62445	44.2179
	Geobacillus thermodenitrificans NG80-2_chromosome_1	NC_009328.1	3.55032	49.0097
	Roseburia hominis A2-183_chromosome_1	NC_015977.1	3.59212	48.4968
	Anaerostipes hadrus_chromosome_1	NZ_CP012098.1	3.17261	37.2836
	Caldicellulosiruptor bescii DSM 6725_chromosome_1	NC_012034.1	2.91972	35.1725
	Anaerotignum propionicum DSM 1682_chromosome_1	NZ_CP014223.1	3.12042	38.9487
	Lachnoclostridium phocaeense_chromosome_1	NZ_LT635479.1	3.50075	50.6226
	Acetoanaerobium sticklandii_chromosome_1	NC_014614.1	2.71546	33.2997
	Halobacteroides halobius DSM 5150_chromosome_1	NC_019978.1	2.64926	32.4558
	Planococcus rifietoensis_chromosome_1	NZ_CP013659.2	3.50501	48.4542
	Terribacillus goriensis_chromosome_1	NZ_CP008876.1	3.48864	42.899
	Thermoanaerobacterium thermosaccharolyticum DSM 571_chromosome_1	NC_014410.1	2.78575	34.1125
	Syntrophobotulus glycolicus DSM 8271_chromosome_1	NC_015172.1	3.40674	46.3502
	Novibacillus thermophilus_chromosome_1	NZ_CP019699.1	3.62922	50.4437
	Lactobacillus paracollinoides_chromosome_1	NZ_CP014915.1	3.47694	47.1776
	Butyrivibrio hungatei_chromosome_1	NZ_CP017831.1	3.14378	39.9065
	Bacillus coagulans DSM 1 = ATCC 7050_chromosome_1	NZ_CP009709.1	3.367	46.8972
	Sporosarcina ureae_chromosome_1	NZ_CP015109.1	3.41243	41.5059
	Staphylococcus lugdunensis HKU09-01_chromosome_1	NC_013893.1	2.65837	33.8681
	Thermoanaerobacter wiegelii Rt8,B1_chromosome_1	NC_015958.1	2.78506	34.3416
	Heliobacterium modesticaldum Ice1_chromosome_1	NC_010337.2	3.07541	56.9752
	Lactobacillus heilongjiangensis_chromosome_1	NZ_CP012559.1	2.79055	37.4875
	Staphylococcus warneri SG1_chromosome_1	NC_020164.1	2.48604	32.7335
	Staphylococcus saprophyticus subsp, saprophyticus ATCC 15305_chromosome_1	NC_007350.1	2.51658	33.2398
	Ethanoligenens harbinense YUAN-3_chromosome_1	NC_014828.1	3.00858	55.5585
	Staphylococcus condimenti_chromosome_1	NZ_CP015114.1	2.65968	34.7054
	Enterococcus mundtii QU 25_chromosome_1	NC_022878.1	3.02219	38.612
	Staphylococcus capitis subsp, capitis_chromosome_1	NZ_CP007601.1	2.4436	32.9979
	Desulfotomaculum ferrireducens_chromosome_1	NZ_CP019698.1	3.24018	45.3791
	Desulfitobacterium metallireducens DSM 15288_chromosome_1	NZ_CP007032.1	3.17607	41.8928
	Enterococcus hirae ATCC 9790_chromosome_1	NC_018081.1	2.82774	36.9368
	Mahella australiensis 50-1 BON_chromosome_1	NC_015520.1	3.13597	43.4519
	Tepidanaerobacter acetatoxydans Re1_chromosome_1	NC_019954.2	2.76125	37.5321
	Exiguobacterium sibiricum 255-15_chromosome_1	NC_010556.1	3.03414	47.7183
	Staphylococcus simulans_chromosome_1	NZ_CP014016.2	2.64756	35.9502
	Halothermothrix orenii H 168_chromosome_1	NC_011899.1	2.57815	37.8832
	Lactobacillus ginsenosidimutans_chromosome_1	NZ_CP012034.1	2.59056	36.7071
	Thermoclostridium stercorarium subsp, stercorarium DSM 8532_chromosome_1	NC_020134.1	2.97438	42.2448
	Amphibacillus xylanus NBRC 15112_chromosome_1	NC_018704.1	2.56949	35.7182
	Selenomonas ruminantium subsp, lactilytica TAM6421_chromosome_1	NC_017068.1	3.00368	50.6781
	Thermoanaerobacterium xylanolyticum LX-11_chromosome_1	NC_015555.1	2.53436	34.9758
	Tetragenococcus halophilus NBRC 12172_chromosome_1	NC_016052.1	2.56272	36.0411
	Dehalobacter restrictus DSM 9455_chromosome_1	NZ_CP007033.1	2.94334	44.5613
	Staphylococcus hyicus_chromosome_1	NZ_CP008747.1	2.47213	35.5779
	Thermoanaerobacter italicus Ab9_chromosome_1	NC_013921.1	2.45106	34.145
	Thermacetogenium phaeum DSM 12270_chromosome_1	NC_018870.1	2.93906	53.8841
	Desulfotomaculum nigrificans CO-1-SRB_chromosome_1	NC_015565.1	2.89226	46.6258
	Lactobacillus paracasei subsp, paracasei JCM 8130_chromosome_1	NZ_AP012541.1	2.99587	46.5923
	Lactobacillus koreensis_chromosome_1	NZ_CP012033.1	3.00681	49.2271
	Selenomonas sputigena ATCC 35185_chromosome_1	NC_015437.1	2.56836	57.107
	Lactobacillus crustorum_chromosome_1	NZ_CP017996.1	2.26147	35.018
	Lactobacillus zymae_chromosome_1	NZ_LT854705.1	2.73413	52.9174
	Streptococcus gallolyticus subsp, gallolyticus DSM 16831_chromosome_1	NZ_CP018822.1	2.4929	37.6959
	Lactobacillus backii_chromosome_1	NZ_CP014873.1	2.67252	40.821
	Syntrophomonas wolfei subsp, wolfei str, Goettingen G311_chromosome_1	NC_008346.1	2.9362	44.8659
	Vagococcus penaei_chromosome_1	NZ_CP019609.1	2.3653	35.0571
	Lactobacillus acidipiscis_chromosome_1	NZ_LT630287.1	2.60742	39.8002
	Anoxybacillus gonensis_chromosome_1	NZ_CP012152.1	2.80367	41.6704
	Caldanaerobacter subterraneus subsp, tengcongensis MB4_chromosome_1	NC_003869.1	2.68945	37.5709
	Thermoanaerobacter kivui_chromosome_1	NZ_CP009170.1	2.39782	35.0125
	Staphylococcus pseudintermedius HKU10-03_chromosome_1	NC_014925.1	2.61738	37.5334
	Lactobacillus rhamnosus GG_chromosome_1	NC_013198.1	3.01011	46.69
	Lactobacillus gallinarum_chromosome_1	NZ_CP012890.1	2.31716	36.8235
	Erysipelothrix larvae_chromosome_1	NZ_CP013213.1	2.49511	37.4332
	Salinicoccus halodurans_chromosome_1	NZ_CP011366.1	2.77838	44.5445
	Acetohalobium arabaticum DSM 5501_chromosome_1	NC_014378.1	2.4696	36.6313
	Anoxybacillus amylolyticus_chromosome_1	NZ_CP015438.1	2.83474	43.686
	Carnobacterium inhibens subsp, gilichinskyi_chromosome_1	NC_022606.1	2.34781	35.2614
	Staphylococcus lutrae_chromosome_1	NZ_CP020773.1	2.53312	37.7309
	Megasphaera elsdenii 14-14_chromosome_1	NZ_CP009240.1	2.50435	52.7514
	Staphylococcus pettenkoferi_chromosome_1	NZ_CP022096.2	2.50236	38.9163
	Melissococcus plutonius S1_chromosome_1	NZ_CP006683.1	1.89619	31.4155
	Lactobacillus parabuchneri_chromosome_1	NZ_CP018796.1	2.60058	43.5778
	Macrococcus canis_chromosome_1	NZ_CP021059.1	2.36341	37.0954
	Faecalibaculum rodentium_chromosome_1	NZ_CP011391.1	2.54249	53.9652
	Streptococcus parauberis KCTC 11537_chromosome_1	NC_015558.1	2.14389	35.5478
	Acidaminococcus fermentans DSM 20731_chromosome_1	NC_013740.1	2.32977	55.8427
	Vagococcus teuberi_chromosome_1	NZ_CP017267.1	2.16906	34.1257
	Salimicrobium jeotgali_chromosome_1	NZ_CP011361.2	2.69873	46.5143
	Lactobacillus helveticus_chromosome_1	NZ_CP012381.1	2.16058	36.8096
	Carboxydothermus hydrogenoformans Z-2901_chromosome_1	NC_007503.1	2.40152	42.0497
	Lactobacillus buchneri CD034_chromosome_1	NC_018610.1	2.50056	44.3691
	Lactococcus piscium MKFS47_chromosome_1	NZ_LN774769.1	2.39414	38.7932
	Parvimonas micra_chromosome_1	NZ_CP009761.1	1.62701	28.6134
	Lactobacillus hokkaidonensis JCM 18461_chromosome_1	NZ_AP014680.1	2.27799	38.1203
	Pediococcus damnosus_chromosome_1	NZ_CP012288.1	2.24732	38.2914
	Anaerococcus mediterraneensis_chromosome_1	NZ_LT635772.1	2.08021	34.5785
	Christensenella massiliensis_chromosome_1	NZ_LT700187.1	2.56019	50.3777
	Thermodesulfobium narugense DSM 14796_chromosome_1	NC_015499.1	1.89887	33.8662
	Lactobacillus kefiranofaciens ZW3_chromosome_1	NC_015602.1	2.11302	37.6959
	Acidaminococcus intestini RyC-MR95_chromosome_1	NC_016077.1	2.48777	50.0206
	Streptococcus anginosus C238_chromosome_1	NC_022239.1	2.23364	38.2344
	Weissella cibaria_chromosome_1	NZ_CP012873.1	2.46696	45.0852
	Streptococcus iniae_chromosome_1	NZ_CP010783.1	2.08696	36.8197
	[Eubacterium] eligens ATCC 27750_chromosome_1	NC_012778.1	2.14419	37.7127
	Veillonella parvula DSM 2008_chromosome_1	NC_013520.1	2.13214	38.6293
	Lactobacillus amylovorus_chromosome_1	NC_015214.1	2.078	38.1478
	Aerococcus viridans_chromosome_1	NZ_CP014164.1	2.19988	39.3757
	Weissella jogaejeotgali_chromosome_1	NZ_CP014332.1	2.11416	38.8473
	Streptococcus halotolerans_chromosome_1	NZ_CP014835.1	2.1821	39.2492
	Streptococcus pantholopis_chromosome_1	NZ_CP014699.1	2.2413	41.9717
	Finegoldia magna ATCC 29328_chromosome_1	NC_010376.1	1.79758	32.3127
	Streptococcus gordonii str, Challis substr, CH1_chromosome_1	NC_009785.1	2.19666	40.5067
	Leuconostoc gelidum subsp, gasicomitatum LMG 18811_chromosome_1	NC_014319.1	1.95408	36.6632
	Streptococcus salivarius_chromosome_1	NZ_CP009913.1	2.18892	40.1474
	Streptococcus dysgalactiae subsp, equisimilis AC-2713_chromosome_1	NC_019042.1	2.17944	39.5223
	Jeotgalibaca dankookensis_chromosome_1	NZ_CP019728.1	2.09606	37.4775
	Lactobacillus gasseri ATCC 33323 = JCM 1131_chromosome_1	NC_008530.1	1.89436	35.2596
	Streptococcus himalayensis_chromosome_1	NZ_CP016953.1	2.27547	41.2697
	Streptococcus marmotae_chromosome_1	NZ_CP015196.1	2.30928	40.9211
	Leuconostoc mesenteroides subsp, mesenteroides ATCC 8293_chromosome_1	NC_008531.1	2.0384	37.7103
	Lactobacillus agilis_chromosome_1	NZ_CP016766.1	2.18721	41.5723
	[Clostridium] cellulosi_chromosome_1	NZ_LM995447.1	2.22958	44.1481
	Filifactor alocis ATCC 35896_chromosome_1	NC_016630.1	1.93101	35.4455
	Lactobacillus curieae_chromosome_1	NZ_CP018906.1	2.09586	39.7815
	Lactobacillus mucosae LM1_chromosome_1	NZ_CP011013.1	2.3263	46.4696
	Pediococcus acidilactici_chromosome_1	NZ_CP015206.1	2.13136	42.1022
	Streptococcus parasanguinis ATCC 15912_chromosome_1	NC_015678.1	2.15365	41.7244
	Ruminococcus bicirculans_chromosome_1	NZ_HF545616.1	2.24088	42.5048
	Leuconostoc kimchii IMSNU 11154_chromosome_1	NC_014136.1	2.00272	37.9996
	Streptococcus intermedius B196_chromosome_1	NC_022246.1	1.99621	37.5569
	Streptococcus equi subsp, zooepidemicus_chromosome_1	NC_012470.1	2.14987	41.5324
	Streptococcus cristatus AS 1,3089_chromosome_1	NC_021175.1	2.1421	42.067
	Thermosediminibacter oceani DSM 16646_chromosome_1	NC_014377.1	2.28003	46.8201
	Lactobacillus curvatus_chromosome_1	NZ_CP022474.1	2.11431	41.658
	Lactobacillus ruminis ATCC 27782_chromosome_1	NC_015975.1	2.06665	43.4693
	Streptococcus uberis 0140J_chromosome_1	NC_012004.1	1.85235	36.6318
	Auricoccus indicus_chromosome_1	NZ_CP019573.1	1.74579	34.0644
	Ammonifex degensii KC4_chromosome_1	NC_013385.1	2.12924	59.4484
	Lactobacillus brevis ATCC 367_chromosome_1	NC_008497.1	2.29122	46.2189
	Anaerococcus prevotii DSM 20548_chromosome_1	NC_013171.1	1.88307	36.0688
	Oenococcus oeni PSU-1_chromosome_1	NC_008528.1	1.78052	37.8889
	Lactococcus garvieae ATCC 49156_chromosome_1	NC_015930.1	1.95013	38.8269
	Streptococcus thermophilus JIM 8232_chromosome_1	NC_017581.1	1.9299	38.9207
	Lactobacillus reuteri DSM 20016_chromosome_1	NC_009513.1	1.99962	38.8726
	Pediococcus pentosaceus ATCC 25745_chromosome_1	NC_008525.1	1.83239	37.3578
	Lactobacillus jensenii_chromosome_1	NZ_CP018809.1	1.67295	34.438
	Peptoclostridium acidaminophilum DSM 3953_chromosome_1	NZ_CP007452.1	2.24626	44.0465
	Lactobacillus fermentum IFO 3956_chromosome_1	NC_010610.1	2.09869	51.469
	Pediococcus claussenii ATCC BAA-344_chromosome_1	NC_016605.1	1.82911	36.82
	Ezakiella massiliensis_chromosome_1	NZ_LT635475.1	1.74178	36.6906
	endosymbiont 'TC1' of Trimyema compressum_chromosome_1	NZ_CP014606.1	1.58645	32.8223
	Syntrophothermus lipocalidus DSM 12680_chromosome_1	NC_014220.1	2.40556	50.9894
	Lactobacillus acetotolerans_chromosome_1	NZ_AP014808.1	1.70486	36.72
	Erysipelothrix rhusiopathiae str, Fujisawa_chromosome_1	NC_015601.1	1.78794	36.5562
	Lactobacillus sakei_chromosome_1	NZ_CP020459.1	1.94588	41.2695
	Aerococcus urinae_chromosome_1	NZ_CP014161.1	1.97426	42.595
	Leuconostoc citreum KM20_chromosome_1	NC_010471.1	1.79628	38.989
	Aerococcus sanguinicola_chromosome_1	NZ_CP014160.1	2.03385	47.5617
	Lactobacillus delbrueckii subsp, bulgaricus ATCC 11842 = JCM 1002_chromosome_1	NC_008054.1	1.865	49.719
	Leuconostoc carnosum JB16_chromosome_1	NC_018673.1	1.6451	37.2412
	Lactobacillus kunkeei_chromosome_1	NZ_CP012920.1	1.61452	36.865
	Aerococcus urinaehominis_chromosome_1	NZ_CP014163.1	1.8314	42.7504
	Lactobacillus lindneri_chromosome_1	NZ_CP014907.1	1.41662	34.2584
	Weissella koreensis KACC 15510_chromosome_1	NC_015759.1	1.42248	35.4831
	Ndongobacter massiliensis_chromosome_1	NZ_LT635480.1	1.86488	49.6947
	Mageeibacillus indolicus UPII9-5_chromosome_1	NC_013895.2	1.80975	44.2112
	Eubacterium sulci ATCC 35585_chromosome_1	NZ_CP012068.1	1.73938	39.9203
	Leuconostoc lactis_chromosome_1	NZ_CP016598.1	1.7375	43.3244
	Aerococcus christensenii_chromosome_1	NZ_CP014159.1	1.63492	39.1866
	Lactobacillus sanfranciscensis TMW 1,1304_chromosome_1	NC_015978.1	1.29832	34.7019
	Lactobacillus amylolyticus_chromosome_1	NZ_CP020457.1	1.42244	38.4561
	Lactobacillus amylophilus DSM 20533 = JCM 1125_chromosome_1	NZ_CP018888.1	1.61035	43.6536
	Dialister pneumosintes_chromosome_1	NZ_CP017037.1	1.27407	35.1902
	Weissella ceti_chromosome_1	NZ_CP009224.1	1.3904	40.7463
	Negativicoccus massiliensis_chromosome_1	NZ_LT700188.1	1.36059	51.1354
	Clostridium butyricum_chromosome_2	NZ_CP013489.1	0.803	28.305
	Clostridium bornimense_chromosome_2	NZ_HG917869.1	0.699161	28.0908
	Ruminococcus bicirculans_chromosome_2	NZ_HF545617.1	0.727623	42.9923
	Butyrivibrio proteoclasticus B316_chromosome_2	NC_014388.1	0.302358	40.0439
	Butyrivibrio hungatei_chromosome_2	NZ_CP017830.1	0.091776	37.7103
Gammaproteobacteria	Pseudomonas citronellolis_chromosome_1	NZ_CP015878.1	7.30942	67.037
	Lysobacter capsici_chromosome_1	NZ_CP011130.1	6.39189	66.6161
	Pseudomonas protegens CHA0_chromosome_1	NC_021237.1	6.86798	63.3906
	Lysobacter antibioticus_chromosome_1	NZ_CP013141.1	5.76518	66.8074
	Pseudomonas resinovorans NBRC 106553_chromosome_1	NC_021499.1	6.28586	65.5545
	Pseudomonas fluorescens F113_chromosome_1	NC_016830.1	6.84583	60.784
	Dokdonella koreensis DS-123_chromosome_1	NZ_CP015249.1	4.44662	70.3467
	Granulosicoccus antarcticus IMCC3135_chromosome_1	NZ_CP018632.1	7.78386	52.8605
	Azotobacter vinelandii CA_chromosome_1	NC_021149.1	5.36637	65.6755
	Xanthomonas citri pv, vignicola_chromosome_1	NZ_CP022263.1	5.44645	64.6242
	Hahella chejuensis KCTC 2396_chromosome_1	NC_007645.1	7.21527	53.8697
	Xanthomonas sacchari_chromosome_1	NZ_CP010409.1	4.49745	68.9296
	Xanthomonas translucens pv, undulosa_chromosome_1	NZ_CP008714.1	4.56114	68.053
	Dyella jiangningensis_chromosome_1	NZ_CP007444.1	5.39699	64.2255
	Pseudomonas psychrotolerans_chromosome_1	NZ_CP018758.1	5.27192	64.7869
	Klebsiella oxytoca_chromosome_1	NZ_CP011636.1	6.25747	55.7451
	Xanthomonas gardneri_chromosome_1	NZ_CP018731.1	5.3131	63.5484
	Stenotrophomonas maltophilia K279a_chromosome_1	NC_010943.1	4.85113	66.324
	Xanthomonas oryzae pv, oryzae PXO99A_chromosome_1	NC_010717.2	5.23855	63.632
	Pseudomonas mendocina ymp_chromosome_1	NC_009439.1	5.07281	64.6761
	Pluralibacter gergoviae_chromosome_1	NZ_CP009450.1	5.48968	59.1056
	Azotobacter chroococcum NCIMB 8003_chromosome_1	NZ_CP010415.1	4.5918	66.2705
	Pseudoxanthomonas suwonensis_chromosome_1	NZ_CP011144.1	3.89172	70.2447
	Stenotrophomonas acidaminiphila_chromosome_1	NZ_CP012900.1	4.1383	68.4844
	Gynuella sunshinyii YC6258_chromosome_1	NZ_CP007142.1	6.47596	48.6328
	Rhodanobacter denitrificans_chromosome_1	NC_020541.1	4.22549	67.4543
	Dyella thiooxydans_chromosome_1	NZ_CP014841.1	4.22717	67.9802
	Pseudomonas fulva 12-X_chromosome_1	NC_015556.1	4.92077	63.5117
	Shewanella psychrophila_chromosome_1	NZ_CP014782.1	6.35341	44.3041
	Serratia marcescens subsp, marcescens Db11_chromosome_1	NZ_HG326223.1	5.1138	59.5116
	Pseudomonas monteilii_chromosome_1	NZ_CP013997.1	4.71436	64.3563
	Serratia rubidaea_chromosome_1	NZ_CP014474.1	4.92283	59.2026
	Thiocystis violascens DSM 198_chromosome_1	NC_018012.1	5.01707	62.6069
	Colwellia psychrerythraea 34H_chromosome_1	NC_003910.7	5.37318	38.0054
	Serratia fonticola_chromosome_1	NZ_CP011254.1	6.00051	53.6128
	Pseudomonas alcaligenes_chromosome_1	NZ_CP014784.1	4.4063	65.4993
	Oleiphilus messinensis_chromosome_1	NZ_CP021425.1	6.37928	47.7966
	Stenotrophomonas rhizophila_chromosome_1	NZ_CP016294.1	4.19865	66.8485
	Pseudomonas stutzeri_chromosome_1	NC_015740.1	4.54793	63.9284
	Pseudomonas balearica DSM 6083_chromosome_1	NZ_CP007511.1	4.38348	64.6554
	Stenotrophomonas nitritireducens_chromosome_1	NZ_CP016756.1	4.54173	63.8342
	Alcanivorax dieselolei B5_chromosome_1	NC_018691.1	4.92822	61.6316
	Halotalea alkalilenta_chromosome_1	NZ_CP015243.1	4.38743	64.3142
	Thioflavicoccus mobilis 8321_chromosome_1	NC_019940.1	4.04892	65.6417
	Paraglaciecola psychrophila 170_chromosome_1	NC_020514.1	5.41369	40.3651
	Pseudomonas rhizosphaerae_chromosome_1	NZ_CP009533.1	4.68863	61.9942
	Thioalkalivibrio nitratireducens DSM 14787_chromosome_1	NC_019902.2	4.00235	66.4974
	Pseudoxanthomonas suwonensis 11-1_chromosome_1	NC_014924.1	3.41905	70.2107
	Serratia liquefaciens ATCC 27592_chromosome_1	NC_021741.1	5.23861	55.3524
	Moritella viscosa_chromosome_1	NZ_LN554852.1	5.08607	39.4407
	[Enterobacter] lignolyticus SCF1_chromosome_1	NC_014618.1	4.81405	57.0181
	Sodalis praecaptivus_chromosome_1	NZ_CP006569.1	4.70953	57.4739
	Marichromatium purpuratum 984_chromosome_1	NZ_CP007031.1	3.77911	67.864
	Dickeya solani IPO 2222_chromosome_1	NZ_CP015137.1	4.91983	56.2449
	Shewanella piezotolerans WP3_chromosome_1	NC_011566.1	5.39648	43.2918
	Pseudomonas stutzeri_chromosome_1	NZ_CP007441.1	4.73136	60.5792
	Photorhabdus thracensis_chromosome_1	NZ_CP011104.1	5.1471	44.109
	Shewanella sediminis HAW-EB3_chromosome_1	NC_009831.1	5.51767	46.0779
	Erwinia billingiae Eb661_chromosome_1	NC_014306.1	5.10017	55.1972
	Shewanella japonica_chromosome_1	NZ_CP020472.1	4.97568	40.8001
	Thioalkalivibrio paradoxus ARh 1_chromosome_1	NZ_CP007029.1	3.75673	66.5473
	Halomonas aestuarii_chromosome_1	NZ_CP018139.1	3.54389	67.8833
	Methylomonas denitrificans_chromosome_1	NZ_CP014476.1	5.1721	51.6627
	Aeromonas schubertii_chromosome_1	NZ_CP013067.1	4.40003	61.4877
	Alcanivorax pacificus W11-5_chromosome_1	NZ_CP004387.1	4.16843	62.5985
	Thioploca ingrica_chromosome_1	NZ_AP014633.1	4.81001	41.2105
	Xanthomonas fragariae_chromosome_1	NZ_CP016830.1	4.23264	62.297
	Aeromonas salmonicida subsp, salmonicida A449_chromosome_1	NC_009348.1	4.7024	58.5111
	Shewanella baltica OS678_chromosome_1	NC_016901.1	5.28807	46.3128
	Shewanella pealeana ATCC 700345_chromosome_1	NC_009901.1	5.17458	44.6619
	Pseudoxanthomonas spadix BD-a59_chromosome_1	NC_016147.2	3.45255	67.6527
	Methylomonas methanica MC09_chromosome_1	NC_015572.1	5.05168	51.31
	Cobetia marina_chromosome_1	NZ_CP017114.1	4.1764	62.4432
	Shewanella frigidimarina NCIMB 400_chromosome_1	NC_008345.1	4.84526	41.5841
	Edwardsiella anguillarum ET080813_chromosome_1	NZ_CP006664.1	4.20039	58.7185
	Cedecea neteri_chromosome_1	NZ_CP009451.1	4.87644	55.1027
	Citrobacter freundii CFNIH1_chromosome_1	NZ_CP007557.1	5.09903	52.2454
	Pseudoalteromonas luteoviolacea_chromosome_1	NZ_CP015411.1	4.90289	41.8544
	Halomonas huangheensis_chromosome_1	NZ_CP013106.1	4.75749	58.5292
	Pseudoalteromonas atlantica T6c_chromosome_1	NC_008228.1	5.18701	44.6161
	Kosakonia sacchari SP1_chromosome_1	NZ_CP007215.2	4.90203	53.7441
	Halioglobus pacificus_chromosome_1	NZ_CP019046.1	4.84778	57.4812
	Kosakonia cowanii JCM 10956 = DSM 18146_chromosome_1	NZ_CP019445.1	4.647	56.2874
	Enterobacter hormaechei subsp, steigerwaltii_chromosome_1	NZ_CP017179.1	4.78248	55.553
	Psychromonas ingrahamii 37_chromosome_1	NC_008709.1	4.5596	40.0863
	Acinetobacter baumannii_chromosome_1	NZ_CP009257.1	4.33579	39.041
	Rahnella aquatilis HX2_chromosome_1	NC_017047.1	4.96217	52.1889
	Teredinibacter turnerae T7901_chromosome_1	NC_012997.1	5.19316	50.8906
	Wenzhouxiangella marina_chromosome_1	NZ_CP012154.1	3.6752	65.2557
	Immundisolibacter cernigliae_chromosome_1	NZ_CP014671.1	3.24354	67.7928
	Cronobacter sakazakii_chromosome_1	NZ_CP011047.1	4.51126	56.7134
	Shewanella violacea DSS12_chromosome_1	NC_014012.1	4.9621	44.7163
	Saccharophagus degradans 2-40_chromosome_1	NC_007912.1	5.05753	45.8261
	Dickeya zeae Ech586_chromosome_1	NC_013592.1	4.81839	53.6391
	Obesumbacterium proteus_chromosome_1	NZ_CP014608.1	5.0118	49.0885
	Halomonas chromatireducens_chromosome_1	NZ_CP014226.1	3.97365	62.8029
	Methylovulum psychrotolerans_chromosome_1	NZ_CP022129.1	4.9234	50.8785
	Ferrimonas balearica DSM 9799_chromosome_1	NC_014541.1	4.27916	60.2195
	Legionella longbeachae NSW150_chromosome_1	NC_013861.1	4.07733	37.1117
	Pantoea ananatis LMG 20103_chromosome_1	NC_013956.2	4.70337	53.6907
	Chromohalobacter salexigens DSM 3043_chromosome_1	NC_007963.1	3.69665	63.9119
	Pectobacterium carotovorum subsp, carotovorum PC1_chromosome_1	NC_012917.1	4.86291	51.9318
	Shewanella loihica PV-4_chromosome_1	NC_009092.1	4.60259	53.667
	Providencia stuartii MRSN 2154_chromosome_1	NC_017731.1	4.40211	41.2655
	Methylomicrobium alcaliphilum 20Z_chromosome_1	NZ_FO082060.1	4.6683	48.7459
	Methylomicrobium alcaliphilum 20Z_chromosome_2	NC_016112.1	4.6683	48.7459
	Marinobacter salarius_chromosome_1	NZ_CP007152.1	4.61653	57.0794
	Frateuria aurantia DSM 6220_chromosome_1	NC_017033.1	3.60346	63.3958
	Legionella fallonii LLAP-10_chromosome_1	NZ_LN614827.1	4.18156	38.2904
	Alkalilimnicola ehrlichii MLHE-1_chromosome_1	NC_008340.1	3.27594	67.5312
	Proteus mirabilis HI4320_chromosome_1	NC_010554.1	4.06361	38.8997
	Xenorhabdus hominickii_chromosome_1	NZ_CP016176.1	4.5227	43.4267
	Xenorhabdus nematophila AN6/1_chromosome_1	NZ_LN681227.1	4.4321	44.1519
	Shimwellia blattae DSM 4481 = NBRC 105725_chromosome_1	NC_017910.1	4.15872	56.5083
	Marinobacter adhaerens HP15_chromosome_1	NC_017506.1	4.42191	57.14
	Alteromonas stellipolaris_chromosome_1	NZ_CP013926.1	4.65202	43.6315
	Cellvibrio japonicus Ueda107_chromosome_1	NC_010995.1	4.57657	51.9912
	Allochromatium vinosum DSM 180_chromosome_1	NC_013851.1	3.5269	64.3726
	Shewanella denitrificans OS217_chromosome_1	NC_007954.1	4.54591	45.1492
	Plautia stali symbiont_chromosome_1	NC_022546.1	4.03546	56.9569
	Alteromonas macleodii ATCC 27126_chromosome_1	NC_018632.1	4.65385	44.7086
	Thioalkalivibrio sulfidiphilus HL-EbGr7_chromosome_1	NC_011901.1	3.46455	65.063
	Tatumella citrea_chromosome_1	NZ_CP015579.1	4.48747	49.7191
	Beggiatoa leptomitoformis_chromosome_1	NZ_CP012373.1	4.2653	40.4918
	Marinomonas mediterranea MMB-1_chromosome_1	NC_015276.1	4.68432	44.1275
	Simiduia agarivorans SA1 = DSM 21679_chromosome_1	NC_018868.3	4.30023	55.8307
	Oleispira antarctica RB-8_chromosome_1	NZ_FO203512.1	4.40638	42.1594
	Pantoea agglomerans_chromosome_1	NZ_CP016889.1	4.18203	55.5376
	Pantoea alhagi_chromosome_1	NZ_CP019706.1	4.23997	53.5661
	Woeseia oceani_chromosome_1	NZ_CP016268.1	4.05989	57.8298
	Pseudoalteromonas rubra_chromosome_1	NZ_CP013611.1	4.53289	47.842
	Pantoea rwandensis_chromosome_1	NZ_CP009454.1	4.32761	53.9265
	Xenorhabdus doucetiae_chromosome_1	NZ_FO704550.1	4.1952	45.7087
	Thalassotalea crassostreae_chromosome_1	NZ_CP017689.1	3.86167	38.7559
	Agarivorans gilvus_chromosome_1	NZ_CP013021.1	4.4166	45.9599
	Xenorhabdus bovienii SS-2004_chromosome_1	NC_013892.1	4.2255	44.9676
	Halioglobus japonicus_chromosome_1	NZ_CP019450.1	4.0853	57.657
	Shewanella amazonensis SB2B_chromosome_1	NC_008700.1	4.30614	53.5864
	Microbulbifer agarilyticus_chromosome_1	NZ_CP019650.1	4.25563	55.4405
	Gilliamella apicola_chromosome_1	NZ_CP007445.1	3.13941	33.6173
	Steroidobacter denitrificans_chromosome_1	NZ_CP011971.1	3.46725	61.6616
	Lacimicrobium alkaliphilum_chromosome_1	NZ_CP013650.1	4.37883	50.6231
	Oceanicoccus sagamiensis_chromosome_1	NZ_CP019343.1	4.47208	47.7047
	Sedimenticola thiotaurini_chromosome_1	NZ_CP011412.1	3.92894	57.6431
	Glaciecola nitratireducens FR1064_chromosome_1	NC_016041.1	4.13423	42.2986
	Photobacterium profundum SS9_chromosome_1	NC_006370.1	4.0853	41.9688
	Alteromonas australica_chromosome_1	NZ_CP008849.1	4.30883	44.9302
	Marinobacter hydrocarbonoclasticus ATCC 49840_chromosome_1	NC_017067.1	3.98948	57.4252
	Methylococcus capsulatus str, Bath_chromosome_1	NC_002977.6	3.30456	63.5845
	Erwinia gerundensis_chromosome_1	NZ_LN907827.1	3.77502	55.4221
	Kushneria marisflavi_chromosome_1	NZ_CP021358.1	3.66718	59.0473
	Pseudoalteromonas phenolica_chromosome_1	NZ_CP013187.1	3.84552	40.7859
	Marinobacter salinus_chromosome_1	NZ_CP017715.1	4.12101	55.9077
	Pseudoalteromonas espejiana DSM 9414_chromosome_1	NZ_CP011028.1	3.72076	40.3964
	Pragia fontium_chromosome_1	NZ_CP010423.1	4.09463	45.3762
	Pseudoalteromonas piscicida_chromosome_1	NZ_CP021646.1	4.12821	43.6003
	Morganella morganii subsp, morganii KT_chromosome_1	NC_020418.1	3.79954	51.1394
	Microbulbifer thermotolerans_chromosome_1	NZ_CP014864.1	3.9384	56.5685
	Zhongshania aliphaticivorans_chromosome_1	NZ_CP014544.1	4.20436	50.7165
	Acinetobacter larvae_chromosome_1	NZ_CP016895.1	3.7411	41.6402
	Acinetobacter equi_chromosome_1	NZ_CP012808.1	3.05427	34.8926
	Acinetobacter defluvii_chromosome_1	NZ_CP029397.1	3.35403	37.96
	Erwinia amylovora CFBP1430_chromosome_1	NC_013961.1	3.80557	53.6019
	Acidihalobacter prosperus_chromosome_1	NZ_CP017415.1	3.56694	59.91
	Marinobacter psychrophilus_chromosome_1	NZ_CP011494.1	3.9986	53.8448
	Vibrio nigripulchritudo_chromosome_2	NZ_FO203526.1	4.10974	45.8756
	Vibrio nigripulchritudo_chromosome_1	NC_022528.1	4.10974	45.8756
	Halomonas campaniensis_chromosome_1	NZ_CP007757.1	4.07405	52.6486
	Thioalkalivibrio versutus_chromosome_1	NZ_CP011367.1	2.96936	66.0312
	Nitrosococcus halophilus Nc 4_chromosome_1	NC_013960.1	4.07943	51.584
	Halorhodospira halophila SL1_chromosome_1	NC_008789.1	2.67845	67.9817
	Acinetobacter junii_chromosome_1	NZ_CP019041.1	3.37831	38.6366
	Legionella hackeliae_chromosome_1	NZ_LN681225.1	3.44097	39.0209
	Photobacterium gaetbulicola Gung47_chromosome_2	NZ_CP005974.1	3.85688	50.7245
	Pseudoalteromonas translucida KMM 520_chromosome_1	NZ_CP011034.1	3.39039	40.2053
	Acinetobacter johnsonii XBB1_chromosome_1	NZ_CP010350.1	3.50979	41.4308
	Marinomonas posidonica IVIA-Po-181_chromosome_1	NC_015559.1	3.89994	44.2851
	Thalassolituus oleivorans MIL-1_chromosome_1	NC_020888.1	3.92033	46.6256
	Vibrio campbellii ATCC BAA-1116_chromosome_1	NC_009783.1	3.76535	45.5465
	Acinetobacter soli_chromosome_1	NZ_CP016896.1	3.4383	43.1059
	Legionella clemsonensis_chromosome_1	NZ_CP016397.1	3.2721	39.3626
	Yersinia ruckeri_chromosome_1	NZ_CP011078.1	3.69972	47.6357
	Frischella perrara_chromosome_1	NZ_CP009056.1	2.69235	34.1191
	Aliivibrio salmonicida LFI1238_chromosome_1	NC_011312.1	3.32517	39.2284
	Tatlockia micdadei_chromosome_1	NZ_LN614830.1	3.31003	40.4568
	Tolumonas auensis DSM 9187_chromosome_1	NC_012691.1	3.47129	49.027
	Piscirickettsia salmonis LF-89 = ATCC VR-1361_chromosome_1	NZ_CP011849.2	3.18485	39.7272
	Vibrio tritonius_chromosome_1	NZ_AP014635.1	3.43472	43.9578
	Vibrio gazogenes_chromosome_1	NZ_CP018835.1	3.47106	45.4759
	Oceanisphaera profunda_chromosome_1	NZ_CP021377.1	3.50886	49.7729
	Pseudoalteromonas spongiae UST010723-006_chromosome_1	NZ_CP011039.1	3.15417	41.0265
	Pseudohongiella spirulinae_chromosome_1	NZ_CP013189.1	3.34512	54.0046
	Psychrobacter alimentarius_chromosome_1	NZ_CP014945.1	3.33254	42.8757
	Plesiomonas shigelloides_chromosome_1	NZ_LT575468.1	3.40598	52.0311
	endosymbiont of unidentified scaly snail isolate Monju_chromosome_1	NZ_AP012978.1	2.59776	65.0571
	Vibrio coralliilyticus_chromosome_1	NZ_CP009264.1	3.46312	45.6627
	Nitrosococcus oceani ATCC 19707_chromosome_1	NC_007484.1	3.48169	50.3176
	Thiolapillus brandeum_chromosome_1	NZ_AP012273.1	3.12966	56.2723
	Aliivibrio wodanis_chromosome_1	NZ_LN554846.1	3.00335	38.8846
	Vibrio vulnificus_chromosome_1	NZ_CP014636.1	3.39446	46.3308
	Acinetobacter schindleri_chromosome_1	NZ_CP015615.1	3.00121	42.8584
	Vibrio alginolyticus NBRC 15630 = ATCC 17749_chromosome_1	NC_022349.1	3.33447	44.691
	Vibrio tasmaniensis LGP32_chromosome_1	NC_011753.2	3.2993	44.0437
	Vibrio scophthalmi_chromosome_1	NZ_CP016307.1	3.26656	44.9963
	Nitrosococcus watsonii C-113_chromosome_1	NC_014315.1	3.32857	50.1175
	Photobacterium damselae subsp, damselae_chromosome_1	NZ_CP021151.1	3.13466	41.6371
	Vibrio tubiashii ATCC 19109_chromosome_1	NZ_CP009354.1	3.29449	45.0521
	Francisella halioticida_chromosome_1	NZ_CP022132.1	2.19743	31.1812
	Methylophaga nitratireducenticrescens_chromosome_1	NC_017857.3	3.1371	44.7488
	Grimontia hollisae_chromosome_1	NZ_CP014056.2	3.21532	49.7356
	Vibrio fluvialis_chromosome_2	NZ_CP014035.2	3.15584	50.0389
	Gallibacterium anatis UMN179_chromosome_1	NC_015460.1	2.68734	39.8769
	Alcanivorax borkumensis SK2_chromosome_1	NC_008260.1	3.12014	54.7277
	Vibrio anguillarum 775_chromosome_1	NC_015633.1	3.06391	44.6477
	Legionella oakridgensis ATCC 33761 = DSM 21215_chromosome_1	NZ_CP004006.1	2.72296	40.8777
	Mannheimia haemolytica M42548_chromosome_1	NC_021082.1	2.73187	41.0473
	Psychrobacter urativorans_chromosome_1	NZ_CP012678.1	2.80235	42.2147
	Kangiella koreensis DSM 16069_chromosome_1	NC_013166.1	2.85207	43.6871
	Francisella philomiragia subsp, philomiragia ATCC 25017_chromosome_1	NC_010336.1	2.04577	32.5733
	Actinobacillus suis ATCC 33415_chromosome_1	NZ_CP009159.1	2.5016	40.2152
	Psychrobacter arcticus 273-4_chromosome_1	NC_007204.1	2.6507	42.8002
	Idiomarina loihiensis L2TR_chromosome_1	NC_006512.1	2.83932	47.0402
	Vibrio breoganii_chromosome_1	NZ_CP016177.1	2.80741	45.4987
	Methylophaga frappieri_chromosome_1	NC_017856.1	2.69746	47.7974
	Histophilus somni 2336_chromosome_1	NC_010519.1	2.26386	37.3781
	Halothiobacillus neapolitanus c2_chromosome_1	NC_013422.1	2.58289	54.7136
	[Mannheimia] succiniciproducens MBEL55E_chromosome_1	NC_006300.1	2.31408	42.538
	Bibersteinia trehalosi USDA-ARS-USMARC-192_chromosome_1	NC_020515.1	2.40785	41.0454
	Hydrogenovibrio crunogenus XCL-2_chromosome_1	NC_007520.2	2.42773	43.13
	Xylella fastidiosa 9a5c_chromosome_1	NC_002488.3	2.67931	52.6741
	Spiribacter curvatus_chromosome_1	NC_022664.1	1.92663	63.8574
	Moraxella osloensis_chromosome_1	NZ_CP014234.1	2.43469	43.854
	Aggregatibacter actinomycetemcomitans_chromosome_1	NZ_CP012959.1	2.36791	44.2271
	Kangiella sediminilitoris_chromosome_1	NZ_CP012418.1	2.49614	43.3996
	Actinobacillus succinogenes 130Z_chromosome_1	NC_009655.1	2.31966	44.9186
	Kangiella geojedonensis_chromosome_1	NZ_CP010975.1	2.49524	43.7761
	Idiomarina piscisalsi_chromosome_1	NZ_CP022133.1	2.5875	47.3599
	Glaesserella parasuis SH0165_chromosome_1	NC_011852.1	2.26916	39.9931
	Pasteurella multocida_chromosome_1	NZ_CP008918.1	2.27184	40.3546
	Oblitimonas alkaliphila_chromosome_1	NZ_CP012358.1	2.49403	47.3634
	Allofrancisella guangzhouensis_chromosome_1	NZ_CP010427.1	1.65848	31.9966
	Photobacterium profundum SS9_chromosome_2	NC_006371.1	2.23794	41.2227
	Moraxella ovis_chromosome_1	NZ_CP011158.1	2.26551	45.3563
	Francisella persica ATCC VR-331_chromosome_1	NZ_CP013022.1	1.54077	31.4321
	Vibrio campbellii ATCC BAA-1116_chromosome_2	NC_009784.1	2.20402	45.2711
	Thiomicrospira aerophila AL3_chromosome_1	NZ_CP007030.1	2.15836	45.9121
	Vibrio nigripulchritudo_chromosome_3	NC_022543.1	2.21242	45.4948
	Vibrio nigripulchritudo_chromosome_4	NZ_FO203527.1	2.21242	45.4948
	secondary endosymbiont of Heteropsylla cubana_chromosome_1	NC_018420.1	1.1216	28.9025
	Spiribacter salinus M19-40_chromosome_1	NC_021291.1	1.73949	62.6524
	Moraxella catarrhalis BBH18_chromosome_1	NC_014147.1	1.86329	41.6715
	Candidatus Coxiella mudrowiae_chromosome_1	NZ_CP011126.1	1.73384	38.1725
	Photobacterium gaetbulicola Gung47_chromosome_1	NZ_CP005973.1	2.05253	47.8887
	[Haemophilus] ducreyi 35000HP_chromosome_1	NC_002940.2	1.69895	38.2205
	Thiomicrospira cyclica ALM1_chromosome_1	NC_015581.1	1.93246	46.9802
	Candidatus Arsenophonus lipoptenae_chromosome_1	NZ_CP013920.1	0.836724	24.8712
	Vibrio coralliilyticus_chromosome_2	NZ_CP009265.1	1.8889	45.3202
	Vibrio tritonius_chromosome_2	NZ_AP014636.1	1.7872	43.7821
	Vibrio alginolyticus NBRC 15630 = ATCC 17749_chromosome_2	NC_022359.1	1.81217	44.6575
	Pseudoalteromonas spongiae UST010723-006_chromosome_2	NZ_CP011040.1	1.59824	40.5362
	Aliivibrio wodanis_chromosome_2	NZ_LN554847.1	1.51531	37.7199
	Wigglesworthia glossinidia endosymbiont of Glossina brevipalpis_chromosome_1	NC_004344.2	0.697724	22.4788
	Vibrio tubiashii ATCC 19109_chromosome_2	NZ_CP009355.1	1.76658	44.5178
	Vibrio tasmaniensis LGP32_chromosome_2	NC_011744.2	1.67552	43.6423
	Vibrio vulnificus_chromosome_2	NZ_CP014637.1	1.70023	47.0887
	Vibrio fluvialis_chromosome_1	NZ_CP014034.2	1.67189	49.7119
	endosymbiont of Bathymodiolus septemdierum str, Myojin knoll_chromosome_1	NZ_AP013042.1	1.46943	38.7431
	secondary endosymbiont of Ctenarytaina eucalypti_chromosome_1	NC_018419.1	1.44114	43.2901
	Wigglesworthia glossinidia endosymbiont of Glossina morsitans morsitans (Yale colony)_chromosome_1	NC_016893.1	0.719535	25.2234
	Dichelobacter nodosus VCS1703A_chromosome_1	NC_009446.1	1.38935	44.3957
	Candidatus Vesicomyosocius okutanii HA_chromosome_1	NC_009465.1	1.02215	31.5949
	Vibrio scophthalmi_chromosome_2	NZ_CP016308.1	1.46351	44.0091
	Pseudoalteromonas luteoviolacea_chromosome_2	NZ_CP015412.1	1.3211	40.9346
	Blochmannia endosymbiont of Camponotus (Colobopsis) obliquus_chromosome_1	NZ_CP010049.1	0.77394	27.3556
	Aliivibrio salmonicida LFI1238_chromosome_2	NC_011313.1	1.20646	38.2377
	Buchnera aphidicola str, Ua (Uroleucon ambrosiae)_chromosome_1	NC_017259.1	0.61538	24.1355
	Vibrio gazogenes_chromosome_2	NZ_CP018836.1	1.30357	44.8353
	Buchnera aphidicola str, Sg (Schizaphis graminum)_chromosome_1	NC_004061.1	0.641454	25.3304
	Buchnera aphidicola str, G002 (Myzus persicae)_chromosome_1	NZ_CP002701.1	0.643517	25.4399
	Vibrio breoganii_chromosome_2	NZ_CP016178.1	1.34383	44.7656
	Buchnera aphidicola (Diuraphis noxia)_chromosome_1	NZ_CP013259.1	0.636266	25.4714
	Pseudoalteromonas rubra_chromosome_2	NZ_CP013612.1	1.31102	46.9442
	Buchnera aphidicola (Aphis glycines)_chromosome_1	NZ_CP009253.1	0.628164	25.582
	Buchnera aphidicola str, Bp (Baizongia pistaciae)_chromosome_1	NC_004545.1	0.61598	25.3414
	Buchnera aphidicola (Schlechtendalia chinensis)_chromosome_1	NZ_CP011299.1	0.607835	25.7945
	Pseudoalteromonas piscicida_chromosome_2	NZ_CP021647.1	1.18884	42.9227
	Photobacterium damselae subsp, damselae_chromosome_2	NZ_CP021152.1	1.1054	39.3067
	Blochmannia endosymbiont of Polyrhachis (Hedomyrma) turneri_chromosome_1	NZ_CP010048.1	0.749321	29.0775
	Buchnera aphidicola BCc_chromosome_1	NC_008513.1	0.41638	20.097
	Pseudoalteromonas phenolica_chromosome_2	NZ_CP013188.1	1.02347	39.806
	Buchnera aphidicola (Tuberolachnus salignus)_chromosome_1	NZ_LN890285.1	0.421426	21.6007
	Buchnera aphidicola (Cinara tujafilina)_chromosome_1	NC_015662.1	0.444925	23.0317
	Vibrio anguillarum 775_chromosome_2	NC_015637.1	0.988135	44.09
	Buchnera aphidicola (Cinara pseudotaxifoliae)_chromosome_1	NZ_LT635893.1	0.446627	24.0711
	Buchnera aphidicola (Cinara confinis)_chromosome_1	NZ_LT667503.1	0.443747	23.9567
	Pseudoalteromonas espejiana DSM 9414_chromosome_2	NZ_CP011029.1	0.779695	39.8133
	Pseudoalteromonas translucida KMM 520_chromosome_2	NZ_CP011035.1	0.757205	39.631
	Coxiella endosymbiont of Amblyomma americanum_chromosome_1	NZ_CP007541.1	0.656901	34.5927
	Buchnera aphidicola_chromosome_1	NZ_LT667500.1	0.447673	28.0913
	Grimontia hollisae_chromosome_2	NZ_CP014055.2	0.783118	48.5845
	secondary endosymbiont of Trabutina mannipara_chromosome_1	NZ_LT594522.1	0.298471	32.574
	Buchnera aphidicola str, Ak (Acyrthosiphon kondoi)_chromosome_1	NC_017256.1	0.200073	25.989
Chlamydiae	Parachlamydia acanthamoebae UV-7_chromosome_1	NC_015702.1	3.07238	39.0288
	Candidatus Protochlamydia naegleriophila_chromosome_1	NZ_LN879502.1	2.88509	42.703
	Simkania negevensis Z_chromosome_1	NC_015713.1	2.49634	41.7763
	Waddlia chondrophila WSU 86-1044_chromosome_1	NC_014225.1	2.11631	43.7801
	Chlamydia psittaci 6BC_chromosome_1	NC_017287.1	1.17167	39.0623
	Chlamydia caviae GPIC_chromosome_1	NC_003361.3	1.17339	39.2229
	Chlamydia felis Fe/C-56_chromosome_1	NC_007899.1	1.16624	39.3753
	Chlamydia avium 10DC88_chromosome_1	NZ_CP006571.1	1.04117	36.9156
	Chlamydia gallinacea 08-1274/3_chromosome_1	NZ_CP015840.1	1.05958	37.9425
	Chlamydia pecorum E58_chromosome_1	NC_015408.1	1.1062	41.076
	Chlamydia muridarum str, Nigg_chromosome_1	NC_002620.2	1.07295	40.3365
	Chlamydia suis_chromosome_1	NZ_LT821323.1	1.07579	42.0812
Terrabacteria	Roseiflexus castenholzii DSM 13941_chromosome_1	NC_009767.1	5.7233	60.6901
	Caldilinea aerophila DSM 14535 = NBRC 104270_chromosome_1	NC_017079.1	5.14487	58.7671
	Chloroflexus aggregans DSM 9485_chromosome_1	NC_011831.1	4.68493	56.4285
	Sphaerobacter thermophilus DSM 20745_chromosome_1	NC_013523.1	2.74103	68.1028
	Anaerolinea thermophila UNI-1_chromosome_1	NC_014960.1	3.53238	53.8496
	Brevefilum fermentans_chromosome_1	NZ_LT859958.1	2.57443	49.1358
	Thermomicrobium roseum DSM 5159_chromosome_1	NC_011959.1	2.00301	63.6469
	Dehalogenimonas formicexedens_chromosome_1	NZ_CP018258.1	2.09279	53.9627
	Sphaerobacter thermophilus DSM 20745_chromosome_2	NC_013524.1	1.25273	68.1238
	Dehalogenimonas lykanthroporepellens BL-DC-9_chromosome_1	NC_014314.1	1.68651	55.0444
	Dehalococcoides mccartyi 195_chromosome_1	NC_002936.3	1.46972	48.8503
	Dehalococcoides mccartyi CG5_chromosome_1	NZ_CP006951.1	1.36215	47.2161
Other	Singulisphaera acidiphila DSM 18658_chromosome_1	NC_019892.1	9.62968	62.266
	Paludisphaera borealis_chromosome_1	NZ_CP019082.1	7.49754	66.3188
	Fuerstia marisgermanicae_chromosome_1	NZ_CP017641.1	8.92048	55.9005
	Opitutus terrae PB90-1_chromosome_1	NC_010571.1	5.95761	65.3411
	Phycisphaera mikurensis NBRC 102666_chromosome_1	NC_017080.1	3.80322	73.2878
	Pirellula staleyi DSM 6068_chromosome_1	NC_013720.1	6.1962	57.4647
	Granulicella mallensis MP5ACTX8_chromosome_1	NC_016631.1	6.23758	57.9099
	Isosphaera pallida ATCC 43644_chromosome_1	NC_014962.1	5.47296	62.4441
	Rubinisphaera brasiliensis DSM 5305_chromosome_1	NC_015174.1	6.0066	56.4486
	Gemmatimonas phototrophica_chromosome_1	NZ_CP011454.1	4.71655	64.3686
	Fimbriimonas ginsengisoli Gsoil 348_chromosome_1	NZ_CP007139.1	5.23176	60.8267
	Gemmatimonas aurantiaca T-27_chromosome_1	NC_012489.1	4.63696	64.2743
	Sebaldella termitidis ATCC 33386_chromosome_1	NC_013517.1	4.41884	33.4516
	Terriglobus roseus DSM 18391_chromosome_1	NC_018014.1	5.22786	60.2812
	Lacunisphaera limnophila_chromosome_1	NZ_CP016094.1	4.19928	66.4757
	Nitrospira moscoviensis_chromosome_1	NZ_CP011801.1	4.58948	61.9869
	Planctopirus limnophila DSM 3776_chromosome_1	NC_014148.1	5.42307	53.6616
	Caldithrix abyssi DSM 13497_chromosome_1	NZ_CP018099.1	4.97854	45.0958
	Terriglobus saanensis SP1PR4_chromosome_1	NC_014963.1	5.09523	57.3355
	Acidobacterium capsulatum ATCC 51196_chromosome_1	NC_012483.1	4.12736	60.497
	Nitrospira defluvii_chromosome_1	NC_014355.1	4.31708	59.0266
	Nitrospira japonica_chromosome_1	NZ_LT828648.1	4.08482	58.9592
	Fusobacterium nucleatum subsp, animalis 7_1_chromosome_1	NZ_CP007062.1	2.50772	26.9667
	Halobacteriovorax marinus SJ_chromosome_1	NC_016620.1	3.43593	36.7473
	Granulicella tundricola MP5ACTX9_chromosome_1	NC_015064.1	4.30915	60.5139
	Cloacibacillus porcorum_chromosome_1	NZ_CP016757.1	3.58519	54.8388
	Fibrobacter succinogenes subsp, succinogenes S85_chromosome_1	NC_017448.1	3.843	48.0491
	Leptotrichia buccalis C-1013-b_chromosome_1	NC_013192.1	2.46561	29.6457
	Bdellovibrio bacteriovorus HD100_chromosome_1	NC_005363.1	3.78295	50.6454
	Kiritimatiella glycovorans_chromosome_1	NZ_CP010904.1	2.94972	63.3092
	Coraliomargarita akajimensis DSM 45221_chromosome_1	NC_014008.1	3.75077	53.6018
	Acidithiobacillus ferrivorans SS3_chromosome_1	NC_015942.1	3.20755	56.5943
	Denitrovibrio acetiphilus DSM 12809_chromosome_1	NC_013943.1	3.22208	42.5366
	Acidithiobacillus ferrooxidans ATCC 23270_chromosome_1	NC_011761.1	2.9824	58.7724
	Deferribacter desulfuricans SSM1_chromosome_1	NC_013939.1	2.23439	31.1183
	Acidithiobacillus caldus ATCC 51756_chromosome_1	NZ_CP005986.1	2.77772	61.7236
	Bdellovibrio bacteriovorus W_chromosome_1	NZ_CP002190.1	3.00699	43.2877
	Chloracidobacterium thermophilum B_chromosome_1	NC_016024.1	2.68336	61.3735
	Desulfurispirillum indicum S5_chromosome_1	NC_014836.1	2.92838	56.1087
	Akkermansia glycaniphila_chromosome_1	NZ_LT629973.1	3.07408	57.6458
	Akkermansia muciniphila ATCC BAA-835_chromosome_1	NC_010655.1	2.6641	55.7624
	Flexistipes sinusarabici DSM 4947_chromosome_1	NC_015672.1	2.52659	38.2943
	Streptobacillus moniliformis DSM 12112_chromosome_1	NC_013515.1	1.66258	26.3146
	Bdellovibrio exovorus JSS_chromosome_1	NC_020813.1	2.65789	41.9155
	Methylacidiphilum fumariolicum SolV_chromosome_1	NZ_LM997411.1	2.47667	41.4765
	Leptospirillum ferrooxidans C2-3_chromosome_1	NC_017094.1	2.55954	50.0475
	Calditerrivibrio nitroreducens DSM 19672_chromosome_1	NC_014758.1	2.15783	35.7529
	Leptospirillum ferriphilum ML-04_chromosome_1	NC_018649.1	2.40616	54.5507
	Thermodesulfatator indicus DSM 15286_chromosome_1	NC_015681.1	2.32222	42.4255
	Ilyobacter polytropus DSM 2926_chromosome_1	NC_014632.1	2.04646	34.5344
	Thermodesulfobacterium geofontis OPF15_chromosome_1	NC_015682.1	1.63438	30.5875
	Nitrososphaera viennensis EN76_chromosome_1	NZ_CP007536.1	2.52794	52.7154
	Dictyoglomus thermophilum H-6-12_chromosome_1	NC_011297.1	1.95999	33.741
	Ferroplasma acidarmanus fer1_chromosome_1	NC_021592.1	1.93521	36.4657
	Methylacidiphilum infernorum V4_chromosome_1	NC_010794.1	2.28715	45.4828
	Caldimicrobium thiodismutans_chromosome_1	NZ_AP014945.1	1.81495	38.2961
	Persephonella marina EX-H1_chromosome_1	NC_012440.1	1.93028	37.1563
	Thermodesulfobacterium commune DSM 2178_chromosome_1	NZ_CP008796.1	1.76405	36.976
	Cuniculiplasma divulgatum_chromosome_1	NZ_LT719092.1	1.87892	37.1606
	Picrophilus torridus DSM 9790_chromosome_1	NC_005877.1	1.5459	35.9704
	methanogenic archaeon ISO4-H5_chromosome_1	NZ_CP014214.1	1.93788	54.0039
	Acetomicrobium mobile DSM 13181_chromosome_1	NC_018024.1	2.1607	47.968
	Sulfurihydrogenibium azorense Az-Fu1_chromosome_1	NC_012438.1	1.64088	32.7528
	Ferroglobus placidus DSM 10642_chromosome_1	NC_013849.1	2.19627	44.1354
	Elusimicrobium minutum Pei191_chromosome_1	NC_010644.1	1.64356	39.9521
	Archaeoglobus sulfaticallidus PM70-1_chromosome_1	NC_021169.1	2.07693	43.2389
	Aminobacterium colombiense DSM 12261_chromosome_1	NC_014011.1	1.98059	45.3069
	Sneathia amnii_chromosome_1	NZ_CP011280.1	1.33022	28.4319
	Archaeoglobus fulgidus DSM 4304_chromosome_1	NC_000917.1	2.1784	48.5816
	Thermobaculum terrenum ATCC BAA-798_chromosome_1	NC_013525.1	2.02695	48.0728
	Desulfurobacterium thermolithotrophum DSM 11699_chromosome_1	NC_015185.1	1.54197	34.9485
	Endomicrobium proavitum_chromosome_1	NZ_CP009498.1	1.58898	39.3416
	Caldisericum exile AZM16c01_chromosome_1	NC_017096.1	1.5581	35.3749
	Thermovirga lienii DSM 17291_chromosome_1	NC_016148.1	1.96777	47.0576
	Thermosulfidibacter takaii ABI70S6_chromosome_1	NZ_AP013035.1	1.81667	43.0161
	Archaeoglobus veneficus SNP6_chromosome_1	NC_015320.1	1.90194	47.0489
	Geoglobus acetivorans_chromosome_1	NZ_CP009552.1	1.86082	46.8406
	Thermoplasma volcanium GSS1_chromosome_1	NC_002689.2	1.5848	39.9184
	Thermovibrio ammonificans HB-1_chromosome_1	NC_014926.1	1.68297	52.1148
	Thermoplasmatales archaeon BRNA1_chromosome_1	NC_020892.1	1.46111	58.3029
	Hydrogenobacter thermophilus TK-6_chromosome_1	NC_013799.1	1.74314	44.0003
	Geoglobus ahangari_chromosome_1	NZ_CP011267.1	1.77009	53.1085
	Thermoplasma acidophilum DSM 1728_chromosome_1	NC_002578.1	1.56491	45.9944
	Aciduliprofundum boonei T469_chromosome_1	NC_013926.1	1.48678	39.158
	Archaeoglobus profundus DSM 5631_chromosome_1	NC_013741.1	1.56062	42.0084
	uncultured Termite group 1 bacterium phylotype Rs-D17_chromosome_1	NC_020419.1	1.12586	35.2074
	Thermocrinis ruber_chromosome_1	NZ_CP007028.1	1.52104	45.1918
	Thermocrinis albus DSM 14484_chromosome_1	NC_013894.1	1.50058	46.9305
	Coprothermobacter proteolyticus DSM 5265_chromosome_1	NC_011295.1	1.42491	44.77
	Thermobaculum terrenum ATCC BAA-798_chromosome_2	NC_013526.1	1.07463	63.7576
	Chloracidobacterium thermophilum B_chromosome_2	NC_016025.1	1.01201	61.2431
Spirochaetia	Brachyspira murdochii DSM 12563	NC_014150.1	3.2418	27.7514
	Brachyspira hyodysenteriae ATCC 27164	NZ_CP015910.2	3.04145	27.0865
	Leptospira alstonii	NZ_CP015217.1	4.10541	42.4283
	Sediminispirochaeta smaragdinae DSM 11293	NC_014364.1	4.65397	48.9651
	Turneriella parva DSM 21527	NC_018020.1	4.38401	53.6348
	Treponema primitia ZAS-2	NC_015578.1	4.05987	50.8375
	Leptospira santarosai serovar Shermani str. LT 821	NZ_CP006694.1	3.65991	41.8044
	Brachyspira pilosicoli P43/6/78	NC_019908.1	2.55556	27.9173
	Leptospira borgpetersenii serovar Hardjo-bovis str. L550	NC_008508.1	3.61445	40.2349
	Leptospira biflexa serovar Patoc strain 'Patoc 1 (Paris)'	NC_010602.1	3.59968	38.8948
	Salinispira pacifica	NC_023035.1	3.7828	51.8603
	Treponema azotonutricium ZAS-9	NC_015577.1	3.85567	49.7975
	Treponema pedis str. T A4	NC_022097.1	2.88932	36.8985
	Spirochaeta africana DSM 8902	NC_017098.1	3.28586	57.7661
	Treponema brennaborense DSM 12168	NC_015500.1	3.05558	51.4729
	Sphaerochaeta pleomorpha str. Grapes	NC_016633.1	3.59085	46.1973
	Treponema putidum	NZ_CP009228.1	2.79691	37.2983
	Treponema caldarium DSM 7334	NC_015732.1	3.23934	45.5759
	Treponema succinifaciens DSM 2489	NC_015385.1	2.73185	39.1632
	Sphaerochaeta globosa str. Buddy	NC_015152.1	3.31647	48.8743
	Spirochaeta thermophila DSM 6578	NC_017583.1	2.56022	60.9183
	Sphaerochaeta coccoides DSM 17374	NC_015436.1	2.2273	50.558
	Borreliella valaisiana Tom4006_chromosome_1	NZ_CP009117.1	0.91216	28.1228
	Borrelia duttonii Ly_chromosome_1	NC_011229.1	0.931674	27.586
	Borrelia mayonii_chromosome_1	NZ_CP015780.1	0.904387	28.3149
	Borreliella afzelii HLJ01_chromosome_1	NC_018887.1	0.905471	28.3203
	Borreliella garinii_chromosome_1	NZ_CP018744.1	0.905638	28.3634
	BorA2:O39reliella bissettii DN127_chromosome_1	NC_015921.1	0.900755	28.7028
	Borrelia miyamotoi LB-2001_chromosome_1	NZ_CP006647.1	0.907293	28.7182
	Borrelia miyamotoi LB-2001_chromosome_2	NC_022079.2	0.907293	28.7182
	Borrelia turicatae 91E135_chromosome_1	NC_008710.1	0.91733	29.119
	Borrelia hermsii HS1_chromosome_1	NZ_CP014349.1	0.9225	29.8258
	Borrelia anserina Es_chromosome_1	NZ_CP013704.1	0.906833	29.4887
	Treponema pallidum subsp. pallidum str. Sea 81-4	NZ_CP003679.1	1.1392	52.7867
	Leptospira alstonii_chromosome_2	NZ_CP015218.1	0.486474	42.3686
	Leptospira santarosai serovar Shermani str, LT 821_chromosome_2	NZ_CP006695.1	0.323706	41.9538
	Leptospira borgpetersenii serovar Hardjo-bovis str, L550_chromosome_2	NC_008509.1	0.317336	40.1631
	Leptospira biflexa serovar Patoc strain 'Patoc 1 (Paris)'_chromosome_2	NC_010843.1	0.277655	39.2728
Tenericutes	Spiroplasma citri_chromosome_1	NZ_CP013197.1	1.59971	25.5623
	Spiroplasma kunkelii CR2-3x_chromosome_1	NZ_CP010899.1	1.46393	24.9712
	Spiroplasma turonicum_chromosome_1	NZ_CP012328.1	1.26137	24.1996
	Mycoplasma penetrans HF-2_chromosome_1	NC_004432.1	1.35863	25.7175
	Acholeplasma palmae J233_chromosome_1	NC_022538.1	1.55423	28.9825
	Spiroplasma litorale_chromosome_1	NZ_CP012357.1	1.22552	24.9159
	Spiroplasma helicoides_chromosome_1	NZ_CP017015.1	1.32655	26.7514
	Spiroplasma eriocheiris_chromosome_1	NZ_CP011856.1	1.36571	29.7942
	Spiroplasma cantharicola_chromosome_1	NZ_CP012622.1	1.17958	25.0093
	Acholeplasma brassicae_chromosome_1	NC_022549.1	1.87779	35.7698
	Spiroplasma taiwanense CT-1_chromosome_1	NC_021846.1	1.07514	23.8734
	Acholeplasma oculi_chromosome_1	NZ_LK028559.1	1.58712	31.2901
	Spiroplasma culicicola AES-1_chromosome_1	NZ_CP006681.1	1.17513	26.3616
	Acholeplasma laidlawii PG-8A_chromosome_1	NC_010163.1	1.49699	31.9278
	Mycoplasma capricolum subsp, capricolum ATCC 27343_chromosome_1	NC_007633.1	1.01002	23.7704
	Mycoplasma fermentans M64_chromosome_1	NC_014921.1	1.11875	26.8594
	Spiroplasma chrysopicola DF-1_chromosome_1	NC_021280.1	1.12332	28.799
	Spiroplasma mirum ATCC 29335_chromosome_1	NZ_CP006720.1	1.13261	29.4121
	Mycoplasma dispar_chromosome_1	NZ_CP007229.1	1.08445	29.0402
	Spiroplasma apis B31_chromosome_1	NC_022998.1	1.16055	28.304
	Spiroplasma syrphidicola EA-1_chromosome_1	NC_021284.1	1.10734	29.201
	Mycoplasma cynos C142_chromosome_1	NC_019949.1	0.998123	25.7004
	Mycoplasma pulmonis UAB CTIP_chromosome_1	NC_002771.1	0.963879	26.6365
	Spiroplasma diminutum CUAS-1_chromosome_1	NC_021833.1	0.945296	25.4591
	Spiroplasma sabaudiense Ar-1343_chromosome_1	NZ_CP006934.1	1.07595	30.1642
	Mycoplasma yeatsii GM274B_chromosome_1	NZ_CP007520.1	0.895051	25.7356
	Mycoplasma pullorum_chromosome_1	NZ_CP017813.1	1.00717	29.0701
	Mycoplasma crocodyli MP145_chromosome_1	NC_014014.1	0.934379	26.9537
	Mycoplasma hyopneumoniae J_chromosome_1	NC_007295.1	0.897405	28.5222
	Mycoplasma bovis PG45_chromosome_1	NC_014760.1	1.0034	29.3147
	Mycoplasma mobile 163K_chromosome_1	NC_006908.1	0.777079	24.9511
	Mycoplasma hyorhinis SK76_chromosome_1	NC_019552.1	0.836897	25.892
	Mycoplasma canis PG 14_chromosome_1	NZ_CP014281.1	0.897443	27.2165
	Mycoplasma gallisepticum str, R(low)_chromosome_1	NC_004829.2	1.0128	31.4699
	Mycoplasma putrefaciens KS1_chromosome_1	NC_015946.1	0.832603	26.9392
	Ureaplasma parvum serovar 3 str, ATCC 27815_chromosome_1	NC_010503.1	0.751679	25.4965
	Mycoplasma synoviae ATCC 25204_chromosome_1	NZ_CP011096.1	0.846495	28.3449
	Onion yellows phytoplasma OY-M_chromosome_1	NC_005303.2	0.853092	27.7598
	Mycoplasma canadense_chromosome_1	NZ_AP014631.1	0.693241	24.3433
	Mycoplasma agalactiae PG2_chromosome_1	NC_009497.1	0.877438	29.7071
	Mycoplasma flocculare ATCC 27399_chromosome_1	NZ_CP007585.1	0.778866	28.958
	Mycoplasma bovoculi M165/69_chromosome_1	NZ_CP007154.1	0.76024	28.2166
	Mycoplasma arginini_chromosome_1	NZ_AP014657.1	0.678592	26.377
	Aster yellows witches'-broom phytoplasma AYWB_chromosome_1	NC_007716.1	0.706569	26.8863
	Mycoplasma hominis ATCC 23114_chromosome_1	NC_013511.1	0.665445	27.1182
	Mycoplasma arthritidis 158L3-1_chromosome_1	NC_011025.1	0.820453	30.7095
	Mycoplasma californicum_chromosome_1	NZ_CP007521.1	0.793841	30.8287
	Mycoplasma suis str, Illinois_chromosome_1	NC_015155.1	0.742431	31.0762
	Mycoplasma parvum str, Indiana_chromosome_1	NC_022575.1	0.564395	26.9749
	Mycoplasma ovis str, Michigan_chromosome_1	NC_023062.1	0.702511	31.6923
	Mycoplasma genitalium G37_chromosome_1	NC_000908.2	0.580076	31.689
	Mycoplasma wenyonii str, Massachusetts_chromosome_1	NC_018149.1	0.650228	33.9223
Thermotogae	Marinitoga piezophila KA3_chromosome_1	NC_016751.1	2.23141	29.1555
	Defluviitoga tunisiensis_chromosome_1	NZ_LN824141.1	2.0531	31.3754
	Thermosipho africanus TCF52B_chromosome_1	NC_011653.1	2.01666	30.8107
	Mesotoga prima MesG1,Ag,4,2_chromosome_1	NC_017934.1	2.97423	45.4511
	Petrotoga mobilis SJ95_chromosome_1	NC_010003.1	2.16955	34.1232
	Thermosipho melanesiensis BI429_chromosome_1	NC_009616.1	1.91524	31.3999
	Thermotoga profunda AZM34c06_chromosome_1	NZ_AP014510.1	2.18761	38.7967
	Kosmotoga olearia TBF 19,5,1_chromosome_1	NC_012785.1	2.30213	41.546
	Pseudothermotoga lettingae TMO_chromosome_1	NC_009828.1	2.13534	38.697
	Fervidobacterium nodosum Rt17-B1_chromosome_1	NC_009718.1	1.94894	34.9893
	Fervidobacterium pennivorans DSM 9078_chromosome_1	NC_017095.1	2.16638	38.8753
	Pseudothermotoga thermarum DSM 5069_chromosome_1	NC_015707.1	2.03994	40.3241
	Kosmotoga pacifica_chromosome_1	NZ_CP011232.1	2.16917	42.5158
	Pseudothermotoga hypogea DSM 11164 = NBRC 106472_chromosome_1	NZ_CP007141.1	2.16542	49.473
	Thermotoga caldifontis AZM44c09_chromosome_1	NZ_AP014509.1	2.01491	51.3332
	Thermotoga neapolitana DSM 4359_chromosome_1	NC_011978.1	1.88456	46.9424
