# Supplementary material for: Variability of Inverted Repeats in All Available Genomes of Bacteria
Source: Microbiol Spectr. 2023 Jun 26;11(4):e01648-23. doi: 10.1128/spectrum.01648-23 (PMC10434271; doi:10.1128/spectrum.01648-23)
Supplement: Supplemental file 2 — Supplemental material. Download spectrum.01648-23-s0002.xlsx, XLSX file, 0.6 MB [file spectrum.01648-23-s0002.xlsx]

## Sheet: Bacteria domain
Title	NCBI	Group	Subgroup	Size	GC count	fr. All	fr all /1000 bp	fr. 8+	fr. 10+	fr. 12+	all Irs	Irs size 8+	Irs size 10+	Irs size 12+	6	7	8	9	10	11	12	13	14	15	16	17	18	19	20	21	22	23	24	25	26	27	28	29	30
Buchnera aphidicola BCc_chromosome_1	NC_008513.1	Proteobacteria	Gammaproteobacteria	416380	83680	0.113375	113.375	0.0274509	0.00616264	0.00141217	47207	11430	2566	588	23394	12383	6004	2860	1331	647	279	148	69	36	25	16	6	4	4	0	1	0	0	0	0	0	0	0	0
Buchnera aphidicola (Tuberolachnus salignus)_chromosome_1	NZ_LN890285.1	Proteobacteria	Gammaproteobacteria	421426	91031	0.10645	106.45	0.0266785	0.00628106	0.00155425	44861	11243	2647	655	22097	11521	5794	2802	1340	652	306	168	84	36	30	16	8	5	2	0	0	0	0	0	0	0	0	0	0
Wigglesworthia glossinidia endosymbiont of Glossina brevipalpis_chromosome_1	NC_004344.2	Proteobacteria	Gammaproteobacteria	697724	156840	0.0982107	98.2108	0.0221434	0.0047139	0.00101186	68524	15450	3289	706	35340	17734	8324	3837	1799	784	363	184	86	29	22	7	4	3	2	0	2	1	1	1	0	0	0	0	1
Paracoccus denitrificans PD1222	NC_008686.1, NC_008687.1	Proteobacteria	Alphaproteobacteria	4582379	3058772	0.0476115	95.2973	0.0127216	0.0015486	0.00022978	218174	29111	3544	514	136446	52617	19107	6460	2270	760	285	113	51	40	18	3	3	0	0	0	1	0	0	0	0	0	0	0	0
Buchnera aphidicola (Cinara tujafilina)_chromosome_1	NC_015662.1	Proteobacteria	Gammaproteobacteria	444925	102474	0.093681	93.681	0.0206732	0.00423892	0.00084059	41681	9198	1886	374	21676	10807	4949	2363	1042	470	200	93	46	15	10	3	4	1	0	1	0	0	0	0	0	0	0	0	1
Buchnera aphidicola (Cinara pseudotaxifoliae)_chromosome_1	NZ_LT635893.1	Proteobacteria	Gammaproteobacteria	446627	107508	0.0860942	86.0942	0.0178583	0.00336299	0.00074111	38452	7976	1502	331	20650	9826	4471	2003	812	359	158	74	60	17	7	4	3	1	2	2	1	0	1	0	0	0	1	0	0
Buchnera aphidicola (Cinara confinis)_chromosome_1	NZ_LT667503.1	Proteobacteria	Gammaproteobacteria	443747	106307	0.0856952	85.6952	0.018159	0.00354481	0.00073015	38027	8058	1573	324	20240	9729	4467	2018	859	390	181	74	26	16	13	5	2	3	1	0	0	0	1	0	0	0	1	0	1
Candidatus Arsenophonus lipoptenae_chromosome_1	NZ_CP013920.1	Proteobacteria	Gammaproteobacteria	836724	208103	0.0846408	84.6408	0.017639	0.00345753	0.00083421	70821	14759	2893	698	38046	18016	8278	3588	1536	659	318	167	70	44	33	12	12	7	12	8	2	2	1	1	2	1	0	2	4
Wigglesworthia glossinidia endosymbiont of Glossina morsitans morsitans (Yale colony)_chromosome_1	NC_016893.1	Proteobacteria	Gammaproteobacteria	719535	181491	0.0831384	83.1384	0.0167261	0.00306031	0.00057398	59821	12035	2202	413	32537	15249	6789	3044	1259	530	231	93	47	20	12	8	1	1	0	0	0	0	0	0	0	0	0	0	0
Buchnera aphidicola str, Ua (Uroleucon ambrosiae)_chromosome_1	NC_017259.1	Proteobacteria	Gammaproteobacteria	615380	148525	0.081964	81.964	0.0159397	0.00291527	0.00051675	50439	9809	1794	318	27720	12910	5589	2426	1050	426	160	78	41	15	11	4	3	2	2	1	0	0	0	0	0	0	0	0	0
Blattabacterium sp, (Cryptocercus punctulatus) str, Cpu_chromosome_1	NC_016621.1	FCB Group	BacteroidetesChlorobi	605745	144451	0.0818331	81.8331	0.0170583	0.00325384	0.00064053	49570	10333	1971	388	26560	12677	5786	2576	1089	494	203	88	46	22	8	4	5	2	1	0	2	0	1	3	1	1	0	1	0
Corynebacterium sphenisci DSM 44792_chromosome_1	NZ_CP009248.1	Terrabacteria	Actinobacteria	2594799	1939083	0.0805168	80.5168	0.0153696	0.00272121	0.000538	208925	39881	7061	1396	115784	53260	23657	9163	3975	1690	665	286	151	73	53	44	38	28	16	13	7	9	6	7	0	0	0	1	0
Spiroplasma taiwanense CT-1_chromosome_1	NC_021846.1	Terrabacteria	Tenericutes	1075140	256673	0.0782921	78.2921	0.0145376	0.00266849	0.00063248	84175	15630	2869	680	47040	21505	9022	3739	1550	639	251	131	86	58	38	29	23	15	18	9	5	7	5	1	2	0	0	0	0
Buchnera aphidicola str, Sg (Schizaphis graminum)_chromosome_1	NC_004061.1	Proteobacteria	Gammaproteobacteria	641454	162483	0.0765105	76.5105	0.0150361	0.0027235	0.00054719	49078	9645	1747	351	27054	12379	5521	2377	985	411	183	74	43	23	8	9	1	1	4	2	2	1	0	0	0	0	0	0	0
Mycoplasma canadense_chromosome_1	NZ_AP014631.1	Terrabacteria	Tenericutes	693241	168758	0.0762938	76.2938	0.0138898	0.00248687	0.0005568	52890	9629	1724	386	29808	13453	5577	2328	924	414	194	94	44	32	10	4	3	1	2	0	1	0	0	0	0	0	0	0	0
Buchnera aphidicola (Aphis glycines)_chromosome_1	NZ_CP009253.1	Proteobacteria	Gammaproteobacteria	628164	160697	0.0752988	75.2988	0.0140202	0.00243408	0.00047121	47300	8807	1529	296	26423	12070	5198	2080	879	354	174	57	36	15	3	2	4	0	3	0	0	0	1	0	0	0	0	0	0
Buchnera aphidicola str, G002 (Myzus persicae)_chromosome_1	NZ_CP002701.1	Proteobacteria	Gammaproteobacteria	643517	163710	0.0751122	75.1122	0.0141037	0.00247701	0.00048173	48336	9076	1594	310	26917	12343	5353	2129	911	373	151	89	35	13	6	9	3	1	2	0	0	0	0	0	0	1	0	0	0
Buchnera aphidicola (Diuraphis noxia)_chromosome_1	NZ_CP013259.1	Proteobacteria	Gammaproteobacteria	636266	162066	0.0746669	74.6669	0.0136421	0.00232921	0.0004385	47508	8680	1482	279	26812	12016	5063	2135	845	358	136	73	29	21	9	6	1	1	1	0	0	1	0	0	0	0	0	0	1
Mycoplasma capricolum subsp, capricolum ATCC 27343_chromosome_1	NC_007633.1	Terrabacteria	Tenericutes	1010023	240087	0.0741755	74.1755	0.012874	0.00214253	0.00041583	74919	13003	2164	420	42711	19205	7840	2999	1234	510	203	100	57	27	13	10	2	3	4	0	1	0	0	0	0	0	0	0	0
Buchnera aphidicola str, Bp (Baizongia pistaciae)_chromosome_1	NC_004545.1	Proteobacteria	Gammaproteobacteria	615980	156098	0.0741729	74.1729	0.0129468	0.00215916	0.00036365	45689	7975	1330	224	26064	11650	4705	1940	777	329	113	54	25	15	7	2	2	0	1	4	0	0	0	0	0	0	0	0	1
Mycoplasma mobile 163K_chromosome_1	NC_006908.1	Terrabacteria	Tenericutes	777079	193890	0.0741482	74.1482	0.0129884	0.0021169	0.00046456	57619	10093	1645	361	32713	14813	6120	2328	908	376	146	69	37	33	25	13	14	6	2	8	5	3	0	0	0	0	0	0	0
Isoptericola variabilis 225_chromosome_1	NC_015588.1	Terrabacteria	Actinobacteria	3307740	2444014	0.0739659	73.9659	0.0133375	0.0020972	0.00036974	244660	44117	6937	1223	137158	63385	27262	9918	4089	1625	567	220	115	51	63	48	44	32	27	13	11	13	3	3	1	1	1	0	1
Buchnera aphidicola str, Ak (Acyrthosiphon kondoi)_chromosome_1	NC_017256.1	Proteobacteria	Gammaproteobacteria	200073	51997	0.073918	73.918	0.0140749	0.00244911	0.00044984	14789	2816	490	90	8193	3780	1641	685	283	117	55	15	15	4	0	0	0	1	0	0	0	0	0	0	0	0	0	0	0
Anaeromyxobacter dehalogenans 2CP-1_chromosome_1	NC_011891.1	Proteobacteria	Deltaepsilon subdivisions	5029329	3757737	0.0738164	73.8164	0.013396	0.0020802	0.00030183	371247	67373	10462	1518	208569	95305	41373	15538	6427	2517	867	353	163	84	34	13	3	1	0	0	0	0	0	0	0	0	0	0	0
Cellulomonas fimi ATCC 484_chromosome_1	NC_015514.1	Terrabacteria	Actinobacteria	4266344	3187997	0.0735285	73.5285	0.0122702	0.0017842	0.00031831	313698	52349	7612	1358	180290	81059	33263	11474	4563	1691	592	260	124	96	94	67	59	33	17	6	6	3	0	0	1	0	0	3	0
Spiroplasma kunkelii CR2-3x_chromosome_1	NZ_CP010899.1	Terrabacteria	Tenericutes	1463926	365560	0.0735051	73.5051	0.0132828	0.00240449	0.0005335	107606	19445	3520	781	61196	26965	11463	4462	1977	762	363	161	87	44	45	20	15	13	7	4	3	4	7	1	0	2	0	0	0
Spiroplasma turonicum_chromosome_1	NZ_CP012328.1	Terrabacteria	Tenericutes	1261374	305248	0.073412	73.412	0.0124467	0.00200654	0.00042256	92600	15700	2531	533	53575	23325	9419	3750	1437	561	253	113	52	41	17	17	12	6	5	4	5	4	4	0	0	0	0	0	0
Cellulosimicrobium cellulans_chromosome_1	NZ_CP021383.1	Terrabacteria	Actinobacteria	4799856	3558828	0.073088	73.088	0.0129975	0.00206173	0.00038689	350812	62386	9896	1857	197934	90492	38660	13830	5759	2280	779	350	167	122	85	90	69	58	28	24	17	14	8	4	10	13	4	0	0
Ureaplasma parvum serovar 3 str, ATCC 27815_chromosome_1	NC_010503.1	Terrabacteria	Tenericutes	751679	191652	0.0721957	72.1957	0.0125705	0.00205141	0.0004031	54268	9449	1542	303	31076	13743	5711	2196	885	354	150	63	30	34	4	9	5	1	4	2	0	1	0	0	0	0	0	0	0
Conexibacter woesei DSM 14684_chromosome_1	NC_013739.1	Terrabacteria	Actinobacteria	6359369	4625387	0.0720752	72.0752	0.0134138	0.00216389	0.00035554	458353	85303	13761	2261	256277	116773	52083	19459	8135	3365	1195	547	261	114	64	29	16	9	7	5	7	1	4	2	0	0	0	0	0
Buchnera aphidicola (Schlechtendalia chinensis)_chromosome_1	NZ_CP011299.1	Proteobacteria	Gammaproteobacteria	607835	156788	0.0719225	71.9225	0.0127765	0.00209925	0.00037346	43717	7766	1276	227	24951	11000	4569	1921	756	293	103	46	26	12	9	5	2	6	2	1	2	3	3	0	0	3	0	1	3
Cellulomonas flavigena DSM 20109_chromosome_1	NC_014151.1	Terrabacteria	Actinobacteria	4123179	3063259	0.0718991	71.8991	0.0122636	0.00190217	0.0003701	296453	50565	7843	1526	169607	76281	31658	11064	4491	1826	626	338	150	108	95	65	62	26	20	13	11	5	2	0	3	0	1	0	0
Kocuria flava_chromosome_1	NZ_CP013254.1	Terrabacteria	Actinobacteria	3504335	2599576	0.0710928	71.0928	0.0121484	0.00202692	0.00046114	249133	42572	7103	1616	143186	63375	26105	9364	3881	1606	584	328	166	122	90	75	64	47	40	23	20	13	6	5	8	5	5	1	1
Spiroplasma cantharicola_chromosome_1	NZ_CP012622.1	Terrabacteria	Tenericutes	1179577	295004	0.0706762	70.6762	0.0121705	0.00226352	0.00061547	83368	14356	2670	726	48132	20880	8413	3273	1425	519	275	150	83	69	38	33	19	14	13	13	6	5	3	2	1	0	1	0	1	0	0
Sandaracinus amylolyticus_chromosome_1	NZ_CP011125.1	Proteobacteria	Deltaepsilon subdivisions	10327335	7439389	0.0705874	70.5874	0.0134363	0.00209183	0.0003269	728980	138761	21603	3376	400877	189342	85354	31804	12929	5298	1804	727	384	193	113	70	42	23	8	4	7	1	0	0	0	0	0	0	0	0	0
Modestobacter marinus_chromosome_1	NC_017955.1	Terrabacteria	Actinobacteria	5575517	4133193	0.0704006	70.4006	0.0114206	0.00167877	0.00030383	392520	63676	9360	1694	229628	99216	40183	14133	5561	2105	744	333	168	91	101	70	57	33	36	22	21	6	3	3	1	2	0	1	14	0	0
Blattabacterium cuenoti BPAA_chromosome_1	NC_020510.1	FCB Group	BacteroidetesChlorobi	632490	167026	0.0703853	70.3853	0.0131702	0.00218343	0.00038894	44518	8330	1381	246	24678	11510	4898	2051	839	296	132	45	29	14	7	4	5	3	2	2	0	1	0	1	0	1	0	0	0	0	0
Spiroplasma citri_chromosome_1	NZ_CP013197.1	Terrabacteria	Tenericutes	1599709	408922	0.0703309	70.3309	0.0122829	0.00212101	0.00049446	112509	19649	3393	791	64392	28468	11660	4596	1830	772	391	156	91	43	36	22	14	8	8	2	6	6	0	1	1	3	0	0	0	0	0
Kineococcus radiotolerans SRS30216 = ATCC BAA-149_chromosome_1	NC_009664.2	Terrabacteria	Actinobacteria	4761183	3543987	0.0699083	69.9083	0.0117826	0.00183568	0.00032849	332846	56099	8740	1564	192221	84526	34828	12531	5089	2087	717	322	164	100	74	51	44	36	26	11	5	3	5	2	3	0	1	0	0
Isoptericola dokdonensis DS-3_chromosome_1	NZ_CP014209.1	Terrabacteria	Actinobacteria	3826972	2824739	0.0699049	69.9049	0.01164	0.00175413	0.0003457	267524	44546	6713	1323	154550	68428	27945	9888	3862	1528	525	245	138	81	69	76	51	39	18	15	19	9	7	2	1	5	4	0	0
Spiroplasma litorale_chromosome_1	NZ_CP012357.1	Terrabacteria	Tenericutes	1225519	305349	0.0694196	69.4196	0.0117787	0.00197386	0.00042023	85075	14435	2419	515	49177	21463	8533	3483	1389	515	219	113	61	30	22	15	12	12	8	9	4	4	3	1	1	0	1	0	0
Geodermatophilus obscurus DSM 43160_chromosome_1	NC_013757.1	Terrabacteria	Actinobacteria	5322497	3937801	0.0689922	68.9922	0.0109327	0.00153142	0.0002775	367211	58189	8151	1477	216410	92612	37079	12959	4859	1815	619	299	144	99	87	73	48	35	23	14	6	7	6	8	2	4	1	0	1
Cellulomonas gilvus ATCC 13127_chromosome_1	NC_015671.1	Terrabacteria	Actinobacteria	3526441	2602968	0.0689599	68.9599	0.0114455	0.00166116	0.00030654	243183	40362	5858	1081	141011	61810	25318	9186	3454	1323	500	195	97	66	71	48	37	24	21	7	6	3	2	1	1	1	0	0	0
secondary endosymbiont of Heteropsylla cubana_chromosome_1	NC_018420.1	Proteobacteria	Gammaproteobacteria	1121596	324169	0.0688653	68.8653	0.0127149	0.00213	0.00039676	77239	14261	2389	445	43573	19405	8514	3358	1397	547	235	95	45	26	20	9	5	2	5	2	0	0	0	0	1	0	0	0	0
Pseudonocardia dioxanivorans CB1190_chromosome_1	NC_015312.1	Terrabacteria	Actinobacteria	7096571	5202463	0.0685687	68.5687	0.0111619	0.00163121	0.0002931	486603	79211	11576	2080	284525	122867	50040	17595	6804	2692	971	400	222	121	94	60	50	37	40	26	10	19	10	12	5	1	1	0	0
Beutenbergia cavernae DSM 12333_chromosome_1	NC_012669.1	Terrabacteria	Actinobacteria	4669183	3413947	0.0680881	68.0881	0.0111731	0.00164054	0.00028206	317916	52169	7660	1317	184742	81005	33125	11384	4612	1731	626	261	152	56	43	48	30	30	12	14	9	4	5	1	3	0	3	0	0
Spiroplasma diminutum CUAS-1_chromosome_1	NC_021833.1	Terrabacteria	Tenericutes	945296	240664	0.0679523	67.9523	0.0116725	0.00217392	0.00056067	64235	11034	2055	530	37055	16146	6473	2506	1019	506	206	105	73	48	30	17	15	12	10	5	4	1	3	0	1	0	0	0	0
Mycoplasma pulmonis UAB CTIP_chromosome_1	NC_002771.1	Terrabacteria	Tenericutes	963879	256744	0.0677751	67.7751	0.0121748	0.00219737	0.00055712	65327	11735	2118	537	37169	16423	6849	2768	1126	455	260	132	70	37	18	10	5	2	0	2	0	0	1	0	0	0	0	0	0
Phycisphaera mikurensis NBRC 102666_chromosome_1	NC_017080.1	Other	Othersubgroups	3803225	2787300	0.0677617	67.7617	0.0113564	0.00182871	0.0002887	257713	43191	6955	1098	149280	65242	26421	9815	4316	1541	587	260	124	46	23	8	10	25	4	6	1	0	0	1	1	1	0	1	0
Mycoplasma penetrans HF-2_chromosome_1	NC_004432.1	Terrabacteria	Tenericutes	1358633	349407	0.0676474	67.6474	0.0116345	0.00213818	0.00054687	91908	15807	2905	743	53354	22747	9162	3740	1516	646	258	165	102	65	45	45	27	15	12	4	1	1	3	0	0	0	0	0	0
Mycoplasma arginini_chromosome_1	NZ_AP014657.1	Terrabacteria	Tenericutes	678592	178992	0.067643	67.643	0.0114148	0.00194226	0.00036399	45902	7746	1318	247	26653	11503	4689	1739	784	287	116	63	26	16	7	8	4	3	1	0	1	0	1	0	1	0	0	0	0
Mycoplasma hyorhinis SK76_chromosome_1	NC_019552.1	Terrabacteria	Tenericutes	836897	216689	0.0674265	67.4265	0.011177	0.00174334	0.00040746	56429	9354	1459	341	32669	14406	5758	2137	785	333	126	58	45	47	19	13	9	7	9	1	2	3	1	0	0	0	0	0	0
Buchnera aphidicola_chromosome_1	NZ_LT667500.1	Proteobacteria	Gammaproteobacteria	447673	125757	0.0671539	67.1539	0.0125538	0.00208188	0.00037527	30063	5620	932	168	16965	7478	3333	1355	542	222	91	43	15	7	5	4	1	0	0	2	0	0	0	0	0	0	0	0	0
Kitasatospora setae KM-6054_chromosome_1	NC_016109.1	Terrabacteria	Actinobacteria	8783278	6516971	0.0670713	67.0713	0.0108696	0.00167887	0.00037492	589106	95471	14746	3293	346415	147220	59726	20999	8092	3361	1300	638	363	221	186	141	129	89	70	44	36	28	16	12	6	4	4	0	4
Spiroplasma culicicola AES-1_chromosome_1	NZ_CP006681.1	Terrabacteria	Tenericutes	1175131	309783	0.0670096	67.0096	0.0113026	0.00208828	0.00057355	78745	13282	2454	674	45864	19599	7794	3034	1221	559	243	133	100	58	32	24	32	22	8	6	6	6	1	2	0	0	1	0	0
Mycoplasma parvum str, Indiana_chromosome_1	NC_022575.1	Terrabacteria	Tenericutes	564395	152245	0.0669159	66.9159	0.0126879	0.00268783	0.0006662	37767	7161	1517	376	21325	9281	3972	1672	771	370	205	80	47	20	12	6	2	2	1	0	1	0	0	0	0	0	0	0	0
Pimelobacter simplex_chromosome_1	NZ_CP009896.1	Terrabacteria	Actinobacteria	5637360	4106826	0.0667256	66.7256	0.011096	0.00161139	0.00026395	376156	62552	9084	1488	218009	95595	39379	14089	5540	2056	670	295	139	101	90	59	56	25	14	16	10	3	2	1	0	1	0	1	6
Frankia alni ACN14a_chromosome_1	NC_008278.1	Terrabacteria	Actinobacteria	7497934	5460601	0.0666212	66.6212	0.0107808	0.00161524	0.00029101	499521	80834	12111	2182	294223	124464	50286	18437	7171	2758	1101	481	239	113	92	55	34	25	14	12	7	3	2	3	0	1	0	0	0
Mycoplasma cynos C142_chromosome_1	NC_019949.1	Terrabacteria	Tenericutes	998123	256522	0.0664978	66.4978	0.011167	0.00191359	0.0004819	66373	11146	1910	481	38881	16346	6661	2575	1015	414	172	94	74	32	21	13	13	13	6	10	6	2	2	1	6	15	0	0	0
Thermobispora bispora DSM 43833_chromosome_1	NC_014165.1	Terrabacteria	Actinobacteria	4189976	3034764	0.0664288	66.4288	0.0109141	0.00163915	0.00027804	278335	45730	6868	1165	162822	69783	28556	10306	4100	1603	552	258	144	65	65	36	15	15	8	4	1	2	0	0	0	0	0	3	0
Rubrivivax gelatinosus IL144_chromosome_1	NC_017075.1	Proteobacteria	Betaproteobacteria	5043253	3592972	0.0663855	66.3855	0.0113853	0.00164973	0.00022069	334799	57419	8320	1113	192552	84828	35858	13241	5201	2006	658	287	95	44	15	8	1	3	1	0	0	0	1	0	0	0	0	0	0
Thermaerobacter marianensis DSM 12885_chromosome_1	NC_014831.1	Terrabacteria	Firmicutes	2844696	2061895	0.0659346	65.9346	0.0108592	0.00170247	0.00035188	187564	30891	4843	1001	109597	47076	18945	7103	2797	1045	409	211	129	70	49	53	21	27	17	6	0	3	3	2	0	1	0	0	0
Frankia inefficax_chromosome_1	NC_014666.1	Terrabacteria	Actinobacteria	8815781	6375044	0.065521	65.521	0.010331	0.00150911	0.0002829	577619	91076	13304	2494	342352	144191	57245	20527	7774	3036	1140	503	287	179	114	99	52	37	29	17	18	6	6	2	3	1	1	0	0
Mycoplasma hominis ATCC 23114_chromosome_1	NC_013511.1	Terrabacteria	Tenericutes	665445	180457	0.0653142	65.3142	0.0108754	0.00177175	0.0004388	43463	7237	1179	292	25368	10858	4340	1718	639	248	137	51	34	20	19	8	4	9	6	2	0	1	0	0	1	0	0	0	0
Blastococcus saxobsidens DD2_chromosome_1	NC_016943.1	Terrabacteria	Actinobacteria	4875340	3556462	0.0651805	65.1805	0.0101691	0.00143969	0.00026316	317777	49578	7019	1283	188459	79740	31382	11177	4163	1573	546	256	120	78	87	60	45	30	19	13	9	6	2	3	3	3	0	0	3
Mycoplasma hyopneumoniae J_chromosome_1	NC_007295.1	Terrabacteria	Tenericutes	897405	255960	0.0650542	65.0542	0.0117472	0.00232225	0.00062514	58380	10542	2084	561	33143	14695	6036	2422	1058	465	172	125	71	63	44	24	25	14	6	7	5	2	0	3	0	0	0	0	0
Mycoplasma yeatsii GM274B_chromosome_1	NZ_CP007520.1	Terrabacteria	Tenericutes	895051	230347	0.06486	64.86	0.00992011	0.00143679	0.00026479	58053	8879	1286	237	34558	14616	5584	2009	741	308	116	52	32	19	7	6	2	0	0	0	0	2	0	1	0	0	0	0	0
Micromonospora aurantiaca ATCC 27029_chromosome_1	NC_014391.1	Terrabacteria	Actinobacteria	7025559	5116162	0.0647119	64.7119	0.0101071	0.00139946	0.00027998	454637	71008	9832	1967	270451	113178	45642	15534	5650	2215	755	389	211	168	147	110	68	40	22	13	16	10	8	4	1	1	1	0	0
Mycoplasma synoviae ATCC 25204_chromosome_1	NZ_CP011096.1	Terrabacteria	Tenericutes	846495	239938	0.0646678	64.6678	0.0120391	0.0023107	0.0005446	54741	10191	1956	461	31046	13504	5720	2515	1009	486	233	121	50	18	9	21	6	0	2	1	0	0	0	0	0	0	0	1	0
Mycoplasma bovoculi M165/69_chromosome_1	NZ_CP007154.1	Terrabacteria	Tenericutes	760240	214514	0.0646256	64.6256	0.0115358	0.00230059	0.0005472	49131	8770	1749	416	28050	12311	4952	2069	934	399	170	101	54	26	27	16	8	5	2	1	1	2	3	0	0	0	0	0	0
Mycoplasma fermentans M64_chromosome_1	NC_014921.1	Terrabacteria	Tenericutes	1118751	300490	0.0642842	64.2842	0.0109023	0.00176983	0.00028335	71918	12197	1980	317	41826	17895	7313	2904	1226	437	182	70	38	8	9	5	2	1	0	1	0	0	0	1	0	0	0	0	0
Xylanimonas cellulosilytica DSM 15894_chromosome_1	NC_013530.1	Terrabacteria	Actinobacteria	3742776	2713048	0.0642061	64.2061	0.010345	0.00148339	0.00027814	240309	38719	5552	1041	141031	60559	24672	8495	3307	1204	423	184	97	72	54	40	36	28	20	14	10	12	5	3	7	4	4	0	0
Aster yellows witches'-broom phytoplasma AYWB_chromosome_1	NC_007716.1	Terrabacteria	Tenericutes	706569	189970	0.0642032	64.2032	0.0106883	0.00177053	0.00034958	45364	7552	1251	247	26161	11651	4603	1698	733	271	107	53	29	18	11	5	7	6	3	1	0	0	1	2	1	0	0	0	0
Micrococcus luteus NCTC 2665_chromosome_1	NC_012803.1	Terrabacteria	Actinobacteria	2501097	1825681	0.0640855	64.0855	0.00987167	0.0013778	0.00026828	160284	24690	3446	671	95170	40424	15762	5482	2067	708	243	114	57	52	36	42	28	20	17	7	13	12	5	5	2	5	6	2	1
Blochmannia endosymbiont of Camponotus (Colobopsis) obliquus_chromosome_1	NZ_CP010049.1	Proteobacteria	Gammaproteobacteria	773940	211716	0.0640747	64.0747	0.0109362	0.00172236	0.00030752	49590	8464	1333	238	28779	12347	5156	1975	793	302	132	51	24	6	8	4	1	2	2	0	2	1	2	2	0	0	0	0	1
Actinomyces radicidentis_chromosome_1	NZ_CP014228.1	Terrabacteria	Actinobacteria	3051613	2214900	0.0640481	64.0481	0.0104715	0.00159883	0.0003277	195450	31955	4879	1000	113679	49816	20019	7057	2858	1021	362	161	71	71	53	73	57	44	34	20	11	13	3	6	2	2	2	1	3
Sorangium cellulosum So ce56_chromosome_1	NC_010162.1	Proteobacteria	Deltaepsilon subdivisions	13033779	9302955	0.0639178	63.9178	0.0108661	0.00166245	0.00026892	833090	141626	21668	3505	480337	211127	87770	32188	13018	5145	1918	820	385	170	88	38	22	17	14	8	8	2	2	3	2	2	1	1	4
Streptomyces glaucescens_chromosome_1	NZ_CP009438.1	Terrabacteria	Actinobacteria	7453200	5441051	0.0637662	63.7662	0.00994177	0.00145038	0.00030269	475262	74098	10810	2256	282728	118436	46787	16501	6206	2348	925	426	280	190	121	106	61	57	24	25	11	13	6	6	1	1	0	0	0
Corynebacterium frankenforstense DSM 45800_chromosome_1	NZ_CP009247.1	Terrabacteria	Actinobacteria	2604152	1862138	0.0635858	63.5858	0.0105535	0.00160244	0.00026765	165587	27483	4173	697	96013	42091	17084	6226	2532	944	339	134	74	48	29	26	17	10	10	7	0	1	0	1	0	0	1	3	0
Streptomyces albireticuli_chromosome_1	NZ_CP021744.1	Terrabacteria	Actinobacteria	8144417	5931004	0.0635295	63.5295	0.0101729	0.00152276	0.00032869	517411	82852	12402	2677	305223	129336	51884	18566	7109	2616	1010	516	292	224	174	112	74	76	53	43	22	14	33	21	4	2	3	1	2
Aeromicrobium erythreum_chromosome_1	NZ_CP011502.1	Terrabacteria	Actinobacteria	3629239	2618050	0.0634541	63.4541	0.0102928	0.00158683	0.00034498	230290	37355	5759	1252	134818	58117	23463	8133	3242	1265	459	219	167	100	107	62	59	28	13	7	8	5	10	1	5	0	0	0	0
Methylobacterium radiotolerans JCM 2831_chromosome_1	NC_010505.1	Proteobacteria	Alphaproteobacteria	6077833	4345777	0.0634243	63.4243	0.0101069	0.00143044	0.00021192	385482	61428	8694	1288	227510	96544	38819	13915	5412	1994	677	303	131	84	33	21	14	8	6	3	3	2	0	2	0	1	0	0	0
Mycoplasma flocculare ATCC 27399_chromosome_1	NZ_CP007585.1	Terrabacteria	Tenericutes	778866	225544	0.0632561	63.2561	0.0109801	0.00184114	0.00040957	49268	8552	1434	319	28450	12266	5072	2046	796	319	138	55	36	29	18	13	7	8	4	5	2	1	1	0	1	1	0	0	1
Streptomyces leeuwenhoekii_chromosome_1	NZ_LN831790.1	Terrabacteria	Actinobacteria	7903895	5751320	0.0632377	63.2377	0.00994535	0.00149458	0.0003201	499824	78607	11813	2530	296902	124315	49152	17642	6672	2611	975	529	296	197	154	113	85	65	37	17	14	15	11	4	9	1	4	0	0
Clavibacter michiganensis subsp, sepedonicus_chromosome_1	NC_010407.1	Terrabacteria	Actinobacteria	3258645	2364347	0.0631229	63.1229	0.00971631	0.0013168	0.00024151	205695	31662	4291	787	122064	51969	20059	7312	2593	911	320	143	68	64	58	51	24	17	13	14	4	8	2	0	0	0	0	1	2
Mycoplasma dispar_chromosome_1	NZ_CP007229.1	Terrabacteria	Tenericutes	1084449	314926	0.06308	63.08	0.0108802	0.00199364	0.00057633	68407	11799	2162	625	39443	17165	6892	2745	1099	438	221	117	80	55	43	28	26	21	10	5	6	5	3	2	1	0	1	1	4
Streptomyces clavuligerus_chromosome_1	NZ_CP016559.1	Terrabacteria	Actinobacteria	6883702	5003455	0.0627688	62.7688	0.00969943	0.00147101	0.00033558	432082	66768	10126	2310	258808	106506	41890	14752	5637	2179	874	446	280	203	128	117	87	55	44	24	20	17	8	3	1	0	0	0	0
Mycoplasma putrefaciens KS1_chromosome_1	NC_015946.1	Terrabacteria	Tenericutes	832603	224297	0.0626037	62.6037	0.00966727	0.00146408	0.00025222	52124	8049	1219	210	31080	12995	4954	1876	744	265	107	49	23	17	3	8	2	0	0	0	1	0	0	0	0	0	0	0	3
Streptomyces cattleya NRRL 8057 = DSM 46488_chromosome_1	NC_017586.1	Terrabacteria	Actinobacteria	6282967	4582779	0.0625166	62.5166	0.00942692	0.00131626	0.00027933	392790	59229	8270	1755	235815	97746	37833	13126	4736	1779	707	331	218	145	106	68	73	44	17	20	7	8	1	4	2	1	0	0	0
BorA2:O39reliella bissettii DN127_chromosome_1	NC_015921.1	Spirochaetes	Spirochaetia	900755	258542	0.0573896	57.3896	0.00876709	0.00134665	0.00029864	51694	7897	1213	269	30930	12867	4962	1722	679	265	115	65	29	25	19	7	2	0	4	1	1	1	0	0	0	0	0	0	0
Spiroplasma helicoides_chromosome_1	NZ_CP017015.1	Terrabacteria	Tenericutes	1326546	354869	0.0621969	62.1969	0.0101715	0.00168558	0.00042743	82507	13493	2236	567	48336	20678	8160	3097	1203	466	204	131	66	42	33	32	17	12	9	6	4	8	2	0	0	1	0	1	0
Mycoplasma crocodyli MP145_chromosome_1	NC_014014.1	Terrabacteria	Tenericutes	934379	251850	0.0621868	62.1868	0.0101972	0.00170595	0.00038742	58106	9528	1594	362	34155	14423	5712	2222	875	357	165	90	39	28	11	9	9	5	3	1	1	1	0	0	0	0	0	0	0
Nocardioides dokdonensis FR1436_chromosome_1	NZ_CP015079.1	Terrabacteria	Actinobacteria	4376707	3162426	0.0621648	62.1648	0.0097418	0.00139945	0.00023831	272077	42637	6125	1043	160852	68588	26937	9575	3716	1366	483	209	106	73	57	45	27	18	6	9	3	1	3	2	0	0	0	0	0
Sanguibacter keddieii DSM 10542_chromosome_1	NC_013521.1	Terrabacteria	Actinobacteria	4253413	3057628	0.0620227	62.0227	0.00998986	0.00149762	0.00030705	263808	42491	6370	1306	154583	66734	26610	9511	3648	1416	527	222	125	98	79	62	59	35	21	23	17	12	9	1	4	5	0	1	5
Streptomyces collinus Tu 365_chromosome_1	NC_021985.1	Terrabacteria	Actinobacteria	8272925	6006214	0.0619139	61.9139	0.00952952	0.0013682	0.00028213	512209	78837	11319	2334	305891	127481	50031	17487	6523	2462	947	448	275	183	143	110	73	46	32	19	20	15	11	3	2	2	2	0	0
Methylobacterium aquaticum_chromosome_1	NZ_AP014704.1	Proteobacteria	Alphaproteobacteria	5348274	3802981	0.061879	61.879	0.00981419	0.00143299	0.00023858	330946	52489	7664	1276	195668	82789	32753	12072	4617	1771	694	274	117	57	44	32	14	14	11	7	1	0	4	2	1	1	0	0	3
Nocardiopsis dassonvillei subsp, dassonvillei DSM 43111	NC_014210.1, NC_014211.1	Terrabacteria	Actinobacteria	6543312	4758934	0.0618338	61.8338	0.0193354	0.00301869	0.00073963	404598	63876	9865	2328	240496	100226	39956	14055	5414	2123	878	421	287	217	167	119	78	52	43	28	11	10	7	3	3	1	0	5	7
Campylobacter hepaticus_chromosome_1	NZ_CP031611.1	Proteobacteria	Deltaepsilon subdivisions	1520669	426174	0.0617518	61.7518	0.0100712	0.00156181	0.00030842	93904	15315	2375	469	55347	23242	9367	3573	1397	509	211	110	48	33	24	19	14	5	3	1	0	1	0	0	0	0	0	0	0
Mycoplasma canis PG 14_chromosome_1	NZ_CP014281.1	Terrabacteria	Tenericutes	897443	244253	0.061693	61.693	0.0101344	0.0017717	0.00041117	55366	9095	1590	369	32444	13827	5428	2077	857	364	151	69	29	31	38	24	5	6	4	5	0	3	2	0	2	0	0	0	1
Kitasatospora aureofaciens_chromosome_1	NZ_CP020567.1	Terrabacteria	Actinobacteria	6824334	4955947	0.0615626	61.5626	0.0094292	0.00142475	0.00034333	420124	64348	9723	2343	251129	104647	40550	14075	5384	1996	778	391	290	208	180	138	112	84	53	36	16	18	18	11	5	2	1	0	0
Clostridium taeniosporum_chromosome_1	NZ_CP017253.2	Terrabacteria	Firmicutes	3264813	869189	0.0612715	61.2715	0.00984099	0.00165951	0.00045883	200040	32129	5418	1498	118059	49852	19447	7264	2776	1144	515	259	176	114	96	90	68	51	40	27	27	8	13	4	7	1	0	0	1
Nakamurella multipartita DSM 44233_chromosome_1	NC_013235.1	Terrabacteria	Actinobacteria	6060298	4297748	0.0612481	61.2481	0.00948171	0.00131561	0.0002221	371182	57462	7973	1346	221555	92165	36594	12895	4798	1829	677	278	133	63	52	33	30	20	10	6	4	1	4	4	3	4	4	0	0
Streptomyces lydicus_chromosome_1	NZ_CP017157.1	Terrabacteria	Actinobacteria	8201357	5922905	0.0611515	61.1515	0.00929249	0.00134002	0.00029398	501525	76211	10990	2411	300351	124963	48195	17026	6215	2364	935	479	258	193	143	121	76	49	51	34	33	12	11	4	6	2	1	1	1
Dokdonella koreensis DS-123_chromosome_1	NZ_CP015249.1	Proteobacteria	Gammaproteobacteria	4446619	3128050	0.0611123	61.1123	0.00994936	0.00147235	0.00026155	271743	44241	6547	1163	159887	67615	27649	10045	3818	1566	611	286	140	60	43	10	5	5	2	1	0	0	0	0	0	0	0	0	0
Agromyces aureus_chromosome_1	NZ_CP013979.1	Terrabacteria	Actinobacteria	4373124	3078352	0.0610413	61.0413	0.00971845	0.00139877	0.00028561	266941	42500	6117	1249	157343	67098	26742	9641	3444	1424	532	226	128	94	80	63	50	24	20	13	6	3	2	4	1	1	0	0	0
Actinosynnema mirum DSM 43827_chromosome_1	NC_013093.1	Terrabacteria	Actinobacteria	8248144	6079614	0.0610187	61.0187	0.0092051	0.00132102	0.00029231	503291	75925	10896	2411	302774	124592	48300	16729	6084	2401	808	458	288	231	196	142	117	72	42	25	14	11	1	4	0	0	1	0	0
Spiroplasma chrysopicola DF-1_chromosome_1	NC_021280.1	Terrabacteria	Tenericutes	1123322	323505	0.0608178	60.8178	0.00976034	0.00160684	0.00040594	68318	10964	1805	456	40553	16801	6615	2544	952	397	188	62	54	50	20	25	13	16	9	9	7	1	0	0	0	0	0	0	0
Thermomonospora curvata DSM 43183_chromosome_1	NC_013510.1	Terrabacteria	Actinobacteria	5639016	4039904	0.0606634	60.6634	0.00920728	0.00136034	0.00028799	342082	51920	7671	1624	206027	84135	32939	11310	4355	1692	673	298	201	124	92	78	65	30	31	16	11	2	2	0	0	0	1	0	1
Spiroplasma mirum ATCC 29335_chromosome_1	NZ_CP006720.1	Terrabacteria	Tenericutes	1132608	333124	0.0604861	60.4861	0.00986308	0.00162104	0.00040791	68507	11171	1836	462	40456	16880	6820	2515	990	384	177	94	62	38	29	18	17	11	4	4	4	3	1	0	0	0	0	0	0
Streptomyces alfalfae_chromosome_1	NZ_CP015588.1	Terrabacteria	Actinobacteria	8625867	6218701	0.0600882	60.0882	0.00905903	0.00127083	0.00025493	518313	78142	10962	2199	311077	129094	49838	17342	6329	2434	913	416	257	174	120	97	64	45	40	19	25	5	9	5	2	4	2	0	2
Arcobacter butzleri RM4018_chromosome_1	NC_009850.1	Proteobacteria	Deltaepsilon subdivisions	2341251	633195	0.0600529	60.0529	0.00955558	0.0014646	0.0003024	140599	22372	3429	708	83200	35027	13866	5077	1957	764	325	158	101	71	22	13	12	4	0	0	1	0	1	0	0	0	0	0	0
Streptomyces albus_chromosome_1	NZ_CP010519.1	Terrabacteria	Actinobacteria	8384669	6090986	0.0600199	60.0199	0.0088564	0.00125145	0.00026441	503247	74258	10493	2217	304644	124345	47338	16427	6064	2212	880	396	275	182	141	95	69	54	32	35	26	15	4	2	3	1	2	0	0
Phenylobacterium zucineum HLK1_chromosome_1	NC_011144.1	Proteobacteria	Alphaproteobacteria	3996255	2851181	0.0599842	59.9842	0.00895989	0.00108452	0.00014213	239712	35806	4334	568	143784	60122	23391	8081	2830	936	315	138	64	28	13	2	2	4	1	1	0	0	0	0	0	0	0	0	0
Onion yellows phytoplasma OY-M_chromosome_1	NC_005303.2	Terrabacteria	Tenericutes	853092	236817	0.059915	59.915	0.00951246	0.00149574	0.00026961	51113	8115	1276	230	29980	13018	4967	1872	759	287	101	62	23	14	11	9	3	2	2	0	1	1	1	0	0	0	0	0	0
Borrelia anserina Es_chromosome_1	NZ_CP013704.1	Spirochaetes	Spirochaetia	906833	267413	0.0486076	48.6076	0.00666054	0.00084801	0.00017864	44079	6040	769	162	27457	10582	3855	1416	447	160	62	38	16	14	11	5	6	4	1	1	1	0	1	0	0	1	0	0	1
Streptomyces vietnamensis_chromosome_1	NZ_CP010407.1	Terrabacteria	Actinobacteria	8867142	6392251	0.0598042	59.8042	0.00920048	0.00133222	0.0002975	530292	81582	11813	2638	315644	133066	51787	17982	6690	2485	986	473	277	237	201	142	82	70	68	32	18	18	13	7	2	7	2	0	0
Saccharothrix espanaensis DSM 44229_chromosome_1	NC_019673.1	Terrabacteria	Actinobacteria	9360653	6757460	0.0597872	59.7872	0.00895173	0.00122673	0.00025361	559647	83794	11483	2374	337993	137860	53939	18372	6714	2395	884	480	300	195	144	129	77	53	30	15	46	10	2	4	3	2	0	0	3
Streptomyces griseus subsp, griseus NBRC 13350_chromosome_1	NC_010572.1	Terrabacteria	Actinobacteria	8545929	6172501	0.0597598	59.7598	0.00899902	0.00131197	0.00030003	510703	76905	11212	2564	308212	125586	48785	16908	6262	2386	980	433	271	212	153	141	95	82	68	42	22	17	14	7	11	6	3	2	0
Sinomonas atrocyanea_chromosome_1	NZ_CP014518.1	Terrabacteria	Actinobacteria	4410241	3151338	0.059697	59.697	0.00904667	0.0013158	0.00027368	263278	39898	5803	1207	158290	65090	25285	8810	3325	1271	470	241	117	74	58	48	45	41	23	20	19	19	6	7	11	4	2	0	0
Cnuibacter physcomitrellae_chromosome_1	NZ_CP020715.1	Terrabacteria	Actinobacteria	4061502	2887023	0.0596299	59.6299	0.00925544	0.00130346	0.00022676	242187	37591	5294	921	144012	60584	23891	8406	3244	1129	428	166	93	67	33	35	23	11	8	10	8	5	4	8	5	8	4	0	3
Spiroplasma syrphidicola EA-1_chromosome_1	NC_021284.1	Terrabacteria	Tenericutes	1107344	323356	0.059612	59.612	0.00953001	0.00153701	0.00037838	66011	10553	1702	419	39056	16402	6416	2435	901	382	151	72	38	35	39	23	25	8	11	7	4	4	1	0	1	0	0	1	1
Spiroplasma eriocheiris_chromosome_1	NZ_CP011856.1	Terrabacteria	Tenericutes	1365714	406904	0.0594729	59.4729	0.00957521	0.00160429	0.00042176	81223	13077	2191	576	48170	19976	7930	2956	1126	489	210	117	85	49	38	25	24	8	7	4	4	1	2	0	1	1	0	0	1
Actinoalloteichus hoggarensis_chromosome_1	NZ_CP022521.1	Terrabacteria	Actinobacteria	6606717	4700498	0.0594076	59.4076	0.00891244	0.00128475	0.00025202	392489	58882	8488	1665	237586	96021	37209	13185	4944	1879	775	355	189	124	74	67	37	24	10	4	4	1	1	0	0	0	0	10	10
Rhodococcus aetherivorans_chromosome_1	NZ_CP011341.1	Terrabacteria	Actinobacteria	5922748	4182606	0.0593733	59.3733	0.00911418	0.00133705	0.00026542	351653	53981	7919	1572	210817	86855	34061	12001	4555	1792	631	299	163	130	77	60	45	42	46	27	17	14	9	5	5	1	0	0	0
Fusobacterium nucleatum subsp, animalis 7_1_chromosome_1	NZ_CP007062.1	Other	Othersubgroups	2507720	676249	0.0592211	59.2211	0.00951741	0.0013937	0.00025681	148510	23867	3495	644	87351	37292	14799	5573	2084	767	322	153	61	32	32	19	10	5	5	2	2	1	0	0	0	0	0	0	0
Streptomyces pristinaespiralis_chromosome_1	NZ_CP011340.1	Terrabacteria	Actinobacteria	8532592	6104334	0.0591907	59.1907	0.00903957	0.00135316	0.00031468	505050	77131	11546	2685	303497	124422	48369	17216	6428	2433	1059	493	309	205	151	156	101	74	48	23	27	10	10	5	6	1	2	1	4
Streptomyces xiamenensis_chromosome_1	NZ_CP009922.2	Terrabacteria	Actinobacteria	5961401	4293556	0.0591015	59.1015	0.00888097	0.00127386	0.0002694	352328	52943	7594	1606	212405	86980	33646	11703	4273	1715	630	310	204	135	88	61	53	28	39	17	10	11	9	5	4	1	0	0	0
Microbacterium paludicola_chromosome_1	NZ_CP018134.1	Terrabacteria	Actinobacteria	3410829	2390844	0.0587016	58.7016	0.00894299	0.00120029	0.00022986	200221	30503	4094	784	119817	49901	19665	6744	2398	912	327	173	89	65	43	31	26	9	9	6	2	1	1	2	0	0	0	1	3
Amycolatopsis methanolica 239_chromosome_1	NZ_CP009110.1	Terrabacteria	Actinobacteria	7237391	5176701	0.0586807	58.6807	0.00856704	0.00114434	0.00022025	424695	62003	8282	1594	257886	104806	39912	13809	4926	1762	634	331	216	129	97	79	36	26	11	12	8	6	1	3	2	2	1	1	0
Curtobacterium pusillum_chromosome_1	NZ_CP018783.1	Terrabacteria	Actinobacteria	3973750	2816324	0.0586695	58.6695	0.0086251	0.00122655	0.00028688	233138	34274	4874	1140	141699	57165	22048	7352	2725	1009	379	166	84	79	59	54	54	33	37	36	37	30	32	20	11	13	5	0	0
Streptomyces alboflavus_chromosome_1	NZ_CP021748.1	Terrabacteria	Actinobacteria	9622415	6936704	0.0586162	58.6162	0.00876724	0.00122713	0.00026137	564029	84362	11808	2515	339302	140365	53849	18705	6764	2529	992	475	296	189	150	109	86	68	33	33	27	22	14	5	5	3	3	0	4
Campylobacter insulaenigrae NCTC 12927_chromosome_1	NZ_CP007770.1	Proteobacteria	Deltaepsilon subdivisions	1465081	413044	0.0585824	58.5824	0.00908687	0.0013733	0.00025937	85828	13313	2012	380	50943	21572	8226	3075	1174	458	178	101	41	28	17	4	3	3	4	1	0	0	0	0	0	0	0	0	0
Streptomyces venezuelae_chromosome_1	NZ_CP013129.1	Terrabacteria	Actinobacteria	9054831	6496321	0.0584677	58.4677	0.00894539	0.00130648	0.00028239	529415	80999	11830	2557	316907	131509	51286	17883	6722	2551	999	450	265	192	170	144	104	72	53	40	26	11	12	10	2	3	1	0	2
Borrelia duttonii Ly_chromosome_1	NC_011229.1	Spirochaetes	Spirochaetia	931674	257012	0.0557953	55.7953	0.00801568	0.0011152	0.00020393	51983	7468	1039	190	31656	12859	4748	1681	624	225	86	42	25	16	6	5	2	2	1	3	1	0	0	0	0	0	1	0	0
Ehrlichia ruminantium str, Welgevonden_chromosome_1	NC_005295.2	Proteobacteria	Alphaproteobacteria	1516355	416675	0.0584151	58.4151	0.00855868	0.00118706	0.00018927	88578	12978	1800	287	53843	21757	8224	2954	1096	417	159	61	30	11	7	4	5	2	3	0	2	2	1	0	0	0	0	0	0
Campylobacter volucris LMG 24379_chromosome_1	NZ_CP007774.1	Proteobacteria	Deltaepsilon subdivisions	1517949	433701	0.0583676	58.3676	0.0092737	0.00142034	0.00025693	88599	14077	2156	390	52435	22087	8650	3271	1276	490	194	93	43	30	11	6	7	1	5	0	0	0	0	0	0	0	0	0	0
Streptobacillus moniliformis DSM 12112_chromosome_1	NC_013515.1	Other	Othersubgroups	1662578	437500	0.0583588	58.3588	0.00907687	0.00140445	0.00026886	97026	15091	2335	447	57927	24008	9291	3465	1352	536	231	101	71	23	16	3	1	1	0	0	0	0	0	0	0	0	0	0	0
Pseudoxanthomonas suwonensis_chromosome_1	NZ_CP011144.1	Proteobacteria	Gammaproteobacteria	3891720	2733728	0.058255	58.255	0.0091412	0.00131613	0.00022304	226712	35575	5122	868	134009	57128	22324	8129	3099	1155	454	221	85	48	16	14	4	7	3	2	0	1	2	0	1	2	2	2	4
Nocardia farcinica_chromosome_1	NZ_LN868938.1	Terrabacteria	Actinobacteria	3648762	2591944	0.0582173	58.2173	0.00871556	0.00123768	0.00023296	212421	31801	4516	850	128376	52244	20281	7004	2665	1001	380	168	101	71	46	33	18	15	4	7	3	1	0	2	0	0	0	0	0
Clostridium botulinum B str, Eklund 17B (NRP)_chromosome_1	NC_010674.1	Terrabacteria	Firmicutes	3800327	1045522	0.0581666	58.1666	0.00905317	0.00152724	0.00046154	221052	34405	5804	1754	132314	54333	20855	7746	2886	1164	583	316	197	125	108	112	74	57	50	46	28	20	15	10	4	2	2	0	1
Streptomyces noursei ATCC 11455_chromosome_1	NZ_CP011533.1	Terrabacteria	Actinobacteria	9815884	7013744	0.058072	58.072	0.00868419	0.00125052	0.00027792	570028	85243	12275	2728	343753	141032	53919	19049	6913	2634	1126	480	308	204	185	114	108	67	36	33	16	16	8	7	5	4	4	1	2
Borrelia hermsii HS1_chromosome_1	NZ_CP014349.1	Spirochaetes	Spirochaetia	922500	275143	0.0494602	49.4602	0.00677073	0.00093659	0.00017995	45627	6246	864	166	28310	11071	3953	1429	522	176	68	37	21	13	11	2	3	4	3	1	0	3	0	0	0	0	0	0	0
Saccharopolyspora erythraea NRRL 2338_chromosome_1	NC_009142.1	Terrabacteria	Actinobacteria	8212805	5843077	0.0579661	57.9661	0.00880832	0.00126644	0.00025521	476064	72341	10401	2096	287354	116369	45893	16047	6088	2217	829	405	240	184	132	121	77	48	23	19	9	2	4	1	2	0	0	0	0
Microbacterium aurum_chromosome_1	NZ_CP018762.1	Terrabacteria	Actinobacteria	3424892	2393946	0.0579595	57.9595	0.00904992	0.00127099	0.00023037	198505	30995	4353	789	118465	49045	19807	6835	2542	1022	359	172	89	52	36	25	15	12	11	7	5	5	1	0	0	0	0	0	0
Frankia symbiont of Datisca glomerata_chromosome_1	NC_015656.1	Terrabacteria	Actinobacteria	5323186	3728181	0.0579326	57.9326	0.00887833	0.0013646	0.00032462	308386	47261	7264	1728	184892	76233	29683	10314	3966	1570	754	333	239	100	83	52	44	40	19	17	13	9	10	5	3	3	0	0	0
Actinoplanes missouriensis 431_chromosome_1	NC_017093.1	Terrabacteria	Actinobacteria	8773466	6213639	0.0579032	57.9032	0.00833707	0.00112498	0.00023172	508012	73145	9870	2033	310082	124785	47203	16072	5731	2106	789	424	293	186	124	93	48	31	24	9	3	2	0	2	2	0	0	0	0
Ramlibacter tataouinensis TTB310_chromosome_1	NC_015677.1	Proteobacteria	Betaproteobacteria	4070193	2849000	0.0578955	57.8955	0.00895142	0.00123852	0.00017788	235646	36434	5041	724	140398	58814	23249	8144	3192	1125	405	162	67	34	30	10	8	6	0	0	0	0	1	0	1	0	0	0	0
Borrelia mayonii_chromosome_1	NZ_CP015780.1	Spirochaetes	Spirochaetia	904387	256076	0.0580426	58.0426	0.00893755	0.00138215	0.00030297	52493	8083	1250	274	31407	13003	5029	1804	693	283	113	66	35	22	15	5	8	2	1	4	1	1	0	0	1	0	0	0	0
Borrelia miyamotoi LB-2001	NZ_CP006647.1, NC_022079.2	Spirochaetes	Spirochaetia	1814586	521116	0.051787	51.787	0.0143239	0.00198834	0.00037254	93972	12996	1804	338	57916	23060	8228	2964	1100	366	138	76	40	22	16	14	2	8	6	6	0	2	2	2	0	0	0	0	4
Microbacterium testaceum StLB037_chromosome_1	NC_015125.1	Terrabacteria	Actinobacteria	3982034	2798508	0.0577024	57.7024	0.00869681	0.0011587	0.00022375	229773	34631	4614	891	137899	57243	22434	7583	2765	958	356	164	104	86	75	38	19	10	17	3	5	4	3	3	0	2	1	0	0
Borrelia turicatae 91E135_chromosome_1	NC_008710.1	Spirochaetes	Spirochaetia	917330	267117	0.0511288	51.1288	0.00712721	0.00095277	0.00017442	46902	6538	874	160	28910	11454	4129	1535	555	159	80	37	15	5	7	7	4	3	0	2	0	0	0	0	0	0	0	0	0
Streptosporangium roseum DSM 43021_chromosome_1	NC_013595.1	Terrabacteria	Actinobacteria	10341314	7328538	0.0575371	57.5371	0.00859552	0.00128108	0.00027704	595009	88889	13248	2865	359963	146157	56078	19563	7490	2893	1177	572	338	218	168	139	82	50	43	30	16	12	2	4	2	3	2	0	0
Borreliella afzelii HLJ01_chromosome_1	NC_018887.1	Spirochaetes	Spirochaetia	905471	256432	0.057749	57.749	0.00900526	0.00138271	0.0003258	52290	8154	1252	295	31247	12889	5074	1828	693	264	114	65	44	26	13	17	6	2	4	2	1	1	0	0	0	0	0	0	0
Burkholderia ubonensis MSMB22	NZ_CP009488.1, NZ_CP009486.1, NZ_CP009487.1	Proteobacteria	Betaproteobacteria	7189071	4838789	0.0572964	57.2964	0.0283303	0.00424155	0.0007329	411908	69499	10475	1892	240525	101884	42920	16104	6140	2443	970	394	264	113	62	37	25	9	8	5	3	1	0	0	1	0	0	0	0
Rhodospirillum centenum SW_chromosome_1	NC_011420.2	Proteobacteria	Alphaproteobacteria	4355543	3068970	0.0572436	57.2436	0.00862235	0.00119136	0.00019607	249327	37555	5189	854	150453	61319	23913	8453	3186	1149	423	217	111	52	22	12	6	3	3	2	2	0	1	0	0	0	0	0	0
Mycoplasma pullorum_chromosome_1	NZ_CP017813.1	Terrabacteria	Tenericutes	1007172	292786	0.0572216	57.2216	0.00898853	0.00144464	0.00030382	57632	9053	1455	306	34543	14036	5548	2050	796	353	133	71	39	18	18	10	9	1	1	1	2	0	1	0	1	0	0	0	0
Spiroplasma sabaudiense Ar-1343_chromosome_1	NZ_CP006934.1	Terrabacteria	Tenericutes	1075953	324553	0.0571902	57.1902	0.00892418	0.00146289	0.00035782	61534	9602	1574	385	36683	15249	5840	2188	849	340	128	74	47	38	30	23	14	7	6	6	8	0	3	0	1	0	0	2	0
Campylobacter ureolyticus RIGS 9880_chromosome_1	NZ_CP012195.1	Proteobacteria	Deltaepsilon subdivisions	1641887	479949	0.0570898	57.0898	0.00911025	0.00137829	0.00026859	93735	14958	2263	441	55513	23264	9277	3418	1301	521	201	112	58	28	16	10	10	4	2	0	0	0	0	0	0	0	0	0	0
Microbacterium chocolatum_chromosome_1	NZ_CP015810.1	Terrabacteria	Actinobacteria	3117902	2181729	0.0570281	57.0281	0.00853459	0.00114308	0.00020398	177808	26610	3564	636	106843	44355	17016	6030	2112	816	268	130	67	38	35	22	30	21	8	4	7	1	3	0	0	1	0	3	25
Verrucosispora maris AB-18-032_chromosome_1	NC_015434.1	Terrabacteria	Actinobacteria	6673976	4728813	0.0567704	56.7704	0.00826164	0.00115433	0.00024903	378884	55138	7704	1662	230660	93086	35297	12137	4408	1634	640	303	194	156	116	100	59	40	20	8	6	9	1	6	1	1	1	0	0
Streptomyces scabiei 87,22_chromosome_1	NC_013929.1	Terrabacteria	Actinobacteria	10148695	7251528	0.0567618	56.7618	0.00832501	0.00119178	0.0002625	576058	84488	12095	2664	350344	141226	53668	18725	6884	2547	1005	507	320	240	176	128	96	52	48	26	16	20	10	3	6	3	1	0	0
Parvimonas micra_chromosome_1	NZ_CP009761.1	Terrabacteria	Firmicutes	1627009	465543	0.0566487	56.6487	0.00891882	0.00148063	0.00035833	92168	14511	2409	583	54953	22704	8763	3339	1283	543	249	141	74	53	23	24	5	7	4	0	1	1	1	0	0	0	0	0	0
Kocuria rhizophila DC2201_chromosome_1	NC_010617.1	Terrabacteria	Actinobacteria	2697540	1919671	0.0566049	56.6049	0.00806253	0.00104132	0.00023132	152694	21749	2809	624	93199	37746	14233	4707	1617	568	185	114	59	59	49	56	30	24	15	12	7	9	2	0	0	3	0	1	6
Dermacoccus nishinomiyaensis_chromosome_1	NZ_CP008889.1	Terrabacteria	Actinobacteria	3029021	2093875	0.0565978	56.5978	0.00870017	0.00121789	0.00025784	171436	26353	3689	781	102291	42792	16808	5856	2109	799	251	118	60	62	52	53	43	28	24	20	16	17	15	6	2	5	1	0	0
Kytococcus sedentarius DSM 20547_chromosome_1	NC_013169.1	Terrabacteria	Actinobacteria	2785024	1994843	0.0565966	56.5966	0.00796474	0.00104236	0.00022549	157623	22182	2903	628	96774	38667	14366	4913	1691	584	217	104	57	58	47	34	41	14	12	10	8	10	4	6	1	0	1	1	4
Clostridium perfringens ATCC 13124_chromosome_1	NC_008261.1	Terrabacteria	Firmicutes	3256683	924219	0.0565456	56.5456	0.00883967	0.00149969	0.0004262	184151	28788	4884	1388	109945	45418	17418	6486	2490	1006	420	222	198	130	111	92	75	36	38	29	15	6	7	3	2	2	2	2	1
Leifsonia xyli_chromosome_1	NZ_CP014761.1	Terrabacteria	Actinobacteria	3596761	2525643	0.056468	56.468	0.00817764	0.00104288	0.00019156	203102	29413	3751	689	123444	50245	19229	6433	2249	813	268	135	81	57	37	46	15	13	5	7	4	6	4	1	5	3	0	1	12
Pseudoxanthomonas suwonensis 11-1_chromosome_1	NC_014924.1	Proteobacteria	Gammaproteobacteria	3419049	2400537	0.0564452	56.4452	0.008567	0.00122636	0.00022521	192989	29291	4193	770	115871	47827	18502	6596	2484	939	418	171	88	40	29	9	4	2	2	1	1	2	0	0	0	1	1	1	0
Sphingomonas wittichii RW1_chromosome_1	NC_009511.1	Proteobacteria	Alphaproteobacteria	5382261	3681332	0.0563815	56.3815	0.00862426	0.00111923	0.00016592	303460	46418	6024	893	182246	74796	30011	10383	3722	1409	493	191	90	50	28	17	12	5	0	1	3	2	0	0	0	0	0	0	1
Castellaniella defragrans 65Phen_chromosome_1	NZ_HG916765.1	Proteobacteria	Betaproteobacteria	3952818	2725137	0.0563135	56.3135	0.00880157	0.001272	0.00020542	222597	34791	5028	812	132661	55145	21888	7875	3064	1152	426	194	68	80	22	11	4	4	1	1	1	0	0	0	0	0	0	0	0
Mycobacterium avium subsp, paratuberculosis K-10_chromosome_1	NC_002944.2	Terrabacteria	Actinobacteria	4829781	3346970	0.0563034	56.3034	0.00836125	0.00110295	0.00016812	271933	40383	5327	812	164372	67178	25978	9078	3295	1220	456	165	91	32	28	14	6	5	3	4	1	1	4	1	0	0	0	3	15
Kribbella flavida DSM 17836_chromosome_1	NC_013729.1	Terrabacteria	Actinobacteria	7579488	5348686	0.0562688	56.2688	0.0080103	0.00106722	0.00021677	426489	60714	8089	1643	261450	104325	39438	13187	4740	1706	652	311	211	148	131	82	46	32	10	12	3	1	0	1	3	0	0	0	0
Intrasporangium calvum DSM 43043_chromosome_1	NC_014830.1	Terrabacteria	Actinobacteria	4024382	2845385	0.0561791	56.1791	0.00802657	0.00110974	0.000205	226086	32302	4466	825	137782	56002	20877	6959	2613	1028	336	137	81	57	54	45	31	25	20	14	7	6	1	3	4	3	0	3	24
Rickettsia typhi str, Wilmington_chromosome_1	NC_006142.1	Proteobacteria	Alphaproteobacteria	1111496	321438	0.0561693	56.1693	0.00832752	0.00110122	0.00017274	62432	9256	1224	192	37907	15269	5911	2121	752	280	104	47	13	10	6	8	1	2	0	0	0	1	0	0	0	0	0	0	0
Streptomyces autolyticus_chromosome_1	NZ_CP019458.1	Terrabacteria	Actinobacteria	10029028	7135039	0.0561418	56.1418	0.00821615	0.00117918	0.00024589	563048	82400	11826	2466	342863	137785	52320	18254	6787	2573	983	478	270	243	148	98	74	58	35	30	19	6	14	3	1	1	3	0	0
Frankia casuarinae_chromosome_1	NC_007777.1	Terrabacteria	Actinobacteria	5433628	3807820	0.0560944	56.0944	0.00837801	0.00122625	0.00026999	304796	45523	6663	1467	185092	74181	28656	10204	3757	1439	614	308	176	107	88	57	52	18	11	15	9	2	6	1	1	2	0	0	0
Kocuria palustris_chromosome_1	NZ_CP012507.1	Terrabacteria	Actinobacteria	2854447	2012322	0.0560655	56.0655	0.00803518	0.00113612	0.00026485	160036	22936	3243	756	97930	39170	14621	5072	1798	689	196	139	80	58	49	47	32	43	28	23	15	14	16	2	1	2	4	1	1
Mycolicibacterium phlei_chromosome_1	NZ_CP014475.1	Terrabacteria	Actinobacteria	5349645	3714772	0.0559607	55.9607	0.00817456	0.00101203	0.00014431	299370	43731	5414	772	181916	73723	28624	9693	3373	1269	393	162	79	45	31	26	12	4	5	0	5	2	6	1	0	0	0	0	0
Spiroplasma apis B31_chromosome_1	NC_022998.1	Terrabacteria	Tenericutes	1160554	328483	0.0559586	55.9586	0.00845631	0.00136745	0.00033432	64943	9814	1587	388	39256	15873	6031	2196	839	360	141	88	52	29	27	22	9	8	7	4	0	0	1	0	0	0	0	0	1
Borreliella garinii_chromosome_1	NZ_CP018744.1	Spirochaetes	Spirochaetia	905638	256870	0.0578145	57.8145	0.00903783	0.00133166	0.00032684	52359	8185	1206	296	31235	12939	5128	1851	646	264	116	69	41	24	16	11	5	2	5	1	1	2	0	2	0	0	1	0	0
Campylobacter hominis ATCC BAA-381_chromosome_1	NC_009714.1	Proteobacteria	Deltaepsilon subdivisions	1711273	543041	0.0557293	55.7293	0.00926679	0.00149421	0.0003062	95368	15858	2557	524	55648	23862	9608	3693	1445	588	246	127	60	40	20	13	12	1	3	0	0	2	0	0	0	0	0	0	0
Clostridium argentinense_chromosome_1	NZ_CP014176.1	Terrabacteria	Firmicutes	4662988	1345193	0.0556587	55.6587	0.00876948	0.00161163	0.00049711	259536	40892	7515	2318	155548	63096	24470	8907	3564	1633	770	495	285	187	121	116	91	66	50	31	31	21	23	8	3	5	4	0	0
Streptomyces puniciscabiei_chromosome_1	NZ_CP017248.1	Terrabacteria	Actinobacteria	9698948	6894864	0.0554846	55.4846	0.00790498	0.00105372	0.00020775	538142	76670	10220	2015	329620	131852	49700	16750	6025	2180	789	423	260	173	129	85	57	41	26	8	12	2	1	2	4	2	0	1	2
Xanthomonas sacchari_chromosome_1	NZ_CP010409.1	Proteobacteria	Gammaproteobacteria	4497453	3100078	0.0554592	55.4592	0.00873517	0.00130941	0.00024147	249425	39286	5889	1086	148954	61185	24344	9053	3480	1323	557	278	91	86	26	16	6	3	4	3	3	2	0	0	0	0	1	0	0
Leptothrix cholodnii SP-6_chromosome_1	NC_010524.1	Proteobacteria	Betaproteobacteria	4909403	3382563	0.0553577	55.3576	0.00826699	0.00109993	0.00013586	271773	40586	5400	667	164081	67106	25946	9240	3481	1252	396	156	62	27	15	6	3	0	1	1	0	0	0	0	0	0	0	0	0
Methylibium petroleiphilum PM1_chromosome_1	NC_008825.1	Proteobacteria	Betaproteobacteria	4044195	2798490	0.0552955	55.2955	0.00848401	0.00118021	0.00016864	223626	34311	4773	682	134316	54999	21761	7777	3013	1078	408	161	58	31	14	7	2	0	0	1	0	0	0	0	0	0	0	0	0
Mycoplasma suis str, Illinois_chromosome_1	NC_015155.1	Terrabacteria	Tenericutes	742431	230719	0.0552307	55.2307	0.0121304	0.00397478	0.00137521	41005	9006	2951	1021	22500	9499	4054	2001	1213	717	473	278	137	61	42	21	5	0	2	0	0	1	1	0	0	0	0	0	0
Campylobacter lari RM2100_chromosome_1	NC_012039.1	Proteobacteria	Deltaepsilon subdivisions	1525460	453115	0.0551971	55.1971	0.00856135	0.00122914	0.00023403	84201	13060	1875	357	50241	20900	8171	3014	1097	421	169	85	52	27	13	3	3	2	2	1	0	0	0	0	0	0	0	0	0
Blastochloris viridis_chromosome_1	NZ_CP012946.1	Proteobacteria	Alphaproteobacteria	3724841	2530393	0.0551846	55.1846	0.00854828	0.00120649	0.00020618	205554	31841	4494	768	123004	50709	20228	7119	2707	1019	395	187	90	45	14	10	13	4	0	1	4	2	0	1	0	1	0	0	1
Actinoplanes friuliensis DSM 7358_chromosome_1	NC_022657.1	Terrabacteria	Actinobacteria	9376071	6596540	0.0551828	55.1828	0.00758719	0.00099231	0.0001956	517398	71138	9304	1834	319589	126671	46385	15449	5493	1977	764	370	278	162	122	62	38	17	9	6	2	2	1	0	1	0	0	0	1
Methylorubrum populi BJ001_chromosome_1	NC_010725.1	Proteobacteria	Alphaproteobacteria	5800441	4024934	0.0550806	55.0806	0.00816731	0.00107888	0.00017154	319492	47374	6258	995	193555	78563	30227	10889	3858	1405	522	218	108	54	23	20	15	15	3	7	2	2	3	1	0	0	2	0	0
secondary endosymbiont of Trabutina mannipara_chromosome_1	NZ_LT594522.1	Proteobacteria	Gammaproteobacteria	298471	97224	0.055074	55.074	0.00912316	0.00139042	0.00028143	16438	2723	415	84	9607	4108	1635	673	233	98	49	19	6	7	1	2	0	0	0	0	0	0	0	0	0	0	0	0	0
Streptomyces niveus_chromosome_1	NZ_CP018047.1	Terrabacteria	Actinobacteria	7990492	5630178	0.0550592	55.0592	0.00803217	0.00114223	0.0002483	439950	64181	9127	1984	268292	107477	40724	14330	5151	1992	743	345	218	164	131	100	84	52	45	27	16	24	13	6	2	4	3	6	10
Streptomyces avermitilis MA-4680 = NBRC 14893_chromosome_1	NC_003155.5	Terrabacteria	Actinobacteria	9025608	6382597	0.0550191	55.0191	0.00792556	0.00112436	0.00025417	496581	71533	10148	2294	303148	121900	45727	15658	5697	2157	886	445	278	173	158	108	82	55	36	21	13	12	11	8	4	1	0	0	0
Sphingomonas taxi_chromosome_1	NZ_CP009571.1	Proteobacteria	Alphaproteobacteria	3859099	2624243	0.0549483	54.9483	0.00831075	0.00110907	0.00017932	212051	32072	4280	692	128190	51789	20644	7148	2570	1018	379	162	70	38	19	5	7	5	1	0	1	0	0	3	1	0	0	1	0
Streptomyces lincolnensis_chromosome_1	NZ_CP016438.1	Terrabacteria	Actinobacteria	10319054	7327604	0.0549244	54.9244	0.00785421	0.00104758	0.00021988	566768	81048	10810	2269	347402	138318	52230	18008	6306	2235	934	407	265	199	156	90	69	42	26	21	25	14	7	5	4	1	2	3	4
Blochmannia endosymbiont of Polyrhachis (Hedomyrma) turneri_chromosome_1	NZ_CP010048.1	Proteobacteria	Gammaproteobacteria	749321	217884	0.0548283	54.8283	0.00857977	0.00125447	0.00018417	41084	6429	940	138	24324	10331	3968	1521	585	217	76	33	16	8	1	3	0	1	0	0	0	0	0	0	0	0	0	0	0
Burkholderia gladioli	NZ_CP009323.1, NZ_CP009322.1	Proteobacteria	Betaproteobacteria	8596086	5832930	0.0547947	54.7947	0.0174335	0.00255995	0.00046118	471020	74796	10996	1984	279636	116588	46736	17064	6604	2408	913	429	224	161	107	72	34	24	10	5	3	2	0	0	0	0	0	0	0
Oceanithermus profundus DSM 14977_chromosome_1	NC_014761.1	Terrabacteria	Deinococcus-Thermus	2303940	1613330	0.0547089	54.7089	0.00833095	0.00118145	0.00018924	126046	19194	2722	436	75431	31421	12226	4246	1671	615	206	118	44	26	25	11	3	2	0	1	0	0	0	0	0	0	0	0	0
Streptomyces griseochromogenes_chromosome_1	NZ_CP016279.1	Terrabacteria	Actinobacteria	10764674	7616680	0.0547077	54.7077	0.00787474	0.00109153	0.00023141	588911	84769	11750	2491	360186	143956	54267	18752	6654	2605	999	515	312	207	153	107	77	42	28	19	16	9	2	1	0	0	3	0	0
Streptomyces bingchenggensis BCW-1_chromosome_1	NC_016582.1	Terrabacteria	Actinobacteria	11936683	8445749	0.0547011	54.7011	0.00799125	0.00113172	0.00024144	652950	95389	13509	2882	398209	159352	60855	21025	7788	2839	1154	582	343	218	153	112	92	75	38	36	10	16	14	3	3	4	2	0	0
Arcobacter nitrofigilis DSM 7299_chromosome_1	NC_014166.1	Proteobacteria	Deltaepsilon subdivisions	3192235	905345	0.0546868	54.6868	0.00833899	0.00127184	0.00028068	174573	26620	4060	896	105345	42608	16544	6016	2253	911	409	191	146	56	40	29	12	4	4	2	2	0	1	0	0	0	0	0	0
Clostridium baratii str, Sullivan_chromosome_1	NZ_CP006905.1	Terrabacteria	Firmicutes	3153266	892197	0.0546833	54.6833	0.00850071	0.00144739	0.0004665	172431	26805	4564	1471	103318	42308	16236	6005	2178	915	399	258	178	147	116	96	83	71	26	40	23	8	8	6	4	3	4	0	1
Rhizobacter gummiphilus_chromosome_1	NZ_CP015118.1	Proteobacteria	Betaproteobacteria	6398096	4460972	0.0546653	54.6653	0.00814008	0.00104375	0.00014192	349754	52081	6678	908	210406	87267	33669	11734	4262	1508	548	190	74	48	28	12	1	3	2	1	1	0	0	0	0	0	0	0	0
Mycoplasma bovis PG45_chromosome_1	NC_014760.1	Terrabacteria	Tenericutes	1003404	294145	0.0546011	54.6011	0.00854192	0.0013793	0.00029599	54787	8571	1384	297	32848	13368	5184	2003	736	351	154	72	47	15	3	2	0	2	1	0	0	1	0	0	0	0	0	0	0
Campylobacter cuniculorum DSM 23162 = LMG 24588_chromosome_1	NZ_CP020867.1	Proteobacteria	Deltaepsilon subdivisions	1931011	601793	0.0545968	54.5968	0.00861259	0.00132469	0.00025168	105427	16631	2558	486	62391	26405	10259	3814	1479	593	245	109	57	28	27	8	5	0	3	3	0	0	0	1	0	0	0	0	0
Kutzneria albida DSM 43870_chromosome_1	NZ_CP007155.1	Terrabacteria	Actinobacteria	9874926	6971301	0.054528	54.528	0.00766355	0.00101186	0.00022512	538460	75677	9992	2223	331782	131001	49246	16439	5739	2030	755	373	253	180	167	102	69	51	37	26	28	17	30	21	41	42	19	0	0
Clostridium chauvoei JF4335_chromosome_1	NZ_LT799839.1	Terrabacteria	Firmicutes	2887451	816841	0.0545073	54.5072	0.00848395	0.00145353	0.0004478	157387	24497	4197	1293	94155	38735	14880	5420	2085	819	400	198	182	145	110	69	54	49	32	24	13	9	3	1	2	0	0	1	0
Roseomonas gilardii	NZ_CP015583.1, NZ_CP015584.1	Proteobacteria	Alphaproteobacteria	5030481	3539216	0.05449	54.49	0.014719	0.00192455	0.00031664	274111	39370	5320	911	167334	67407	25179	8871	3151	1258	474	208	101	58	19	17	8	12	4	4	2	1	0	2	0	0	0	0	1
Methylobacterium nodulans ORS 2060_chromosome_1	NC_011894.1	Proteobacteria	Alphaproteobacteria	7772460	5351902	0.0543748	54.3748	0.00810631	0.00118071	0.00020315	422626	63006	9177	1579	256806	102814	39700	14129	5485	2113	730	351	150	91	70	45	33	33	23	17	9	8	6	4	2	1	1	0	5
Burkholderia cepacia ATCC 25416	NZ_CP012981.1, NZ_CP012982.1, NZ_CP012983.1	Proteobacteria	Betaproteobacteria	8396138	5601748	0.0543357	54.3357	0.0259304	0.00376827	0.0006642	456210	73109	10714	1919	271024	112077	45762	16633	6293	2502	949	427	223	123	85	56	29	11	6	0	3	3	3	1	0	0	0	0	0
Halanaerobium praevalens DSM 2228_chromosome_1	NC_017455.1	Terrabacteria	Firmicutes	2309262	699559	0.0543018	54.3018	0.00831521	0.00123936	0.00022908	125397	19202	2862	529	75286	30909	11864	4476	1680	653	221	130	73	35	24	17	16	7	2	1	1	1	0	0	0	1	0	0	1
Clostridium botulinum BKT015925_chromosome_1	NC_015425.1	Terrabacteria	Firmicutes	2773157	790062	0.0542317	54.2317	0.0081373	0.00138723	0.00041866	150393	22566	3847	1161	90773	37054	13820	4899	1914	772	333	202	146	95	77	84	54	52	27	22	16	17	6	8	6	4	5
Polaribacter vadi_chromosome_1	NZ_CP017477.1	FCB Group	BacteroidetesChlorobi	3809314	1129007	0.0541153	54.1153	0.00814687	0.00118394	0.00026278	206142	31034	4510	1001	124703	50405	19574	6950	2575	934	347	196	132	95	74	43	38	27	17	7	9	6	3	4	2	0	0	1	0
Campylobacter sputorum bv, faecalis CCUG 20703_chromosome_1	NZ_CP019683.1	Proteobacteria	Deltaepsilon subdivisions	1757292	522275	0.0540855	54.0855	0.00829629	0.00123542	0.00024469	95044	14579	2171	430	57165	23300	9047	3361	1272	469	186	92	54	43	30	14	6	1	2	0	1	1	0	0	0	0	0	0	0
Clostridium butyricum	NZ_CP013252.1, NZ_CP013489.1	Terrabacteria	Firmicutes	4627894	1330146	0.0539842	53.9842	0.0160625	0.00259143	0.00075313	249833	37315	6160	1842	151492	61026	23050	8105	3112	1206	574	329	203	165	106	130	89	82	68	29	21	14	14	9	5	3	0	0	1
Xanthomonas translucens pv, undulosa_chromosome_1	NZ_CP008714.1	Proteobacteria	Gammaproteobacteria	4561137	3103991	0.0539697	53.9697	0.00839593	0.00125363	0.0002267	246163	38295	5718	1034	147520	60348	23929	8648	3342	1342	537	230	100	55	26	18	15	6	7	1	5	2	2	2	1	1	0	2	24
Clostridium saccharobutylicum DSM 13864_chromosome_1	NC_022571.1	Terrabacteria	Firmicutes	5107814	1464020	0.053935	53.935	0.00794919	0.00126669	0.00035436	275490	40603	6470	1810	167901	66986	25102	9031	3272	1388	608	321	212	159	109	97	79	70	35	23	25	19	16	7	7	10	4	1	1
Rhodococcus hoagii 103S_chromosome_1	NC_014659.1	Terrabacteria	Actinobacteria	5043170	3470953	0.0539147	53.9147	0.00779153	0.00105886	0.00022347	271901	39294	5340	1127	165885	66722	25271	8683	3079	1134	374	185	114	95	74	63	51	50	42	21	15	9	12	10	4	5	2	0	0
Mycoplasma agalactiae PG2_chromosome_1	NC_009497.1	Terrabacteria	Tenericutes	877438	260661	0.0538443	53.8443	0.00837324	0.0014417	0.0002986	47245	7347	1265	262	28627	11271	4412	1670	728	275	136	51	37	24	10	2	1	0	0	0	1	0	0	0	0	0	0	0	0
Myxococcus macrosporus_chromosome_1	NC_015711.1	Proteobacteria	Deltaepsilon subdivisions	9003593	6358798	0.0537639	53.7639	0.00764917	0.0009444	0.0001335	484068	68870	8503	1202	295929	119269	44973	15394	5301	2000	638	288	127	77	35	20	6	2	2	1	0	0	1	0	0	0	0	0	5
Mycolicibacterium chubuense NBB4_chromosome_1	NC_018027.1	Terrabacteria	Actinobacteria	5583723	3835218	0.0537065	53.7065	0.00765224	0.00095223	0.00013378	299882	42728	5317	747	183930	73224	27878	9533	3350	1220	405	171	73	41	26	12	7	5	4	2	1	0	0	0	0	0	0	6	28
Stenotrophomonas acidaminiphila_chromosome_1	NZ_CP012900.1	Proteobacteria	Gammaproteobacteria	4138297	2834088	0.0536298	53.6298	0.00813886	0.00115337	0.00021821	221936	33681	4773	903	133834	54421	21312	7596	2783	1087	474	184	115	65	30	18	8	2	4	1	2	0	0	0	0	0	0	0	0
Rubrobacter xylanophilus DSM 9941_chromosome_1	NC_008148.1	Terrabacteria	Actinobacteria	3225748	2273396	0.0535993	53.5993	0.00781183	0.00106704	0.00018352	172898	25199	3442	592	104958	42741	16227	5530	2079	771	288	127	69	34	24	14	17	7	5	3	1	0	1	1	1	0	0	0	0
Ilumatobacter coccineus YM16-304_chromosome_1	NC_020520.1	Terrabacteria	Actinobacteria	4830181	3250347	0.0534613	53.4613	0.00788004	0.00106435	0.00018964	258228	38062	5141	916	156813	63353	24263	8658	3115	1110	392	155	98	68	70	25	31	20	19	16	13	4	5	0	0	0	0	0	0
Rathayibacter tritici_chromosome_1	NZ_CP015515.1	Terrabacteria	Actinobacteria	3354681	2330883	0.0534563	53.4564	0.00747493	0.00093571	0.00016872	179329	25076	3139	566	110470	43783	16417	5520	1889	684	245	115	71	39	24	22	10	11	7	5	3	1	2	3	0	1	2	7	8
Cyanobium gracile PCC 6307_chromosome_1	NC_019675.1	Terrabacteria	CyanobacteriaMelainabacteria	3342364	2296444	0.0534352	53.4352	0.00771191	0.00091253	0.00011339	178600	25776	3050	379	108905	43919	16806	5920	2036	635	214	104	26	16	7	2	2	3	1	0	1	0	1	0	0	1	1	0	0
Amycolatopsis japonica_chromosome_1	NZ_CP008953.1	Terrabacteria	Actinobacteria	8961318	6173629	0.0534102	53.4102	0.00775321	0.00112004	0.00028232	478626	69479	10037	2530	292274	116873	44437	15005	5412	2095	744	345	220	170	124	97	77	49	63	55	40	65	67	72	126	94	53	0	0
Vulgatibacter incomptus_chromosome_1	NZ_CP012332.1	Proteobacteria	Deltaepsilon subdivisions	4350553	2999237	0.0533737	53.3737	0.00770454	0.00102171	0.00017078	232205	33519	4445	743	141513	57173	21546	7528	2734	968	361	186	85	41	21	12	23	6	4	2	1	1	0	0	0	0	0	0	0
Mycolicibacterium vaccae 95051_chromosome_1	NZ_CP011491.1	Terrabacteria	Actinobacteria	6235754	4276876	0.0533241	53.3241	0.00767782	0.00096716	0.00014048	332516	47877	6031	876	204021	80618	31032	10814	3716	1439	455	170	108	57	30	20	16	8	4	2	1	1	1	1	0	2	0	1	1
Mycolicibacter sinensis_chromosome_1	NC_015576.1	Terrabacteria	Actinobacteria	4643668	3174979	0.0532846	53.2846	0.00755394	0.00093181	0.00013179	247436	35078	4327	612	151961	60397	23024	7727	2791	924	353	118	53	29	25	6	11	5	2	3	1	2	1	1	1	0	0	0	0
Polaribacter reichenbachii_chromosome_1	NZ_CP019419.1	FCB Group	BacteroidetesChlorobi	4125014	1217166	0.0532789	53.2789	0.00787246	0.00112072	0.00023491	219776	32474	4623	969	133368	53934	20412	7439	2705	949	365	197	107	81	70	54	37	14	16	9	6	3	2	2	2	2	1	0	1
Prochlorococcus marinus str, MIT 9515_chromosome_1	NC_008817.1	Terrabacteria	CyanobacteriaMelainabacteria	1704176	524787	0.0532527	53.2527	0.0077357	0.00107383	0.00014259	90752	13183	1830	243	55248	22321	8210	3143	1188	399	145	49	26	10	7	2	2	1	1	0	0	0	0	0	0	0	0	0	0
Prochlorococcus marinus subsp, pastoris str, CCMP1986_chromosome_1	NC_005072.1	Terrabacteria	CyanobacteriaMelainabacteria	1657990	510647	0.0532392	53.2392	0.00769365	0.00105188	0.00016586	88270	12756	1744	275	53845	21669	8079	2933	1085	384	157	59	27	19	5	4	2	2	0	0	0	0	0	0	0	0	0	0	0
Acidovorax avenae subsp, avenae ATCC 19860_chromosome_1	NC_015138.1	Proteobacteria	Betaproteobacteria	5482170	3772885	0.0532058	53.2058	0.00770589	0.00098063	0.00013571	291683	42245	5376	744	177595	71843	27327	9542	3438	1194	430	154	88	30	21	10	5	2	1	3	0	0	0	0	0	0	0	0	0
Microterricola viridarii_chromosome_1	NZ_CP014145.1	Terrabacteria	Actinobacteria	3689726	2534784	0.0532007	53.2007	0.007777	0.00106241	0.0002179	196296	28695	3920	804	119467	48134	18433	6342	2275	841	283	140	84	62	56	44	37	22	18	9	8	10	6	3	2	1	3	0	0
Catenulispora acidiphila DSM 44928_chromosome_1	NC_013131.1	Terrabacteria	Actinobacteria	10467782	7303065	0.0531922	53.1922	0.00756817	0.00100117	0.00019985	556804	79222	10480	2092	341205	136377	51534	17208	6114	2274	798	419	269	184	128	93	72	46	31	17	13	8	8	1	1	2	2	0	0
Thermodesulfobacterium geofontis OPF15_chromosome_1	NC_015682.1	Other	Othersubgroups	1634377	499915	0.0531854	53.1854	0.00801223	0.00112765	0.0001652	86925	13095	1843	270	52107	21723	8182	3070	1157	416	134	70	27	25	5	2	1	1	3	0	1	0	1	0	0	0	0	0	0
Lutibacter profundi_chromosome_1	NZ_CP013355.1	FCB Group	BacteroidetesChlorobi	2966978	883280	0.0531662	53.1662	0.00778705	0.00105461	0.0002147	157743	23104	3129	637	96284	38355	14666	5309	1786	706	291	128	67	49	29	25	18	6	7	4	5	5	1	1	0	1	0	0	0
Mycolicibacterium aurum_chromosome_1	NZ_LT549889.1	Terrabacteria	Actinobacteria	6038730	4137796	0.0531355	53.1355	0.00756765	0.00097719	0.0001598	320871	45699	5901	965	196798	78374	29521	10277	3610	1326	450	217	96	53	48	24	31	13	9	4	7	2	2	3	2	1	2	1	1
Paracoccus contaminans_chromosome_1	NZ_CP020612.1	Proteobacteria	Alphaproteobacteria	2939512	2018795	0.0530574	53.0574	0.00779789	0.00103861	0.00015445	155963	22922	3053	454	94803	38238	14704	5165	1875	724	274	103	39	17	7	6	4	1	0	1	2	0	0	0	0	0	0	0	0
Cupriavidus gilardii CR3	NZ_CP010516.1, NZ_CP010517.1	Proteobacteria	Betaproteobacteria	5578743	3768498	0.0530257	53.0257	0.0159361	0.00217503	0.00034894	295817	44460	6091	993	178901	72456	28219	10150	3728	1370	545	213	108	64	29	18	4	2	5	3	1	0	0	1	0	0	0	0	0
Leptotrichia buccalis C-1013-b_chromosome_1	NC_013192.1	Other	Othersubgroups	2465610	730947	0.0530096	53.0096	0.00791528	0.00107113	0.0001456	130701	19516	2641	359	78930	32255	12351	4524	1616	666	222	93	31	9	2	1	1	0	0	0	0	0	0	0	0	0	0	0	0
Clostridium pasteurianum DSM 525 = ATCC 6013_chromosome_1	NZ_CP009268.1	Terrabacteria	Firmicutes	4352101	1302869	0.0530013	53.0013	0.00792169	0.00129202	0.00035638	230667	34476	5623	1551	139827	56364	21177	7676	2888	1184	569	291	151	107	83	66	72	58	43	24	29	19	19	9	2	5	2	0	1
Acidiphilium multivorum AIU301_chromosome_1	NC_015186.1	Proteobacteria	Alphaproteobacteria	3749411	2533821	0.052963	52.963	0.00777695	0.00105243	0.00016616	198580	29159	3946	623	120634	48787	18448	6765	2481	842	329	144	77	40	10	7	5	4	2	5	0	0	0	0	0	0	0	0	0
Tistrella mobilis KA081020-065_chromosome_1	NC_017956.1	Proteobacteria	Alphaproteobacteria	3919492	2670937	0.0529245	52.9245	0.00778621	0.00109351	0.00020436	207437	30518	4286	801	125834	51085	19343	6889	2539	946	325	179	113	70	53	26	15	9	5	1	2	1	0	1	1	0	0	0	0
Lentzea guizhouensis_chromosome_1	NZ_CP016793.1	Terrabacteria	Actinobacteria	9997872	6999069	0.0528996	52.8996	0.00743108	0.00098711	0.00022075	528883	74295	9869	2207	325813	128775	48225	16201	5659	2003	851	404	272	203	144	77	79	45	38	26	22	8	18	5	9	1	2	1	3
Campylobacter coli_chromosome_1	NZ_CP019977.1	Proteobacteria	Deltaepsilon subdivisions	2033919	627036	0.05289	52.89	0.00815323	0.00119277	0.00022125	107574	16583	2426	450	64381	26610	10327	3830	1435	541	228	92	51	47	14	12	3	1	2	0	0	0	0	0	0	0	0	0	0
Salinispora arenicola CNS-205_chromosome_1	NC_009953.1	Terrabacteria	Actinobacteria	5786361	4022593	0.0528515	52.8515	0.00743334	0.00104954	0.00023521	305818	43012	6073	1361	188528	74278	27427	9512	3368	1344	532	287	179	116	83	49	49	25	10	10	10	4	3	1	2	0	0	1	1
Starkeya novella DSM 506_chromosome_1	NC_014217.1	Proteobacteria	Alphaproteobacteria	4765023	3234723	0.0527494	52.7494	0.00803795	0.00106442	0.00015362	251352	38301	5072	732	151012	62039	24410	8819	3196	1144	444	137	78	30	17	7	5	9	0	4	0	0	1	0	0	0	0	0	0
Marinitoga piezophila KA3_chromosome_1	NC_016751.1	Thermotogae	Thermotogae	2231407	650578	0.0527192	52.7192	0.00778746	0.00123868	0.00030743	117638	17377	2764	686	71684	28577	10805	3808	1506	572	245	138	83	53	45	37	21	20	13	11	10	4	3	1	0	2	0	0	0
Mycoplasma gallisepticum str, R(low)_chromosome_1	NC_004829.2	Terrabacteria	Tenericutes	1012800	318727	0.0526629	52.6629	0.00901264	0.00173282	0.00045024	53337	9128	1755	456	31447	12762	5161	2212	883	416	222	100	55	34	9	12	14	3	4	1	0	1	1	0	0	0	0	0	0
Nocardiopsis alba ATCC BAA-2165_chromosome_1	NC_018524.1	Terrabacteria	Actinobacteria	5848211	4073270	0.0526016	52.6016	0.00766217	0.0011029	0.00027359	307625	44810	6450	1600	188284	74531	28474	9886	3524	1326	538	315	212	168	119	91	47	44	32	15	8	4	4	2	0	1	0	0	1
Deinococcus gobiensis I-0_chromosome_1	NC_017790.1	Terrabacteria	Deinococcus-Thermus	3137147	2221156	0.0525815	52.5815	0.00635259	0.00065091	0.00013547	164956	19929	2042	425	104540	40487	13701	4186	1200	417	148	95	47	41	26	18	10	10	8	7	7	1	3	2	2	0	0	0	0
Mycobacterium colombiense CECT 3035_chromosome_1	NZ_CP020821.1	Terrabacteria	Actinobacteria	5581643	3800476	0.0525806	52.5806	0.00749349	0.00095671	0.00013186	293486	41826	5340	736	179636	72024	27172	9314	3454	1150	380	177	78	39	13	16	13	8	9	1	0	0	1	1	0	0	0	0	0
Thermus oshimai JL-2_chromosome_1	NC_019386.1	Terrabacteria	Deinococcus-Thermus	2072393	1420697	0.0524669	52.4669	0.00858669	0.0012102	0.00019591	108732	17795	2508	406	64861	26076	11231	4056	1471	631	237	94	44	17	9	3	0	1	1	0	0	0	0	0	0	0	0	0	0
Mycobacterium intracellulare ATCC 13950_chromosome_1	NC_016946.1	Terrabacteria	Actinobacteria	5402402	3679080	0.0524567	52.4567	0.0074676	0.00093088	0.00012309	283392	40343	5029	665	174190	68859	26295	9019	3216	1148	363	154	62	33	17	10	11	9	2	1	1	0	1	0	1	0	0	0	0
Deinococcus maricopensis DSM 21211_chromosome_1	NC_014958.1	Terrabacteria	Deinococcus-Thermus	3498530	2442849	0.0523654	52.3654	0.00792476	0.00123309	0.00036701	183202	27725	4314	1284	109982	45495	17571	5840	2153	877	354	232	177	122	108	57	49	42	37	27	19	23	18	9	2	5	2	1	0
Alicycliphilus denitrificans K601_chromosome_1	NC_015422.1	Proteobacteria	Betaproteobacteria	4995263	3395939	0.0523045	52.3045	0.00789768	0.00110865	0.00016456	261275	39451	5538	822	156929	64895	24958	8955	3459	1257	442	206	82	37	25	9	10	3	5	1	1	0	0	1	0	0	0	0	0
Achromobacter xylosoxidans_chromosome_1	NZ_LN831029.1	Proteobacteria	Betaproteobacteria	6813182	4590383	0.0522763	52.2763	0.00796118	0.00115453	0.00021047	356168	54241	7866	1434	214715	87212	34057	12318	4667	1765	686	343	172	92	58	36	20	11	7	2	4	1	2	0	0	0	0	0	0
Streptomyces pluripotens_chromosome_1	NZ_CP021080.1	Terrabacteria	Actinobacteria	7346075	5138024	0.0522729	52.273	0.00733453	0.00106492	0.00026422	384001	53880	7823	1941	237491	92630	34307	11750	4296	1586	693	416	253	145	140	94	58	47	26	16	11	9	9	3	4	6	2	0	0
Salinispora tropica CNB-440_chromosome_1	NC_009380.1	Terrabacteria	Actinobacteria	5183331	3600394	0.0522662	52.2662	0.0073719	0.00104701	0.00022823	270913	38211	5427	1183	167170	65532	24354	8430	3073	1171	455	219	143	99	64	64	60	29	19	12	7	4	4	1	0	1	1	0	0
Immundisolibacter cernigliae_chromosome_1	NZ_CP014671.1	Proteobacteria	Gammaproteobacteria	3243537	2198886	0.0522316	52.2316	0.00740735	0.00098288	0.00016001	169415	24026	3188	519	103702	41687	15516	5322	1986	683	262	100	87	32	14	13	6	3	1	0	1	0	0	0	0	0	0	0	0
Ehrlichia canis str, Jake_chromosome_1	NC_007354.1	Proteobacteria	Alphaproteobacteria	1315030	380803	0.0521304	52.1304	0.00709718	0.00085701	0.00012243	68553	9333	1127	161	42502	16718	6062	2144	708	258	90	38	18	8	5	1	0	0	1	0	0	0	0	0	0	0	0	0	0
Azospirillum thiophilum	NZ_CP012401.1, NZ_CP012402.1, NZ_CP012403.1, NZ_CP012404.1, NZ_CP012405.1, NZ_CP012406.1, NZ_CP012407.1, NZ_CP012408.1	Proteobacteria	Alphaproteobacteria	7609458	5186466	0.0520425	52.0425	0.0569292	0.00731856	0.00131894	396015	56058	7200	1294	243347	96610	36276	12582	4273	1633	597	259	150	79	64	46	33	20	13	13	11	3	1	3	0	0	0	1	1
Clostridium novyi NT_chromosome_1	NC_008593.1	Terrabacteria	Firmicutes	2547720	735161	0.0520151	52.0151	0.00760916	0.00123208	0.00039015	132520	19386	3139	994	80715	32419	12023	4224	1549	596	334	134	119	85	79	76	51	31	31	13	14	9	6	3	3	2	2	4	5
Bordetella hinzii_chromosome_1	NZ_CP012076.1	Proteobacteria	Betaproteobacteria	4912977	3294776	0.0520072	52.0072	0.00794447	0.001172	0.00019988	255510	39031	5758	982	153939	62540	24455	8818	3421	1355	504	214	113	67	36	19	13	7	6	2	1	0	0	0	0	0	0	0	0
Prochlorococcus marinus str, MIT 9312_chromosome_1	NC_007577.1	Terrabacteria	CyanobacteriaMelainabacteria	1709204	533451	0.0519522	51.9522	0.00751051	0.00101568	0.00015563	88797	12837	1736	266	54155	21805	8160	2941	1078	392	138	70	20	20	11	3	2	0	2	0	0	0	0	0	0	0	0	0	0
Tsukamurella paurometabola DSM 20162_chromosome_1	NC_014158.1	Terrabacteria	Actinobacteria	4379918	2996432	0.0518994	51.8994	0.00731909	0.00098929	0.00018014	227315	32057	4333	789	139771	55487	20617	7107	2565	979	364	148	104	43	39	35	20	11	13	10	1	1	0	0	0	0	0	0	0
Acholeplasma palmae J233_chromosome_1	NC_022538.1	Terrabacteria	Tenericutes	1554229	450455	0.0518463	51.8463	0.00751498	0.00109829	0.00019817	80581	11680	1707	308	49348	19553	7273	2700	995	404	169	69	40	12	9	6	2	0	0	1	0	0	0	0	0	0	0	0	0
Rhodococcus pyridinivorans SB3094_chromosome_1	NC_023150.1	Terrabacteria	Actinobacteria	5227080	3553606	0.0518199	51.8199	0.00739533	0.00100802	0.00020643	270867	38656	5269	1079	166021	66190	24831	8556	3080	1110	386	169	126	112	72	66	52	36	26	18	6	5	4	1	0	0	0	2	4
Acidimicrobium ferrooxidans DSM 10331_chromosome_1	NC_013124.1	Terrabacteria	Actinobacteria	2158157	1473790	0.0517896	51.7896	0.00735952	0.00099668	0.00018905	111770	15883	2151	408	68488	27399	10154	3578	1264	479	198	84	52	39	15	4	3	10	1	1	1	0	0	0	0	0	0	0	0
Borreliella valaisiana Tom4006_chromosome_1	NZ_CP009117.1	Spirochaetes	Spirochaetia	912160	256525	0.0584305	58.4305	0.00906091	0.0013616	0.00028942	53298	8265	1242	264	31714	13319	5181	1842	698	280	106	70	32	18	13	12	6	2	0	2	2	0	0	0	0	0	0	1	0
Clostridium tetani E88_chromosome_1	NC_004557.1	Terrabacteria	Firmicutes	2799251	804765	0.0517714	51.7713	0.00770456	0.0012464	0.00038617	144921	21567	3489	1081	88135	35219	13405	4673	1688	720	326	180	119	102	74	60	50	40	33	19	16	16	12	14	4	6	5	0	0
Bordetella bronchialis_chromosome_1	NZ_CP016170.1	Proteobacteria	Betaproteobacteria	5878756	3955862	0.0517586	51.7586	0.00773854	0.00106859	0.00016738	304276	45493	6282	984	184720	74063	28726	10485	3819	1479	505	189	115	64	42	46	16	2	2	2	1	0	0	0	0	0	0	0	0
Comamonas serinivorans_chromosome_1	NZ_CP021455.1	Proteobacteria	Betaproteobacteria	4522913	3072285	0.0516663	51.6663	0.00763181	0.0010082	0.00016029	233682	34518	4560	725	141860	57304	22138	7820	2815	1020	397	130	72	36	17	12	3	3	7	9	10	7	9	5	2	3	1	1	1
Gordonia terrae_chromosome_1	NZ_CP016594.1	Terrabacteria	Actinobacteria	5701501	3866215	0.0516643	51.6643	0.00741612	0.00098448	0.00016645	294564	42283	5613	949	181234	71047	27287	9383	3454	1210	419	162	84	66	51	62	36	24	16	7	4	6	6	0	3	0	0	0	0
Rhodopseudomonas palustris HaA2_chromosome_1	NC_007778.1	Proteobacteria	Alphaproteobacteria	5331656	3520937	0.0515506	51.5506	0.00787204	0.00108897	0.0001915	274850	41971	5806	1021	166191	66688	26479	9686	3410	1375	555	251	92	40	46	15	5	6	6	1	2	1	0	0	1	0	0	0	0
Acidipropionibacterium acidipropionici_chromosome_1	NZ_CP013126.1	Terrabacteria	Actinobacteria	3651382	2510938	0.0515419	51.5418	0.00731312	0.00098401	0.00019554	188199	26703	3593	714	115889	45607	17182	5928	2136	743	269	128	81	58	44	26	34	13	18	9	6	5	2	3	4	3	0	0	0
Bordetella genomosp, 13_chromosome_1	NZ_CP021111.1	Proteobacteria	Betaproteobacteria	5380929	3634462	0.0514422	51.4422	0.00765779	0.00104796	0.00014737	276807	41206	5639	793	167959	67642	26094	9473	3534	1312	435	172	81	48	25	14	5	4	4	3	1	1	0	0	0	0	0	0	0
Thermus aquaticus Y51MC23_chromosome_1	NZ_CP010822.1	Terrabacteria	Deinococcus-Thermus	2158963	1470180	0.0514284	51.4284	0.00816596	0.00115982	0.00020519	111032	17630	2504	443	66573	26829	11198	3928	1477	584	324	68	32	10	4	2	1	1	1	0	0	0	0	0	0	0	0	0	0
Corynebacterium halotolerans YIM 70093 = DSM 44683_chromosome_1	NC_020302.1	Terrabacteria	Actinobacteria	3135752	2146249	0.0514224	51.4224	0.00726843	0.00095703	0.0002025	161248	22792	3001	635	99230	39226	14785	5006	1744	622	234	131	76	48	42	28	23	19	13	5	3	3	0	4	4	0	1	0	0
Mycoplasma californicum_chromosome_1	NZ_CP007521.1	Terrabacteria	Tenericutes	793841	244731	0.0514184	51.4184	0.0077673	0.00125466	0.00030107	40818	6166	996	239	24680	9972	3754	1416	556	201	107	52	34	21	8	7	5	2	1	1	1	0	0	0	0	0	0	0	0
Mycoplasma genitalium G37_chromosome_1	NC_000908.2	Terrabacteria	Tenericutes	580076	183820	0.0514019	51.4019	0.0079593	0.00108262	0.00014481	29817	4617	628	84	17815	7385	2912	1077	397	147	55	18	5	4	1	1	0	0	0	0	0	0	0	0	0	0	0	0	0
Clostridium saccharoperbutylacetonicum N1-4(HMT)_chromosome_1	NC_020291.1	Terrabacteria	Firmicutes	6530257	1929130	0.0513753	51.3753	0.00735959	0.00113058	0.00029708	335494	48060	7383	1940	206557	80877	30014	10663	3892	1551	684	375	236	155	132	85	69	62	44	30	25	9	13	6	9	0	2	1	1
Symbiobacterium thermophilum IAM 14863_chromosome_1	NC_006177.1	Terrabacteria	Firmicutes	3566135	2448808	0.0513368	51.3368	0.00734605	0.00106642	0.00027088	183074	26197	3803	966	112854	44023	16706	5688	2047	790	368	194	154	103	55	37	23	11	10	2	4	4	1	0	0	0	0	0	1
Rhodanobacter denitrificans_chromosome_1	NC_020541.1	Proteobacteria	Gammaproteobacteria	4225490	2850273	0.0513356	51.3356	0.00757096	0.00109336	0.0002085	216918	31991	4620	881	132101	52826	20440	6931	2669	1070	444	187	103	67	33	19	10	3	7	1	3	0	0	2	1	0	0	0	1
Cryobacterium arcticum_chromosome_1	NZ_CP016282.1	Terrabacteria	Actinobacteria	4174501	2863722	0.0512756	51.2756	0.00714193	0.00094478	0.00016936	214050	29814	3944	707	131820	52416	19324	6546	2443	794	277	117	82	67	43	42	26	16	15	9	7	2	2	1	0	0	0	1	1
Polymorphum gilvum SL003B-26A1_chromosome_1	NC_015259.1	Proteobacteria	Alphaproteobacteria	4649365	3125217	0.0512569	51.2569	0.00744833	0.00100982	0.00016561	238312	34630	4695	770	145243	58439	22189	7746	2884	1041	428	172	76	33	24	15	6	3	4	2	1	2	2	2	0	0	0	0	0
Limnochorda pilosa_chromosome_1	NZ_AP014924.1	Terrabacteria	Firmicutes	3817036	2661657	0.0512041	51.2041	0.00710211	0.0009248	0.00013152	195448	27109	3530	502	121332	47007	17641	5938	2223	805	268	120	58	29	6	14	4	2	0	0	1	0	0	0	0	0	0	0	0
Mycolicibacterium gilvum Spyr1_chromosome_1	NC_014814.1	Terrabacteria	Actinobacteria	5547747	3764573	0.0511777	51.1777	0.00716687	0.00088937	0.00012834	283921	39760	4934	712	175236	68925	26006	8820	3091	1131	399	125	76	33	24	19	13	7	4	2	3	1	2	1	2	0	0	2	1
Prochlorococcus marinus str, AS9601_chromosome_1	NC_008816.1	Terrabacteria	CyanobacteriaMelainabacteria	1669886	523034	0.0511628	51.1628	0.00739811	0.00095456	0.00014791	85436	12354	1594	247	52148	20934	7916	2844	991	356	137	58	25	17	4	2	0	1	2	0	0	1	0	0	0	0	0	0	0
Lacinutrix venerupis_chromosome_1	NZ_CP019352.1	FCB Group	BacteroidetesChlorobi	3192399	975297	0.05116	51.16	0.0077293	0.00116308	0.00026782	163323	24675	3713	855	99167	39481	15325	5637	2052	806	302	170	122	90	62	38	27	19	9	5	3	3	4	1	0	0	0	0	0
Clostridium bornimense	NZ_HG917868.1,NZ_HG917869.1	Terrabacteria	Firmicutes	3617025	1065226	0.05115	51.15	0.0156321	0.00255637	0.0007028	185011	27505	4400	1178	112673	44833	16926	6179	2306	916	412	237	129	118	64	56	47	37	30	15	14	10	7	1	0	0	1	2	1
Brachyspira hyodysenteriae ATCC 27164	NZ_CP015910.2	Spirochaetes	Spirochaetia	3041447	823821	0.0622411	62.2411	0.00996006	0.00159562	0.00036299	189303	30293	4853	1104	111624	47386	18510	6930	2670	1079	466	237	148	87	55	31	27	22	17	7	4	0	1	1	1	0	0	0	0
Deinococcus soli Cha et al, 2016_chromosome_1	NZ_CP011389.1	Terrabacteria	Deinococcus-Thermus	3236984	2272451	0.0509817	50.9817	0.0066046	0.00078561	0.0002008	165027	21379	2543	650	103272	40376	14525	4311	1454	439	254	149	78	67	31	26	10	8	10	5	7	1	0	2	0	1	0	0	1
Caulobacter segnis ATCC 21756_chromosome_1	NC_014100.1	Proteobacteria	Alphaproteobacteria	4655622	3150315	0.050909	50.909	0.00720419	0.00091567	0.00014821	237013	33540	4263	690	145622	57851	21920	7357	2655	918	341	170	91	47	19	8	4	4	4	0	2	0	0	0	0	0	0	0	0
Ramlibacter tataouinensis_chromosome_1	NZ_CP010951.1	Proteobacteria	Betaproteobacteria	4916630	3325134	0.0508991	50.8991	0.00742053	0.00097262	0.00013627	250252	36484	4782	670	152595	61173	23416	8286	3036	1076	373	152	69	33	16	10	4	12	0	0	1	0	0	0	0	0	0	0	0
Nocardia brasiliensis ATCC 700358_chromosome_1	NC_018681.1	Terrabacteria	Actinobacteria	9436348	6421158	0.0508299	50.8299	0.00723384	0.00099	0.00020146	479649	68261	9342	1901	294729	116659	43767	15152	5479	1962	787	395	228	147	120	76	58	34	28	12	5	3	2	1	0	1	0	0	5
Clostridium pasteurianum BC1_chromosome_1	NC_021182.1	Terrabacteria	Firmicutes	4990707	1525998	0.0508265	50.8265	0.00744784	0.00120584	0.00035506	253660	37170	6018	1772	155538	60952	23089	8063	3017	1229	575	358	208	148	102	90	61	67	41	39	22	24	18	9	3	3	2	0	0
Tenacibaculum dicentrarchi_chromosome_1	NZ_CP013671.1	FCB Group	BacteroidetesChlorobi	2918253	918680	0.0507855	50.7855	0.0075463	0.0012086	0.00033102	148205	22022	3527	966	89649	36534	13398	5097	1891	670	318	163	131	95	98	66	49	12	14	6	9	1	3	0	0	0	1	0	0
Flavobacterium branchiophilum FL-15_chromosome_1	NC_016001.1	FCB Group	BacteroidetesChlorobi	3559884	1169695	0.0507747	50.7747	0.00767722	0.00117504	0.00030001	180752	27330	4183	1068	109190	44232	16926	6221	2266	849	462	200	140	77	62	43	26	30	5	9	4	2	4	2	2	0	0	0	0
Mycolicibacterium vanbaalenii PYR-1_chromosome_1	NC_008726.1	Terrabacteria	Actinobacteria	6491865	4401037	0.050768	50.768	0.00705452	0.00090883	0.00013093	329579	45797	5900	850	204327	79455	29653	10244	3740	1310	442	194	75	50	29	19	10	5	11	2	9	0	1	0	1	1	1	9	3
Azospirillum brasilense_chromosome_1	NZ_CP012914.1	Proteobacteria	Alphaproteobacteria	3005726	2050221	0.0507604	50.7604	0.00696338	0.00088431	0.00015903	152572	20930	2658	478	94303	37339	13768	4504	1585	595	212	104	62	33	26	11	7	7	4	4	0	0	0	5	2	0	0	0	1
Lysobacter capsici_chromosome_1	NZ_CP011130.1	Proteobacteria	Gammaproteobacteria	6391889	4258024	0.0507341	50.7341	0.00782226	0.0011973	0.00024422	324287	49999	7653	1561	195120	79168	31152	11194	4206	1886	761	365	222	93	46	17	17	13	3	5	2	0	1	2	3	1	3	2	5
Lysobacter antibioticus_chromosome_1	NZ_CP013141.1	Proteobacteria	Gammaproteobacteria	5765176	3851563	0.050728	50.728	0.007776	0.0011814	0.000247	292456	44830	6811	1424	176417	71209	27825	10194	3826	1561	624	355	187	138	61	29	7	6	6	3	0	2	1	0	4	0	1	0	0
Ehrlichia muris AS145_chromosome_1	NC_023063.1	Proteobacteria	Alphaproteobacteria	1196717	354994	0.0507179	50.7179	0.00684456	0.0008515	9.61e-05	60695	8191	1019	115	37909	14595	5329	1843	675	229	74	26	6	5	2	2	0	0	0	0	0	0	0	0	0	0	0	0	0
Pseudoxanthomonas spadix BD-a59_chromosome_1	NC_016147.2	Proteobacteria	Gammaproteobacteria	3452554	2335747	0.0506964	50.6964	0.00745419	0.00110063	0.0001984	175032	25736	3800	685	106914	42382	16128	5808	2299	816	358	167	76	31	25	13	6	2	1	0	0	2	0	1	1	0	0	0	2
Azoarcus olearius_chromosome_1	NZ_CP016210.1	Proteobacteria	Betaproteobacteria	4451751	3019769	0.0506704	50.6704	0.00743865	0.00099399	0.00015275	225572	33115	4425	680	137366	55091	21183	7507	2817	928	354	149	76	39	18	18	13	7	2	0	1	2	1	0	0	0	0	0	0
Sphingopyxis granuli_chromosome_1	NZ_CP012199.1	Proteobacteria	Alphaproteobacteria	4679853	3097393	0.0506668	50.6668	0.00751519	0.00100003	0.00015171	237113	35170	4680	710	144061	57882	22590	7900	2875	1095	362	174	77	46	18	10	7	3	3	0	2	1	0	0	0	0	1	0	6
Mycolicibacterium goodii_chromosome_1	NZ_CP012150.1	Terrabacteria	Actinobacteria	7105933	4801610	0.0506563	50.6563	0.00712771	0.000925	0.00013622	359960	50649	6573	968	221502	87809	32771	11305	4081	1524	473	216	101	67	42	19	19	9	7	1	2	2	0	2	3	2	1	0	3
Sphingomonas sanxanigenens DSM 19645 = NX02_chromosome_1	NZ_CP006644.1	Proteobacteria	Alphaproteobacteria	6205897	4144348	0.0506323	50.6323	0.00739281	0.00103579	0.00017725	314219	45879	6428	1100	192479	75861	29160	10291	3928	1400	567	256	112	72	51	14	8	8	5	0	6	0	0	1	0	0	0	0	0
Corynebacterium humireducens NBRC 106098 = DSM 45392_chromosome_1	NZ_CP005286.1	Terrabacteria	Actinobacteria	2681312	1838584	0.0505764	50.5764	0.00720021	0.00093313	0.00018797	135611	19306	2502	504	83119	33186	12565	4239	1472	526	186	95	66	39	39	26	23	6	9	5	3	2	2	1	1	1	0	0	0
Corallococcus coralloides DSM 2259_chromosome_1	NC_017030.1	Proteobacteria	Deltaepsilon subdivisions	10080619	7046042	0.0505285	50.5285	0.00696455	0.00083606	0.00013749	509359	70207	8428	1386	315053	124099	46429	15350	5244	1798	681	367	174	89	42	23	5	2	1	0	0	1	1	0	0	0	0	0	0
Rickettsia canadensis str, McKiel_chromosome_1	NC_009879.1	Proteobacteria	Alphaproteobacteria	1159772	360155	0.050497	50.497	0.00725401	0.00099502	0.00021211	58565	8413	1154	246	36006	14146	5372	1887	670	238	96	76	21	22	7	6	8	2	1	0	1	1	0	0	0	1	2	0	2
Clostridium carboxidivorans P7_chromosome_1	NZ_CP011803.1	Terrabacteria	Firmicutes	5732880	1716379	0.0504807	50.4807	0.0072072	0.00114934	0.00031886	289400	41318	6589	1828	178591	69491	25720	9009	3446	1315	614	352	192	171	128	104	81	50	34	24	26	18	12	8	7	3	1	0	3
Clostridium beijerinckii_chromosome_1	NZ_CP010086.2	Terrabacteria	Firmicutes	6485394	1945760	0.050438	50.438	0.00713341	0.00111589	0.00031579	327110	46263	7237	2048	202301	78546	28845	10181	3762	1427	677	357	236	181	152	110	100	72	48	40	25	18	10	5	5	6	2	0	1
Mycoplasma arthritidis 158L3-1_chromosome_1	NC_011025.1	Terrabacteria	Tenericutes	820453	251957	0.0504063	50.4063	0.00710096	0.0009836	0.00014992	41356	5826	807	123	25360	10170	3711	1308	499	185	69	29	9	8	3	2	3	0	0	0	0	0	0	0	0	0	0	0	0
Kibdelosporangium phytohabitans_chromosome_1	NZ_CP012752.1	Terrabacteria	Actinobacteria	11759770	8048568	0.0503856	50.3856	0.00702208	0.00094925	0.00019601	592523	82578	11163	2305	367587	142358	53276	18139	6500	2358	955	478	256	179	114	92	60	28	24	23	36	18	17	9	6	4	2	0	0
Nocardia cyriacigeorgica GUH-2_chromosome_1	NC_016887.1	Terrabacteria	Actinobacteria	6194645	4235035	0.0503798	50.3798	0.0068803	0.00086736	0.00017386	312085	42621	5373	1077	193910	75554	27760	9488	3194	1102	419	200	136	107	79	53	34	27	14	2	1	1	4	0	0	0	0	0	0
Dyella thiooxydans_chromosome_1	NZ_CP014841.1	Proteobacteria	Gammaproteobacteria	4227172	2873639	0.0503616	50.3616	0.00712226	0.00093822	0.0001805	212887	30107	3966	763	131394	51386	19433	6708	2315	888	346	182	100	73	26	16	8	4	2	4	0	2	0	0	0	0	0	0	0
Halomonas aestuarii_chromosome_1	NZ_CP018139.1	Proteobacteria	Gammaproteobacteria	3543891	2405710	0.0501711	50.1711	0.00701743	0.00103474	0.00021925	177801	24869	3667	777	109783	43149	15747	5455	2112	778	303	166	114	71	44	28	19	12	8	4	7	0	1	0	0	0	0	0	0
Flavobacterium indicum GPTSA100-9 = DSM 17447_chromosome_1	NC_017025.1	FCB Group	BacteroidetesChlorobi	2993089	939339	0.0501068	50.1068	0.00716016	0.0010257	0.00023254	149974	21431	3070	696	91954	36589	13580	4781	1731	643	269	157	92	58	52	30	12	12	6	2	2	2	1	0	1	0	0	0	0
Nocardia nova SH22a_chromosome_1	NZ_CP006850.1	Terrabacteria	Actinobacteria	8348532	5657815	0.0501053	50.1053	0.00692565	0.00091214	0.00018434	418306	57819	7615	1539	259729	100758	37396	12808	4442	1634	633	316	174	118	88	66	57	39	22	11	6	6	2	0	0	1	0	0	0
Truepera radiovictrix DSM 17093_chromosome_1	NC_014221.1	Terrabacteria	Deinococcus-Thermus	3260398	2221603	0.0500108	50.0108	0.00736873	0.00102104	0.00018863	163055	24025	3329	615	98823	40207	15189	5507	1914	800	293	144	90	39	24	11	8	3	2	0	1	0	0	0	0	0	0	0	0
Marichromatium purpuratum 984_chromosome_1	NZ_CP007031.1	Proteobacteria	Gammaproteobacteria	3779112	2564658	0.0500099	50.0099	0.00753854	0.00109073	0.00018973	188993	28489	4122	717	114321	46183	17909	6458	2468	937	375	161	73	54	25	8	11	6	1	1	1	1	0	0	0	0	0	0	0
Brevundimonas subvibrioides ATCC 15264_chromosome_1	NC_014375.1	Proteobacteria	Alphaproteobacteria	3445263	2357342	0.0499779	49.9779	0.00666538	0.00078514	0.000128	172187	22964	2705	441	107415	41808	15243	5016	1700	564	214	106	67	25	14	8	2	5	0	0	0	0	0	0	0	0	0	0	0
Nitrospirillum amazonense CBAmc	NZ_CP022110.1, NZ_CP022111.1, NZ_CP022112.1, NZ_CP022113.1	Proteobacteria	Alphaproteobacteria	7382386	4981882	0.0499362	49.9362	0.0277237	0.00357558	0.0006349	368648	51589	6731	1226	227795	89264	33410	11448	4067	1438	579	299	165	82	43	24	7	11	7	2	3	2	1	1	0	0	0	0	0
Bernardetia litoralis DSM 6794_chromosome_1	NC_018018.1	FCB Group	BacteroidetesChlorobi	4919337	1508848	0.0499252	49.9252	0.00718755	0.00106803	0.0002667	245599	35358	5254	1312	150216	60025	22263	7841	2890	1052	399	210	136	141	123	108	63	43	37	17	15	7	5	1	1	2	1	1	2
Orrella dioscoreae_chromosome_1	NZ_LT907988.1	Proteobacteria	Betaproteobacteria	4848101	3269206	0.0499189	49.9189	0.00740785	0.00103999	0.00018028	242012	35914	5042	874	147502	58596	22817	8055	3008	1160	420	176	109	59	55	22	15	10	2	3	1	1	1	0	0	0	0	0	0
Nocardia sp, Y48_chromosome_1	NZ_CP018082.1	Terrabacteria	Actinobacteria	7310115	4977194	0.0498984	49.8984	0.00697499	0.00096127	0.00019877	364763	50988	7027	1453	225372	88403	32786	11175	4037	1537	604	287	157	120	93	62	50	24	23	15	7	2	4	0	3	0	0	2	0
Desulfarculus baarsii DSM 2075_chromosome_1	NC_014365.1	Proteobacteria	Deltaepsilon subdivisions	3655731	2401943	0.0498877	49.8877	0.00704428	0.0009161	0.00016659	182376	25752	3349	609	112057	44567	16766	5637	1969	771	288	120	77	57	27	19	4	1	2	3	0	6	2	1	2	0	0	0	0
Mycoplasma ovis str, Michigan_chromosome_1	NC_023062.1	Terrabacteria	Tenericutes	702511	222642	0.0498526	49.8526	0.0081892	0.0016925	0.00036298	35022	5753	1189	255	21007	8262	3266	1298	625	309	146	65	28	10	3	3	0	0	0	0	0	0	0	0	0	0	0	0	0
cyanobacterium endosymbiont of Epithemia turgida isolate EtSB Lake Yunoko_chromosome_1	NZ_AP012549.1	Terrabacteria	CyanobacteriaMelainabacteria	2794318	933679	0.0498447	49.8447	0.00747803	0.0012529	0.00041871	139282	20896	3501	1170	84446	33940	12761	4634	1668	663	319	161	100	70	83	64	62	61	39	39	30	25	15	26	20	11	12	13	20
Mycolicibacterium litorale_chromosome_1	NZ_CP019882.1	Terrabacteria	Actinobacteria	6103712	4111073	0.0498349	49.8349	0.00681241	0.00087226	0.00013221	304178	41581	5324	807	189412	73185	26957	9300	3312	1205	443	163	71	51	34	21	8	5	4	3	2	0	1	1	0	0	0	0	0
Sneathia amnii_chromosome_1	NZ_CP011280.1	Other	Othersubgroups	1330224	378208	0.0498194	49.8194	0.00717849	0.00107426	0.00019997	66271	9549	1429	266	40498	16224	6047	2073	827	336	119	68	48	16	10	2	1	2	0	0	0	0	0	0	0	0	0	0	0
Corynebacterium marinum DSM 44953_chromosome_1	NZ_CP007790.1	Terrabacteria	Actinobacteria	2607268	1774296	0.0497935	49.7935	0.00705029	0.00092587	0.0001772	129825	18382	2414	462	79706	31737	11861	4107	1412	540	181	80	57	43	25	27	15	8	8	10	3	2	2	1	0	0	0	0	0
[Polyangium] brachysporum_chromosome_1	NZ_CP011371.1	Proteobacteria	Betaproteobacteria	6476147	4372305	0.049758	49.758	0.00708662	0.00095257	0.00015071	322240	45894	6169	976	198351	77995	29516	10209	3781	1412	540	207	108	57	28	16	6	7	3	3	1	0	0	0	0	0	0	0	0
Leifsonia xyli subsp, cynodontis DSM 46306_chromosome_1	NC_022438.1	Terrabacteria	Actinobacteria	2686418	1836041	0.0497547	49.7547	0.00698551	0.00094587	0.00018873	133662	18766	2541	507	82681	32215	12168	4057	1489	545	217	88	70	40	26	13	18	12	10	5	2	3	0	0	1	2	0	0	0
Pseudomonas citronellolis_chromosome_1	NZ_CP015878.1	Proteobacteria	Gammaproteobacteria	7309421	4900014	0.0497362	49.7362	0.00734354	0.0011388	0.00027116	363543	53677	8324	1982	221598	88268	33632	11721	4597	1745	879	724	174	78	48	25	23	5	6	5	6	2	3	2	0	2	0	0	0
Rhodobacter sphaeroides ATCC 17025_chromosome_1	NC_009428.1	Proteobacteria	Alphaproteobacteria	3217726	2203418	0.0497034	49.7034	0.00687597	0.00090965	0.00012959	159932	22125	2927	417	99194	38613	14301	4897	1842	668	224	107	43	19	11	5	3	0	3	1	0	1	0	0	0	0	0	0	0
Tessaracoccus flavescens_chromosome_1	NZ_CP019607.1	Terrabacteria	Actinobacteria	3603805	2460507	0.0496897	49.6897	0.00684415	0.00088185	0.0001676	179072	24665	3178	604	111251	43156	16023	5464	1952	622	237	114	87	56	46	29	10	10	7	6	1	0	1	0	0	0	0	0	9
Thauera chlorobenzoica_chromosome_1	NZ_CP018839.1	Proteobacteria	Betaproteobacteria	3735506	2513440	0.0496819	49.6819	0.00716851	0.00100843	0.00016544	185587	26778	3767	618	113426	45383	17144	5867	2279	870	294	141	76	34	24	18	12	5	6	1	5	0	0	2	0	0	0	0	0
Campylobacter pinnipediorum subsp, pinnipediorum_chromosome_1	NZ_CP012546.1	Proteobacteria	Deltaepsilon subdivisions	1782665	542247	0.0496313	49.6313	0.00737323	0.00113762	0.00024009	88476	13144	2028	428	53258	22074	8226	2890	1141	459	201	93	70	27	13	10	6	6	0	0	2	0	0	0	0	0	0	0	0
Rhodococcus jostii RHA1_chromosome_1	NC_008268.1	Terrabacteria	Actinobacteria	7804765	5269450	0.0495121	49.5121	0.00681725	0.00089407	0.0001804	386430	53207	6978	1408	239822	93401	34389	11840	4130	1440	536	259	127	96	89	58	53	51	38	31	35	14	15	2	2	0	1	1	4
Ralstonia solanacearum GMI1000_chromosome_1	NC_003295.1	Proteobacteria	Betaproteobacteria	3716413	2491370	0.0494848	49.4848	0.00698954	0.00092159	0.00015553	183906	25976	3425	578	112933	44997	16804	5747	2104	743	268	152	80	34	26	4	7	5	0	0	0	0	0	1	0	0	0	1	0
Sphingomonas melonis TY_chromosome_1	NZ_CP017578.1	Proteobacteria	Alphaproteobacteria	4156476	2787174	0.049483	49.483	0.00697394	0.00084591	0.00012607	205675	28987	3516	524	127251	49437	18990	6481	2249	743	278	124	57	25	20	8	8	1	1	1	0	1	0	0	0	0	0	0	0
Actinoalloteichus hymeniacidonis_chromosome_1	NZ_CP014859.1	Terrabacteria	Actinobacteria	6306386	4293155	0.0494811	49.4811	0.00671716	0.00089164	0.00019821	312047	42361	5623	1250	194795	74891	27269	9469	3199	1174	463	267	151	116	72	74	48	29	7	9	8	3	2	1	0	0	0	0	1
Stackebrandtia nassauensis DSM 44728_chromosome_1	NC_013947.1	Terrabacteria	Actinobacteria	6841557	4661421	0.0494747	49.4747	0.00697824	0.00093531	0.00019879	338484	47742	6399	1360	209308	81434	30671	10672	3739	1300	531	261	191	97	98	70	49	24	17	10	4	3	4	0	0	1	0	1	0
Brachyspira murdochii DSM 12563	NC_014150.1	Spirochaetes	Spirochaetia	3241804	899647	0.0598315	59.8315	0.00941112	0.00144765	0.00029459	193962	30509	4693	955	114983	48470	18879	6937	2616	1122	390	229	123	93	44	23	24	14	8	4	1	2	0	0	0	0	0	0	0
Luteipulveratus mongoliensis_chromosome_1	NZ_CP011112.1	Terrabacteria	Actinobacteria	5420910	3699157	0.0494264	49.4264	0.00660756	0.00087181	0.00019812	267936	35819	4726	1074	167584	64533	23394	7699	2692	960	372	155	125	87	69	61	64	35	16	21	29	6	2	6	2	2	5	1	0
Actinomyces oris_chromosome_1	NZ_CP014232.1	Terrabacteria	Actinobacteria	3042917	2083127	0.0494141	49.4141	0.00663968	0.00082487	0.00017812	150363	20204	2510	542	93861	36298	13227	4467	1466	502	183	77	51	42	39	42	36	19	19	16	5	3	3	1	0	2	2	0	0
Gordonia polyisoprenivorans VH2_chromosome_1	NC_016906.1	Terrabacteria	Actinobacteria	5669805	3799836	0.04941	49.41	0.00691029	0.00093037	0.0001702	280145	39180	5275	965	173594	67371	25156	8749	3120	1190	434	190	95	67	47	45	35	24	12	2	6	1	4	1	1	0	0	0	0
Massilia putida_chromosome_1	NZ_CP019038.1	Proteobacteria	Betaproteobacteria	6987670	4580776	0.0493402	49.3402	0.00705042	0.00092248	0.00015542	344773	49266	6446	1086	210862	84645	31764	11056	3918	1442	541	255	130	64	37	14	14	9	5	7	1	2	1	0	2	1	2	1	0
Rhodopseudomonas palustris BisB18_chromosome_1	NC_007925.1	Proteobacteria	Alphaproteobacteria	5513844	3581637	0.0492852	49.2852	0.00729763	0.00101145	0.00017284	271751	40238	5577	953	165702	65811	25425	9236	3394	1230	485	220	102	51	25	28	12	13	7	5	3	0	1	0	0	1	0	0	0
Delftia acidovorans SPH-1_chromosome_1	NC_010002.1	Proteobacteria	Betaproteobacteria	6767514	4498789	0.0492849	49.2849	0.00712684	0.0009915	0.00016845	333536	48231	6710	1140	203596	81709	30703	10818	4080	1490	569	269	133	72	36	27	10	11	8	0	3	1	1	0	0	0	0	0	0
Thiobacillus denitrificans ATCC 25259_chromosome_1	NC_007404.1	Proteobacteria	Betaproteobacteria	2909809	1922430	0.0492637	49.2637	0.00717504	0.00093408	0.00014056	143348	20878	2718	409	87557	34913	13425	4735	1655	654	209	105	47	20	11	6	7	1	0	1	1	1	0	0	0	0	0	0	0
Gluconacetobacter diazotrophicus PA1 5_chromosome_1	NC_011365.1	Proteobacteria	Alphaproteobacteria	3887492	2580441	0.049205	49.205	0.00697288	0.00093891	0.00015923	191284	27107	3650	619	117749	46428	17479	5978	2197	834	335	116	65	37	25	14	13	7	2	3	0	1	1	0	0	0	0	0	0
Acidothermus cellulolyticus 11B_chromosome_1	NC_008578.1	Terrabacteria	Actinobacteria	2443540	1634907	0.0491782	49.1782	0.00652946	0.00079229	0.0001285	120169	15955	1936	314	75212	29002	10437	3582	1203	419	155	55	37	21	16	9	7	3	3	4	3	0	0	0	0	1	0	0	0
Ehrlichia chaffeensis str, Arkansas_chromosome_1	NC_007799.1	Proteobacteria	Alphaproteobacteria	1176248	354059	0.049147	49.147	0.00654964	0.00083826	0.00012072	57809	7704	986	142	36253	13852	4965	1753	624	220	92	24	12	7	4	2	1	0	0	0	0	0	0	0	0	0	0	0	0
Brevundimonas naejangsanensis_chromosome_1	NZ_CP015614.1	Proteobacteria	Alphaproteobacteria	2971535	2006508	0.0491382	49.1382	0.0066851	0.00082011	0.00014673	146016	19865	2437	436	90571	35580	12947	4481	1466	535	213	107	57	28	20	3	5	1	0	1	1	0	0	0	0	0	0	0	0
Gordonia bronchialis DSM 43247_chromosome_1	NC_013441.1	Terrabacteria	Actinobacteria	5208602	3493535	0.0490364	49.0364	0.00671121	0.00085839	0.00015436	255411	34956	4471	804	159112	61343	22706	7779	2707	960	315	151	96	64	46	44	21	24	16	8	3	7	3	0	0	0	0	1	0
Rickettsia bellii RML369-C_chromosome_1	NC_007940.1	Proteobacteria	Alphaproteobacteria	1522076	481674	0.0489207	48.9207	0.00706009	0.0010847	0.00025163	74461	10746	1651	383	45733	17982	6633	2462	929	339	136	65	89	23	48	6	7	6	2	1	0	0	0	0	0	0	0	0	0
Cupriavidus necator N-1	NC_015726.1, NC_015723.1	Proteobacteria	Betaproteobacteria	6557542	4365399	0.0488944	48.8944	0.014285	0.00192766	0.00034949	320627	46903	6348	1157	196133	77591	30039	10516	3824	1367	533	271	136	95	48	29	22	15	5	2	0	0	0	0	0	0	0	0	1
Melissococcus plutonius S1_chromosome_1	NZ_CP006683.1	Terrabacteria	Firmicutes	1896191	595698	0.0488927	48.8927	0.00695763	0.00111803	0.00032539	92710	13193	2120	617	57330	22187	8104	2969	1049	454	185	94	66	36	37	30	32	24	28	14	16	13	12	9	7	3	3	1	0
Flavobacterium columnare ATCC 49512_chromosome_1	NC_016510.2	FCB Group	BacteroidetesChlorobi	3162432	995044	0.0488712	48.8712	0.00704015	0.00102516	0.00023937	154552	22264	3242	757	94644	37644	13954	5068	1806	679	301	150	97	53	47	30	23	18	8	6	9	4	2	5	0	0	1	1	2
Halorhodospira halophila SL1_chromosome_1	NC_008789.1	Proteobacteria	Gammaproteobacteria	2678452	1820857	0.0487942	48.7942	0.00671507	0.00090463	0.00016203	130693	17986	2423	434	81246	31461	11570	3993	1451	538	215	91	53	28	19	16	5	1	0	3	1	1	0	0	1	0	0	0	0
Azotobacter chroococcum NCIMB 8003_chromosome_1	NZ_CP010415.1	Proteobacteria	Gammaproteobacteria	4591803	3043010	0.0487789	48.7789	0.00694237	0.00096759	0.00018969	223983	31878	4443	871	137292	54813	20370	7065	2585	987	420	207	87	61	33	23	16	11	3	4	2	1	0	0	2	0	0	0	0
Paracoccus yeei_chromosome_1	NZ_CP020442.2	Proteobacteria	Alphaproteobacteria	3622127	2433260	0.0486637	48.6637	0.00654477	0.00079815	0.00012258	176266	23706	2891	444	109584	42976	15405	5410	1796	651	249	87	64	21	15	6	1	1	0	0	0	0	0	0	0	0	0	0	0
Candidatus Vesicomyosocius okutanii HA_chromosome_1	NC_009465.1	Proteobacteria	Gammaproteobacteria	1022154	322949	0.0486463	48.6463	0.0066849	0.00092941	0.00019371	49724	6833	950	198	30840	12051	4329	1554	521	231	79	46	26	16	8	10	6	3	2	0	0	1	0	0	0	0	0	1	0
Mycolicibacterium neoaurum VKM Ac-1815D_chromosome_1	NC_023036.2	Terrabacteria	Actinobacteria	5421267	3626033	0.0486311	48.6311	0.00658757	0.00082896	0.00013595	263642	35713	4494	737	164329	63600	23179	8040	2806	951	321	149	94	48	32	28	15	11	8	4	2	5	7	3	6	3	0	1	1
Xanthobacter autotrophicus Py2_chromosome_1	NC_009720.1	Proteobacteria	Alphaproteobacteria	5308934	3581656	0.048629	48.629	0.00683358	0.00087569	0.00014824	258168	36279	4649	787	158952	62937	23325	8305	2845	1017	374	171	108	62	28	18	6	6	8	3	1	1	1	0	0	0	0	0	0
Clostridium tyrobutyricum_chromosome_1	NZ_CP014170.1	Terrabacteria	Firmicutes	3071606	954694	0.0486114	48.6114	0.00689118	0.00107566	0.00029268	149315	21167	3304	899	92227	35921	13292	4571	1718	687	281	156	111	78	59	41	47	28	27	24	11	8	11	6	3	1	4	0	0
Brachyspira pilosicoli P43/6/78	NC_019908.1	Spirochaetes	Spirochaetia	2555556	713442	0.0575883	57.5883	0.00877069	0.00128309	0.00024652	147170	22414	3279	630	88330	36426	14003	5132	1911	738	283	145	73	57	27	18	11	7	4	0	4	0	1	0	0	0	0	0	0
Tessaracoccus flavus_chromosome_1	NZ_CP019605.1	Terrabacteria	Actinobacteria	3222890	2189268	0.048562	48.562	0.00655312	0.00081604	0.00016073	156510	21120	2630	518	97674	37716	13947	4543	1568	544	208	90	52	56	37	27	20	5	7	2	5	1	3	1	0	0	2	0	0
Corynebacterium maris DSM 45190_chromosome_1	NC_021915.1	Terrabacteria	Actinobacteria	2787574	1858430	0.0485436	48.5436	0.00696591	0.00092769	0.00018152	135319	19418	2586	506	83051	32850	12592	4240	1531	549	196	84	67	43	30	26	16	9	12	7	7	5	0	0	2	1	1	0	0
Francisella persica ATCC VR-331_chromosome_1	NZ_CP013022.1	Proteobacteria	Gammaproteobacteria	1540768	484295	0.0485083	48.5083	0.00664993	0.00082686	0.00010449	74740	10246	1274	161	46288	18206	6694	2278	837	276	102	35	13	6	2	1	2	0	0	0	0	0	0	0	0	0	0	0	0
Sphingomonas hengshuiensis_chromosome_1	NZ_CP010836.1	Proteobacteria	Alphaproteobacteria	5191536	3462645	0.0485078	48.5078	0.00670726	0.0008614	0.00013753	251830	34821	4472	714	156270	60739	22585	7764	2790	968	350	189	74	36	30	9	14	2	3	2	1	0	0	0	0	0	2	0	2
Chromobacterium violaceum ATCC 12472_chromosome_1	NC_005085.1	Proteobacteria	Betaproteobacteria	4751080	3080301	0.0484995	48.4995	0.00715795	0.00102987	0.00019638	230425	34008	4893	933	140771	55646	21389	7726	2909	1051	469	212	113	63	46	15	4	5	4	1	0	1	0	0	0	0	0	0	0
Bordetella petrii_chromosome_1	NC_010170.1	Proteobacteria	Betaproteobacteria	5287950	3462698	0.0484808	48.4808	0.0071366	0.00106601	0.00022599	256364	37738	5637	1195	156722	61904	23495	8606	3257	1185	480	296	253	78	41	24	8	7	4	2	0	0	1	1	0	0	0	0	0
Orientia tsutsugamushi str, Boryong_chromosome_1	NC_009488.1	Proteobacteria	Alphaproteobacteria	2127051	649411	0.0484497	48.4497	0.0066209	0.00090219	0.00014621	103055	14083	1919	311	64034	24938	8871	3293	1184	424	122	57	43	22	18	9	7	2	4	3	14	4	0	2	0	0	0	3	1
Francisella halioticida_chromosome_1	NZ_CP022132.1	Proteobacteria	Gammaproteobacteria	2197430	685186	0.0484425	48.4425	0.00643206	0.00081686	0.00014062	106449	14134	1795	309	66274	26041	9160	3179	1147	339	145	45	103	9	5	1	1	0	0	0	0	0	0	0	0	0	0	0	0
Deferribacter desulfuricans SSM1_chromosome_1	NC_013939.1	Other	Othersubgroups	2234389	695303	0.048437	48.437	0.00661434	0.00085974	0.00013874	108227	14779	1921	310	67171	26277	9655	3203	1176	435	166	77	34	14	5	8	4	1	0	1	0	0	0	0	0	0	0	0	0
Myxococcus xanthus DK 1622_chromosome_1	NC_008095.1	Proteobacteria	Deltaepsilon subdivisions	9139763	6296495	0.0484267	48.4267	0.00648977	0.00075899	0.00010996	442609	59315	6937	1005	276137	107157	39182	13196	4357	1575	501	243	118	75	37	13	7	4	1	1	1	0	0	2	1	0	1	0	0
Nocardia seriolae_chromosome_1	NZ_CP017839.1	Terrabacteria	Actinobacteria	8304518	5653738	0.0484226	48.4226	0.00672574	0.00088759	0.0002141	402126	55854	7371	1778	249542	96730	36196	12287	4191	1402	625	411	205	173	117	91	59	38	20	17	6	6	1	1	1	1	0	0	0
Stenotrophomonas rhizophila_chromosome_1	NZ_CP016294.1	Proteobacteria	Gammaproteobacteria	4198652	2806737	0.0483843	48.3843	0.00694366	0.00095554	0.00019101	203149	29154	4012	802	124706	49289	18474	6668	2365	845	403	174	119	40	32	16	5	7	1	0	1	2	1	0	1	0	0	0	0
Prauserella marina_chromosome_1	NZ_CP016353.1	Terrabacteria	Actinobacteria	6851918	4631177	0.0483457	48.3457	0.00675752	0.00094689	0.00020199	331261	46302	6488	1384	205844	79115	29463	10351	3685	1419	524	277	152	107	84	72	49	38	29	17	14	9	3	3	4	2	0	0	0
Thermosipho africanus TCF52B_chromosome_1	NC_011653.1	Thermotogae	Thermotogae	2016657	621347	0.0483325	48.3325	0.00679144	0.00104182	0.00023752	97470	13696	2101	479	60186	23588	8532	3063	1180	442	220	94	67	39	30	16	8	3	1	1	0	0	0	0	0	0	0	0	0
Archangium gephyra_chromosome_1	NZ_CP011509.1	Proteobacteria	Deltaepsilon subdivisions	12489432	8673755	0.0483297	48.3297	0.0063211	0.00069251	8.944e-05	603610	78947	8649	1117	378528	146135	52633	17665	5662	1870	636	260	113	58	30	10	4	4	0	0	2	0	0	0	0	0	0	0	0
Diaphorobacter polyhydroxybutyrativorans_chromosome_1	NZ_CP016278.1	Proteobacteria	Betaproteobacteria	4061276	2707030	0.0483149	48.3149	0.00697293	0.00090119	0.00014651	196220	28319	3660	595	119931	47970	18168	6491	2311	754	336	122	55	43	16	5	9	2	4	0	0	3	0	0	0	0	0	0	0
Sphaerobacter thermophilus DSM 20745	NC_013523.1, NC_013523.1	Terrabacteria	Chloroflexi	3993764	2720128	0.0481506	48.1506	0.0132676	0.00186307	0.00037413	192302	26436	3668	738	119827	46039	16966	5802	2122	808	334	193	98	50	26	13	12	5	1	0	1	1	1	0	1	0	0	0	0
Myxococcus stipitatus DSM 14675_chromosome_1	NC_020126.1	Proteobacteria	Deltaepsilon subdivisions	10350586	7161795	0.0481343	48.1343	0.00645364	0.00074798	0.00011053	498218	66799	7742	1144	310696	120723	44317	14740	4909	1689	626	300	122	61	21	9	2	3	0	0	0	0	0	0	0	0	0	0	0
Sphingopyxis alaskensis RB2256_chromosome_1	NC_008048.1	Proteobacteria	Alphaproteobacteria	3345170	2191137	0.0481309	48.1309	0.00700652	0.00094405	0.00015694	161006	23438	3158	525	98501	39067	14985	5295	1847	786	287	117	47	19	18	11	4	4	0	0	10	2	2	1	1	0	0	0	2
Propionibacterium freudenreichii subsp, freudenreichii_chromosome_1	NZ_CP010341.1	Terrabacteria	Actinobacteria	2649166	1783837	0.0480993	48.0993	0.00645901	0.0007844	0.00017062	127423	17111	2078	452	79564	30748	11330	3703	1258	368	148	62	35	34	28	34	22	16	17	18	13	12	6	4	0	1	1	4	19
Sphingopyxis macrogoltabida_chromosome_1	NZ_CP009429.1	Proteobacteria	Alphaproteobacteria	5174928	3371364	0.048084	48.084	0.00689169	0.00087827	0.00013372	248831	35664	4545	692	152962	60205	23170	7949	2804	1049	349	160	70	35	17	12	37	3	1	2	1	2	0	0	0	1	0	0	2
Clostridium estertheticum subsp, estertheticum_chromosome_1	NZ_CP015756.1	Terrabacteria	Firmicutes	4760574	1471768	0.0480505	48.0505	0.00673721	0.00107319	0.00031635	228748	32073	5109	1506	141424	55251	19972	6992	2536	1067	433	230	184	129	90	117	68	59	51	37	32	21	14	12	12	9	3	0	0
Corynebacterium variabile DSM 44702_chromosome_1	NC_015859.1	Terrabacteria	Actinobacteria	3433007	2305123	0.0480407	48.0407	0.00661723	0.00084794	0.00014943	164924	22717	2911	513	102457	39750	14731	5075	1769	629	214	101	52	51	25	19	17	9	3	4	3	6	4	3	0	1	0	0	0
Azorhizobium caulinodans ORS 571_chromosome_1	NC_009937.1	Proteobacteria	Alphaproteobacteria	5369772	3614877	0.0479655	47.9655	0.00683027	0.00087713	0.00014786	257564	36677	4710	794	158530	62357	23715	8252	2805	1111	411	198	94	47	25	9	7	1	0	0	0	0	0	0	0	0	0	0	2
Rhodovulum sulfidophilum DSM 1374_chromosome_1	NZ_CP015418.1	Proteobacteria	Alphaproteobacteria	4132586	2758757	0.0478744	47.8744	0.00628323	0.0007511	0.00011179	197845	25966	3104	462	124448	47431	17137	5725	1999	643	261	108	44	33	5	4	4	2	0	0	0	0	0	0	0	0	1	0	0
Rickettsia felis URRWXCal2_chromosome_1	NC_007109.1	Proteobacteria	Alphaproteobacteria	1485148	481936	0.0478579	47.8579	0.00666062	0.00103491	0.00024173	71076	9892	1537	359	43943	17241	6266	2089	825	353	176	85	34	26	17	12	3	0	3	2	1	0	0	0	0	0	0	0	0
Algibacter alginicilyticus_chromosome_1	NZ_CP012898.1	FCB Group	BacteroidetesChlorobi	3994770	1270383	0.0478458	47.8458	0.00658886	0.00089517	0.00018374	191133	26321	3576	734	118980	45832	16793	5952	2043	799	293	142	91	58	36	34	21	22	14	6	7	5	2	1	1	1	0	0	0
Clostridium autoethanogenum DSM 10061_chromosome_1	NC_022592.1	Terrabacteria	Firmicutes	4352205	1353183	0.047844	47.844	0.00668489	0.00105027	0.00031111	208227	29094	4571	1354	129076	50057	18122	6401	2269	948	468	229	175	112	75	67	48	45	36	30	20	16	12	6	6	3	2	0	0
Salipiger profundus_chromosome_1	NZ_CP014796.1	Proteobacteria	Alphaproteobacteria	4609584	3092027	0.0478093	47.8093	0.00649234	0.00083109	0.00014405	220381	29927	3831	664	137481	52973	19529	6567	2312	855	347	159	82	47	14	4	5	3	0	2	1	0	0	0	0	0	0	0	0
Rickettsia japonica YH_chromosome_1	NC_016050.1	Proteobacteria	Alphaproteobacteria	1283087	415079	0.0477848	47.7848	0.00674857	0.0009937	0.00021199	61312	8659	1275	272	38013	14640	5411	1973	727	276	110	63	41	23	15	7	4	3	2	3	0	0	0	1	0	0	0	0	0
Rhodopseudomonas palustris BisA53_chromosome_1	NC_008435.1	Proteobacteria	Alphaproteobacteria	5505494	3547885	0.0477795	47.7796	0.00699901	0.00096921	0.00019326	263050	38533	5336	1064	161192	63325	24309	8888	3113	1159	645	207	110	45	20	21	7	3	3	1	0	1	1	0	0	0	0	0	0
Rhodopseudomonas palustris CGA009_chromosome_1	NC_005296.1	Proteobacteria	Alphaproteobacteria	5459213	3550571	0.047769	47.769	0.00688286	0.00089518	0.00015277	260781	37575	4887	834	160335	62871	24025	8663	2951	1102	456	196	71	52	30	11	9	2	2	1	0	2	0	0	0	0	0	0	2
Acholeplasma oculi_chromosome_1	NZ_LK028559.1	Terrabacteria	Tenericutes	1587120	496612	0.047762	47.762	0.00684321	0.00111271	0.00027093	75804	10861	1766	430	46991	17952	6617	2478	989	347	189	107	65	36	14	9	4	3	2	0	0	1	0	0	0	0	0	0	3
Rickettsia rhipicephali str, 3-7-female6-CWPP_chromosome_1	NC_017042.1	Proteobacteria	Alphaproteobacteria	1290368	418152	0.0477127	47.7127	0.00683836	0.00101056	0.00023249	61567	8824	1304	300	37932	14811	5490	2030	730	274	111	78	37	27	20	8	8	3	0	2	0	0	0	1	1	0	0	1	3
Microlunatus phosphovorus NM-1_chromosome_1	NC_015635.1	Terrabacteria	Actinobacteria	5683123	3822896	0.0476775	47.6775	0.0062807	0.00076666	0.00012933	270957	35694	4357	735	170453	64810	23509	7828	2655	967	331	142	85	54	29	21	30	5	11	10	3	2	2	4	3	1	0	0	0
Corynebacterium terpenotabidum Y-11_chromosome_1	NC_021663.1	Terrabacteria	Actinobacteria	2751233	1843809	0.0476499	47.6499	0.00653889	0.00079782	0.00013158	131096	17990	2195	362	81556	31550	11674	4121	1375	458	167	66	31	26	18	10	10	11	4	4	2	2	0	4	2	0	0	0	0
Thermus brockianus_chromosome_1	NZ_CP016312.1	Terrabacteria	Deinococcus-Thermus	2035182	1364970	0.0476488	47.6488	0.0072028	0.0009493	0.0001307	96974	14659	1932	266	59126	23189	9382	3345	1174	492	169	60	19	11	5	1	1	0	0	0	0	0	0	0	0	0	0	0	0
Rickettsia australis str, Cutlack_chromosome_1	NC_017058.1	Proteobacteria	Alphaproteobacteria	1296670	418235	0.047612	47.612	0.00688456	0.00103419	0.00026529	61737	8927	1341	344	38065	14745	5583	2003	710	287	127	78	62	24	17	11	3	5	0	4	2	1	0	0	0	3	1	0	6
Rickettsia amblyommatis_chromosome_1	NZ_CP012420.1	Proteobacteria	Alphaproteobacteria	1415369	458485	0.0475798	47.5798	0.0066767	0.00098773	0.00022185	67343	9450	1398	314	41799	16094	5845	2207	790	294	105	81	44	31	21	10	5	4	4	2	0	0	0	0	1	0	2	0	4
Alkalilimnicola ehrlichii MLHE-1_chromosome_1	NC_008340.1	Proteobacteria	Gammaproteobacteria	3275944	2212285	0.0475069	47.5069	0.00644364	0.00083182	0.00014194	155630	21109	2725	465	97353	37168	13725	4659	1646	614	229	110	58	21	19	8	11	3	2	1	1	0	1	0	0	1	0	0	0
Paludisphaera borealis_chromosome_1	NZ_CP019082.1	Other	Othersubgroups	7497544	4972278	0.0474781	47.4781	0.00642157	0.00078426	0.00011017	355969	48146	5880	826	221963	85860	31572	10694	3724	1330	404	183	95	52	30	22	12	12	4	1	5	2	0	1	0	1	0	1	1
Rickettsia conorii str, Malish 7_chromosome_1	NC_003103.1	Proteobacteria	Alphaproteobacteria	1268755	411569	0.0474615	47.4615	0.0066317	0.00097261	0.00021517	60217	8414	1234	273	37327	14476	5226	1954	700	261	100	77	31	21	15	8	6	4	2	3	2	0	1	0	0	0	0	0	3
Stenotrophomonas maltophilia K279a_chromosome_1	NC_010943.1	Proteobacteria	Gammaproteobacteria	4851126	3217462	0.0474558	47.4558	0.00689572	0.00101379	0.00021273	230214	33452	4918	1032	141820	54942	21210	7324	2808	1078	550	172	109	56	31	28	15	25	7	13	2	1	5	3	0	2	2	2	9
Bordetella trematum_chromosome_1	NZ_LT546645.1	Proteobacteria	Betaproteobacteria	4480141	2936095	0.0474364	47.4365	0.00688907	0.00102809	0.0002049	212522	30864	4606	918	130486	51172	19286	6972	2684	1004	412	220	112	68	35	26	20	11	3	3	2	2	1	1	1	0	0	1	0
Bradyrhizobium oligotrophicum S58_chromosome_1	NC_020453.1	Proteobacteria	Alphaproteobacteria	8264165	5382138	0.0474188	47.4188	0.00683699	0.00091104	0.00015876	391877	56502	7529	1312	241645	93730	36210	12763	4578	1639	726	267	140	58	40	24	10	11	7	3	3	5	0	2	3	0	1	0	12
Chondromyces crocatus_chromosome_1	NZ_CP012159.1	Proteobacteria	Deltaepsilon subdivisions	11388132	7824682	0.0474152	47.4152	0.00629348	0.00072514	9.317e-05	539971	71671	8258	1061	337852	130448	47468	15945	5386	1811	644	253	82	46	14	11	4	2	0	3	1	0	0	1	0	0	0	0	0
Herbaspirillum robiniae_chromosome_1	NZ_CP018845.1	Proteobacteria	Betaproteobacteria	5445269	3544692	0.0473973	47.3973	0.00692564	0.00098232	0.00022093	258091	37712	5349	1203	157893	62486	24038	8325	2982	1164	501	269	177	98	74	43	23	10	5	1	1	1	0	0	0	0	0	0	0
Sphingomonas panacis_chromosome_1	NZ_CP014168.1	Proteobacteria	Alphaproteobacteria	5003808	3285694	0.0473453	47.3453	0.00660777	0.00086354	0.0001369	236907	33064	4321	685	146976	56867	21302	7441	2645	991	352	131	82	50	29	14	5	4	3	1	2	2	0	2	1	3	2	0	2
Variovorax paradoxus EPS_chromosome_1	NC_014931.1	Proteobacteria	Betaproteobacteria	6550056	4354459	0.0473385	47.3385	0.00661872	0.00081328	0.00012076	310070	43353	5327	791	191433	75284	28321	9705	3382	1154	428	142	74	30	30	62	9	2	2	1	2	1	0	2	2	0	1	2	1
Bosea vaviloviae_chromosome_1	NZ_CP017147.1	Proteobacteria	Alphaproteobacteria	6373793	4177780	0.0473139	47.3139	0.00662557	0.00090292	0.00017368	301569	42230	5755	1107	187051	72288	26946	9529	3450	1198	502	209	98	64	24	26	79	30	27	11	15	8	3	2	0	2	3	1	3
Defluviitoga tunisiensis_chromosome_1	NZ_LN824141.1	Thermotogae	Thermotogae	2053097	644167	0.0473003	47.3003	0.00657056	0.00092933	0.00020652	97112	13490	1908	424	60234	23388	8508	3074	1103	381	170	94	54	36	26	14	8	8	9	4	0	1	0	0	0	0	0	0	0
Rhodobacter capsulatus SB 1003_chromosome_1	NC_014034.1	Proteobacteria	Alphaproteobacteria	3738958	2488719	0.0472947	47.2947	0.00632663	0.00084462	0.00012731	176833	23655	3158	476	110974	42204	15209	5288	1954	728	275	101	52	22	8	4	2	1	0	2	0	2	1	1	0	2	2	1	0
Azotobacter vinelandii CA_chromosome_1	NC_021149.1	Proteobacteria	Gammaproteobacteria	5366370	3524390	0.0472517	47.2517	0.00659887	0.00091235	0.00016398	253570	35412	4896	880	157300	60858	22729	7787	2910	1106	439	193	108	54	37	18	14	9	4	2	1	0	0	0	1	0	0	0	0
Clostridium kluyveri DSM 555_chromosome_1	NC_009706.1	Terrabacteria	Firmicutes	3964618	1269485	0.0472499	47.2499	0.00670153	0.00106139	0.00027972	187328	26569	4208	1109	115910	44849	16489	5872	2225	874	406	218	142	86	66	58	29	25	21	10	20	5	8	4	4	2	1	0	1
Gottschalkia acidurici 9a_chromosome_1	NC_018664.1	Terrabacteria	Firmicutes	3105335	929570	0.0472194	47.2194	0.00653585	0.00097155	0.00030109	146632	20296	3017	935	91113	35223	12806	4473	1512	570	265	154	90	61	64	58	58	39	36	28	24	17	12	10	9	3	3	1	3
Rickettsia akari str, Hartford_chromosome_1	NC_009881.1	Proteobacteria	Alphaproteobacteria	1231060	398060	0.0472154	47.2154	0.00661869	0.00096421	0.00023232	58125	8148	1187	286	36053	13924	5194	1767	642	259	112	61	46	21	17	12	6	2	0	1	3	0	2	0	0	0	1	0	2
Sphingopyxis terrae subsp, terrae NBRC 15098_chromosome_1	NZ_CP013342.1	Proteobacteria	Alphaproteobacteria	3979087	2569401	0.0471608	47.1608	0.006695	0.00083486	0.00012264	187657	26640	3322	488	115808	45209	17307	6011	2095	739	248	108	55	36	16	9	5	5	0	0	2	0	1	0	0	0	2	1	0
Sphingomonas koreensis_chromosome_1	NZ_CP018820.1	Proteobacteria	Alphaproteobacteria	4508286	2980387	0.0471607	47.1607	0.00650735	0.00081805	0.00013708	212614	29337	3688	618	132074	51203	19120	6529	2253	817	317	142	90	37	15	9	4	3	0	1	0	0	0	0	0	0	0	0	0
Wenyingzhuangia fucanilytica_chromosome_1	NZ_CP014224.1	FCB Group	BacteroidetesChlorobi	3427057	1084162	0.0471241	47.1241	0.00665469	0.00098569	0.0002632	161497	22806	3378	902	99770	38921	14383	5045	1800	676	259	157	118	88	74	66	41	45	20	11	7	8	3	5	0	0	0	0	0
Thioflavicoccus mobilis 8321_chromosome_1	NC_019940.1	Proteobacteria	Gammaproteobacteria	4048921	2657781	0.0470651	47.0651	0.00650568	0.00088814	0.0001756	190563	26341	3596	711	118546	45676	16900	5845	2109	776	320	191	88	51	26	15	5	7	2	1	2	0	1	0	0	0	0	1	0
Mycobacterium kansasii ATCC 12478_chromosome_1	NC_022663.1	Terrabacteria	Actinobacteria	6432277	4260709	0.0470412	47.0412	0.00631891	0.00079956	0.00012064	302582	40645	5143	776	189636	72301	26720	8782	3241	1126	406	177	76	46	24	19	8	7	3	4	0	1	1	1	0	0	1	0	0
Desulfurella acetivorans A63_chromosome_1	NZ_CP007051.1	Proteobacteria	Deltaepsilon subdivisions	1816487	582642	0.0470347	47.0347	0.00641678	0.00082357	0.00013818	85438	11656	1496	251	52958	20824	7592	2568	905	340	131	49	32	11	16	5	3	2	2	0	0	0	0	0	0	0	0	0	0
Methylocella silvestris BL2_chromosome_1	NC_011666.1	Proteobacteria	Alphaproteobacteria	4305430	2716010	0.0469449	46.9449	0.00668528	0.00086588	0.00012356	202118	28783	3728	532	124485	48850	18557	6498	2359	837	303	128	49	29	14	7	0	1	0	0	1	0	0	0	0	0	0	0	0
Saccharomonospora viridis DSM 43017_chromosome_1	NC_013159.1	Terrabacteria	Actinobacteria	4308349	2900171	0.046824	46.824	0.0062799	0.00083976	0.0001829	201734	27056	3618	788	126814	47864	17428	6010	2072	758	305	165	99	58	57	43	33	11	10	5	1	1	0	0	0	0	0	1	3
Clostridium cellulovorans 743B_chromosome_1	NC_014393.1	Terrabacteria	Firmicutes	5262222	1642308	0.0468146	46.8146	0.00645298	0.00092946	0.00025103	246349	33957	4891	1321	153748	58644	21593	7473	2568	1002	437	236	161	131	87	77	49	52	20	26	14	13	9	2	3	2	1	0	0
Thermobifida fusca YX_chromosome_1	NC_007333.1	Terrabacteria	Actinobacteria	3642249	2458621	0.0467253	46.7253	0.00638644	0.00092168	0.00021717	170185	23261	3357	791	106118	40806	14824	5080	1898	668	285	164	110	85	49	33	23	7	10	9	6	5	2	1	1	1	0	0	0
Corynebacterium doosanense CAU 212 = DSM 45436_chromosome_1	NZ_CP006764.1	Terrabacteria	Actinobacteria	2671798	1786056	0.0467247	46.7247	0.00617786	0.00075193	0.00014971	124839	16506	2009	400	78373	29960	10907	3590	1183	426	171	64	55	33	31	16	10	4	5	3	3	1	1	0	0	0	0	0	0
Verminephrobacter eiseniae EF01-2_chromosome_1	NC_008786.1	Proteobacteria	Betaproteobacteria	5566749	3633923	0.0466639	46.6639	0.00645763	0.00082041	0.00013383	259766	35948	4567	745	161215	62603	23178	8203	2818	1004	392	158	81	33	12	49	6	6	2	4	0	1	0	1	0	0	0	0	0
Aromatoleum aromaticum EbN1_chromosome_1	NC_006513.1	Proteobacteria	Betaproteobacteria	4296230	2797767	0.0466286	46.6286	0.00642703	0.0008426	0.00013593	200327	27612	3620	584	124859	47856	17692	6300	2233	803	298	130	61	39	20	10	8	8	5	2	1	1	1	0	0	0	0	0	0
Candidatus Kinetoplastibacterium blastocrithidii (ex Strigomonas culicis)_chromosome_1	NC_019814.1	Proteobacteria	Betaproteobacteria	820037	266886	0.0466259	46.6259	0.00634727	0.00087435	0.00018658	38235	5205	717	153	23955	9075	3334	1154	415	149	63	30	23	15	9	3	2	3	1	1	0	1	2	0	0	0	0	0	0
Acholeplasma laidlawii PG-8A_chromosome_1	NC_010163.1	Terrabacteria	Tenericutes	1496992	477956	0.0466075	46.6075	0.00669743	0.00112893	0.00032198	69771	10026	1690	482	43250	16495	6049	2287	852	356	209	103	68	50	21	13	10	7	0	1	0	0	0	0	0	0	0	0	0
Thauera humireducens_chromosome_1	NZ_CP014646.1	Proteobacteria	Betaproteobacteria	4171754	2770902	0.0465979	46.5979	0.00636183	0.00081908	0.00013831	194395	26540	3417	577	121375	46480	17210	5913	2111	729	301	109	70	34	24	15	12	5	2	0	3	1	0	1	0	0	0	0	0
Desulfovibrio vulgaris str, 'Miyazaki F'_chromosome_1	NC_011769.1	Proteobacteria	Deltaepsilon subdivisions	4040304	2711405	0.0465047	46.5047	0.00638368	0.000893	0.00023513	187893	25792	3608	950	117392	44709	16483	5701	1976	682	337	208	141	82	57	28	20	21	7	7	12	9	8	4	3	3	1	0	2
Thioalkalivibrio paradoxus ARh 1_chromosome_1	NZ_CP007029.1	Proteobacteria	Gammaproteobacteria	3756729	2500003	0.0464838	46.4838	0.00612022	0.00077887	0.00012724	174627	22992	2926	478	110335	41300	14850	5216	1785	663	253	103	61	28	10	6	10	4	1	1	1	0	0	0	0	0	0	0	0
Roseateles depolymerans_chromosome_1	NZ_CP013729.1	Proteobacteria	Betaproteobacteria	5681722	3782161	0.0464694	46.4694	0.00615711	0.00073886	9.768e-05	264026	34983	4198	555	165494	63549	22901	7884	2693	950	314	118	57	33	16	9	7	1	0	0	0	0	0	0	0	0	0	0	0
Bifidobacterium scardovii JCM 12489 = DSM 13734_chromosome_1	NZ_AP012331.1	Terrabacteria	Actinobacteria	3158347	2041268	0.046454	46.454	0.00663923	0.0009524	0.00025551	146718	20969	3008	807	90276	35473	13275	4686	1594	607	253	117	100	76	55	38	49	17	17	24	11	13	8	5	3	4	2	3	1
Mycolicibacterium fortuitum_chromosome_1	NZ_CP011269.1	Terrabacteria	Actinobacteria	6254616	4141802	0.0463589	46.3589	0.00613483	0.00074553	0.00013078	289957	38371	4663	818	182920	68666	25243	8465	2844	1001	379	158	96	53	44	22	13	23	9	4	3	5	3	1	3	1	1	0	0
Siansivirga zeaxanthinifaciens CC-SAMT-1_chromosome_1	NZ_CP007202.1	FCB Group	BacteroidetesChlorobi	3303986	1107957	0.0463549	46.3549	0.00651123	0.00093977	0.00023426	153156	21513	3105	774	94774	36869	13605	4803	1718	613	256	156	102	77	58	44	33	29	9	5	2	1	0	1	1	0	0	0	0
Marinithermus hydrothermalis DSM 14884_chromosome_1	NC_015387.1	Terrabacteria	Deinococcus-Thermus	2269167	1544754	0.04635	46.35	0.00643232	0.00084877	0.00014939	105176	14596	1926	339	64860	25720	9419	3251	1125	462	171	79	46	18	17	6	2	0	0	0	0	0	0	0	0	0	0	0	0
Cellulophaga lytica DSM 7489_chromosome_1	NC_015167.1	FCB Group	BacteroidetesChlorobi	3765936	1209276	0.0463011	46.3011	0.00652268	0.00096178	0.00022704	174367	24564	3622	855	107675	42128	15544	5398	2051	716	306	162	112	89	61	48	28	15	13	10	1	2	2	4	1	0	0	1	0
Caulobacter henricii_chromosome_1	NZ_CP013002.1	Proteobacteria	Alphaproteobacteria	3864204	2542593	0.0462701	46.2701	0.00604833	0.00073935	0.00014207	178797	23372	2857	549	112569	42856	15391	5124	1725	583	265	105	84	50	22	4	4	4	3	2	1	2	2	0	0	1	0	0	0
Dietzia timorensis_chromosome_1	NZ_CP015961.1	Terrabacteria	Actinobacteria	3607892	2366170	0.0462608	46.2608	0.00631255	0.00077109	0.00013886	166904	22775	2782	501	103751	40378	14967	5026	1698	583	195	79	53	46	37	33	20	19	6	6	5	1	0	0	0	1	0	1	1
Pseudomonas alcaligenes_chromosome_1	NZ_CP014784.1	Proteobacteria	Gammaproteobacteria	4406305	2886097	0.0462013	46.2013	0.00651362	0.0009323	0.00019041	203577	28701	4108	839	125881	48995	18157	6436	2357	912	409	192	107	55	36	22	8	2	0	2	2	3	1	0	0	0	0	0	0
Allofrancisella guangzhouensis_chromosome_1	NZ_CP010427.1	Proteobacteria	Gammaproteobacteria	1658482	530658	0.0461151	46.1151	0.00609714	0.00074767	9.889e-05	76481	10112	1240	164	47998	18371	6577	2295	803	273	100	37	15	6	3	2	1	0	0	0	0	0	0	0	0	0	0	0	1
Segniliparus rotundus DSM 44985_chromosome_1	NC_014168.1	Terrabacteria	Actinobacteria	3157527	2108953	0.0460766	46.0766	0.00624159	0.00086428	0.00018084	145488	19708	2729	571	91100	34680	12578	4401	1527	631	235	130	54	34	21	20	6	8	12	11	8	5	7	4	6	3	3	0	1
Azospira oryzae PS_chromosome_1	NC_016616.1	Proteobacteria	Betaproteobacteria	3806980	2488532	0.0460714	46.0714	0.00644684	0.00083899	0.00014972	175393	24543	3194	570	108426	42424	16060	5289	1926	698	241	139	81	31	27	15	9	10	8	2	3	1	0	2	1	0	0	0	0
Halanaerobium hydrogeniformans_chromosome_1	NC_014654.1	Terrabacteria	Firmicutes	2613117	866545	0.0459455	45.9455	0.00640499	0.00090199	0.00016188	120061	16737	2357	423	74427	28897	10655	3725	1401	533	200	106	43	26	21	9	7	3	4	2	2	0	0	0	0	0	0	1	0
Thioalkalivibrio nitratireducens DSM 14787_chromosome_1	NC_019902.2	Proteobacteria	Gammaproteobacteria	4002350	2661457	0.0458983	45.8983	0.00600847	0.00075131	0.00012193	183701	24048	3007	488	115924	43729	15669	5372	1854	665	232	110	81	31	9	8	7	2	4	0	1	1	1	0	1	0	0	0	0
Desulfovibrio piger_chromosome_1	NZ_LT630450.1	Proteobacteria	Deltaepsilon subdivisions	2807531	1801869	0.0458873	45.8873	0.00632513	0.00091148	0.00022725	128830	17758	2559	638	80378	30694	11383	3816	1434	487	241	128	87	46	38	21	12	9	7	13	7	11	10	4	4	0	0	0	0
Pelagibaca abyssi_chromosome_1	NZ_CP015093.1	Proteobacteria	Alphaproteobacteria	4246390	2797392	0.04585	45.85	0.00616806	0.00080186	0.00014365	194697	26192	3405	610	121912	46593	17012	5775	2053	742	338	133	60	34	31	6	1	1	1	0	1	3	0	1	0	0	0	0	0
Lawsonia intracellularis PHE/MN1-00_chromosome_1	NC_008011.1	Proteobacteria	Deltaepsilon subdivisions	1457619	485161	0.045809	45.809	0.00640085	0.00091382	0.00020513	66772	9330	1332	299	41600	15842	5857	2141	758	275	116	56	36	26	15	9	7	7	2	4	7	1	2	1	2	1	2	1	4
Paraburkholderia sprentiae WSM5005	NZ_CP017561.1, NZ_CP017562.1	Proteobacteria	Betaproteobacteria	6303212	4013564	0.0457887	45.7887	0.0130278	0.00176514	0.0003068	288616	41328	5619	985	177767	69521	26419	9290	3373	1261	412	242	145	71	56	25	13	8	5	3	2	2	0	1	0	0	0	0	0
Thermosipho melanesiensis BI429_chromosome_1	NC_009616.1	Thermotogae	Thermotogae	1915238	601382	0.0457322	45.7322	0.0063449	0.00092573	0.00019998	87588	12152	1773	383	54539	20897	7634	2745	997	393	176	85	56	16	24	13	8	1	2	1	1	0	0	0	0	0	0	0	0
Mycobacterium marinum E11_chromosome_1	NZ_HG917972.2	Terrabacteria	Actinobacteria	6336293	4167358	0.0456898	45.6898	0.00617948	0.00076859	0.00011837	289504	39155	4870	750	181078	69271	25689	8596	3012	1108	391	166	76	38	26	25	9	8	1	1	3	2	0	1	0	1	0	0	0
Desulfovibrio magneticus RS-1_chromosome_1	NC_012796.1	Proteobacteria	Deltaepsilon subdivisions	5248049	3294168	0.0456827	45.6827	0.00645173	0.00097503	0.0002641	239745	33859	5117	1386	148725	57161	21140	7602	2682	1049	605	238	165	127	68	43	32	9	14	8	11	13	10	12	4	7	1	2	17
Altererythrobacter dongtanensis_chromosome_1	NZ_CP016591.1	Proteobacteria	Alphaproteobacteria	3009495	1978783	0.0456548	45.6548	0.00598639	0.00068085	0.00010068	137398	18016	2049	303	86291	33091	11987	3980	1305	441	168	70	32	24	5	1	3	0	0	0	0	0	0	0	0	0	0	0	0
Pandoraea pnomenusa_chromosome_1	NZ_CP009553.3	Proteobacteria	Betaproteobacteria	5389285	3496069	0.0456521	45.6521	0.00622847	0.00083258	0.00015512	246032	33567	4487	836	153704	58761	21705	7375	2678	973	345	209	121	66	43	26	16	4	1	2	2	1	0	0	0	0	0	0	0
Brevundimonas vesicularis_chromosome_1	NZ_CP022048.2	Proteobacteria	Alphaproteobacteria	3345527	2210317	0.0456457	45.6457	0.00598022	0.00068151	0.00011777	152709	20007	2280	394	96243	36459	13338	4389	1375	511	185	95	45	34	25	8	2	0	0	0	0	0	0	0	0	0	0	0	0
Gilliamella apicola_chromosome_1	NZ_CP007445.1	Proteobacteria	Gammaproteobacteria	3139412	1055385	0.0456449	45.6448	0.0062671	0.00092979	0.00021119	143298	19675	2919	663	89456	34167	12347	4409	1656	600	310	150	83	53	29	18	13	5	1	0	1	0	0	0	0	0	0	0	0
Celeribacter indicus_chromosome_1	NZ_CP004393.1	Proteobacteria	Alphaproteobacteria	4529105	2989583	0.0455969	45.5969	0.00598772	0.0007496	0.00010885	206513	27119	3395	493	130113	49281	17654	6070	2153	749	301	105	47	24	9	3	1	0	2	0	0	1	0	0	0	0	0	0	0
Marinovum algicola DG 898_chromosome_1	NZ_CP010855.1	Proteobacteria	Alphaproteobacteria	3727131	2444081	0.0455892	45.5892	0.0060725	0.0007923	0.00013254	169917	22633	2953	494	106686	40598	14640	5040	1810	649	281	117	44	22	14	5	4	3	0	0	3	0	0	0	1	0	0	0	0
Gordonibacter massiliensis_chromosome_1	NZ_LT827128.1	Terrabacteria	Actinobacteria	3948172	2568588	0.0455831	45.5831	0.00625707	0.00091967	0.00024442	179970	24704	3631	965	111572	43694	15798	5275	1889	777	347	184	142	94	49	32	36	21	17	5	6	2	3	4	3	2	3	1	0
Methylocystis bryophila_chromosome_1	NZ_CP019948.1	Proteobacteria	Alphaproteobacteria	4532950	2866189	0.045552	45.552	0.0064993	0.00089169	0.00015685	206485	29461	4042	711	126745	50279	18711	6708	2450	881	345	187	84	27	16	6	9	8	5	7	6	1	2	1	3	2	0	0	2
Defluviimonas alba_chromosome_1	NZ_CP012661.1	Proteobacteria	Alphaproteobacteria	4738298	3161027	0.0455301	45.5301	0.00592913	0.00074373	0.00013233	215735	28094	3524	627	136190	51451	18263	6307	2144	753	352	132	70	26	18	13	1	3	6	1	0	2	1	0	0	1	0	0	1
Corynebacterium vitaeruminis DSM 20294_chromosome_1	NZ_CP004353.1	Terrabacteria	Actinobacteria	2931780	1921056	0.0455191	45.5191	0.00614644	0.00077086	0.00015349	133452	18020	2260	450	82897	32535	11786	3974	1344	466	179	83	61	46	31	13	16	9	5	3	3	0	1	0	0	0	0	0	0
Ralstonia mannitolilytica	NZ_CP010799.1, NZ_CP010800.1	Proteobacteria	Betaproteobacteria	4881759	3203638	0.0455168	45.5168	0.012085	0.00150529	0.00022419	222202	29175	3628	568	139776	53251	19165	6382	2293	767	263	140	77	33	23	13	8	4	4	0	0	0	1	1	0	0	1	0	0
Opitutus terrae PB90-1_chromosome_1	NC_010571.1	Other	Othersubgroups	5957605	3892766	0.0455158	45.5158	0.00628524	0.00079126	0.00011683	271165	37445	4714	696	169180	64540	24344	8387	2968	1050	329	168	86	36	32	11	11	4	12	3	0	3	0	1	0	0	0	0	0
Picrophilus torridus DSM 9790_chromosome_1	NC_005877.1	Other	Othersubgroups	1545895	556064	0.0454992	45.4992	0.00634649	0.000839	0.00010415	70337	9811	1297	161	43612	16914	6297	2217	840	296	106	38	7	6	3	0	0	0	0	1	0	0	0	0	0	0	0	0	0
Cupriavidus basilensis	NZ_CP010536.1, NZ_CP010537.1	Proteobacteria	Betaproteobacteria	8421483	5476346	0.0454989	45.4989	0.0126148	0.00176106	0.00036087	383168	53184	7436	1531	238185	91799	33876	11872	4282	1623	694	339	223	94	77	49	25	8	10	3	4	0	2	1	2	0	0	0	0
Mycolicibacterium rhodesiae NBB3_chromosome_1	NC_016604.1	Terrabacteria	Actinobacteria	6415739	4201699	0.0454481	45.4481	0.00594476	0.00069719	9.321e-05	291583	38140	4473	598	184151	69292	25147	8520	2903	972	322	123	62	36	14	17	9	5	5	1	1	0	1	1	0	0	1	3	8
Magnetospirillum magneticum AMB-1_chromosome_1	NC_007626.1	Proteobacteria	Alphaproteobacteria	4967148	3233291	0.0454176	45.4176	0.00621846	0.0007918	0.00013871	225596	30888	3933	689	140957	53751	20045	6910	2413	831	335	151	94	45	29	14	8	2	5	2	0	1	1	0	0	1	0	0	1
Flavobacterium johnsoniae UW101_chromosome_1	NC_009441.1	FCB Group	BacteroidetesChlorobi	6096872	2079817	0.0453934	45.3934	0.00631029	0.0009062	0.00024439	276758	38473	5525	1490	171596	66689	24114	8834	2908	1127	467	263	220	138	143	69	64	46	33	19	13	3	6	2	1	0	2	1	0
Corynebacterium uterequi_chromosome_1	NZ_CP011546.1	Terrabacteria	Actinobacteria	2419437	1584680	0.0453887	45.3887	0.00607249	0.00075679	0.00010498	109815	14692	1831	254	68445	26678	9580	3281	1168	409	130	59	29	22	8	4	1	1	0	0	0	0	0	0	0	0	0	3	4
Campylobacter fetus subsp, testudinum 03-427_chromosome_1	NC_022759.1	Proteobacteria	Deltaepsilon subdivisions	1775480	588096	0.0452762	45.2762	0.00633294	0.00093045	0.00019262	80387	11244	1652	342	49567	19576	7138	2454	944	366	177	73	41	20	21	1	4	1	0	1	1	0	1	0	0	0	0	0	1
Stigmatella aurantiaca DW4/3-1_chromosome_1	NC_014623.1	Proteobacteria	Deltaepsilon subdivisions	10260756	6921767	0.0452451	45.2451	0.00593377	0.00069332	8.801e-05	464249	60885	7114	903	292984	110380	40211	13560	4635	1576	514	217	77	49	20	17	4	1	3	1	0	0	0	0	0	0	0	0	0
Desulfovibrio desulfuricans ND132_chromosome_1	NC_016803.1	Proteobacteria	Deltaepsilon subdivisions	3858580	2516156	0.0451386	45.1386	0.00606233	0.00080911	0.00023299	174171	23392	3122	899	109284	41495	15262	5008	1611	612	246	154	150	87	78	43	14	23	19	5	8	8	9	14	3	8	8	6	16
Pseudarthrobacter chlorophenolicus A6_chromosome_1	NC_011886.1	Terrabacteria	Actinobacteria	4395537	2913350	0.044979	44.979	0.00570806	0.00076168	0.0002018	197707	25090	3348	887	125492	47125	16414	5328	1806	655	269	120	92	80	78	60	42	34	29	17	15	17	8	6	5	3	1	2	1
Wenzhouxiangella marina_chromosome_1	NZ_CP012154.1	Proteobacteria	Gammaproteobacteria	3675202	2398278	0.0449028	44.9028	0.00586471	0.00069248	0.00010993	165027	21554	2545	404	103879	39594	14156	4853	1554	587	215	93	46	23	12	5	4	1	2	1	0	0	0	0	0	0	0	1	1
endosymbiont 'TC1' of Trimyema compressum_chromosome_1	NZ_CP014606.1	Terrabacteria	Firmicutes	1586453	520710	0.044892	44.892	0.00621008	0.00102367	0.00031769	71219	9852	1624	504	44381	16986	6157	2071	779	341	163	100	61	56	27	35	25	9	11	3	3	5	3	2	1	0	0	0	0
Corynebacterium atypicum_chromosome_1	NZ_CP008944.1	Terrabacteria	Actinobacteria	2311380	1514126	0.0448485	44.8485	0.00587787	0.00073852	0.00011422	103662	13586	1707	264	65171	24905	8833	3046	1053	390	137	49	33	21	10	6	4	0	1	2	1	0	0	0	0	0	0	0	1
Wolbachia endosymbiont of Onchocerca ochengi_chromosome_1	NC_018267.1	Proteobacteria	Alphaproteobacteria	957990	307227	0.0448282	44.8282	0.00582783	0.00069521	7.411e-05	42945	5583	666	71	27072	10290	3652	1265	441	154	40	10	9	1	5	1	0	2	1	0	1	0	0	0	0	0	0	0	1
Croceicoccus marinus_chromosome_1	NZ_CP019602.1	Proteobacteria	Alphaproteobacteria	3001363	1957195	0.0448073	44.8073	0.00578171	0.00063871	0.00010329	134483	17353	1917	310	85365	31765	11484	3952	1205	402	139	72	46	29	9	4	3	4	1	2	0	0	1	0	0	0	0	0	0
Francisella philomiragia subsp, philomiragia ATCC 25017_chromosome_1	NC_010336.1	Proteobacteria	Gammaproteobacteria	2045775	666377	0.0447933	44.7933	0.00579829	0.00069509	7.528e-05	91637	11862	1422	154	58284	21491	7754	2686	967	301	97	30	15	2	8	1	0	1	0	0	0	0	0	0	0	0	0	0	0
Rubrobacter radiotolerans_chromosome_1	NZ_CP007514.1	Terrabacteria	Actinobacteria	2875491	1924051	0.0447802	44.7802	0.00576354	0.00067571	0.00010224	128765	16573	1943	294	81334	30858	10966	3664	1235	414	157	63	35	14	8	7	5	2	0	1	1	0	0	0	0	1	0	4	3
Sphingopyxis fribergensis_chromosome_1	NZ_CP009122.1	Proteobacteria	Alphaproteobacteria	4993584	3188551	0.0447524	44.7524	0.00609362	0.0007764	0.00011735	223475	30429	3877	586	139568	53478	19758	6794	2425	866	307	134	72	35	17	6	6	3	1	2	0	2	0	0	0	1	0	0	0
Campylobacter hyointestinalis subsp, lawsonii_chromosome_1	NZ_CP015576.1	Proteobacteria	Deltaepsilon subdivisions	1753277	588199	0.0447026	44.7026	0.00640971	0.000916	0.00017795	78376	11238	1606	312	48259	18879	7154	2478	937	357	149	61	35	24	19	15	3	0	2	4	0	0	0	0	0	0	0	0	0
Acinetobacter equi_chromosome_1	NZ_CP012808.1	Proteobacteria	Gammaproteobacteria	3054269	1065715	0.0447024	44.7024	0.00651023	0.00108733	0.0003392	136533	19884	3321	1036	84017	32632	12011	4552	1643	642	336	228	167	129	81	38	31	15	6	2	1	0	1	1	0	0	0	0	0
Nautilia profundicola AmH_chromosome_1	NC_012115.1	Proteobacteria	Deltaepsilon subdivisions	1676444	561735	0.0446779	44.6779	0.00621017	0.00078559	0.0001026	74900	10411	1317	172	46299	18190	6729	2365	847	298	103	40	17	8	1	1	0	0	1	1	0	0	0	0	0	0	0	0	0
Janthinobacterium agaricidamnosum NBRC 102515 = DSM 9628_chromosome_1	NZ_HG322949.1	Proteobacteria	Betaproteobacteria	5949001	3631741	0.0446764	44.6764	0.00632274	0.00091797	0.00019818	265780	37614	5461	1179	164297	63869	23781	8372	3101	1181	467	389	125	90	41	28	10	12	8	4	1	2	2	0	0	0	0	0	0
Sphingobium japonicum UT26S	NC_014006.1, NC_014013.1	Proteobacteria	Alphaproteobacteria	4196714	2725755	0.0446154	44.6154	0.0122171	0.00159087	0.00028114	187238	25064	3290	581	117977	44197	16200	5574	1961	748	267	110	70	50	26	17	9	6	4	4	0	2	1	0	1	1	3	3	7
Roseibacterium elongatum DSM 19469_chromosome_1	NZ_CP004372.1	Proteobacteria	Alphaproteobacteria	3555109	2337213	0.0446059	44.6059	0.00583667	0.00073612	0.00012405	158579	20750	2617	441	100605	37224	13607	4526	1638	538	229	106	44	35	16	5	2	1	0	0	0	2	1	0	0	0	0	0	0
Pseudomonas balearica DSM 6083_chromosome_1	NZ_CP007511.1	Proteobacteria	Gammaproteobacteria	4383480	2834155	0.0445607	44.5607	0.00604018	0.00082012	0.00013939	195331	26477	3595	611	122459	46395	17041	5841	2157	827	303	136	77	35	29	11	11	3	5	0	1	0	0	0	0	0	0	0	0
Staphylococcus haemolyticus JCSC1435_chromosome_1	NC_007168.1	Terrabacteria	Firmicutes	2685015	880485	0.0445368	44.5368	0.0059333	0.00087337	0.00023538	119582	15931	2345	632	75657	27994	10201	3385	1248	465	200	106	54	81	33	84	36	14	10	6	4	2	1	1	0	0	0	0	0
Porphyrobacter neustonensis_chromosome_1	NZ_CP016033.1	Proteobacteria	Alphaproteobacteria	3090363	2016516	0.0445223	44.5223	0.00591937	0.00072548	0.0001084	137590	18293	2242	335	86147	33150	12079	3972	1432	475	162	75	49	25	11	7	4	1	0	0	0	1	0	0	0	0	0	0	0
Thermodesulfobium narugense DSM 14796_chromosome_1	NC_015499.1	Terrabacteria	Firmicutes	1898865	643074	0.0445029	44.5029	0.00592091	0.00075993	0.00011849	84505	11243	1443	225	52932	20330	7301	2499	890	328	99	50	33	19	7	6	4	3	4	0	0	0	0	0	0	0	0	0	0
Pseudomonas mendocina ymp_chromosome_1	NC_009439.1	Proteobacteria	Gammaproteobacteria	5072807	3280894	0.0444695	44.4695	0.00600673	0.00082361	0.00017683	225585	30471	4178	897	140387	54727	19570	6723	2424	857	429	201	95	66	42	21	11	8	3	6	5	6	4	0	0	0	0	0	0
Sebaldella termitidis ATCC 33386_chromosome_1	NC_013517.1	Other	Othersubgroups	4418842	1478173	0.0444551	44.4551	0.00633922	0.00094074	0.00019598	196440	28012	4157	866	120928	47500	17555	6300	2358	933	401	205	114	63	35	25	13	2	7	1	0	0	0	0	0	0	0	0	0
Finegoldia magna ATCC 29328_chromosome_1	NC_010376.1	Terrabacteria	Firmicutes	1797577	580846	0.0443814	44.3814	0.00612769	0.00085671	0.0002075	79779	11015	1540	373	49802	18962	6987	2488	840	327	148	83	48	45	21	12	8	4	0	0	3	1	0	0	0	0	0	1	7
Xanthomonas citri pv, vignicola_chromosome_1	NZ_CP022263.1	Proteobacteria	Gammaproteobacteria	5446452	3519725	0.0443737	44.3737	0.00592477	0.00081172	0.00016212	241679	32269	4421	883	151735	57675	20710	7138	2538	1000	411	212	110	53	36	26	11	9	6	3	2	0	0	0	0	0	1	0	3
Lactobacillus lindneri_chromosome_1	NZ_CP014907.1	Terrabacteria	Firmicutes	1416623	485313	0.044299	44.299	0.00603266	0.00093956	0.00029648	62755	8546	1331	420	39337	14872	5308	1907	648	263	113	69	46	37	37	26	28	25	14	6	5	4	2	2	1	1	3	0	0
Frischella perrara_chromosome_1	NZ_CP009056.1	Proteobacteria	Gammaproteobacteria	2692351	918605	0.0442654	44.2654	0.00594053	0.00086207	0.00019314	119178	15994	2321	520	75029	28155	10064	3609	1286	515	234	109	61	49	24	22	12	6	2	0	1	0	0	0	0	0	0	0	0
Leptospira alstonii	NZ_CP015217.1, NZ_CP015218.1	Spirochaetes	Spirochaetia	4591888	1947969	0.0379852	37.9852	0.00991725	0.00127948	0.00023298	174424	22920	2969	525	110091	41413	14853	5098	1801	643	256	116	66	30	30	10	6	7	3	0	1	0	0	0	0	0	0	0	0
Pseudomonas resinovorans NBRC 106553_chromosome_1	NC_021499.1	Proteobacteria	Gammaproteobacteria	6285863	4120666	0.0442396	44.2396	0.00593141	0.00085334	0.00018836	278084	37284	5364	1184	174105	66695	23810	8110	2997	1183	516	250	163	135	54	26	10	15	5	2	1	2	2	2	0	0	0	0	1
Lacunisphaera limnophila_chromosome_1	NZ_CP016094.1	Other	Othersubgroups	4199284	2791502	0.0442178	44.2178	0.00579908	0.0006844	8.621e-05	185683	24352	2874	362	116712	44619	16017	5461	1883	629	232	65	35	16	7	2	0	1	0	1	1	0	0	1	0	0	1	0	0
Pandoraea thiooxydans_chromosome_1	NZ_CP014839.1	Proteobacteria	Betaproteobacteria	4464185	2821103	0.0441218	44.1218	0.00601073	0.00080687	0.0001409	196968	26833	3602	629	123141	46994	17155	6076	2200	773	309	119	84	50	30	13	8	7	6	3	0	0	0	0	0	0	0	0	0
Staphylococcus xylosus_chromosome_1	NZ_CP007208.1	Terrabacteria	Firmicutes	2836901	929570	0.0441052	44.1052	0.00586661	0.00084494	0.00025239	125122	16643	2397	716	78996	29483	10631	3615	1230	451	186	134	75	75	57	54	30	35	19	18	16	5	3	3	2	1	0	0	0
Novosphingobium resinovorum_chromosome_1	NZ_CP017075.1	Proteobacteria	Alphaproteobacteria	3778345	2479647	0.0440936	44.0936	0.0057115	0.00074133	0.00013869	166601	21580	2801	524	105720	39301	14089	4690	1728	549	244	103	60	26	32	8	8	5	3	3	2	3	0	1	0	0	1	1	24
Bradyrhizobium japonicum USDA 6_chromosome_1	NC_017249.1	Proteobacteria	Alphaproteobacteria	9207384	5861933	0.0440758	44.0758	0.00617255	0.00082162	0.00014608	405823	56833	7565	1345	252240	96750	36309	12959	4519	1701	727	300	154	82	34	19	12	7	3	3	2	1	0	0	1	0	0	0	0
Halotalea alkalilenta_chromosome_1	NZ_CP015243.1	Proteobacteria	Gammaproteobacteria	4387428	2821739	0.0440707	44.0707	0.00610312	0.00088845	0.00019214	193357	26777	3898	843	120797	45783	17044	5835	2223	832	364	206	83	68	44	32	13	14	8	4	3	2	1	0	1	0	0	0	0
Campylobacter hyointestinalis subsp, hyointestinalis LMG 9260_chromosome_1	NZ_CP015575.1	Proteobacteria	Deltaepsilon subdivisions	1753385	595520	0.0440668	44.0668	0.00615666	0.00092051	0.00019163	77266	10795	1614	336	47737	18734	6762	2419	910	368	163	80	48	23	12	6	1	1	0	0	1	0	1	0	0	0	0	0	0
Lactobacillus sanfranciscensis TMW 1,1304_chromosome_1	NC_015978.1	Terrabacteria	Firmicutes	1298316	450540	0.0440509	44.0509	0.00599469	0.00095893	0.00031502	57192	7783	1245	409	35686	13723	4812	1726	606	230	106	68	47	54	41	31	18	11	13	5	8	2	1	3	1	0	0	1	7
Eggerthella lenta DSM 2243_chromosome_1	NC_013204.1	Terrabacteria	Actinobacteria	3632260	2332078	0.0439875	43.9875	0.00596763	0.0008598	0.00024585	159774	21676	3123	893	99907	38191	13954	4599	1612	618	341	209	129	70	52	25	23	9	8	3	3	3	2	5	3	2	3	0	15
Staphylococcus capitis subsp, capitis_chromosome_1	NZ_CP007601.1	Terrabacteria	Firmicutes	2443604	806338	0.0439764	43.9764	0.00581477	0.00085448	0.00023817	107461	14209	2088	582	68008	25244	8951	3170	1089	417	190	122	82	59	40	35	19	7	8	6	9	3	1	1	0	0	0	0	1
Erythrobacter litoralis_chromosome_1	NZ_CP017057.1	Proteobacteria	Alphaproteobacteria	3251353	2119505	0.0439192	43.9192	0.00563765	0.00063943	0.00010027	142797	18330	2079	326	90305	34162	12211	4040	1328	425	156	80	39	21	15	10	0	1	2	1	1	0	0	0	0	0	0	0	0
Campylobacter helveticus_chromosome_1	NZ_CP020478.1	Proteobacteria	Deltaepsilon subdivisions	1758726	608940	0.0438914	43.8914	0.00625623	0.0008563	0.00015181	77193	11003	1506	267	47463	18727	7000	2497	905	334	156	62	25	10	6	6	1	1	0	0	0	0	0	0	0	0	0	0	0
Thiomonas intermedia_chromosome_1	NZ_CP020046.1	Proteobacteria	Betaproteobacteria	3301026	2148992	0.0438236	43.8237	0.00590029	0.00078854	0.00012269	144663	19477	2603	405	90804	34382	12623	4251	1600	598	216	71	52	26	18	11	7	2	1	0	0	1	0	0	0	0	0	0	0
Liberibacter crescens BT-1_chromosome_1	NC_019907.1	Proteobacteria	Alphaproteobacteria	1504659	531978	0.0438219	43.8219	0.00608178	0.00083607	0.00015485	65937	9151	1258	233	41128	15658	5762	2131	738	287	135	49	29	5	9	2	2	0	0	1	0	1	0	0	0	0	0	0	0
Weissella koreensis KACC 15510_chromosome_1	NC_015759.1	Terrabacteria	Firmicutes	1422478	504740	0.0437806	43.7806	0.0059312	0.00091601	0.00024394	62277	8437	1303	347	38927	14913	5263	1871	693	263	144	67	39	29	25	12	7	5	5	1	5	1	2	1	1	1	1	0	0
Flavobacterium gilvum_chromosome_1	NZ_CP017479.1	FCB Group	BacteroidetesChlorobi	4402594	1548226	0.0437722	43.7722	0.00602372	0.00090265	0.00024304	192711	26520	3974	1070	120376	45815	16630	5916	2032	872	400	199	134	94	74	44	25	31	18	8	4	17	5	1	2	3	1	4	6
Altererythrobacter marensis_chromosome_1	NZ_CP011805.1	Proteobacteria	Alphaproteobacteria	2885033	1865289	0.0437354	43.7354	0.00564222	0.00065996	9.636e-05	126178	16278	1904	278	79768	30132	10696	3678	1260	366	127	78	39	17	8	6	2	1	0	0	0	0	0	0	0	0	0	0	0
Staphylococcus warneri SG1_chromosome_1	NC_020164.1	Terrabacteria	Firmicutes	2486042	813768	0.0436658	43.6658	0.00570827	0.00085155	0.00025382	108555	14191	2117	631	68814	25550	9071	3003	1064	422	191	104	72	61	55	48	49	18	14	8	3	3	3	1	0	1	0
Thioalkalivibrio versutus_chromosome_1	NZ_CP011367.1	Proteobacteria	Gammaproteobacteria	2969361	1960705	0.04364	43.64	0.00568371	0.00072945	0.00015054	129583	16877	2166	447	82115	30591	10986	3725	1267	452	214	76	52	49	22	13	4	8	1	1	3	1	1	0	0	2	0	0	0
Ignavibacterium album JCM 16511_chromosome_1	NC_017464.1	FCB Group	BacteroidetesChlorobi	3658997	1241612	0.0436248	43.6248	0.00580924	0.0007759	0.00013419	159623	21256	2839	491	100562	37805	13655	4762	1706	642	268	126	52	30	9	2	2	1	1	0	0	0	0	0	0	0	0	0	0
Halobacteroides halobius DSM 5150_chromosome_1	NC_019978.1	Terrabacteria	Firmicutes	2649255	859838	0.0435832	43.5832	0.00579786	0.00086137	0.00022082	115463	15360	2282	585	72917	27186	9596	3482	1247	450	217	109	79	53	41	25	16	14	11	6	4	3	3	4	0	0	0	0	0
Staphylococcus equorum_chromosome_1	NZ_CP013114.1	Terrabacteria	Firmicutes	2822193	933399	0.0435413	43.5413	0.00578274	0.00091312	0.00029941	122882	16320	2577	845	77649	28913	10229	3514	1243	489	218	125	108	87	73	53	35	36	37	27	19	13	4	1	6	1	0	1	3
Pseudopropionibacterium propionicum F0230a_chromosome_1	NC_018142.1	Terrabacteria	Actinobacteria	3449360	2278667	0.043526	43.526	0.0055935	0.00068969	0.00013887	150137	19294	2379	479	95181	35662	12734	4181	1408	492	185	75	76	55	23	22	14	8	5	4	6	3	1	1	0	0	1	2	1
Rhodococcus fascians D188_chromosome_1	NZ_CP015235.1	Terrabacteria	Actinobacteria	5139988	3324467	0.0435017	43.5017	0.00561013	0.00071673	0.00014864	223598	28836	3684	764	141893	52869	18862	6290	2151	769	269	132	88	57	54	35	34	28	21	13	16	10	3	1	2	1	0	3	8
Thermus scotoductus SA-01_chromosome_1	NC_014974.1	Terrabacteria	Deinococcus-Thermus	2346803	1522724	0.0434868	43.4868	0.00626427	0.00084541	0.00012996	102055	14701	1984	305	63216	24138	9457	3260	1210	469	178	70	27	16	8	4	1	1	0	0	0	0	0	0	0	0	0	0	0
Deinococcus swuensis_chromosome_1	NZ_CP010028.1	Terrabacteria	Deinococcus-Thermus	3531443	2380591	0.0434658	43.4658	0.00491329	0.00054086	0.0001396	153497	17351	1910	493	100162	35984	11881	3560	1050	367	165	156	56	33	23	19	23	9	4	1	2	0	0	0	1	0	0	0	1
Deinococcus proteolyticus MRP_chromosome_1	NC_015161.1	Terrabacteria	Deinococcus-Thermus	2147060	1420552	0.0434068	43.4068	0.00496865	0.00053701	0.00011458	93197	10668	1153	246	60597	21932	7298	2217	665	242	90	63	52	15	12	4	2	5	1	1	0	0	1	0	0	0	0	0	0
Brevibacterium linens_chromosome_1	NZ_CP014869.1	Terrabacteria	Actinobacteria	3862244	2478188	0.0433649	43.365	0.00578135	0.00077571	0.00018331	167486	22329	2996	708	105149	40008	14493	4840	1692	596	226	96	67	71	40	41	29	25	25	17	12	8	5	5	5	0	11	0	0
Pseudarthrobacter phenanthrenivorans Sphe3_chromosome_1	NC_015145.1	Terrabacteria	Actinobacteria	4250414	2787628	0.0433217	43.3217	0.005427	0.00071005	0.00019386	184135	23067	3018	824	117535	43533	15177	4872	1586	608	250	140	92	74	57	51	39	29	19	17	13	17	7	2	3	1	3	1	2
Staphylococcus succinus_chromosome_1	NZ_CP018199.1	Terrabacteria	Firmicutes	2745675	908347	0.0432892	43.2892	0.00577126	0.0009138	0.00031286	118858	15846	2509	859	75311	27701	9860	3477	1205	445	199	115	96	94	80	61	60	39	39	28	15	15	4	8	5	0	1	2	0
Pseudomonas psychrotolerans_chromosome_1	NZ_CP018758.1	Proteobacteria	Gammaproteobacteria	5271920	3415515	0.0432746	43.2746	0.00572638	0.00075343	0.00014397	228140	30189	3972	759	143487	54464	19488	6729	2399	814	353	174	87	48	35	25	11	10	8	2	1	0	1	1	1	1	0	1	0
Aminobacter aminovorans_chromosome_1	NZ_CP015005.1	Proteobacteria	Alphaproteobacteria	5623946	3568301	0.043271	43.271	0.00584714	0.00076743	0.0001378	243354	32884	4316	775	152510	57960	21361	7207	2539	1002	394	181	93	52	22	9	10	5	1	4	1	2	0	0	1	0	0	0	0
Thioalkalivibrio sulfidiphilus HL-EbGr7_chromosome_1	NC_011901.1	Proteobacteria	Gammaproteobacteria	3464554	2254142	0.0432682	43.2682	0.00582326	0.00076662	0.00016654	149905	20175	2656	577	94322	35408	13045	4474	1535	544	210	97	84	57	42	21	6	11	5	5	5	7	4	4	6	2	9	0	2
Staphylococcus saprophyticus subsp, saprophyticus ATCC 15305_chromosome_1	NC_007350.1	Terrabacteria	Firmicutes	2516575	836505	0.0432107	43.2107	0.0057006	0.00082533	0.00026067	108743	14346	2077	656	68682	25715	9094	3175	1059	362	181	105	77	67	46	64	40	23	15	15	8	6	7	0	2	0	0	0	1
Dinoroseobacter shibae DFL 12 = DSM 16493_chromosome_1	NC_009952.1	Proteobacteria	Alphaproteobacteria	3789584	2501710	0.0432039	43.2039	0.00541537	0.00064413	0.00010397	163725	20522	2441	394	104882	38321	13675	4406	1475	572	207	109	41	20	11	4	0	1	0	0	1	0	0	0	0	0	0	0	0
Polaromonas naphthalenivorans CJ2_chromosome_1	NC_008781.1	Proteobacteria	Betaproteobacteria	4410291	2757538	0.0431842	43.1842	0.00560144	0.00068771	0.00012312	190455	24704	3033	543	120309	45442	16185	5486	1846	644	240	130	75	40	24	15	8	2	4	2	1	1	0	0	0	0	0	0	1
Acetoanaerobium sticklandii_chromosome_1	NC_014614.1	Terrabacteria	Firmicutes	2715461	904241	0.0431776	43.1776	0.00585757	0.00083117	0.00019334	117247	15906	2257	525	73273	28068	10191	3458	1270	462	186	96	72	43	47	24	17	10	9	10	6	1	1	0	1	0	0	0	0
Stenotrophomonas nitritireducens_chromosome_1	NZ_CP016756.1	Proteobacteria	Gammaproteobacteria	4541729	2899176	0.0431188	43.1188	0.00599243	0.00091265	0.00025189	195834	27216	4145	1144	121851	46767	17376	5695	2103	898	451	333	209	79	37	14	10	3	0	1	1	0	2	0	2	0	0	0	2
Staphylococcus sciuri_chromosome_1	NZ_CP022046.2	Terrabacteria	Firmicutes	2764040	901684	0.0430859	43.0859	0.00579442	0.00092148	0.00030499	119091	16016	2547	843	75003	28072	10114	3355	1203	501	214	145	125	98	83	52	41	28	18	13	8	5	3	1	3	3	2	1	0
Lactobacillus jensenii_chromosome_1	NZ_CP018809.1	Terrabacteria	Firmicutes	1672949	576130	0.0430808	43.0808	0.00583222	0.00095998	0.00029947	72072	9757	1606	501	45235	17080	6037	2114	776	329	155	103	70	60	40	25	24	10	3	2	1	4	2	0	0	0	1	0	0
Novosphingobium aromaticivorans DSM 12444_chromosome_1	NC_007794.1	Proteobacteria	Alphaproteobacteria	3561584	2320472	0.0430797	43.0797	0.00550317	0.00066937	0.00011456	153432	19600	2384	408	97243	36589	12972	4244	1494	482	201	97	49	32	10	8	5	0	4	0	1	0	0	0	0	0	0	0	1
Helicobacter cetorum MIT 00-7128_chromosome_1	NC_017737.1	Proteobacteria	Deltaepsilon subdivisions	1947646	672617	0.0430782	43.0782	0.00589327	0.00077273	0.00013709	83901	11478	1505	267	52360	20063	7318	2655	945	293	142	56	35	18	4	8	2	0	0	2	0	0	0	0	0	0	0	0	0
Frateuria aurantia DSM 6220_chromosome_1	NC_017033.1	Proteobacteria	Gammaproteobacteria	3603458	2284441	0.0429901	42.9901	0.00565651	0.00079618	0.0001801	154913	20383	2869	649	97929	36601	13026	4488	1608	612	276	147	84	56	20	25	19	10	7	3	2	0	0	0	0	0	0	0	0
Paraburkholderia phymatum STM815	NC_010622.1, NC_010623.1	Proteobacteria	Betaproteobacteria	6176561	3874032	0.0429762	42.9762	0.0117761	0.00156489	0.00030297	265445	36487	4864	948	165876	63082	23618	8005	2807	1109	444	185	142	50	52	41	16	8	3	2	1	1	1	1	0	0	0	1	0
Pseudomonas monteilii_chromosome_1	NZ_CP013997.1	Proteobacteria	Gammaproteobacteria	4714359	3033986	0.0429621	42.9621	0.00546352	0.00068853	0.0001156	202539	25757	3246	545	128200	48582	16926	5585	1990	711	252	135	68	36	24	14	10	2	0	2	1	0	0	0	1	0	0	0	0
Trichodesmium erythraeum IMS101_chromosome_1	NC_008312.1	Terrabacteria	CyanobacteriaMelainabacteria	7750108	2646147	0.0429557	42.9557	0.0056336	0.00070489	0.00010503	332911	43661	5463	814	209769	79481	28444	9754	3436	1213	419	164	90	49	32	15	16	8	12	5	0	3	0	1	0	0	0	0	0
Actinomyces meyeri_chromosome_1	NZ_CP012072.1	Terrabacteria	Actinobacteria	2049088	1342355	0.0428937	42.8937	0.00559468	0.00073301	0.00019472	87893	11464	1502	399	55724	20705	7386	2576	803	300	126	80	41	43	36	24	18	12	7	1	6	2	0	1	1	1	0	1	5
Dyella jiangningensis_chromosome_1	NZ_CP007444.1	Proteobacteria	Gammaproteobacteria	5396991	3466243	0.0428778	42.8778	0.0057041	0.00076209	0.00015842	231411	30785	4113	855	146394	54232	19881	6791	2368	890	357	205	134	101	25	12	9	2	3	1	3	0	0	1	0	1	0	0	1
Mycoplasma wenyonii str, Massachusetts_chromosome_1	NC_018149.1	Terrabacteria	Tenericutes	650228	220572	0.0428757	42.8757	0.00663613	0.00110884	0.00018763	27879	4315	721	122	16949	6615	2644	950	435	164	88	21	6	6	0	1	0	0	0	0	0	0	0	0	0	0	0	0	0
Altererythrobacter namhicola_chromosome_1	NZ_CP016545.1	Proteobacteria	Alphaproteobacteria	2591679	1684908	0.0428267	42.8267	0.00517425	0.00052707	7.833e-05	110993	13410	1366	203	71175	26408	9297	2747	864	299	84	45	33	12	12	8	5	2	0	1	0	1	0	0	0	0	0	0	0
Cellulophaga algicola DSM 14237_chromosome_1	NC_014934.1	FCB Group	BacteroidetesChlorobi	4888353	1650610	0.0427843	42.7843	0.00566305	0.00078779	0.00019127	209145	27683	3851	935	131805	49657	17677	6155	2095	821	330	177	120	94	72	48	25	25	14	18	3	2	1	3	1	1	1	0	0
Chromohalobacter salexigens DSM 3043_chromosome_1	NC_007963.1	Proteobacteria	Gammaproteobacteria	3696649	2362597	0.0427173	42.7173	0.00558154	0.00077124	0.00016637	157911	20633	2851	615	99988	37290	13174	4608	1628	608	276	135	79	57	28	15	12	9	2	1	0	0	0	0	1	0	0	0	0
endosymbiont of unidentified scaly snail isolate Monju_chromosome_1	NZ_AP012978.1	Proteobacteria	Gammaproteobacteria	2597759	1690027	0.0427133	42.7133	0.00548627	0.00066942	0.00010663	110959	14252	1739	277	70339	26368	9406	3107	1087	375	140	58	37	22	9	2	4	2	1	0	0	0	0	0	0	0	0	0	2
Bifidobacterium pseudolongum PV8-2_chromosome_1	NZ_CP007457.1	Terrabacteria	Actinobacteria	2032698	1285879	0.0427083	42.7083	0.00582526	0.00084518	0.00024745	86813	11841	1718	503	54330	20642	7636	2487	919	296	142	85	50	42	38	38	31	20	8	9	5	6	3	2	4	3	2	3	12
Olsenella uli DSM 7084_chromosome_1	NC_014363.1	Terrabacteria	Actinobacteria	2051896	1327526	0.0427005	42.7005	0.00557484	0.00077489	0.00017545	87617	11439	1590	360	55418	20760	7395	2454	882	348	143	85	62	30	12	9	6	9	2	1	0	0	1	0	0	0	0	0	0
Laribacter hongkongensis HLHK9_chromosome_1	NC_012559.1	Proteobacteria	Betaproteobacteria	3169329	1976150	0.0426838	42.6838	0.00573055	0.00079102	0.00017133	135279	18162	2507	543	85106	32011	11582	4073	1387	577	265	126	59	45	22	12	3	5	5	0	0	1	0	0	0	0	0	0	0
Corynebacterium glyciniphilum AJ 3170_chromosome_1	NZ_CP006842.1	Terrabacteria	Actinobacteria	3509786	2274920	0.0425838	42.5838	0.00552142	0.00071742	0.0001228	149460	19379	2518	431	94750	35331	12817	4044	1539	548	185	84	46	21	12	19	16	14	7	4	5	2	3	3	1	1	1	0	1
Xanthomonas oryzae pv, oryzae PXO99A_chromosome_1	NC_010717.2	Proteobacteria	Gammaproteobacteria	5238555	3333397	0.042581	42.581	0.00559429	0.00074353	0.00016455	223063	29306	3895	862	140687	53070	18739	6672	2181	852	360	243	112	49	32	34	18	4	5	1	1	2	0	0	0	0	0	0	1
Lactobacillus crustorum_chromosome_1	NZ_CP017996.1	Terrabacteria	Firmicutes	2261471	791921	0.0425688	42.5688	0.005557	0.000872	0.00028212	96268	12567	1972	638	61115	22586	7956	2639	966	368	176	82	91	70	40	39	42	32	26	12	21	4	1	2	0	0	0	0	0
Pseudomonas stutzeri_chromosome_1	NC_015740.1	Proteobacteria	Gammaproteobacteria	4547930	2907419	0.0425578	42.5578	0.00548975	0.00072978	0.00013984	193550	24967	3319	636	122987	45596	16160	5488	1971	712	314	147	85	44	24	10	8	0	2	2	0	0	0	0	0	0	0	0	0
Corynebacterium ureicelerivorans_chromosome_1	NZ_CP009215.1	Terrabacteria	Actinobacteria	2279990	1482301	0.0425572	42.5572	0.00538862	0.00065044	0.00012061	97030	12286	1483	275	61529	23215	8062	2741	906	302	129	54	35	19	10	13	4	4	3	1	0	2	1	0	0	0	0	3	4
Herbaspirillum seropedicae_chromosome_1	NZ_CP011930.1	Proteobacteria	Betaproteobacteria	5509723	3493186	0.0425167	42.5167	0.00574657	0.00079133	0.00016353	234255	31662	4360	901	147173	55420	20252	7050	2526	933	385	182	132	77	50	26	20	12	10	1	4	0	2	0	0	0	0	0	0
Pararhodospirillum photometricum DSM 122_chromosome_1	NC_017059.1	Proteobacteria	Alphaproteobacteria	3876289	2509473	0.0424009	42.4009	0.00548024	0.0008036	0.0002456	164358	21243	3115	952	104508	38607	13589	4539	1625	538	743	80	31	18	16	7	12	9	3	1	2	0	1	1	1	2	1	1	23
Ilyobacter polytropus DSM 2926_chromosome_1	NC_014632.1	Other	Othersubgroups	2046464	706735	0.0423946	42.3946	0.00595857	0.00094358	0.00027951	86759	12194	1931	572	53618	20947	7553	2710	998	361	189	135	79	51	28	20	19	26	8	5	3	7	0	2	0	0	0	0	0
Auricoccus indicus_chromosome_1	NZ_CP019573.1	Terrabacteria	Firmicutes	1745789	594692	0.0423757	42.3757	0.00559976	0.00094341	0.00034426	73979	9776	1647	601	46769	17434	6053	2076	739	307	172	100	83	56	57	38	30	18	16	14	10	3	2	0	0	2	0	0	7
Hyphomicrobium nitrativorans NL23_chromosome_1	NC_022997.1	Proteobacteria	Alphaproteobacteria	3653837	2334230	0.0423683	42.3683	0.00547589	0.00067436	0.00011385	154807	20008	2464	416	98074	36725	13159	4385	1543	505	199	95	48	32	18	8	5	4	2	2	1	2	0	0	0	0	0	0	0
Prochlorococcus marinus str, NATL2A_chromosome_1	NC_007335.2	Terrabacteria	CyanobacteriaMelainabacteria	1842899	647282	0.0423566	42.3566	0.00551739	0.00073525	0.0001579	78059	10168	1355	291	49506	18385	6540	2273	755	309	132	63	25	22	15	11	6	4	2	1	4	1	2	1	0	0	0	1	1
Xanthomonas gardneri_chromosome_1	NZ_CP018731.1	Proteobacteria	Gammaproteobacteria	5313102	3376393	0.0423463	42.3463	0.00557866	0.00078523	0.00018765	224990	29640	4172	997	142318	53032	19008	6460	2332	843	516	213	107	69	33	21	11	9	6	3	2	0	0	0	0	0	0	0	7
Magnetospirillum gryphiswaldense MSR-1 v2_chromosome_1	NC_023065.1	Proteobacteria	Alphaproteobacteria	4365796	2762892	0.0423419	42.3419	0.00565258	0.00073549	0.00013171	184856	24678	3211	575	116806	43372	16029	5438	1971	665	252	121	68	59	34	19	12	4	1	2	1	2	0	0	0	0	0	0	0
Sulfuritalea hydrogenivorans sk43H_chromosome_1	NZ_AP012547.1	Proteobacteria	Betaproteobacteria	3802648	2405836	0.042341	42.341	0.00554035	0.00066401	0.00011439	161008	21068	2525	435	101741	38199	13750	4793	1587	503	213	97	55	19	18	12	7	4	4	1	1	0	0	3	0	0	0	0	1
Croceibacter atlanticus HTCC2559_chromosome_1	NC_014230.1	FCB Group	BacteroidetesChlorobi	2952962	1001053	0.0423212	42.3212	0.00550024	0.00074671	0.00017677	124973	16242	2205	522	79053	29678	10353	3684	1229	454	190	110	69	55	37	28	12	9	8	0	1	1	1	0	1	0	0	0	0
Allochromatium vinosum DSM 180_chromosome_1	NC_013851.1	Proteobacteria	Gammaproteobacteria	3526903	2270360	0.042319	42.319	0.00537384	0.00061952	0.00010151	149255	18953	2185	358	95057	35245	12608	4160	1346	481	206	77	33	24	7	6	2	2	0	0	0	1	0	0	0	0	0	0	0
Pseudodesulfovibrio indicus_chromosome_1	NZ_CP014206.1	Proteobacteria	Deltaepsilon subdivisions	3966573	2518312	0.0422503	42.2503	0.00550929	0.00075027	0.00024227	167589	21853	2976	961	105842	39894	14378	4499	1465	550	301	142	161	75	59	54	34	24	15	14	4	3	6	9	5	7	13	8	27
Mycobacterium haemophilum DSM 44634_chromosome_1	NZ_CP011883.2	Terrabacteria	Actinobacteria	4235765	2708684	0.0422422	42.2422	0.00530884	0.0006464	0.00011002	178928	22487	2738	466	113966	42475	14876	4873	1686	586	247	103	45	26	14	8	15	3	0	0	1	2	1	0	0	1	0	0	1
Paraburkholderia xenovorans LB400	NC_007951.1, NC_007952.1, NC_007953.1	Proteobacteria	Betaproteobacteria	9731138	6094397	0.0422305	42.2305	0.0166178	0.00211122	0.00037427	410951	54747	7064	1291	259242	96962	35501	12182	4259	1514	580	257	173	103	84	45	24	13	5	2	3	0	1	0	1	0	0	0	0
Ensifer adhaerens_chromosome_1	NZ_CP015880.1	Proteobacteria	Alphaproteobacteria	4071185	2557805	0.0421781	42.1781	0.00565118	0.00077815	0.00016531	171715	23007	3168	673	107686	41022	14801	5038	1817	678	305	156	86	51	36	19	4	6	2	5	0	3	0	0	0	0	0	0	0
Oligotropha carboxidovorans OM5_chromosome_1	NC_015684.1	Proteobacteria	Alphaproteobacteria	3595748	2246460	0.0421701	42.1701	0.00575374	0.0007495	0.00014406	151633	20689	2695	518	94925	36019	13347	4647	1578	599	288	106	51	37	12	13	7	1	1	0	0	2	0	0	0	0	0	0	0
Thermobacillus composti KWC4_chromosome_1	NC_019897.1	Terrabacteria	Firmicutes	4206343	2547765	0.0421028	42.1028	0.00563007	0.00073247	0.00015595	177099	23682	3081	656	111708	41709	15325	5276	1791	634	305	141	91	41	27	16	13	11	6	2	2	0	1	0	0	0	0	0	0
Martelella mediterranea DSM 17316_chromosome_1	NZ_CP020330.1	Proteobacteria	Alphaproteobacteria	4671477	2920731	0.0421004	42.1004	0.00556269	0.00069464	0.00010746	196671	25986	3245	502	123836	46849	16963	5778	2071	672	261	127	48	23	18	10	3	5	2	2	1	2	0	0	0	0	0	0	0
Rhodothermus marinus DSM 4252_chromosome_1	NC_013501.1	FCB Group	BacteroidetesChlorobi	3261604	2104945	0.0420839	42.0839	0.00511865	0.00061258	9.811e-05	137261	16695	1998	320	88407	32159	11191	3506	1236	442	143	71	37	34	16	10	5	3	1	0	0	0	0	0	0	0	0	0	0
Ruegeria pomeroyi DSS-3_chromosome_1	NC_003911.12	Proteobacteria	Alphaproteobacteria	4109437	2639198	0.0420649	42.0649	0.005565	0.00081325	0.00015623	172863	22869	3342	642	109115	40879	14441	5086	1872	828	340	158	80	36	10	5	2	2	3	1	1	1	1	1	0	0	1	0	0
Cupriavidus metallidurans CH34_chromosome_1	NC_007973.1	Proteobacteria	Betaproteobacteria	3928089	2506918	0.0420594	42.0594	0.00552177	0.00074896	0.00016038	165213	21690	2942	630	104488	39035	14027	4721	1711	601	287	118	87	57	37	20	9	6	4	2	2	1	0	0	0	0	0	0	0
Spiribacter curvatus_chromosome_1	NC_022664.1	Proteobacteria	Gammaproteobacteria	1926631	1230296	0.0420153	42.0153	0.00526567	0.00061299	7.37e-05	80948	10145	1181	142	51732	19071	6788	2176	772	267	79	39	11	7	2	1	2	0	0	0	0	0	1	0	0	0	0	0	0
Coxiella endosymbiont of Amblyomma americanum_chromosome_1	NZ_CP007541.1	Proteobacteria	Gammaproteobacteria	656901	227240	0.0419576	41.9576	0.00533718	0.00065154	0.00011417	27562	3506	428	75	17593	6463	2283	795	267	86	33	20	7	6	2	3	0	0	2	0	2	0	0	0	0	0	0	0	0
Psychroflexus torquis ATCC 700755_chromosome_1	NC_018721.1	FCB Group	BacteroidetesChlorobi	4321832	1492125	0.0419422	41.9422	0.00552798	0.00076565	0.00017678	181267	23891	3309	764	114419	42957	15146	5436	1813	732	256	127	110	77	54	28	29	24	10	16	8	5	11	3	1	1	0	2	2
Pseudomonas fulva 12-X_chromosome_1	NC_015556.1	Proteobacteria	Gammaproteobacteria	4920769	3125262	0.0419298	41.9298	0.00549731	0.00075943	0.00017091	206327	27051	3737	841	130546	48730	17421	5893	2107	789	319	196	122	59	47	40	13	7	5	10	8	4	4	4	0	2	1	0	0
uncultured Termite group 1 bacterium phylotype Rs-D17_chromosome_1	NC_020419.1	Other	Othersubgroups	1125857	396385	0.0419289	41.929	0.00548738	0.00060487	8.793e-05	47206	6178	681	99	29599	11429	4141	1356	448	134	57	13	10	4	5	1	2	4	1	1	1	0	0	0	0	0	0	0	0
Pseudarthrobacter sulfonivorans_chromosome_1	NZ_CP013747.1	Terrabacteria	Actinobacteria	5043757	3261232	0.0418755	41.8755	0.00520564	0.00068719	0.00017784	211210	26256	3466	897	135394	49560	17191	5599	1860	709	305	137	92	79	69	55	42	25	21	16	18	7	10	5	4	6	1	0	0
Chryseobacterium indologenes_chromosome_1	NZ_CP018786.1	FCB Group	BacteroidetesChlorobi	5314748	1906953	0.0418517	41.8517	0.00544052	0.00077276	0.00021412	222431	28915	4107	1138	140822	52694	18572	6236	2204	765	369	232	184	140	93	51	28	13	10	8	4	2	0	2	1	1	0	0	0
Flavobacterium crassostreae_chromosome_1	NZ_CP017688.1	FCB Group	BacteroidetesChlorobi	3027315	1089263	0.0418404	41.8404	0.00567698	0.00080203	0.00021768	126664	17186	2428	659	79036	30442	10926	3832	1290	479	224	101	87	61	49	43	28	14	19	8	10	4	6	2	2	1	0	0	0
Sphingobium chlorophenolicum L-1	NC_015593.1, NC_015594.1	Proteobacteria	Alphaproteobacteria	4449488	2837852	0.0418151	41.8151	0.0106798	0.00145925	0.00029641	186056	23863	3286	648	118411	43782	15439	5138	1949	689	280	116	86	80	33	23	7	3	3	3	0	2	1	2	0	1	1	5	2
Erythrobacter flavus_chromosome_1	NZ_CP022528.1	Proteobacteria	Alphaproteobacteria	3184307	2016211	0.0418147	41.8147	0.00532895	0.00061897	9.264e-05	133151	16969	1971	295	84774	31408	11197	3801	1232	444	142	67	33	22	19	8	3	0	0	1	0	0	0	0	0	0	0	0	0
Komagataeibacter xylinus E25_chromosome_1	NZ_CP004360.1	Proteobacteria	Alphaproteobacteria	3447725	2159729	0.0417757	41.7757	0.00557382	0.00079096	0.00014096	144031	19217	2727	486	90898	33916	12251	4239	1529	712	265	88	62	23	20	8	9	6	1	1	2	0	0	0	0	0	0	0	1
Myroides profundi_chromosome_1	NZ_CP010817.1	FCB Group	BacteroidetesChlorobi	4064534	1375674	0.0417275	41.7275	0.00568724	0.00091892	0.0003164	169603	23116	3735	1286	106764	39723	14257	5124	1746	703	380	232	200	136	107	62	49	42	22	19	9	11	8	4	1	2	2	0	0
Corynebacterium imitans_chromosome_1	NZ_CP009211.1	Terrabacteria	Actinobacteria	2565321	1648539	0.0417071	41.7071	0.0053697	0.00065606	0.00012825	106992	13775	1683	329	67607	25610	9113	2979	996	358	132	75	40	24	23	17	7	3	4	3	1	0	0	0	0	0	0	0	1
Staphylococcus lugdunensis HKU09-01_chromosome_1	NC_013893.1	Terrabacteria	Firmicutes	2658366	900338	0.0416794	41.6794	0.00530062	0.00070231	0.00018884	110799	14091	1867	502	70593	26115	9101	3123	1034	331	148	88	53	47	55	35	17	22	18	10	6	1	1	1	0	0	0	0	1
Corynebacterium urealyticum DSM 7109_chromosome_1	NC_010545.1	Terrabacteria	Actinobacteria	2369219	1520689	0.0416513	41.6513	0.00522999	0.00062552	0.00012367	98681	12391	1482	293	62870	23420	8203	2706	899	290	96	70	36	26	24	16	13	5	4	2	0	1	0	0	0	0	0	0	1
Novosphingobium pentaromativorans US6-1_chromosome_1	NZ_CP009291.1	Proteobacteria	Alphaproteobacteria	3979506	2526937	0.0415755	41.5755	0.00524814	0.00062596	0.00011986	165450	20885	2491	477	105191	39374	13859	4535	1498	516	211	91	73	39	13	26	7	8	2	3	2	1	1	0	0	0	0	0	0
Anaerococcus mediterraneensis_chromosome_1	NZ_LT635772.1	Terrabacteria	Firmicutes	2080215	719307	0.0415346	41.5346	0.00586526	0.00083837	0.00018604	86401	12201	1744	387	53724	20476	7680	2777	983	374	162	91	44	25	18	21	8	9	2	3	2	1	0	0	1	0	0	0	0
Pseudomonas protegens CHA0_chromosome_1	NC_021237.1	Proteobacteria	Gammaproteobacteria	6867980	4353652	0.0415273	41.5273	0.00538091	0.00071025	0.00015041	285209	36956	4878	1033	181102	67151	24015	8063	2830	1015	431	231	128	93	60	39	14	11	7	1	3	5	6	1	2	1	0	0	0
Rhizobium leguminosarum bv, trifolii WSM2304_chromosome_1	NC_011369.1	Proteobacteria	Alphaproteobacteria	4537948	2792242	0.0415196	41.5196	0.00556309	0.00076598	0.00015271	188414	25245	3476	693	118441	44728	16020	5749	2025	758	367	138	68	35	28	22	9	9	5	4	1	2	0	1	2	0	1	1	0
Elusimicrobium minutum Pei191_chromosome_1	NC_010644.1	Other	Othersubgroups	1643562	656638	0.0415135	41.5135	0.00583185	0.00092178	0.00029205	68230	9585	1515	480	42459	16186	5992	2078	742	293	124	92	60	50	40	34	19	19	12	15	6	2	1	3	2	0	1	0	0
Paracoccus aminophilus JCM 7686_chromosome_1	NC_022041.1	Proteobacteria	Alphaproteobacteria	3613807	2290625	0.04151	41.51	0.00528058	0.00065084	0.00010515	150009	19083	2352	380	95441	35485	12642	4089	1463	509	214	87	41	21	9	4	0	0	2	0	2	0	0	0	0	0	0	0	0
Gemmatimonas aurantiaca T-27_chromosome_1	NC_012489.1	Other	Othersubgroups	4636964	2980378	0.0414239	41.4239	0.00533668	0.00069291	0.00013932	192081	24746	3213	646	122024	45311	16087	5446	1914	653	232	143	70	69	50	31	19	8	5	6	4	5	2	0	0	1	0	0	1
Sulfurihydrogenibium azorense Az-Fu1_chromosome_1	NC_012438.1	Other	Othersubgroups	1640877	537433	0.041423	41.423	0.00528315	0.00066062	7.374e-05	67970	8669	1084	121	43100	16201	5626	1959	727	236	82	29	6	2	2	0	0	0	0	0	0	0	0	0	0	0	0	0	0
Streptococcus parauberis KCTC 11537_chromosome_1	NC_015558.1	Terrabacteria	Firmicutes	2143887	762104	0.041422	41.422	0.00545924	0.00088577	0.00026681	88804	11704	1899	572	56370	20730	7327	2478	942	385	184	107	95	64	47	27	20	10	5	5	2	2	1	2	0	0	0	0	0
Ralstonia pickettii 12J	NC_010682.1, NC_010678.1	Proteobacteria	Betaproteobacteria	5244795	3340846	0.0414192	41.4192	0.0105826	0.00128819	0.000235	217235	27530	3402	667	138598	51107	18014	6114	2059	676	315	155	94	40	34	11	12	5	0	1	0	0	0	0	0	0	0	0	0
Sulfurimonas denitrificans DSM 1251_chromosome_1	NC_007575.1	Proteobacteria	Deltaepsilon subdivisions	2201561	758701	0.0413834	41.3834	0.00545295	0.00069632	0.00010992	91108	12005	1533	242	57519	21584	7782	2690	950	341	132	51	24	17	11	3	3	1	0	0	0	0	0	0	0	0	0	0	0
Serratia rubidaea_chromosome_1	NZ_CP014474.1	Proteobacteria	Gammaproteobacteria	4922834	2914446	0.0413802	41.3802	0.00561526	0.0007971	0.00016149	203708	27643	3924	795	127811	48254	17462	6257	2248	881	388	185	109	60	28	12	5	4	0	3	1	0	0	0	0	0	0	0	0
Leptospira biflexa serovar Patoc strain 'Patoc 1 (Paris)'	NC_010602.1, NC_010843.1	Spirochaetes	Spirochaetia	3877332	1509130	0.0376287	37.6287	0.00954959	0.00119742	0.00019197	145899	18989	2396	368	92511	34399	12345	4248	1487	541	193	82	52	21	7	7	5	0	1	0	0	0	0	0	0	0	0	0	0
Bradyrhizobium icense_chromosome_1	NZ_CP016428.1	Proteobacteria	Alphaproteobacteria	8322773	5162226	0.0412973	41.2973	0.00549024	0.00068667	0.00011354	343708	45694	5715	945	216760	81254	29799	10180	3428	1342	521	227	107	43	14	15	7	6	3	1	0	0	0	0	0	0	0	1	0
Nitrobacter winogradskyi Nb-255_chromosome_1	NC_007406.1	Proteobacteria	Alphaproteobacteria	3402093	2110965	0.0412955	41.2955	0.00550896	0.00074954	0.00014726	140491	18742	2550	501	88795	32954	11992	4200	1412	637	239	97	46	46	17	17	19	5	6	5	1	0	1	1	0	1	0	0	0
Lactobacillus gasseri ATCC 33323 = JCM 1131_chromosome_1	NC_008530.1	Terrabacteria	Firmicutes	1894360	667944	0.0412831	41.2831	0.00554382	0.00083089	0.00025919	78205	10502	1574	491	49354	18349	6622	2306	783	300	137	109	77	59	38	34	16	11	4	5	0	0	1	0	0	0	0	0	0
Elizabethkingia anophelis NUHP1_chromosome_1	NZ_CP007547.1	FCB Group	BacteroidetesChlorobi	4369828	1556639	0.0412495	41.2495	0.00547802	0.00082772	0.00023113	180253	23938	3617	1010	113475	42840	15010	5311	1908	699	342	189	123	124	77	57	43	18	12	7	4	4	2	2	1	4	1	0	0
Ornithobacterium rhinotracheale DSM 15997_chromosome_1	NC_018016.1	FCB Group	BacteroidetesChlorobi	2399175	892916	0.041235	41.235	0.00559442	0.00087322	0.00025717	98930	13422	2095	617	61939	23569	8416	2911	1101	377	183	133	99	72	45	38	20	10	5	3	7	1	1	0	0	0	0	0	0
Desulfovibrio fairfieldensis_chromosome_1	NZ_CP014229.1	Proteobacteria	Deltaepsilon subdivisions	3699310	2252880	0.0412236	41.2236	0.00545967	0.00086557	0.00026978	152499	20197	3202	998	96757	35545	12623	4372	1584	620	322	216	134	113	63	33	35	21	22	9	8	8	3	4	0	2	0	1	4
Martelella endophytica_chromosome_1	NZ_CP010803.1	Proteobacteria	Alphaproteobacteria	4817335	2993347	0.0412047	41.2047	0.00534964	0.00066593	0.00011064	198497	25771	3208	533	125756	46970	16891	5672	1978	697	278	112	65	32	13	15	4	10	3	1	0	0	0	0	0	0	0	0	0
Dialister pneumosintes_chromosome_1	NZ_CP017037.1	Terrabacteria	Firmicutes	1274073	448349	0.0411892	41.1892	0.00560486	0.00092381	0.00034221	52478	7141	1177	436	32871	12466	4452	1512	523	218	97	80	47	36	40	32	21	23	11	15	14	3	2	6	4	1	0	1	0
Thioclava nitratireducens_chromosome_1	NZ_CP019437.1	Proteobacteria	Alphaproteobacteria	3910681	2503624	0.0411113	41.1113	0.00506945	0.00061294	0.00011916	160773	19825	2397	466	103412	37536	13095	4333	1457	474	226	138	54	25	9	5	4	0	0	0	0	2	1	1	0	1	0	0	0
Gemmatimonas phototrophica_chromosome_1	NZ_CP011454.1	Other	Othersubgroups	4716552	3035979	0.0411078	41.1078	0.00532232	0.00068376	0.00013569	193887	25103	3225	640	123609	45175	16332	5546	1981	604	267	119	66	60	44	24	23	14	9	3	3	3	0	1	1	0	0	1	2
Pannonibacter phragmitetus_chromosome_1	NZ_CP013068.1	Proteobacteria	Alphaproteobacteria	5318696	3368728	0.0410917	41.0917	0.00532875	0.00071785	0.00014928	218554	28342	3818	794	138877	51335	18248	6276	2215	809	326	202	89	61	61	28	12	7	3	1	1	1	1	0	1	0	0	0	0
Comamonas testosteroni TK102_chromosome_1	NZ_CP006704.1	Proteobacteria	Betaproteobacteria	6062703	3751133	0.041081	41.081	0.00545483	0.00076896	0.00015736	249062	33071	4662	954	157253	58738	21079	7330	2712	996	417	215	127	89	45	21	13	12	8	3	2	0	1	0	1	0	0	0	0
Alcanivorax pacificus W11-5_chromosome_1	NZ_CP004387.1	Proteobacteria	Gammaproteobacteria	4168427	2609371	0.0410476	41.0476	0.00539484	0.00076264	0.00015258	171104	22488	3179	636	108685	39931	14356	4953	1854	689	293	164	61	52	21	16	10	11	2	1	1	1	1	0	0	0	0	0	2
Lactobacillus acetotolerans_chromosome_1	NZ_AP014808.1	Terrabacteria	Firmicutes	1704859	626024	0.0410362	41.0362	0.00550837	0.00082118	0.00026923	69961	9391	1400	459	44110	16460	5934	2057	686	255	131	93	70	61	55	23	8	9	7	0	1	0	0	1	0	0	0	0	0
Desulfurobacterium thermolithotrophum DSM 11699_chromosome_1	NC_015185.1	Other	Othersubgroups	1541968	538895	0.0410235	41.0236	0.00542489	0.00065371	8.69e-05	63257	8365	1008	134	39850	15042	5373	1984	644	230	71	36	13	7	5	1	1	0	0	0	0	0	0	0	0	0	0	0	0
Nitrobacter hamburgensis X14_chromosome_1	NC_007964.1	Proteobacteria	Alphaproteobacteria	4406967	2719705	0.041006	41.006	0.00542958	0.00072658	0.00011573	180712	23928	3202	510	114036	42748	15411	5315	1947	745	231	113	58	42	21	14	11	6	3	1	3	3	2	0	0	1	1	0	0
Capnocytophaga canimorsus Cc5_chromosome_1	NC_015846.1	FCB Group	BacteroidetesChlorobi	2571406	928519	0.040985	40.985	0.00535194	0.00074901	0.00020611	105389	13762	1926	530	66620	25007	8890	2946	1037	359	146	97	80	48	35	32	30	22	13	9	7	6	2	0	0	0	1	1	1
Thermoanaerobacterium thermosaccharolyticum DSM 571_chromosome_1	NC_014410.1	Terrabacteria	Firmicutes	2785752	950290	0.0409785	40.9785	0.00543875	0.00079045	0.0001942	114156	15151	2202	541	72282	26723	9602	3347	1163	498	219	113	63	58	30	17	13	14	4	6	2	0	2	0	0	0	0	1	4
Dictyoglomus thermophilum H-6-12_chromosome_1	NC_011297.1	Other	Othersubgroups	1959987	661319	0.0409737	40.9737	0.0053582	0.00070103	0.00013112	80308	10502	1374	257	50842	18964	6799	2329	819	298	107	53	44	18	11	13	5	3	1	0	1	1	0	0	0	0	0	0	0
Paraburkholderia rhizoxinica HKI 454_chromosome_1	NC_014722.1	Proteobacteria	Betaproteobacteria	2755309	1686529	0.0409609	40.9609	0.0052691	0.00067433	0.00012848	112860	14518	1858	354	71673	26669	9388	3272	1103	401	152	85	53	27	13	8	7	2	3	0	2	1	0	1	0	0	0	0	0
Cellulophaga baltica 18_chromosome_1	NZ_CP009976.1	FCB Group	BacteroidetesChlorobi	4635105	1607501	0.0409367	40.9367	0.00533084	0.00073828	0.00018662	189746	24709	3422	865	120601	44436	15830	5457	1851	706	273	161	112	103	74	49	34	22	16	12	6	1	0	1	1	0	0	0	0
Mycobacteroides chelonae CCUG 47445_chromosome_1	NZ_CP007220.1	Terrabacteria	Actinobacteria	5029817	3215067	0.0409321	40.9321	0.00510058	0.00060797	0.00010835	205881	25655	3058	545	131966	48260	16970	5627	1874	639	264	101	57	48	22	19	10	14	4	4	2	0	0	0	0	0	0	0	0
Bartonella clarridgeiae 73_chromosome_1	NC_014932.1	Proteobacteria	Alphaproteobacteria	1522743	544029	0.0409314	40.9314	0.00541326	0.00069152	0.00010901	62328	8243	1053	166	39311	14774	5333	1857	651	236	89	40	14	15	4	3	1	0	0	0	0	0	0	0	0	0	0	0	0
Rhizobium etli CFN 42_chromosome_1	NC_007761.1	Proteobacteria	Alphaproteobacteria	4381608	2684707	0.040888	40.888	0.00541833	0.00071777	0.00012279	179155	23741	3145	538	113387	42027	15221	5375	1906	701	272	132	58	32	17	9	5	4	2	2	2	2	0	0	0	1	0	0	0
Methylococcus capsulatus str, Bath_chromosome_1	NC_002977.6	Proteobacteria	Gammaproteobacteria	3304561	2101189	0.0408868	40.8868	0.00501519	0.00061612	9.199e-05	135113	16573	2036	304	86895	31645	10871	3666	1287	445	175	59	34	18	7	4	4	3	0	0	0	0	0	0	0	0	0	0	0
Coriobacterium glomerans PW2_chromosome_1	NC_015389.1	Terrabacteria	Actinobacteria	2115681	1277733	0.040854	40.854	0.00538125	0.00072364	0.00017016	86434	11385	1531	360	54595	20454	7324	2530	826	345	156	82	46	32	20	7	8	4	4	1	0	0	0	0	0	0	0	4	11
Adlercreutzia equolifaciens DSM 19450_chromosome_1	NC_022567.1	Terrabacteria	Actinobacteria	2862526	1816538	0.0408105	40.8105	0.00497428	0.00062986	0.00015406	116821	14239	1803	441	74845	27737	9452	2984	972	390	189	90	64	30	28	15	6	4	3	3	2	4	1	1	1	0	0	0	0
Erythrobacter litoralis HTCC2594_chromosome_1	NC_007722.1	Proteobacteria	Alphaproteobacteria	3052398	1925101	0.0407214	40.7214	0.00506913	0.00056382	8.878e-05	124298	15473	1721	271	79550	29275	10400	3352	1060	390	143	73	24	11	11	5	3	0	0	1	0	0	0	0	0	0	0	0	0
Corynebacterium efficiens YS-314_chromosome_1	NC_004369.1	Terrabacteria	Actinobacteria	3147090	1987071	0.0407135	40.7135	0.00524993	0.00069874	0.00016205	128129	16522	2199	510	81279	30328	10696	3627	1267	422	151	99	50	47	41	31	32	21	15	5	7	5	1	2	1	2	0	0	0
Lactobacillus helveticus_chromosome_1	NZ_CP012381.1	Terrabacteria	Firmicutes	2160583	795302	0.0407085	40.7085	0.00538003	0.00084468	0.00026798	87954	11624	1825	579	55556	20774	7353	2446	893	353	161	130	95	64	45	33	24	12	5	4	2	0	1	1	1	0	0	0	0
Lactobacillus gallinarum_chromosome_1	NZ_CP012890.1	Terrabacteria	Firmicutes	2317164	853260	0.0407071	40.7071	0.00533842	0.00084241	0.00025937	94325	12370	1952	601	59521	22434	7649	2769	918	433	169	150	100	63	39	35	23	8	5	2	2	3	1	0	0	0	0
Bordetella holmesii ATCC 51541_chromosome_1	NZ_CP007494.1	Proteobacteria	Betaproteobacteria	3699674	2319271	0.040699	40.699	0.00537561	0.00073736	0.00016812	150573	19888	2728	622	95377	35308	12726	4434	1490	616	308	138	52	47	37	22	6	4	4	2	1	0	0	0	0	0	0	0	1
Ezakiella massiliensis_chromosome_1	NZ_LT635475.1	Terrabacteria	Firmicutes	1741785	639071	0.0406893	40.6893	0.00555178	0.00081124	0.00017626	70872	9670	1413	307	44470	16732	6055	2202	801	305	144	72	37	25	13	7	4	1	3	0	0	0	0	0	1	0	0	0	1
Sulfurimonas autotrophica DSM 16294_chromosome_1	NC_014506.1	Proteobacteria	Deltaepsilon subdivisions	2153198	758696	0.0406837	40.6837	0.00521782	0.00066924	0.00011982	87600	11235	1441	258	55522	20843	7334	2460	867	316	134	57	34	11	11	7	2	1	0	0	0	0	0	0	1	0	0	0	0
Thermodesulfobacterium commune DSM 2178_chromosome_1	NZ_CP008796.1	Other	Othersubgroups	1764045	652273	0.0406781	40.6781	0.00540066	0.00072957	0.00011111	71758	9527	1287	196	44795	17436	6123	2117	796	295	102	49	13	9	5	7	3	4	2	1	0	1	0	0	0	0	0	0	0
Wolbachia endosymbiont of Drosophila simulans wNo_chromosome_1	NC_021084.1	Proteobacteria	Alphaproteobacteria	1301823	442758	0.0406476	40.6476	0.00504216	0.00063373	0.00010447	52916	6564	825	136	33784	12568	4302	1437	509	180	65	36	17	6	4	5	2	1	0	0	0	0	0	0	0	0	0	0	0
Aequorivita sublithincola DSM 14238_chromosome_1	NC_018013.1	FCB Group	BacteroidetesChlorobi	3520671	1274174	0.0406411	40.6411	0.00519532	0.00071038	0.0001673	143084	18291	2501	589	90855	33938	11757	4033	1406	506	213	132	73	48	43	22	19	12	4	6	5	4	2	1	1	1	1	1	1
Kiritimatiella glycovorans_chromosome_1	NZ_CP010904.1	Other	Othersubgroups	2949723	1867445	0.0406357	40.6357	0.00522659	0.00062243	9.289e-05	119864	15417	1836	274	76065	28382	10051	3530	1172	390	141	63	27	17	4	13	1	3	1	0	1	0	2	0	1	0	0	0	0
Cutibacterium avidum 44067_chromosome_1	NC_021064.1	Terrabacteria	Actinobacteria	2526138	1603635	0.0406118	40.6118	0.00504486	0.00067376	0.00018487	102591	12744	1702	467	65540	24307	8344	2698	926	309	144	77	67	46	43	27	25	15	7	4	4	2	1	0	0	0	2	5	2
Thermomicrobium roseum DSM 5159_chromosome_1	NC_011959.1	Terrabacteria	Chloroflexi	2003006	1274852	0.040597	40.597	0.0051213	0.00065252	0.00012631	81316	10258	1307	253	51902	19156	6622	2329	778	276	112	59	26	28	10	10	3	2	1	0	1	1	0	0	0	0	0	0	0
Staphylococcus condimenti_chromosome_1	NZ_CP015114.1	Terrabacteria	Firmicutes	2659676	923051	0.0405963	40.5963	0.00529914	0.00078769	0.00021732	107973	14094	2095	578	68607	25272	8997	3002	1065	452	173	132	73	69	41	27	21	14	5	12	5	3	1	2	0	0	0	0	0
Rhizobium leguminosarum bv, trifolii WSM1689_chromosome_1	NZ_CP007045.1	Proteobacteria	Alphaproteobacteria	4854518	2966148	0.0405859	40.5859	0.00539765	0.00072345	0.0001271	197025	26203	3512	617	124350	46472	16814	5877	2109	786	299	132	74	57	20	7	11	7	1	3	1	3	1	1	0	0	0	0	0
Deinococcus geothermalis DSM 11300_chromosome_1	NC_008025.1	Terrabacteria	Deinococcus-Thermus	2467205	1644052	0.0405438	40.5438	0.00441025	0.00041829	7.498e-05	100030	10881	1032	185	65641	23508	7640	2209	630	217	79	50	22	14	7	3	6	2	0	1	1	0	0	0	0	0	0	0	0
Caldimicrobium thiodismutans_chromosome_1	NZ_AP014945.1	Other	Othersubgroups	1814952	695055	0.0405228	40.5228	0.0052938	0.00064795	8.761e-05	73547	9608	1176	159	46397	17542	6205	2227	732	285	93	38	22	3	3	0	0	0	0	0	0	0	0	0	0	0	0	0	0
Maricaulis maris MCS10_chromosome_1	NC_008347.1	Proteobacteria	Alphaproteobacteria	3368780	2113156	0.0405224	40.5224	0.00502793	0.0005925	0.00010894	136511	16938	1996	367	87495	32078	11257	3685	1203	426	170	82	55	30	18	6	2	1	1	2	0	0	0	0	0	0	0	0	0
Lactobacillus kunkeei_chromosome_1	NZ_CP012920.1	Terrabacteria	Firmicutes	1614522	595193	0.040521	40.521	0.00566483	0.00090925	0.00029668	65422	9146	1468	479	40748	15528	5642	2036	706	283	110	93	69	72	49	41	25	11	3	4	0	2	0	0	0	0	0	0	0
Riemerella anatipestifer ATCC 11845 = DSM 15868_chromosome_1	NC_017045.1	FCB Group	BacteroidetesChlorobi	2164087	757539	0.0404679	40.4679	0.00515598	0.0007167	0.00019731	87576	11158	1551	427	55772	20646	7247	2360	805	319	145	78	47	58	38	22	14	10	6	5	2	2	0	0	0	0	0	0	0
Carnobacterium maltaromaticum LMA28_chromosome_1	NC_019425.2	Terrabacteria	Firmicutes	3650416	1260353	0.0404658	40.4658	0.00524488	0.00079909	0.00025422	147717	19146	2917	928	93977	34594	12149	4080	1436	553	207	143	101	90	82	68	56	50	43	21	29	13	7	6	3	5	3	0	0
Methyloceanibacter caenitepidi_chromosome_1	NZ_AP014648.1	Proteobacteria	Alphaproteobacteria	3424964	2152327	0.0404617	40.4617	0.00507597	0.00058044	8.117e-05	138580	17385	1988	278	88739	32456	11490	3907	1310	400	159	62	34	13	6	3	0	0	1	0	0	0	0	0	0	0	0	0	0
Oenococcus oeni PSU-1_chromosome_1	NC_008528.1	Terrabacteria	Firmicutes	1780517	674618	0.0404152	40.4152	0.00532317	0.00077225	0.00016624	71960	9478	1375	296	45661	16821	6024	2079	786	293	130	67	35	15	15	13	5	7	5	1	1	0	1	0	0	0	0	0	0
Campylobacter iguaniorum_chromosome_1	NZ_CP009043.1	Proteobacteria	Deltaepsilon subdivisions	1684608	603949	0.040388	40.388	0.00539769	0.00074261	0.00015731	68038	9093	1251	265	42542	16403	5835	2007	720	266	118	67	31	16	16	3	5	3	2	0	3	0	0	1	0	0	0	0	0
Ferroplasma acidarmanus fer1_chromosome_1	NC_021592.1	Other	Othersubgroups	1935211	705689	0.0403749	40.3749	0.0051152	0.00056686	4.961e-05	78134	9899	1097	96	49959	18276	6581	2221	718	283	61	24	7	3	0	1	0	0	0	0	0	0	0	0	0	0	0	0	0
Vagococcus teuberi_chromosome_1	NZ_CP017267.1	Terrabacteria	Firmicutes	2169060	740206	0.0403737	40.3737	0.00523406	0.00080357	0.00025218	87573	11353	1743	547	55596	20624	7189	2421	867	329	165	107	71	58	41	26	25	16	22	4	3	2	1	2	0	3	1	1	5
Helicobacter cetorum MIT 99-5656_chromosome_1	NC_017735.1	Proteobacteria	Deltaepsilon subdivisions	1833666	652023	0.0403689	40.3689	0.00520051	0.00067079	9.489e-05	74023	9536	1230	174	46842	17645	6163	2143	773	283	93	44	18	5	7	3	0	2	0	0	0	1	0	0	0	0	0	0	1
Leisingera methylohalidivorans DSM 14336_chromosome_1	NC_023135.1	Proteobacteria	Alphaproteobacteria	4144900	2585133	0.0403197	40.3197	0.00505103	0.00066371	0.00013728	167121	20936	2751	569	106979	39206	13705	4480	1596	586	258	138	80	35	21	7	13	6	5	3	2	1	0	0	0	0	0	0	0
Pluralibacter gergoviae_chromosome_1	NZ_CP009450.1	Proteobacteria	Gammaproteobacteria	5489680	3244706	0.0402896	40.2896	0.00536734	0.00075323	0.00015739	221177	29465	4135	864	139612	52100	18809	6521	2288	983	404	209	122	62	33	16	6	3	6	2	1	0	0	0	0	0	0	0	0
Flavonifractor plautii_chromosome_1	NZ_CP015406.2	Terrabacteria	Firmicutes	3818478	2325662	0.0402873	40.2873	0.00554802	0.00096112	0.00036847	153836	21185	3670	1407	96810	35841	13008	4507	1575	688	331	274	191	153	136	102	68	58	36	22	10	6	6	7	2	1	2
Xanthomonas fragariae_chromosome_1	NZ_CP016830.1	Proteobacteria	Gammaproteobacteria	4232635	2636806	0.0402697	40.2697	0.00515778	0.00066767	0.00014294	170447	21831	2826	605	108465	40151	14311	4694	1612	609	294	119	67	52	28	19	4	11	4	3	1	0	2	0	0	1	0	0	1
Herbaspirillum hiltneri N3_chromosome_1	NZ_CP011409.1	Proteobacteria	Betaproteobacteria	4965474	3016833	0.0402592	40.2592	0.00518158	0.00070124	0.00016272	199906	25729	3482	808	126980	47197	16611	5636	1953	721	329	169	108	72	48	23	19	16	4	7	6	3	1	1	2	0	0	0	0
Parvibaculum lavamentivorans DS-1_chromosome_1	NC_009719.1	Proteobacteria	Alphaproteobacteria	3914745	2439986	0.0402555	40.2555	0.00515359	0.00064193	0.00011342	157590	20175	2513	444	100249	37166	13087	4575	1509	560	212	120	42	39	9	6	6	0	2	3	4	1	0	0	0	0	0	0	0
Hyphomicrobium denitrificans ATCC 51888_chromosome_1	NC_014313.1	Proteobacteria	Alphaproteobacteria	3638969	2212945	0.0402323	40.2323	0.00521521	0.00061006	0.0001025	146404	18978	2220	373	93165	34261	12579	4179	1348	499	210	80	43	16	14	7	1	1	1	0	0	0	0	0	0	0	0	0	0
Thermoanaerobacter italicus Ab9_chromosome_1	NC_013921.1	Terrabacteria	Firmicutes	2451061	836915	0.0402254	40.2254	0.00516756	0.0007409	0.0001991	98595	12666	1816	488	62488	23441	8082	2768	1013	315	183	98	63	39	26	24	21	15	12	2	2	1	1	1	0	0	0	0	0
Petrotoga mobilis SJ95_chromosome_1	NC_010003.1	Thermotogae	Thermotogae	2169548	740319	0.0402148	40.2148	0.00516052	0.00066788	0.00013413	87248	11196	1449	291	55399	20653	7312	2435	838	320	134	58	38	25	12	10	5	4	2	2	0	0	1	0	0	0	0	0	0
Neorhizobium galegae bv, orientalis str, HAMBI 540_chromosome_1	NZ_HG938353.1	Proteobacteria	Alphaproteobacteria	4647962	2857613	0.0401647	40.1647	0.0051188	0.00062587	0.00011317	186684	23792	2909	526	119158	43734	15514	5369	1719	664	262	126	58	32	22	13	4	6	0	2	0	1	0	0	0	0	0	0	0
Vagococcus penaei_chromosome_1	NZ_CP019609.1	Terrabacteria	Firmicutes	2365304	829208	0.0401458	40.1458	0.00525091	0.00082442	0.00027354	94957	12420	1950	647	60472	22065	7886	2584	933	370	162	101	66	60	58	44	39	44	24	25	12	7	1	2	1	1	0	4	3
Vitreoscilla filiformis_chromosome_1	NZ_CP022423.1	Proteobacteria	Betaproteobacteria	3464895	2199855	0.0401068	40.1068	0.00514099	0.00061705	9.091e-05	138966	17813	2138	315	88439	32714	11712	3963	1360	463	189	60	36	13	4	5	4	3	1	0	0	0	0	0	0	0	0	0	0
Steroidobacter denitrificans_chromosome_1	NZ_CP011971.1	Proteobacteria	Gammaproteobacteria	3467246	2137961	0.0400894	40.0894	0.00505214	0.00063191	0.00010729	139000	17517	2191	372	88806	32677	11360	3966	1332	487	169	88	43	12	16	4	3	4	3	0	0	1	1	0	0	3	3	5	17
Stanieria cyanosphaera PCC 7437_chromosome_1	NC_019748.1	Terrabacteria	CyanobacteriaMelainabacteria	5041209	1812479	0.0400618	40.0618	0.00492541	0.00056455	9.204e-05	201960	24830	2846	464	129508	47622	16537	5447	1864	518	189	130	81	27	12	12	5	0	2	2	1	0	0	2	0	1	0	0	0
Halothermothrix orenii H 168_chromosome_1	NC_011899.1	Terrabacteria	Firmicutes	2578146	976684	0.0400342	40.0342	0.00536704	0.00078855	0.00017416	103214	13837	2033	449	64939	24438	8749	3055	1144	440	207	99	59	39	14	13	6	4	4	2	1	1	0	0	0	0	0	1	5
Rhodomicrobium vannielii ATCC 17100_chromosome_1	NC_014664.1	Proteobacteria	Alphaproteobacteria	4014469	2498944	0.0400319	40.0319	0.00476427	0.00051638	7.498e-05	160707	19126	2073	301	103733	37848	12957	4096	1314	458	158	76	36	14	11	3	1	1	0	1	0	0	0	0	0	0	0	0	0
Campylobacter concisus_chromosome_1	NZ_CP012541.1	Proteobacteria	Deltaepsilon subdivisions	1840041	692132	0.0399986	39.9986	0.00537434	0.00068368	0.00012989	73599	9889	1258	239	46319	17391	6462	2169	735	284	114	62	27	17	4	6	4	1	2	1	1	0	0	0	0	0	0	0	0
Nonlabens dokdonensis DSW-6_chromosome_1	NC_020156.1	FCB Group	BacteroidetesChlorobi	3914632	1382464	0.0399716	39.9716	0.0052337	0.00076508	0.00019159	156474	20488	2995	750	100061	35925	13217	4276	1544	701	302	164	73	59	42	33	38	18	9	7	1	1	0	2	0	1	0	0	0
Edwardsiella anguillarum ET080813_chromosome_1	NZ_CP006664.1	Proteobacteria	Gammaproteobacteria	4200387	2466404	0.0399458	39.9458	0.0052888	0.00077279	0.00016213	167788	22215	3246	681	106131	39442	13994	4975	1802	763	334	168	69	57	29	11	12	1	0	0	0	0	0	0	0	0	0	0	0
Erythrobacter gangjinensis	NZ_CP018097.1, NZ_CP018098.1	Proteobacteria	Alphaproteobacteria	2724951	1708896	0.039935	39.935	0.00970468	0.00111873	0.00016474	108821	13288	1481	214	69730	25803	8878	2929	925	342	92	49	32	19	7	8	1	2	2	1	1	0	0	0	0	0	0	0	0
Cobetia marina_chromosome_1	NZ_CP017114.1	Proteobacteria	Gammaproteobacteria	4176400	2607878	0.0399258	39.9258	0.00509865	0.00075759	0.00024758	166746	21294	3164	1034	106518	38934	13642	4488	1594	536	263	171	104	116	105	63	44	41	50	20	18	17	6	10	2	2	1	0	1
Wolbachia endosymbiont strain TRS of Brugia malayi_chromosome_1	NC_006833.1	Proteobacteria	Alphaproteobacteria	1080084	369162	0.0399256	39.9256	0.00502368	0.00060458	9.444e-05	43123	5426	653	102	27572	10125	3508	1265	404	147	52	26	9	8	4	1	1	0	1	0	0	0	0	0	0	0	0	0	0
Serratia marcescens subsp, marcescens Db11_chromosome_1	NZ_HG326223.1	Proteobacteria	Gammaproteobacteria	5113802	3043306	0.0399085	39.9085	0.00527005	0.00071532	0.00013688	204084	26950	3658	700	128669	48465	17206	6086	2140	818	348	169	91	52	22	11	3	1	2	1	0	0	0	0	0	0	0	0	0
Brevibacterium aurantiacum_chromosome_1	NZ_CP017150.1	Terrabacteria	Actinobacteria	4209935	2636798	0.0399065	39.9065	0.00502644	0.00062566	0.00014727	168004	21161	2634	620	107563	39280	14008	4519	1514	500	178	103	66	49	49	49	33	28	19	11	8	7	4	6	2	2	1	1	8
Thermoanaerobacter wiegelii Rt8,B1_chromosome_1	NC_015958.1	Terrabacteria	Firmicutes	2785056	956432	0.0398811	39.8811	0.00515286	0.00076982	0.00020969	111071	14351	2144	584	70502	26218	9054	3153	1120	440	199	96	50	37	36	36	25	29	13	20	5	2	11	2	1	1	0	0	0
Zunongwangia profunda SM-A87_chromosome_1	NC_014041.1	FCB Group	BacteroidetesChlorobi	5128187	1857348	0.0398572	39.8572	0.00516303	0.00071507	0.00016302	204395	26477	3667	836	129880	48038	17079	5731	2046	785	314	172	102	77	44	35	20	24	10	7	15	3	1	5	4	0	1	0	2
Nonlabens sediminis_chromosome_1	NZ_CP019342.1	FCB Group	BacteroidetesChlorobi	2835711	1005448	0.0398531	39.8531	0.00525688	0.00081602	0.00021652	113012	14907	2314	614	72069	26036	9424	3169	1229	471	221	107	96	76	34	37	23	8	6	1	2	2	0	1	0	0	0	0	0
Acholeplasma brassicae_chromosome_1	NC_022549.1	Terrabacteria	Tenericutes	1877792	671683	0.0398234	39.8234	0.00532168	0.00076792	0.00017254	74780	9993	1442	324	47198	17589	6286	2265	768	350	162	63	40	24	11	10	7	3	1	0	2	0	0	1	0	0	0	0	0
Endomicrobium proavitum_chromosome_1	NZ_CP009498.1	Other	Othersubgroups	1588979	625130	0.0398193	39.8193	0.0054299	0.00070674	0.0001523	63272	8628	1123	242	39445	15199	5512	1993	638	243	85	38	22	21	17	21	7	6	5	7	3	3	2	0	2	2	1	0	0
Altererythrobacter atlanticus_chromosome_1	NZ_CP011452.2	Proteobacteria	Alphaproteobacteria	3386291	2096061	0.0398164	39.8164	0.00499278	0.00058294	9.863e-05	134830	16907	1974	334	86116	31807	11194	3739	1230	410	159	71	42	36	19	5	1	1	0	0	0	0	0	0	0	0	0	0	0
Calditerrivibrio nitroreducens DSM 19672_chromosome_1	NC_014758.1	Other	Othersubgroups	2157835	771489	0.0397792	39.7792	0.00497906	0.00063026	8.249e-05	85837	10744	1360	178	54799	20294	7097	2287	889	293	95	36	21	12	5	1	2	3	2	0	0	0	0	0	0	0	0	0	1
Marivirga tractuosa DSM 4126_chromosome_1	NC_014759.1	FCB Group	BacteroidetesChlorobi	4511574	1602160	0.0397267	39.7267	0.00507694	0.00066784	0.00014673	179230	22905	3013	662	114625	41700	14768	5124	1730	621	288	127	107	54	33	21	14	9	2	3	1	1	2	0	0	0	0	0	0
Rhodococcus erythropolis CCM2595_chromosome_1	NC_022115.1	Terrabacteria	Actinobacteria	6281198	3922816	0.0397219	39.7219	0.00498122	0.00064319	0.00016685	249501	31288	4040	1048	160234	57979	20443	6805	2210	782	269	139	120	94	75	86	72	40	33	30	35	21	15	9	7	1	2	0	0
Thiocystis violascens DSM 198_chromosome_1	NC_018012.1	Proteobacteria	Gammaproteobacteria	5017071	3141035	0.0396714	39.6714	0.0049802	0.00059018	9.926e-05	199034	24986	2961	498	127379	46669	16500	5525	1831	632	250	109	61	29	17	10	8	1	1	2	0	1	3	0	2	2	0	0	2
Cellulosilyticum lentocellum DSM 5427_chromosome_1	NC_015275.1	Terrabacteria	Firmicutes	4714237	1618145	0.0396592	39.6592	0.00501523	0.00074158	0.00023991	186963	23643	3496	1131	119874	43446	15021	5126	1750	615	288	143	107	115	76	75	57	59	38	48	25	25	20	14	10	10	6	8	7
Acinetobacter defluvii_chromosome_1	NZ_CP029397.1	Proteobacteria	Gammaproteobacteria	3354033	1273191	0.0396478	39.6478	0.00538456	0.00088133	0.00026237	132980	18060	2956	880	83759	31161	11213	3891	1504	572	312	221	148	102	45	30	15	5	1	0	0	1	0	0	0	0	0	0	0
Caldicellulosiruptor bescii DSM 6725_chromosome_1	NC_012034.1	Terrabacteria	Firmicutes	2919718	1026937	0.0396299	39.6299	0.00506385	0.00065315	0.00015207	115708	14785	1907	444	73502	27421	9677	3201	1065	398	183	92	57	35	28	23	10	5	6	3	1	1	0	0	0	0	0	2	3
Geobacter pickeringii_chromosome_1	NZ_CP009788.1	Proteobacteria	Deltaepsilon subdivisions	3618700	2253462	0.0396231	39.6231	0.00495731	0.00060989	0.00013375	143384	17939	2207	484	92010	33435	11916	3816	1287	436	198	103	65	40	28	19	7	10	4	4	3	1	1	1	0	0	0	0	0
Filifactor alocis ATCC 35896_chromosome_1	NC_016630.1	Terrabacteria	Firmicutes	1931012	684456	0.0396181	39.6181	0.00515895	0.00070481	0.00016002	76503	9962	1361	309	48485	18056	6461	2140	759	293	129	51	47	18	19	18	10	9	7	0	0	0	1	0	0	0	0	0	0
Cardinium endosymbiont cEper1 of Encarsia pergandiella_chromosome_1	NC_018605.1	FCB Group	BacteroidetesChlorobi	887130	324891	0.0395962	39.5962	0.00511086	0.00065267	0.00012512	35127	4534	579	111	22320	8273	2958	997	336	132	53	21	24	1	3	4	1	0	2	0	1	0	0	0	0	1	0	0	0
Streptococcus uberis 0140J_chromosome_1	NC_012004.1	Terrabacteria	Firmicutes	1852352	678549	0.0395951	39.5951	0.00508975	0.00080816	0.00027155	73344	9428	1497	503	46885	17031	5959	1972	714	280	144	105	79	67	48	24	14	11	4	4	1	1	1	0	0	0	0	2	5
Hungateiclostridium clariflavum DSM 19732_chromosome_1	NC_016627.1	Terrabacteria	Firmicutes	4897678	1749312	0.0395577	39.5577	0.0051649	0.00074117	0.00017886	193741	25296	3630	876	122819	45626	16229	5437	2013	741	304	181	120	77	68	35	20	28	17	9	6	2	3	1	2	1	1	0	0
Desulfuromonas soudanensis_chromosome_1	NZ_CP010802.1	Proteobacteria	Deltaepsilon subdivisions	3958620	2422327	0.0395256	39.5256	0.00503686	0.00068761	0.00019022	156467	19939	2722	753	99546	36982	12840	4377	1452	517	247	147	105	61	47	34	25	29	16	11	12	12	3	2	1	1	0	0	0
Leuconostoc gelidum subsp, gasicomitatum LMG 18811_chromosome_1	NC_014319.1	Terrabacteria	Firmicutes	1954080	716429	0.0395183	39.5183	0.00501054	0.00077735	0.00025639	77222	9791	1519	501	49697	17734	6141	2131	710	308	133	88	57	47	32	24	16	17	15	18	15	10	1	8	5	4	5	0	1
Actinotignum schaalii_chromosome_1	NZ_CP008802.1	Terrabacteria	Actinobacteria	2159306	1342911	0.0395099	39.5099	0.00489463	0.00058908	0.00014634	85314	10569	1272	316	54179	20566	6985	2312	729	227	111	49	40	30	28	26	18	8	5	0	0	0	0	0	1	0	0	1	2
Cyanobacterium aponinum PCC 10605_chromosome_1	NC_019776.1	Terrabacteria	CyanobacteriaMelainabacteria	4114099	1438220	0.0395054	39.5054	0.00454364	0.00043266	6.684e-05	162529	18693	1780	275	105466	38370	12875	4038	1232	273	133	56	83	1	2	0	0	0	0	0	0	0	0	0	0	0	0	0	0
Halomonas chromatireducens_chromosome_1	NZ_CP014226.1	Proteobacteria	Gammaproteobacteria	3973651	2495568	0.0395047	39.5047	0.00492947	0.00065255	0.00014043	156978	19588	2593	558	100581	36809	12675	4320	1510	525	237	119	75	48	33	25	5	6	6	2	0	0	0	1	0	0	0	0	1
Deinococcus peraridilitoris DSM 19664_chromosome_1	NC_019793.1	Terrabacteria	Deinococcus-Thermus	3881839	2483381	0.0394823	39.4823	0.00485002	0.00071822	0.00022541	153264	18827	2788	875	98893	35544	12099	3940	1365	548	265	154	93	81	71	50	40	24	30	26	13	8	6	4	2	5	3	0	0
Halobacteriovorax marinus SJ_chromosome_1	NC_016620.1	Other	Othersubgroups	3435933	1262611	0.0394763	39.4763	0.00512728	0.00066911	0.00010769	135638	17617	2299	370	86118	31903	11392	3926	1429	500	189	91	57	19	5	5	2	1	1	0	0	0	0	0	0	0	0	0	0
Pseudodesulfovibrio aespoeensis Aspo-2_chromosome_1	NC_014844.1	Proteobacteria	Deltaepsilon subdivisions	3629109	2270442	0.0394604	39.4604	0.00485243	0.00063652	0.00018379	143206	17610	2310	667	91996	33600	11558	3742	1216	427	197	155	93	60	59	29	15	8	10	15	3	6	4	5	2	2	2	0	2
Lactobacillus ginsenosidimutans_chromosome_1	NZ_CP012034.1	Terrabacteria	Firmicutes	2590556	950918	0.0394437	39.4437	0.00518808	0.00080369	0.00026944	102181	13440	2082	698	64748	23993	8400	2958	1005	379	180	133	125	73	66	55	27	15	13	7	1	2	0	0	1	0	0	0	1
Staphylococcus hyicus_chromosome_1	NZ_CP008747.1	Terrabacteria	Firmicutes	2472129	879532	0.0394275	39.4275	0.00488324	0.00067796	0.00019619	97470	12072	1676	485	62652	22746	7821	2575	856	335	140	73	76	42	46	34	26	18	8	8	5	5	2	0	0	0	2	0	0
Carnobacterium inhibens subsp, gilichinskyi_chromosome_1	NC_022606.1	Terrabacteria	Firmicutes	2347813	827872	0.0394167	39.4167	0.00512349	0.0008361	0.00030028	92543	12029	1963	705	58943	21571	7556	2510	916	342	164	89	75	75	47	43	37	42	41	24	18	20	10	10	4	5	1
Alicyclobacillus acidocaldarius subsp, acidocaldarius DSM 446_chromosome_1	NC_013205.1	Terrabacteria	Firmicutes	3018755	1881729	0.0394139	39.4139	0.00497523	0.000586	0.00011064	118981	15019	1769	334	76200	27762	9932	3318	1037	398	162	76	43	27	11	6	5	0	2	0	0	0	1	1	0	0	0	0	0
Sphingobium baderi_chromosome_1	NZ_CP013264.1	Proteobacteria	Alphaproteobacteria	4107398	2562873	0.0393877	39.3877	0.00482179	0.00056167	0.00010104	161781	19805	2307	415	103941	38035	13070	4428	1438	454	198	83	56	39	19	7	4	1	3	1	2	2	0	0	0	0	0	0	0
Bordetella avium 197N_chromosome_1	NC_010645.1	Proteobacteria	Betaproteobacteria	3732255	2298418	0.0393631	39.3631	0.00508942	0.00069904	0.0001554	146913	18995	2609	580	93424	34494	12081	4305	1490	539	267	125	73	45	26	16	12	8	2	3	1	1	0	1	0	0	0	0	0
Caldicellulosiruptor saccharolyticus DSM 8903_chromosome_1	NC_009437.1	Terrabacteria	Firmicutes	2970275	1047143	0.039294	39.294	0.00485443	0.00064539	0.00013197	116714	14419	1917	392	74902	27393	9361	3141	1154	371	159	88	47	35	17	22	13	4	4	2	1	0	0	0	0	0	0	0	0
Thermoanaerobacter kivui_chromosome_1	NZ_CP009170.1	Terrabacteria	Firmicutes	2397824	839539	0.039294	39.294	0.00503081	0.00073567	0.0002006	94220	12063	1764	481	59930	22227	7623	2676	947	336	175	96	58	47	26	15	30	12	6	4	5	1	1	1	0	2	0	0	2
Sphingobium herbicidovorans_chromosome_1	NZ_CP020538.1	Proteobacteria	Alphaproteobacteria	2919834	1823672	0.0392711	39.2711	0.00478555	0.00053222	8.494e-05	114665	13973	1554	248	73924	26768	9364	3055	961	345	115	59	32	13	11	9	4	1	1	0	0	0	1	0	0	1	0	1	0
Dermabacter vaginalis_chromosome_1	NZ_CP012117.1	Terrabacteria	Actinobacteria	2392314	1497302	0.039226	39.226	0.00498304	0.00062534	0.00012791	93841	11921	1496	306	59659	22261	7818	2607	869	321	121	56	50	31	15	13	12	4	2	1	1	0	0	0	0	0	0	0	0
Gramella forsetii KT0803_chromosome_1	NC_008571.1	FCB Group	BacteroidetesChlorobi	3798465	1390646	0.0392151	39.215	0.00490619	0.00065948	0.00014085	148957	18636	2505	535	95210	35111	12004	4127	1469	501	227	113	58	46	36	13	20	9	2	2	3	1	2	1	0	1	1	0	0
Comamonas kerstersii_chromosome_1	NZ_CP020121.1	Proteobacteria	Betaproteobacteria	3547915	2115676	0.0392137	39.2137	0.00525464	0.00076834	0.00019702	139127	18643	2726	699	87623	32861	11748	4169	1410	617	270	142	115	64	49	28	13	12	3	1	1	0	0	1	0	0	0	0	0
Collimonas pratensis_chromosome_1	NZ_CP013234.1	Proteobacteria	Betaproteobacteria	5730025	3365689	0.0391951	39.1951	0.00505827	0.00069651	0.0001452	224589	28984	3991	832	142853	52752	18556	6437	2327	832	323	158	109	69	46	31	16	12	11	4	5	23	1	2	1	0	1	7	13
Pseudomonas rhizosphaerae_chromosome_1	NZ_CP009533.1	Proteobacteria	Gammaproteobacteria	4688635	2906683	0.0391862	39.1863	0.00489673	0.00061681	0.0001188	183730	22959	2892	557	117821	42950	15119	4948	1760	575	238	142	62	46	25	11	9	6	1	2	0	0	1	3	3	4	0	0	4
Wolbachia endosymbiont of Drosophila melanogaster_chromosome_1	NC_002978.6	Proteobacteria	Alphaproteobacteria	1267782	446701	0.0391495	39.1495	0.00499297	0.0005908	8.046e-05	49633	6330	749	102	31509	11794	4059	1522	408	239	62	19	8	5	4	2	2	0	0	0	0	0	0	0	0	0	0	0	0
Lactobacillus kefiranofaciens ZW3_chromosome_1	NC_015602.1	Terrabacteria	Firmicutes	2113023	796522	0.0391222	39.1222	0.0049228	0.0007203	0.00020397	82666	10402	1522	431	52656	19608	6581	2299	757	334	145	122	76	34	24	9	9	3	2	4	0	1	1	1	0	0	0	0	0
Lachnoclostridium phytofermentans ISDg_chromosome_1	NC_010001.1	Terrabacteria	Firmicutes	4847594	1713553	0.0391176	39.1176	0.0049439	0.00070509	0.00018587	189626	23966	3418	901	121568	44092	15311	5237	1846	671	309	175	99	70	54	55	41	33	22	16	8	5	4	2	4	1	1	0	0
Weeksella virosa DSM 16922_chromosome_1	NC_015144.1	FCB Group	BacteroidetesChlorobi	2272954	816483	0.0391033	39.1033	0.00495831	0.00068193	0.0002059	88880	11270	1550	468	56794	20816	7287	2433	810	272	123	99	76	51	30	34	17	12	11	6	2	3	1	0	0	0	2	1	0
Leptospira borgpetersenii serovar Hardjo-bovis str. L550	NC_008509.1, NC_008508.1	Spirochaetes	Spirochaetia	3931782	1581719	0.038332	38.332	0.00989766	0.00132653	0.00022865	150713	19400	2592	442	96069	35244	12599	4209	1603	547	236	63	70	38	14	10	4	1	2	2	1	0	0	1	0	0	0	0	0
Deinococcus deserti VCD115_chromosome_1	NC_012526.1	Terrabacteria	Deinococcus-Thermus	2819842	1787445	0.0390189	39.0189	0.00447295	0.00056315	0.0001649	110027	12613	1588	465	71791	25623	8310	2715	802	321	154	89	65	47	32	25	20	17	7	3	2	2	0	0	1	0	1	0	0
Caldisericum exile AZM16c01_chromosome_1	NC_017096.1	Other	Othersubgroups	1558103	551177	0.0389551	38.9551	0.00499197	0.00060651	8.921e-05	60696	7778	945	139	38717	14201	5147	1686	595	211	81	39	13	1	0	2	3	0	0	0	0	0	0	0	0	0	0	0	0
Croceicoccus naphthovorans_chromosome_1	NZ_CP011770.1	Proteobacteria	Alphaproteobacteria	3543806	2218507	0.0389477	38.9477	0.00469298	0.00053135	9.453e-05	138023	16631	1883	335	89313	32079	11079	3669	1142	406	152	74	51	22	10	10	5	4	5	2	0	0	0	0	0	0	0	0	0
Belliella baltica DSM 15883_chromosome_1	NC_018010.1	FCB Group	BacteroidetesChlorobi	4196595	1544897	0.0389366	38.9366	0.00499143	0.00071844	0.00018467	163401	20947	3015	775	103871	38583	13326	4606	1627	613	242	151	93	86	59	43	32	19	15	4	6	6	14	0	5	0	0	0	0
Desulfovibrio africanus str, Walvis Bay_chromosome_1	NC_016629.1	Proteobacteria	Deltaepsilon subdivisions	4200534	2580003	0.0389315	38.9315	0.00501579	0.00078823	0.00023092	163533	21069	3311	970	104565	37899	13010	4748	1672	669	314	319	97	78	54	37	20	9	10	10	9	5	1	2	4	1	0	0	0
Fluviicola taffensis DSM 16823_chromosome_1	NC_015321.1	FCB Group	BacteroidetesChlorobi	4633577	1691009	0.0389272	38.9272	0.0045617	0.00054256	0.00013661	180372	21137	2514	633	116704	42531	14188	4435	1409	472	239	123	76	61	35	27	24	16	12	7	3	1	4	2	3	0	0	0	0
Meiothermus ruber DSM 1279_chromosome_1	NC_013946.1	Terrabacteria	Deinococcus-Thermus	3097457	1963303	0.0389252	38.9252	0.00476165	0.00053689	7.619e-05	120569	14749	1663	236	77674	28146	9760	3326	1061	366	145	49	14	12	5	5	1	4	0	0	0	0	0	0	0	1	0	0	0
Altererythrobacter epoxidivorans_chromosome_1	NZ_CP012669.1	Proteobacteria	Alphaproteobacteria	2786256	1713621	0.0389203	38.9203	0.0046916	0.00048919	6.317e-05	108442	13072	1363	176	69588	25782	8756	2953	917	270	96	42	27	7	3	0	0	1	0	0	0	0	0	0	0	0	0	0	0
Pseudorhodoplanes sinuspersici_chromosome_1	NZ_CP021112.1	Proteobacteria	Alphaproteobacteria	5971615	3601819	0.0389201	38.9201	0.00511101	0.00067821	0.00014251	232416	30521	4050	851	147419	54476	19743	6728	2355	844	400	194	112	63	32	19	13	5	2	2	6	2	0	0	0	1	0	0	0
Amphibacillus xylanus NBRC 15112_chromosome_1	NC_018704.1	Terrabacteria	Firmicutes	2569486	917775	0.0389175	38.9175	0.00494729	0.00073828	0.00024519	99998	12712	1897	630	64262	23024	8110	2705	949	318	196	117	106	50	49	43	14	21	13	2	1	16	1	1	0	0	0	1	0
Desulfurivibrio alkaliphilus AHT 2_chromosome_1	NC_014216.1	Proteobacteria	Deltaepsilon subdivisions	3097763	1867527	0.0389087	38.9087	0.00491677	0.00063336	0.00011202	120530	15231	1962	347	76973	28326	10045	3224	1167	448	152	74	36	23	23	9	3	6	4	2	3	3	2	1	1	2	1	1	1
Pediococcus pentosaceus ATCC 25745_chromosome_1	NC_008525.1	Terrabacteria	Firmicutes	1832387	684540	0.038869	38.869	0.00498803	0.00070727	0.00023194	71223	9140	1296	425	45507	16576	5814	2030	616	255	119	66	46	32	32	39	31	20	13	9	6	5	2	1	2	1	0	0	1
Neoasaia chiangmaiensis_chromosome_1	NZ_CP014691.1	Proteobacteria	Alphaproteobacteria	3407860	2095963	0.0388461	38.8461	0.00477748	0.00054609	9.273e-05	132382	16281	1861	316	85261	30840	10829	3591	1146	399	152	83	33	22	12	5	5	2	0	1	0	0	0	1	0	0	0	0	0
Lactobacillus amylolyticus_chromosome_1	NZ_CP020457.1	Terrabacteria	Firmicutes	1422440	547015	0.0388459	38.8459	0.00487683	0.00074028	0.00024606	55256	6937	1053	350	35151	13168	4426	1458	505	198	93	69	54	33	43	24	20	9	3	0	0	1	0	1	0	0	0	0	0
Leptospira santarosai serovar Shermani str. LT 821	NZ_CP006695.1, NZ_CP006694.1	Spirochaetes	Spirochaetia	3983611	1665808	0.0380373	38.0373	0.00959889	0.00115948	0.00018659	151526	19414	2440	384	96198	35914	12499	4475	1519	537	198	85	39	40	9	7	4	1	1	0	0	0	0	0	0	0	0	0	0
Lactobacillus heilongjiangensis_chromosome_1	NZ_CP012559.1	Terrabacteria	Firmicutes	2790548	1046107	0.0388375	38.8375	0.00511262	0.00088155	0.00034617	108378	14267	2460	966	68998	25113	8633	3174	1147	347	176	149	210	104	69	55	85	51	22	20	10	3	4	6	1	1	0	0	0
Thermoanaerobacterium xylanolyticum LX-11_chromosome_1	NC_015555.1	Terrabacteria	Firmicutes	2534358	886413	0.0387877	38.7877	0.00492117	0.00072997	0.00019571	98302	12472	1850	496	63078	22752	7874	2748	1000	354	202	111	57	43	30	18	9	11	5	7	0	0	1	2	0	0	0	0	0
Tetragenococcus halophilus NBRC 12172_chromosome_1	NC_016052.1	Terrabacteria	Firmicutes	2562720	923632	0.0387756	38.7756	0.00499586	0.00074491	0.00023608	99371	12803	1909	605	63044	23524	8188	2706	924	380	181	111	82	47	45	37	32	25	15	9	8	7	1	0	3	1	0	9	29
Snodgrassella alvi wkB2_chromosome_1	NZ_CP007446.1	Proteobacteria	Betaproteobacteria	2527978	1043194	0.0387606	38.7606	0.00526982	0.00084218	0.00023062	97986	13322	2129	583	61695	22969	8260	2933	1109	437	188	111	85	62	57	29	22	12	8	2	3	1	1	0	2	0	0	0	0
Ketogulonicigenium robustum_chromosome_1	NZ_CP019937.1	Proteobacteria	Alphaproteobacteria	2452467	1527653	0.0387516	38.7516	0.00490037	0.00060184	0.00011703	95037	12018	1476	287	60957	22062	7816	2726	846	343	128	83	44	16	8	5	2	1	0	0	0	0	0	0	0	0	0	0	0
Erysipelothrix rhusiopathiae str, Fujisawa_chromosome_1	NC_015601.1	Terrabacteria	Firmicutes	1787941	653604	0.0387457	38.7457	0.00518082	0.00080596	0.0002226	69275	9263	1441	398	43920	16092	5855	1967	764	279	130	90	66	35	26	24	13	5	4	3	1	1	0	0	0	0	0	0	0
Leuconostoc carnosum JB16_chromosome_1	NC_018673.1	Terrabacteria	Firmicutes	1645096	612653	0.0387132	38.7132	0.00489272	0.00075862	0.00024862	63687	8049	1248	409	41054	14584	5094	1707	604	235	97	69	43	30	18	27	21	26	19	17	7	10	5	6	3	4	2	1	0
Clostridium aceticum_chromosome_1	NZ_CP009687.1	Terrabacteria	Firmicutes	4201318	1482593	0.0387024	38.7024	0.00494012	0.00074667	0.00022945	162601	20755	3137	964	103657	38189	13115	4503	1601	572	273	158	125	83	73	66	49	37	29	16	15	9	8	5	8	2	2	3	3
Corynebacterium falsenii DSM 44353_chromosome_1	NZ_CP007156.1	Terrabacteria	Actinobacteria	2677607	1691631	0.0386991	38.6991	0.00484052	0.00056767	0.00011055	103621	12961	1520	296	66377	24283	8715	2726	932	292	131	65	27	16	17	12	9	5	4	4	3	2	0	1	0	0	0	0	0
Rhizobium tropici CIAT 899_chromosome_1	NC_020059.1	Proteobacteria	Alphaproteobacteria	3837060	2297581	0.0386932	38.6932	0.0049994	0.0006617	0.00014151	148468	19183	2539	543	94485	34800	12356	4288	1480	516	267	122	59	38	20	13	6	4	4	2	1	1	0	5	0	0	0	1	0
Corynebacterium testudinoris_chromosome_1	NZ_CP011545.1	Terrabacteria	Actinobacteria	2721226	1718137	0.0386833	38.6833	0.0048254	0.00059312	0.00010951	105266	13131	1614	298	67433	24702	8664	2853	970	346	129	44	31	23	23	14	13	11	6	1	0	1	2	0	0	0	0	0	1
Aeromonas schubertii_chromosome_1	NZ_CP013067.1	Proteobacteria	Gammaproteobacteria	4400034	2705480	0.0386349	38.6349	0.00490746	0.00070068	0.00018045	169995	21593	3083	794	108826	39576	13731	4779	1660	629	398	186	100	49	24	16	11	3	2	1	0	2	1	0	0	0	0	0	1
Streptococcus iniae_chromosome_1	NZ_CP010783.1	Terrabacteria	Firmicutes	2086959	768413	0.0386083	38.6083	0.00485874	0.00073935	0.00019837	80574	10140	1543	414	51634	18800	6494	2103	801	328	164	91	52	42	23	17	8	6	5	3	1	0	0	1	0	0	0	0	1
Clostridium formicaceticum_chromosome_1	NZ_CP017603.1	Terrabacteria	Firmicutes	4586755	1629472	0.0385944	38.5944	0.00490914	0.00072709	0.0002311	177023	22517	3335	1060	113198	41308	14358	4824	1620	655	339	169	118	112	61	61	48	36	25	27	18	11	8	7	8	3	5	0	0
Spiribacter salinus M19-40_chromosome_1	NC_021291.1	Proteobacteria	Gammaproteobacteria	1739487	1089831	0.038574	38.574	0.00452145	0.00046968	5.519e-05	67099	7865	817	96	43337	15897	5386	1662	552	169	57	19	12	3	1	1	1	2	0	0	0	0	0	0	0	0	0	0	0
Singulisphaera acidiphila DSM 18658_chromosome_1	NC_019892.1	Other	Othersubgroups	9629675	5996018	0.0385539	38.5539	0.00476807	0.00060075	0.00012306	371262	45915	5785	1185	238826	86521	30081	10049	3336	1264	492	242	130	96	56	46	40	23	20	7	8	4	4	2	5	0	3	2	5
Nitrospira moscoviensis_chromosome_1	NZ_CP011801.1	Other	Othersubgroups	4589485	2844881	0.0385102	38.5102	0.00465303	0.00054516	9.282e-05	176742	21355	2502	426	114143	41244	14172	4681	1567	509	220	98	39	27	15	9	5	1	5	3	1	1	0	1	1	0	0	0	0
Alcanivorax dieselolei B5_chromosome_1	NC_018691.1	Proteobacteria	Gammaproteobacteria	4928223	3037341	0.0385007	38.5007	0.00486545	0.00063776	0.00010815	189740	23978	3143	533	121428	44334	15603	5232	1908	702	276	105	62	33	28	10	7	1	3	3	1	0	0	1	0	0	1	0	2
Hyphomonas neptunium ATCC 15444_chromosome_1	NC_008358.1	Proteobacteria	Alphaproteobacteria	3705021	2294530	0.0384786	38.4786	0.00458756	0.00055141	0.00010256	142564	16997	2043	380	92289	33278	11301	3653	1248	415	153	108	46	36	12	12	6	3	1	0	2	0	0	0	1	0	0	0	0
Bacillus mycoides_chromosome_1	NZ_CP009692.1	Terrabacteria	Firmicutes	5255868	1865478	0.0384641	38.4641	0.00505759	0.00095684	0.00040831	202162	26582	5029	2146	128952	46628	16034	5519	2019	864	480	370	308	279	192	138	112	64	81	39	26	20	16	8	9	1	1	0	0
Bacillus thuringiensis YBT-1518_chromosome_1	NC_022873.1	Terrabacteria	Firmicutes	6002284	2125904	0.0384375	38.4375	0.00502275	0.00091648	0.00038285	230713	30148	5501	2298	146962	53603	18243	6404	2198	1005	541	397	321	243	213	157	126	104	60	40	36	25	18	8	5	1	0
Alkaliphilus oremlandii OhILAs_chromosome_1	NC_009922.1	Terrabacteria	Firmicutes	3123558	1132518	0.0384277	38.4276	0.00488001	0.00077252	0.00023787	120031	15243	2413	743	76773	28015	9552	3278	1228	442	215	150	73	53	58	36	25	37	34	27	12	10	4	3	0	2	2	3	5
Salinispira pacifica	NC_023035.1	Spirochaetes	Spirochaetia	3782798	1961772	0.0331805	33.1805	0.00378159	0.00042429	8.169e-05	125515	14305	1605	309	82778	28432	9647	3053	962	334	136	71	32	23	12	12	3	11	3	3	1	1	0	1	0	0	0	0	0
Staphylococcus simulans_chromosome_1	NZ_CP014016.2	Terrabacteria	Firmicutes	2647556	951802	0.0383286	38.3286	0.00492756	0.00072104	0.00020547	101477	13046	1909	544	65069	23362	8263	2874	967	398	172	111	76	60	42	28	26	14	9	2	2	0	1	0	0	1	0
Helicobacter hepaticus ATCC 51449_chromosome_1	NC_004917.1	Proteobacteria	Deltaepsilon subdivisions	1799146	646455	0.0383171	38.3171	0.00467222	0.00055749	8.949e-05	68938	8406	1003	161	44263	16269	5615	1788	599	243	78	35	26	14	3	2	0	1	2	0	0	0	0	0	0	0	0	0	0
Anaerococcus prevotii DSM 20548_chromosome_1	NC_013171.1	Terrabacteria	Firmicutes	1883067	679199	0.0383067	38.3067	0.00477625	0.00058681	0.00010302	72134	8994	1105	194	46002	17138	5876	2013	697	214	96	44	28	14	5	4	1	1	1	0	0	0	0	0	0	0	0	0	0
Lactobacillus amylovorus_chromosome_1	NC_015214.1	Terrabacteria	Firmicutes	2078001	792712	0.0382988	38.2988	0.00495236	0.00076227	0.00026516	79585	10291	1584	551	50686	18608	6573	2134	718	315	158	132	87	54	47	44	14	6	5	1	2	0	1	0	0	0	0	0	0
Cytophaga hutchinsonii ATCC 33406_chromosome_1	NC_008255.1	FCB Group	BacteroidetesChlorobi	4433218	1722146	0.0382729	38.2729	0.00496163	0.00075746	0.00022783	169672	21996	3358	1010	108250	39426	13947	4691	1746	602	271	169	115	81	69	53	32	45	31	35	18	17	13	17	11	6	8	5	14
Bacillus cytotoxicus NVH 391-98_chromosome_1	NC_009674.1	Terrabacteria	Firmicutes	4087024	1466293	0.0382166	38.2166	0.00507778	0.0008987	0.00035845	156192	20753	3673	1465	99207	36232	12730	4350	1543	665	345	243	189	184	119	114	75	56	40	27	28	21	9	6	4	4	0	1	0
Legionella longbeachae NSW150_chromosome_1	NC_013861.1	Proteobacteria	Gammaproteobacteria	4077332	1513169	0.0381865	38.1865	0.00466629	0.0005999	0.00010742	155699	19026	2446	438	100324	36349	12381	4199	1467	541	198	98	56	31	20	15	7	4	4	1	2	2	0	0	0	0	0	0	0
Campylobacter gracilis_chromosome_1	NZ_CP012196.1	Proteobacteria	Deltaepsilon subdivisions	2281652	1062271	0.0381776	38.1776	0.00516906	0.00072886	0.00014069	87108	11794	1663	321	54907	20407	7515	2616	966	376	156	72	40	20	15	11	1	4	1	0	0	0	0	0	0	0	0	0	1
Helicobacter bilis_chromosome_1	NZ_CP019645.1	Proteobacteria	Deltaepsilon subdivisions	2620399	911265	0.0381743	38.1743	0.00475882	0.00059189	9.541e-05	100032	12470	1551	250	63891	23671	8133	2786	924	377	127	58	29	14	7	4	4	2	1	1	1	0	0	0	0	2	0	0	0
Streptococcus gallolyticus subsp, gallolyticus DSM 16831_chromosome_1	NZ_CP018822.1	Terrabacteria	Firmicutes	2492900	939721	0.0381664	38.1664	0.00482932	0.0007389	0.00020819	95145	12039	1842	519	60843	22263	7677	2520	926	397	200	143	65	46	27	16	10	6	2	1	2	1	0	0	0	0	0	0	0
Komagataeibacter medellinensis NBRC 3288_chromosome_1	NC_016027.1	Proteobacteria	Alphaproteobacteria	3136818	1910841	0.0381517	38.1517	0.00487979	0.00068094	0.0001374	119675	15307	2136	431	76537	27831	9821	3350	1225	480	188	107	51	30	19	17	8	6	2	2	0	0	0	0	0	0	1	0	0
Hymenobacter sedentarius_chromosome_1	NZ_CP013909.1	FCB Group	BacteroidetesChlorobi	4868852	2968280	0.0380923	38.0923	0.00471405	0.00059316	0.00018279	185466	22952	2888	890	118897	43617	15164	4900	1503	495	204	122	81	103	99	60	53	27	33	24	17	10	10	5	6	6	5	5	20
Chlamydia avium 10DC88_chromosome_1	NZ_CP006571.1	PVC	Chlamydiae	1041170	384354	0.0380774	38.0774	0.00487336	0.00060029	0.00010181	39645	5074	625	106	25174	9397	3310	1139	388	131	48	20	16	11	5	4	0	0	1	0	1	0	0	0	0	0	0	0	0
Pediococcus claussenii ATCC BAA-344_chromosome_1	NC_016605.1	Terrabacteria	Firmicutes	1829111	673479	0.03806	38.06	0.00473181	0.00068995	0.00018807	69616	8655	1262	344	44985	15976	5501	1892	670	248	98	60	34	29	32	18	17	8	9	12	5	5	8	3	2	1	0
Sediminispirochaeta smaragdinae DSM 11293	NC_014364.1	Spirochaetes	Spirochaetia	4653970	2278823	0.0310864	31.0864	0.00353848	0.00043812	9.068e-05	144675	16468	2039	422	95299	32908	10859	3570	1147	470	177	118	53	25	23	10	9	2	2	2	1	0	0	0	0	0	0	0	0
Yoonia vestfoldensis_chromosome_1	NZ_CP021431.1	Proteobacteria	Alphaproteobacteria	3836950	2334556	0.0380318	38.0318	0.00448168	0.0005163	9.278e-05	145926	17196	1981	356	94729	34001	11503	3712	1203	422	177	86	51	26	8	0	0	2	2	0	0	1	1	0	2	0	0	0	0
Sphaerochaeta coccoides DSM 17374	NC_015436.1	Spirochaetes	Spirochaetia	2227296	1126076	0.0309501	30.9501	0.00341894	0.00038971	6.69e-05	68935	7615	868	149	45544	15776	5134	1613	536	183	77	37	20	5	4	2	2	1	1	0	0	0	0	0	0	0	0	0	0
Pseudopedobacter saltans DSM 12145_chromosome_1	NC_015177.1	FCB Group	BacteroidetesChlorobi	4635236	1695689	0.0379489	37.9489	0.00476998	0.00062931	0.00015274	175902	22110	2917	708	112918	40874	14365	4828	1609	600	236	139	99	68	41	30	26	13	16	15	13	3	3	2	2	1	1	0	0
Proteus mirabilis HI4320_chromosome_1	NC_010554.1	Proteobacteria	Gammaproteobacteria	4063606	1580730	0.0379397	37.9397	0.00520523	0.00087755	0.00022665	154172	21152	3566	921	97239	35781	12865	4721	1833	812	338	243	140	90	52	25	21	5	1	3	2	1	0	0	0	0	0	0	0
Hoyosella subflava DQS3-9A1_chromosome_1	NC_015564.1	Terrabacteria	Actinobacteria	4738809	2949635	0.0379074	37.9074	0.00446209	0.00054803	0.00011944	179636	21145	2597	566	117029	41462	13903	4645	1503	528	228	121	61	42	37	25	15	11	5	5	8	5	1	0	1	0	0	2	5
Acidaminococcus fermentans DSM 20731_chromosome_1	NC_013740.1	Terrabacteria	Firmicutes	2329769	1301006	0.037899	37.899	0.00503312	0.00081939	0.00028071	88296	11726	1909	654	56057	20513	7431	2386	928	327	164	145	88	85	37	25	27	24	10	15	6	13	8	3	2	1	1	2	1
Bartonella grahamii as4aup_chromosome_1	NC_012846.1	Proteobacteria	Alphaproteobacteria	2341328	891044	0.0378956	37.8956	0.00489679	0.000624	0.0001072	88726	11465	1461	251	56703	20558	7340	2664	871	339	118	54	33	19	10	7	4	2	0	2	1	0	1	0	0	0	0	0	0
Acinetobacter baumannii_chromosome_1	NZ_CP009257.1	Proteobacteria	Gammaproteobacteria	4335793	1692737	0.037886	37.886	0.00496426	0.00079639	0.00024494	164266	21524	3453	1062	104404	38338	13402	4669	1692	699	323	269	167	119	69	64	29	13	3	2	2	1	0	0	0	0	1	0	0
Arthrobacter alpinus_chromosome_1	NZ_CP012677.1	Terrabacteria	Actinobacteria	4046453	2516753	0.0378769	37.8769	0.00442264	0.00059632	0.00016632	153267	17896	2413	673	100210	35161	11664	3819	1296	444	201	125	59	61	32	45	28	17	13	18	12	7	8	12	3	8	1	0	1
Fervidobacterium nodosum Rt17-B1_chromosome_1	NC_009718.1	Thermotogae	Thermotogae	1948941	681920	0.0378703	37.8703	0.00460712	0.00063983	0.00015444	73807	8979	1247	301	47582	17246	5715	2017	685	261	94	63	39	28	23	14	16	12	6	2	1	3	0	0	0	0	0	0	0
Rhizobium gallicum bv, gallicum R602_chromosome_1	NZ_CP006877.1	Proteobacteria	Alphaproteobacteria	4133237	2478812	0.0378672	37.8672	0.00475801	0.00056324	9.968e-05	156514	19666	2328	412	100617	36231	12958	4380	1399	517	206	92	50	28	20	8	4	3	1	0	0	0	0	0	0	0	0	0	0
Candidatus Coxiella mudrowiae_chromosome_1	NZ_CP011126.1	Proteobacteria	Gammaproteobacteria	1733840	661850	0.0378507	37.8507	0.0046994	0.00056234	8.248e-05	65627	8148	975	143	41922	15557	5335	1838	593	239	79	23	6	9	6	7	5	3	1	0	1	0	0	0	0	0	0	0	3
Sodalis praecaptivus_chromosome_1	NZ_CP006569.1	Proteobacteria	Gammaproteobacteria	4709528	2706751	0.0378441	37.8441	0.00470981	0.00058732	8.939e-05	178228	22181	2766	421	114572	41475	14453	4962	1704	641	234	90	58	22	11	4	0	1	1	0	0	0	0	0	0	0	0	0	0
Pelagibacterium halotolerans B2_chromosome_1	NC_016078.1	Proteobacteria	Alphaproteobacteria	3944837	2420924	0.0378267	37.8267	0.0048329	0.00062461	0.00011635	149220	19065	2464	459	95725	34430	12355	4246	1436	569	252	92	55	33	10	5	5	4	2	0	0	1	0	0	0	0	0	0	0
Glutamicibacter halophytocola_chromosome_1	NZ_CP012750.1	Terrabacteria	Actinobacteria	3911798	2346930	0.0377282	37.7282	0.00479626	0.00067105	0.00020502	147585	18762	2625	802	94660	34163	12109	4028	1351	472	201	100	81	69	60	56	56	54	29	34	19	19	9	6	3	1	3	0	0
Acinetobacter junii_chromosome_1	NZ_CP019041.1	Proteobacteria	Gammaproteobacteria	3378307	1305264	0.0376979	37.6979	0.00494182	0.00080958	0.00025812	127355	16695	2735	872	80997	29663	10290	3670	1318	545	288	184	138	88	98	29	29	10	3	4	0	0	1	0	0	0	0	0	0
Bartonella tribocorum CIP 105476_chromosome_1	NC_010161.1	Proteobacteria	Alphaproteobacteria	2619061	1017663	0.0376517	37.6517	0.00493727	0.00063687	0.00011187	98612	12931	1668	293	62753	22928	8297	2966	1014	361	139	78	35	19	7	3	1	6	1	1	2	0	0	1	0	0	0	0	0
Solitalea canadensis DSM 3403_chromosome_1	NC_017770.1	FCB Group	BacteroidetesChlorobi	5202069	1940816	0.0376412	37.6412	0.00468141	0.00067166	0.00019319	195812	24353	3494	1005	126000	45459	15588	5271	1770	719	290	198	149	85	86	62	24	25	21	18	12	18	7	2	3	1	1	0	3
Sphaerochaeta globosa str. Buddy	NC_015152.1	Spirochaetes	Spirochaetia	3316466	1620901	0.0312158	31.2158	0.00366535	0.00048244	0.00011096	103526	12156	1600	368	67873	23497	7861	2695	908	324	172	91	62	22	15	3	2	1	0	0	0	0	0	0	0	0	0	0	0
Parvularcula bermudensis HTCC2503_chromosome_1	NC_014414.1	Proteobacteria	Alphaproteobacteria	2902643	1760629	0.037613	37.613	0.00459271	0.00050919	7.304e-05	109177	13331	1478	212	70595	25251	8892	2961	951	315	118	62	22	8	0	2	0	0	0	0	0	0	0	0	0	0	0	0	0
Leuconostoc mesenteroides subsp, mesenteroides ATCC 8293_chromosome_1	NC_008531.1	Terrabacteria	Firmicutes	2038396	768686	0.0375683	37.5683	0.00474589	0.00072312	0.00023254	76579	9674	1474	474	48984	17921	6070	2130	710	290	130	78	65	55	37	31	22	13	17	11	2	3	6	1	1	1	0	0	0
Oceanobacillus iheyensis HTE831_chromosome_1	NC_004193.1	Terrabacteria	Firmicutes	3630528	1295420	0.0375158	37.5158	0.00457785	0.0006674	0.00019391	136202	16620	2423	704	88134	31448	10698	3499	1240	479	215	117	102	57	67	49	36	18	15	11	10	2	2	1	0	1	0	2	4
Macrococcus canis_chromosome_1	NZ_CP021059.1	Terrabacteria	Firmicutes	2363414	876717	0.0374843	37.4843	0.00474356	0.0007743	0.00027968	88591	11211	1830	661	56884	20496	6983	2398	831	338	149	114	84	73	68	42	38	27	20	21	9	9	3	1	1	2	0
Acetohalobium arabaticum DSM 5501_chromosome_1	NC_014378.1	Terrabacteria	Firmicutes	2469596	904645	0.0374608	37.4608	0.00478702	0.00069688	0.00021501	92513	11822	1721	531	59157	21534	7615	2486	851	339	162	90	86	48	44	25	24	11	14	14	4	3	0	3	1	1	0	0	0
Rhodoferax saidenbachensis_chromosome_1	NZ_CP019239.1	Proteobacteria	Betaproteobacteria	4264855	2599218	0.037451	37.451	0.00455279	0.00051538	9.871e-05	159723	19417	2198	421	103061	37245	12849	4370	1330	447	151	96	82	45	23	8	1	2	2	2	1	3	3	0	2	0	0	0	0
Bartonella henselae str, Houston-1_chromosome_1	NC_005956.1	Proteobacteria	Alphaproteobacteria	1931047	738245	0.037446	37.446	0.00483002	0.00063489	0.00011445	72310	9327	1226	221	46239	16744	6019	2082	716	289	113	51	28	17	6	1	0	2	2	1	0	0	0	0	0	0	0	0	0
Taylorella equigenitalis ATCC 35865_chromosome_1	NC_018108.1	Proteobacteria	Betaproteobacteria	1732123	646799	0.0374367	37.4367	0.00462381	0.00060908	0.00010334	64845	8009	1055	179	41856	14980	5197	1757	654	222	100	36	24	18	1	0	0	0	0	0	0	0	0	0	0	0	0	0	0
Phaeobacter gallaeciensis_chromosome_1	NZ_CP015124.1	Proteobacteria	Alphaproteobacteria	4061725	2498623	0.0374186	37.4186	0.00441093	0.00054189	0.0001135	151984	17916	2201	461	98684	35384	11869	3846	1283	457	206	127	57	25	24	4	8	4	5	0	0	1	0	0	0	0	0	0	0
Histophilus somni 2336_chromosome_1	NC_010519.1	Proteobacteria	Gammaproteobacteria	2263857	846186	0.0373919	37.3919	0.0047154	0.00068732	0.00016432	84650	10675	1556	372	54299	19676	6763	2356	837	347	152	83	56	42	17	11	6	3	1	1	0	0	0	0	0	0	0	0	0
Cyclobacterium marinum DSM 745_chromosome_1	NC_015914.1	FCB Group	BacteroidetesChlorobi	6221273	2373171	0.0373597	37.3597	0.00474613	0.00063074	0.00014081	232425	29527	3924	876	148285	54613	19273	6330	2273	775	331	180	111	77	46	47	27	12	11	15	8	5	2	1	0	1	1	1	0
Thermoplasmatales archaeon BRNA1_chromosome_1	NC_020892.1	Other	Othersubgroups	1461105	851867	0.0373375	37.3375	0.00481074	0.00057217	6.433e-05	54554	7029	836	94	34545	12980	4549	1644	564	178	57	25	6	4	0	1	1	0	0	0	0	0	0	0	0	0	0	0	0
Veillonella parvula DSM 2008_chromosome_1	NC_013520.1	Terrabacteria	Firmicutes	2132142	823631	0.0373062	37.3062	0.00470419	0.00073213	0.00024482	79542	10030	1561	522	50834	18678	6327	2142	733	306	149	106	77	53	48	31	20	16	5	8	4	1	1	2	1	0	0	0	0
Selenomonas sputigena ATCC 35185_chromosome_1	NC_015437.1	Terrabacteria	Firmicutes	2568361	1466713	0.037295	37.295	0.00477464	0.00068137	0.00019662	95787	12263	1750	505	61306	22218	7877	2636	907	338	164	88	68	39	25	30	18	12	17	16	9	6	5	2	3	1	1	0	0
Erysipelothrix larvae_chromosome_1	NZ_CP013213.1	Terrabacteria	Firmicutes	2495108	933998	0.0372862	37.2862	0.00476973	0.00066931	0.00013025	93033	11901	1670	325	59451	21681	7623	2608	967	378	144	88	45	24	13	7	1	0	1	1	0	1	0	0	0	0	0	0	1
Rhodoferax ferrireducens T118_chromosome_1	NC_007908.1	Proteobacteria	Betaproteobacteria	4712337	2821716	0.037276	37.276	0.00445936	0.00054177	9.231e-05	175657	21014	2553	435	114063	40580	13902	4559	1611	507	209	84	65	43	18	6	7	1	1	0	0	1	0	0	0	0	0	0	0
Enterococcus hirae ATCC 9790_chromosome_1	NC_018081.1	Terrabacteria	Firmicutes	2827741	1044477	0.0372672	37.2672	0.00480631	0.00070692	0.00021501	105382	13591	1999	608	67335	24456	8648	2944	970	421	160	90	105	53	38	41	35	25	15	27	4	7	3	1	2	0	1	0	1
[Haemophilus] ducreyi 35000HP_chromosome_1	NC_002940.2	Proteobacteria	Gammaproteobacteria	1698955	649349	0.0372488	37.2488	0.00468523	0.00068042	0.000186	63284	7960	1156	316	40638	14686	5114	1690	601	239	115	66	54	38	14	16	5	4	1	1	2	0	0	0	0	0	0	0	0
Bartonella bacilliformis KC583_chromosome_1	NC_008783.1	Proteobacteria	Alphaproteobacteria	1445021	552556	0.0372341	37.2341	0.00476048	0.0006076	8.235e-05	53804	6879	878	119	34533	12392	4419	1582	540	219	63	21	16	11	3	3	1	0	1	0	0	0	0	0	0	0	0	0	0
Pediococcus damnosus_chromosome_1	NZ_CP012288.1	Terrabacteria	Firmicutes	2247318	860529	0.0372244	37.2244	0.00466111	0.00073688	0.00023005	83655	10475	1656	517	54063	19117	6595	2224	847	292	137	156	44	39	29	31	21	24	8	9	8	3	2	1	2	1	0
Natranaerobius thermophilus JW/NM-WN-LF_chromosome_1	NC_010718.1	Terrabacteria	Firmicutes	3165557	1149803	0.0372225	37.2225	0.00457202	0.0006656	0.00016648	117830	14473	2107	527	75805	27552	9272	3094	1195	385	190	105	64	43	39	36	18	9	8	5	4	3	3	0	0	0	0	0	0
Streptococcus intermedius B196_chromosome_1	NC_022246.1	Terrabacteria	Firmicutes	1996214	749717	0.0372009	37.2009	0.0045942	0.00066125	0.00016682	74261	9171	1320	333	47963	17127	5889	1962	696	291	110	85	46	29	20	12	7	8	2	3	4	2	2	2	0	0	0	0	0
Bacillus methanolicus MGA3_chromosome_1	NZ_CP007739.1	Terrabacteria	Firmicutes	3337035	1290028	0.0371941	37.1941	0.00481535	0.0007237	0.000178	124118	16069	2415	594	79221	28828	10168	3486	1284	537	225	125	86	54	30	21	16	10	5	5	2	10	1	2	0	0	1	0	0
Leuconostoc kimchii IMSNU 11154_chromosome_1	NC_014136.1	Terrabacteria	Firmicutes	2002721	761025	0.037143	37.143	0.00466016	0.00076346	0.00024367	74387	9333	1529	488	47971	17083	5816	1988	744	297	111	68	53	48	37	28	26	31	27	16	9	5	13	5	7	2	0
Roseiflexus castenholzii DSM 13941_chromosome_1	NC_009767.1	Terrabacteria	Chloroflexi	5723298	3473474	0.0371178	37.1178	0.0047567	0.00067356	0.00011619	212436	27224	3855	665	135632	49580	17427	5942	2375	815	326	135	83	41	28	13	18	9	3	5	1	1	0	0	1	0	0	0	0
Lactobacillus hokkaidonensis JCM 18461_chromosome_1	NZ_AP014680.1	Terrabacteria	Firmicutes	2277985	868374	0.0371065	37.1065	0.00462558	0.00067955	0.00021598	84528	10537	1548	492	54445	19546	6723	2266	747	309	123	68	50	37	27	29	38	24	15	14	19	6	9	7	4	2	4	0	0
[Enterobacter] lignolyticus SCF1_chromosome_1	NC_014618.1	Proteobacteria	Gammaproteobacteria	4814049	2744879	0.037089	37.089	0.004727	0.00067615	0.00014188	178548	22756	3255	683	114729	41063	14509	4992	1831	741	308	187	90	42	33	7	10	4	0	1	0	0	0	0	0	0	0	0	1
Bifidobacterium animalis subsp, lactis DSM 10140_chromosome_1	NC_012815.1	Terrabacteria	Actinobacteria	1938483	1172433	0.0370759	37.0759	0.00451229	0.00063761	0.00020274	71871	8747	1236	393	46566	16558	5740	1771	616	227	105	75	42	29	25	25	25	11	7	7	6	6	4	4	1	2	1	0	2
Slackia heliotrinireducens DSM 20476_chromosome_1	NC_013165.1	Terrabacteria	Actinobacteria	3165038	1905720	0.0370536	37.0536	0.00437846	0.00060094	0.00018104	117276	13858	1902	573	76332	27086	9092	2864	950	379	226	119	85	61	27	19	12	4	5	2	4	0	0	0	0	0	0	0	0
Parachlamydia acanthamoebae UV-7_chromosome_1	NC_015702.1	PVC	Chlamydiae	3072383	1199115	0.0370351	37.0351	0.00460294	0.00060572	0.00012433	113786	14142	1861	382	73064	26580	9108	3173	1067	412	160	81	56	34	17	13	7	5	4	1	0	3	0	0	1	0	0	0	0
Weissella jogaejeotgali_chromosome_1	NZ_CP014332.1	Terrabacteria	Firmicutes	2114163	821296	0.037025	37.0251	0.00468791	0.0006972	0.00023603	78277	9911	1474	499	50230	18136	6168	2269	698	277	147	77	63	40	56	39	25	14	12	7	10	5	2	1	0	0	1	3	4
[Eubacterium] eligens ATCC 27750_chromosome_1	NC_012778.1	Terrabacteria	Firmicutes	2144190	808631	0.037	37	0.00465677	0.00060396	0.00014411	79335	9985	1295	309	50856	18494	6614	2076	712	274	113	52	38	36	22	16	10	5	9	3	2	1	2	0	0	0	0	0	0
Paenibacillus mucilaginosus 3016_chromosome_1	NC_016935.1	Terrabacteria	Firmicutes	8739048	5095690	0.0369758	36.9758	0.00448539	0.00057844	0.00013022	323133	39198	5055	1138	208976	74959	25622	8521	2874	1043	416	222	150	108	75	60	38	16	24	14	6	4	1	4	0	0	0	1	1
Acetobacterium woodii DSM 1030_chromosome_1	NC_016894.1	Terrabacteria	Firmicutes	4044777	1591140	0.0369462	36.9462	0.00459605	0.00068038	0.00020273	149439	18590	2752	820	95874	34975	11870	3968	1381	551	283	150	93	74	60	35	31	25	25	15	12	5	2	2	2	1	0	0	1
Bifidobacterium adolescentis ATCC 15703_chromosome_1	NC_008618.1	Terrabacteria	Actinobacteria	2089645	1236740	0.036945	36.945	0.00451991	0.00062738	0.00019716	77202	9445	1311	412	49861	17896	6176	1958	679	220	112	64	60	37	36	21	23	16	11	4	7	7	7	3	1	0	3	0	0
Bartonella vinsonii subsp, berkhoffii str, Winnie_chromosome_1	NC_020301.1	Proteobacteria	Alphaproteobacteria	1802699	699998	0.0369196	36.9196	0.00473734	0.00060465	0.00011705	66555	8540	1090	211	42575	15440	5481	1969	666	213	101	40	28	20	9	1	5	1	3	2	0	0	1	0	0	0	0	0	0
Bifidobacterium actinocoloniiforme DSM 22766_chromosome_1	NZ_CP011786.1	Terrabacteria	Actinobacteria	1830060	1147591	0.0369141	36.9141	0.00415287	0.00045572	0.00011256	67555	7600	834	206	44387	15568	5098	1668	442	186	57	32	29	18	15	19	9	7	6	1	5	3	4	0	0	1	0	0	2
Ruminiclostridium cellulolyticum H10_chromosome_1	NC_011898.1	Terrabacteria	Firmicutes	4068724	1521864	0.0369096	36.9096	0.00450215	0.00062182	0.00015681	150175	18318	2530	638	96925	34932	11943	3845	1392	500	214	123	79	45	44	33	35	22	11	10	7	7	0	2	1	2	2	1	0
Colwellia psychrerythraea 34H_chromosome_1	NC_003910.7	Proteobacteria	Gammaproteobacteria	5373180	2042100	0.036888	36.888	0.00465237	0.0007074	0.00021477	198206	24998	3801	1154	127359	45849	15842	5355	1870	777	359	216	189	125	91	68	42	21	16	10	3	4	5	2	1	0	0	1	1
Anaerotignum propionicum DSM 1682_chromosome_1	NZ_CP014223.1	Terrabacteria	Firmicutes	3120417	1215362	0.0368649	36.8649	0.0046779	0.00065184	0.00017081	115034	14597	2034	533	73415	27022	9347	3216	1084	417	178	124	67	51	23	31	26	15	7	5	0	1	3	1	0	0	0	1	0
Tepidanaerobacter acetatoxydans Re1_chromosome_1	NC_019954.2	Terrabacteria	Firmicutes	2761252	1036355	0.0368637	36.8637	0.00442408	0.00059756	0.00015862	101790	12216	1650	438	65724	23850	7928	2638	868	344	141	86	57	39	27	20	16	9	13	9	8	3	3	2	1	0	1	0	0
Alistipes finegoldii DSM 17242_chromosome_1	NC_018011.1	FCB Group	BacteroidetesChlorobi	3734239	2115285	0.0368388	36.8388	0.00451096	0.00061887	0.00018022	137565	16845	2311	673	88890	31830	10956	3578	1210	428	211	139	81	81	60	39	23	15	10	7	2	1	1	1	1	0	0	0	1
Lactococcus garvieae ATCC 49156_chromosome_1	NC_015930.1	Terrabacteria	Firmicutes	1950135	757176	0.0368323	36.8323	0.00478685	0.00082148	0.00027434	71828	9335	1602	535	45657	16836	5730	2003	744	323	173	112	79	49	37	25	18	14	11	5	7	1	1	2	1	0	0	0	0
Gallibacterium anatis UMN179_chromosome_1	NC_015460.1	Proteobacteria	Gammaproteobacteria	2687335	1071625	0.0368171	36.8171	0.00468568	0.0007487	0.00021657	98940	12592	2012	582	63408	22940	7901	2679	1023	407	223	139	95	60	33	21	3	4	3	0	0	0	1	0	0	0	0	0	0
Intestinimonas butyriciproducens_chromosome_1	NZ_CP011307.1	Terrabacteria	Firmicutes	3376475	1994253	0.0367967	36.7967	0.00470106	0.00076322	0.00030801	124243	15873	2577	1040	79751	28619	10008	3288	1111	426	233	178	109	121	77	74	55	46	35	38	31	12	13	5	6	3	0	0	0
Desulfobacula toluolica Tol2_chromosome_1	NC_018645.1	Proteobacteria	Deltaepsilon subdivisions	5197905	2154472	0.0367948	36.7948	0.00455472	0.00059409	0.00011678	191256	23675	3088	607	122358	45223	15480	5107	1841	640	255	118	78	50	36	26	17	8	4	3	7	4	0	1	0	0	0	0	0
Flexistipes sinusarabici DSM 4947_chromosome_1	NC_015672.1	Other	Othersubgroups	2526590	967539	0.0367713	36.7713	0.00458048	0.00058419	0.00011517	92906	11573	1476	291	59693	21640	7767	2330	836	349	120	81	51	23	6	5	2	1	0	1	1	0	0	0	0	0	0	0	0
Fimbriimonas ginsengisoli Gsoil 348_chromosome_1	NZ_CP007139.1	Other	Othersubgroups	5231762	3182306	0.0367708	36.7708	0.0046556	0.00060152	0.00015138	192376	24357	3147	792	123407	44612	16014	5196	1765	590	264	126	101	58	45	50	30	61	14	14	3	6	3	5	1	5	2	1	3
Paenarthrobacter aurescens TC1_chromosome_1	NC_008711.1	Terrabacteria	Actinobacteria	4597686	2866334	0.0367657	36.7657	0.00421712	0.00055724	0.00015791	169037	19389	2562	726	111252	38396	12802	4025	1399	437	193	107	76	91	62	46	39	32	20	23	13	9	5	3	4	0	1	0	0
Acidithiobacillus caldus ATCC 51756_chromosome_1	NZ_CP005986.1	Other	Othersubgroups	2777717	1714507	0.0367554	36.7554	0.00424341	0.00046693	6.3e-05	102096	11787	1297	175	66464	23845	7888	2602	845	277	105	35	24	3	4	2	1	1	0	0	0	0	0	0	0	0	0	0	0
Chlamydia caviae GPIC_chromosome_1	NC_003361.3	PVC	Chlamydiae	1173390	460238	0.0367474	36.7474	0.00505714	0.00072184	0.00015425	43119	5934	847	181	27084	10101	3677	1410	468	198	83	42	23	14	7	3	3	3	3	0	0	0	0	0	0	0	0	0	0
Ferrimonas balearica DSM 9799_chromosome_1	NC_014541.1	Proteobacteria	Gammaproteobacteria	4279159	2576887	0.0367336	36.7336	0.00464016	0.00069032	0.00019794	157189	19856	2954	847	100478	36855	12653	4249	1553	554	345	215	162	65	31	19	7	0	1	2	0	0	0	0	0	0	0	0	0
Thalassotalea crassostreae_chromosome_1	NZ_CP017689.1	Proteobacteria	Gammaproteobacteria	3861670	1496625	0.0367188	36.7188	0.00462054	0.00069633	0.00019914	141796	17843	2689	769	91111	32842	11307	3847	1387	533	283	168	109	83	40	35	20	6	6	3	5	2	2	0	0	2	3	1	1
Pseudomonas fluorescens F113_chromosome_1	NC_016830.1	Proteobacteria	Gammaproteobacteria	6845832	4161169	0.0367101	36.7101	0.00440765	0.00057466	0.0001135	251311	30174	3934	777	162778	58359	19725	6515	2262	895	278	164	120	77	49	27	30	11	5	2	1	2	1	1	1	1	1	1	5
Plautia stali symbiont_chromosome_1	NC_022546.1	Proteobacteria	Gammaproteobacteria	4035456	2298469	0.0367084	36.7084	0.00464012	0.00062694	0.00012167	148135	18725	2530	491	94714	34696	12110	4085	1440	599	232	114	63	40	17	12	5	4	1	1	0	1	1	0	0	0	0	0	0
Bacillus cellulosilyticus DSM 2522_chromosome_1	NC_014829.1	Terrabacteria	Firmicutes	4681672	1709838	0.0366875	36.6875	0.00457764	0.00077259	0.00027512	171759	21431	3617	1288	110163	40165	13357	4457	1630	699	382	181	147	107	102	100	84	57	38	26	19	21	10	8	2	1	2	1	0
Rathayibacter toxicus_chromosome_1	NZ_CP013292.1	Terrabacteria	Actinobacteria	2346032	1442241	0.036687	36.687	0.00425868	0.00052557	0.00011424	86069	9991	1233	268	56244	19834	6651	2107	732	233	116	46	42	13	14	11	6	12	4	3	1	0	0	0	0	0	0	1	1
Gluconobacter oxydans 621H_chromosome_1	NC_006677.1	Proteobacteria	Alphaproteobacteria	2702173	1650276	0.0366631	36.6631	0.00438647	0.00053698	0.00012027	99070	11853	1451	325	64248	22969	7782	2620	831	295	121	68	42	40	23	7	18	3	0	2	1	0	0	0	0	0	0	0	0
Parasaccharibacter apium_chromosome_1	NZ_CP020554.1	Proteobacteria	Alphaproteobacteria	2011634	1195245	0.0366458	36.6458	0.00458831	0.00056372	0.00012577	73718	9230	1134	253	47382	17106	6050	2046	654	227	108	54	30	20	17	11	9	1	0	1	1	1	0	0	0	0	0	0	0
Dokdonia donghaensis DSW-1_chromosome_1	NZ_CP015125.1	FCB Group	BacteroidetesChlorobi	3293944	1257353	0.0366312	36.6312	0.00480913	0.00079813	0.00021494	120661	15841	2629	708	77104	27716	9861	3351	1346	575	246	145	102	59	47	39	33	15	9	11	1	0	0	0	0	0	0	1	0
Desulfovibrio desulfuricans ATCC 27774_chromosome_1	NC_011883.1	Proteobacteria	Deltaepsilon subdivisions	2873437	1668667	0.0366272	36.6272	0.00461503	0.0006748	0.00022725	105246	13261	1939	653	67853	24132	8477	2845	934	352	195	133	86	64	47	36	29	20	11	9	9	4	2	0	0	3	1	1	3
Desulfomicrobium orale DSM 12838_chromosome_1	NZ_CP014230.1	Proteobacteria	Deltaepsilon subdivisions	2783374	1640118	0.0366171	36.6171	0.00431634	0.00048395	9.485e-05	101919	12014	1347	264	66409	23496	8050	2617	833	250	123	61	32	18	10	8	5	3	0	2	1	0	0	0	1	0	0	0	0
Alkalitalea saponilacus_chromosome_1	NZ_CP021904.1	FCB Group	BacteroidetesChlorobi	4775573	1875544	0.0366132	36.6132	0.0049816	0.00096344	0.00030091	174849	23790	4601	1437	111516	39543	14171	5018	2152	1012	577	329	181	118	72	47	24	26	17	18	6	8	10	2	1	0	0	1	0
Glutamicibacter arilaitensis Re117_chromosome_1	NC_014550.1	Terrabacteria	Actinobacteria	3859257	2288017	0.0365625	36.5625	0.00453999	0.00062862	0.00020652	141104	17521	2426	797	90801	32782	11258	3837	1251	378	164	64	91	77	80	55	59	59	52	33	26	9	10	9	1	2	4	0	0
Corynebacterium aurimucosum ATCC 700975_chromosome_1	NC_012590.1	Terrabacteria	Actinobacteria	2790189	1691807	0.0365219	36.5219	0.00447962	0.00053975	0.00011075	101903	12499	1506	309	65765	23639	8237	2756	915	282	130	77	34	24	13	11	7	6	2	2	1	2	0	0	0	0	0	0	0
Chloracidobacterium thermophilum B	NC_016024.1, NC_016025.1	Other	Othersubgroups	3695372	2266659	0.0365205	36.5205	0.00856315	0.00101093	0.00017967	134957	15784	1844	312	88049	31124	10439	3501	1107	425	169	67	40	10	10	7	2	1	0	0	0	1	1	0	1	2	0	1	0
Persephonella marina EX-H1_chromosome_1	NC_012440.1	Other	Othersubgroups	1930284	717223	0.0365014	36.5014	0.0045615	0.00051858	5.129e-05	70458	8805	1001	99	45061	16592	5738	2066	702	200	69	20	5	3	1	0	1	0	0	0	0	0	0	0	0	0	0	0	0
Isosphaera pallida ATCC 43644_chromosome_1	NC_014962.1	Other	Othersubgroups	5472964	3417542	0.0364989	36.4989	0.00424816	0.00045094	6.34e-05	199757	23250	2468	347	130485	46022	15483	5299	1576	545	170	73	42	25	16	7	10	0	2	1	0	1	0	0	0	0	0	0	0
Desulfobulbus propionicus DSM 2032_chromosome_1	NC_014972.1	Proteobacteria	Deltaepsilon subdivisions	3851869	2269813	0.0364973	36.4973	0.00438255	0.0005496	0.00012669	140583	16881	2117	488	91318	32384	11135	3629	1215	414	213	90	65	48	21	13	10	10	2	7	2	4	1	1	0	0	0	0	1
[Mannheimia] succiniciproducens MBEL55E_chromosome_1	NC_006300.1	Proteobacteria	Gammaproteobacteria	2314078	984362	0.0364849	36.4849	0.00472586	0.00075494	0.00022471	84429	10936	1747	520	53753	19740	6836	2353	884	343	171	81	86	58	43	26	22	16	12	1	1	1	1	0	1	0	0	0	0
Chlamydia gallinacea 08-1274/3_chromosome_1	NZ_CP015840.1	PVC	Chlamydiae	1059583	402032	0.0364719	36.4719	0.004414	0.00055871	8.588e-05	38645	4677	592	91	24950	9018	3050	1035	371	130	50	12	14	6	4	2	1	2	0	0	0	0	0	0	0	0	0	0	0
Pseudomonas stutzeri_chromosome_1	NZ_CP007441.1	Proteobacteria	Gammaproteobacteria	4731359	2866219	0.0364572	36.4572	0.0043423	0.00054678	0.00011054	172492	20545	2587	523	112656	39291	13473	4485	1548	516	231	128	83	33	19	19	5	2	2	1	0	0	0	0	0	0	0	0	0
Chlamydia psittaci 6BC_chromosome_1	NC_017287.1	PVC	Chlamydiae	1171667	457680	0.036443	36.443	0.0047027	0.00064779	0.00010498	42699	5510	759	123	27393	9796	3474	1277	465	171	69	24	12	9	4	2	2	1	0	0	0	0	0	0	0	0	0	0	0
Bacillus weihaiensis_chromosome_1	NZ_CP016020.1	Terrabacteria	Firmicutes	4344873	1584915	0.0364317	36.4317	0.00444662	0.00067275	0.00020185	158291	19320	2923	877	102544	36427	12343	4054	1473	573	255	193	114	94	71	37	38	24	23	10	6	2	2	7	0	0	0	0	1
Streptococcus thermophilus JIM 8232_chromosome_1	NC_017581.1	Terrabacteria	Firmicutes	1929905	751133	0.0364205	36.4205	0.00451888	0.00065703	0.00018706	70288	8721	1268	361	45628	15939	5644	1809	641	266	128	74	38	44	31	21	6	5	5	1	1	4	2	0	0	0	0	3	1
Kushneria marisflavi_chromosome_1	NZ_CP021358.1	Proteobacteria	Gammaproteobacteria	3667185	2165373	0.0363639	36.3639	0.00441456	0.000616	0.00016743	133353	16189	2259	614	86179	30985	10422	3508	1208	437	236	133	106	57	28	27	15	6	4	2	0	0	0	0	0	0	0	0	0
Sphaerochaeta pleomorpha str. Grapes	NC_016633.1	Spirochaetes	Spirochaetia	3590853	1658876	0.032037	32.037	0.00386398	0.0004971	0.00010861	115040	13875	1785	390	74972	26193	9093	2997	1017	378	167	102	53	25	22	9	6	4	0	1	1	0	0	0	0	0	0	0	0
Taylorella asinigenitalis MCE3_chromosome_1	NC_016043.1	Proteobacteria	Betaproteobacteria	1638559	627783	0.0363252	36.3252	0.004554	0.0005871	0.00010802	59521	7462	962	177	38244	13815	4763	1737	579	206	87	48	21	13	3	3	1	1	0	0	0	0	0	0	0	0	0	0	0
Cuniculiplasma divulgatum_chromosome_1	NZ_LT719092.1	Other	Othersubgroups	1878916	698217	0.0363156	36.3156	0.00434453	0.00047155	4.417e-05	68234	8163	886	83	44195	15876	5496	1781	594	209	60	17	5	0	0	1	0	0	0	0	0	0	0	0	0	0	0	0	0
Bartonella quintana str, Toulouse_chromosome_1	NC_005955.1	Proteobacteria	Alphaproteobacteria	1581384	613526	0.0363043	36.3043	0.00441955	0.00058177	9.675e-05	57411	6989	920	153	37230	13192	4556	1513	557	210	74	40	12	10	8	3	2	2	1	0	1	0	0	0	0	0	0	0	0
Chlamydia felis Fe/C-56_chromosome_1	NC_007899.1	PVC	Chlamydiae	1166239	459210	0.0362953	36.2953	0.0046277	0.0006491	0.00012776	42329	5397	757	149	27072	9860	3461	1179	431	177	90	25	15	6	4	3	4	1	0	0	1	0	0	0	0	0	0	0	0
Spirochaeta africana DSM 8902	NC_017098.1	Spirochaetes	Spirochaetia	3285855	1898111	0.0363272	36.3272	0.00437025	0.00052193	9.647e-05	119366	14360	1715	317	77411	27595	9479	3166	1013	385	164	84	26	22	13	5	1	0	0	1	0	1	0	0	0	0	0	0	0
Corynebacterium jeikeium K411_chromosome_1	NC_007164.1	Terrabacteria	Actinobacteria	2462499	1511861	0.0362542	36.2542	0.00423229	0.00048487	9.299e-05	89276	10422	1194	229	58172	20682	6995	2233	704	261	92	81	27	15	4	4	4	2	0	0	0	0	0	0	0	0	0	1	1
Lysinibacillus fusiformis_chromosome_1	NZ_CP010820.1	Terrabacteria	Firmicutes	4843789	1822311	0.036251	36.251	0.00446758	0.00070998	0.00024196	175592	21640	3439	1172	113979	39973	13664	4537	1620	647	354	243	189	115	97	61	36	33	21	12	5	3	0	0	1	1	1	0	1
Carboxydothermus hydrogenoformans Z-2901_chromosome_1	NC_007503.1	Terrabacteria	Firmicutes	2401520	1009831	0.0362362	36.2362	0.00466663	0.00067124	0.0001574	87022	11207	1612	378	55237	20578	7120	2475	870	364	158	73	59	52	17	5	5	4	2	0	1	2	0	0	0	0	0	0	0
Pseudoalteromonas translucida KMM 520	NZ_CP011034.1, NZ_CP011035.1	Proteobacteria	Gammaproteobacteria	4147593	1663203	0.0362222	36.2222	0.00921312	0.00141068	0.0004219	150235	18957	2891	874	96767	34511	11863	4203	1421	596	307	190	120	82	63	41	32	16	9	6	3	2	0	1	1	0	0	0	0
Syntrophobacter fumaroxidans MPOB_chromosome_1	NC_008554.1	Proteobacteria	Deltaepsilon subdivisions	4990251	2991591	0.0362114	36.2114	0.00425149	0.00052663	0.00010821	180704	21216	2628	540	117979	41509	13891	4697	1557	531	270	84	108	34	11	10	7	3	3	4	1	1	1	1	0	0	0	1	1
Anaerostipes hadrus_chromosome_1	NZ_CP012098.1	Terrabacteria	Firmicutes	3172613	1182865	0.0361964	36.1964	0.00456028	0.00062441	0.00017178	114837	14468	1981	545	73548	26821	9389	3098	1059	377	182	101	56	50	45	30	24	19	13	4	7	3	1	3	3	0	0	0	0
Dichelobacter nodosus VCS1703A_chromosome_1	NC_009446.1	Proteobacteria	Gammaproteobacteria	1389350	616812	0.0361781	36.1781	0.00449347	0.00056789	0.0001058	50264	6243	789	147	32276	11745	4061	1393	461	181	76	37	10	13	6	3	1	1	0	0	0	0	0	0	0	0	0	0	0
Labrenzia aggregata_chromosome_1	NZ_CP019630.1	Proteobacteria	Alphaproteobacteria	6149397	3624371	0.0361702	36.1702	0.00444287	0.0005768	0.00012261	222425	27321	3547	754	143544	51560	17744	6030	2012	781	359	198	86	46	32	16	9	4	1	2	0	0	0	1	0	0	0	0	0
Jeotgalibaca dankookensis_chromosome_1	NZ_CP019728.1	Terrabacteria	Firmicutes	2096058	785550	0.0361689	36.1688	0.00446171	0.00067221	0.00024093	75812	9352	1409	505	49363	17097	5961	1982	666	238	132	85	71	33	29	31	25	31	14	18	13	11	6	3	1	0	1	0	0
Streptococcus anginosus C238_chromosome_1	NC_022239.1	Terrabacteria	Firmicutes	2233640	854018	0.0361647	36.1647	0.00447879	0.00063976	0.00017281	80779	10004	1429	386	52219	18556	6496	2079	763	280	129	108	53	25	28	11	6	8	6	1	4	1	3	1	0	1	1	2	0
Denitrobacterium detoxificans_chromosome_1	NZ_CP011402.1	Terrabacteria	Actinobacteria	2446250	1455468	0.0361627	36.1627	0.00448401	0.00061359	0.00016433	88463	10969	1501	402	56885	20609	7094	2374	787	312	160	98	62	35	21	14	4	1	1	1	2	0	0	0	1	0	0	0	0
Bifidobacterium angulatum DSM 20098 = JCM 7096_chromosome_1	NZ_AP012322.1	Terrabacteria	Actinobacteria	2021974	1201670	0.0361503	36.1503	0.00434476	0.00061573	0.0002097	73095	8785	1245	424	47393	16917	5780	1760	582	239	99	56	63	40	43	23	21	19	10	11	7	9	8	5	1	4	3	0	0
Actinobacillus suis ATCC 33415_chromosome_1	NZ_CP009159.1	Proteobacteria	Gammaproteobacteria	2501598	1006022	0.0361313	36.1313	0.00471938	0.0007863	0.00024344	90386	11806	1967	609	57697	20883	7296	2543	943	415	213	150	86	42	32	26	18	15	14	3	6	2	1	1	0	0	0	0	0
Bacillus megaterium NBRC 15308 = ATCC 14581_chromosome_1	NZ_CP009920.1	Terrabacteria	Firmicutes	5343114	2034407	0.0361297	36.1297	0.00470718	0.0008656	0.00036533	193045	25151	4625	1952	123278	44616	15332	5194	1890	783	431	294	288	241	167	120	118	80	85	37	26	28	17	7	5	6	1
Rummeliibacillus stabekisii_chromosome_1	NZ_CP014806.1	Terrabacteria	Firmicutes	3412092	1284774	0.036113	36.113	0.00452655	0.00066206	0.00023505	123221	15445	2259	802	79671	28105	9844	3342	1049	408	224	138	116	94	78	56	39	24	13	9	5	3	1	1	0	0	1	0	0
Dechloromonas aromatica RCB_chromosome_1	NC_007298.1	Proteobacteria	Betaproteobacteria	4501104	2666778	0.0361089	36.1089	0.00431739	0.00051743	9.553e-05	162530	19433	2329	430	105468	37629	12776	4328	1382	517	204	101	46	23	27	14	6	2	2	2	2	1	0	0	0	0	0	0	0
Desulfovibrio alaskensis G20_chromosome_1	NC_007519.1	Proteobacteria	Deltaepsilon subdivisions	3730232	2157421	0.0360983	36.0983	0.00453752	0.0006576	0.00019784	134655	16926	2453	738	86772	30957	10794	3679	1229	486	287	151	120	69	36	29	15	8	9	7	2	2	2	1	0	0	0	0	0
Thermodesulfatator indicus DSM 15286_chromosome_1	NC_015681.1	Other	Othersubgroups	2322224	985214	0.0360982	36.0982	0.0044888	0.00056024	0.00011799	83828	10424	1301	274	53676	19728	6799	2324	757	270	140	50	29	23	19	3	5	1	2	0	2	0	0	0	0	0	0	0	0
Leuconostoc citreum KM20_chromosome_1	NC_010471.1	Terrabacteria	Firmicutes	1796284	700354	0.0360912	36.0912	0.00443916	0.00067584	0.00022602	64830	7974	1214	406	41936	14920	5046	1714	581	227	111	64	46	33	33	29	26	22	7	15	8	3	4	1	1	2	0	0	0
Desulfococcus oleovorans Hxd3_chromosome_1	NC_009943.1	Proteobacteria	Deltaepsilon subdivisions	3944167	2215384	0.03609	36.09	0.00448105	0.00055728	0.00012347	142345	17674	2198	487	91658	33013	11411	4065	1275	436	190	78	94	54	28	18	11	8	2	2	1	1	0	0	0	0	0	0	0
Rhodoferax antarcticus_chromosome_1	NZ_CP019240.1	Proteobacteria	Betaproteobacteria	3916274	2312117	0.0360876	36.0876	0.00427549	0.00049409	8.886e-05	141329	16744	1935	348	91933	32652	11089	3720	1193	394	183	67	42	26	12	9	6	1	0	2	0	0	0	0	0	0	0	0	0
Pedobacter cryoconitis_chromosome_1	NZ_CP014504.1	FCB Group	BacteroidetesChlorobi	5950539	2307656	0.0360823	36.0823	0.00428701	0.0005818	0.00016872	214709	25510	3462	1004	139660	49539	16621	5427	1821	637	279	161	134	109	81	49	42	22	16	20	7	21	14	5	4	7	4	4	25
Desulfomicrobium baculatum DSM 4028_chromosome_1	NC_013173.1	Proteobacteria	Deltaepsilon subdivisions	3942657	2312250	0.0360402	36.0402	0.00432855	0.0005547	0.00013138	142094	17066	2187	518	92405	32623	11196	3683	1246	423	203	93	79	41	22	21	14	17	6	4	7	3	3	1	2	0	1	0	1
Lactobacillus curieae_chromosome_1	NZ_CP018906.1	Terrabacteria	Firmicutes	2095860	833764	0.0360239	36.0239	0.00454658	0.00070186	0.00024047	75501	9529	1471	504	48474	17498	5957	2101	683	284	131	68	51	46	42	45	30	25	17	16	11	14	4	4	0	0	0	0	0
Chlamydia muridarum str, Nigg_chromosome_1	NC_002620.2	PVC	Chlamydiae	1072950	432790	0.0360222	36.0222	0.00470106	0.00064588	0.00013794	38650	5044	693	148	24468	9138	3197	1154	390	155	59	29	20	18	7	4	8	1	2	0	0	0	0	0	0	0	0	0	0
endosymbiont of Bathymodiolus septemdierum str, Myojin knoll_chromosome_1	NZ_AP013042.1	Proteobacteria	Gammaproteobacteria	1469434	569305	0.0360207	36.0207	0.00439217	0.00059547	0.00013883	52930	6454	875	204	33957	12519	4235	1344	495	176	94	28	23	17	17	4	8	4	0	3	5	0	1	0	0	0	0	0	0
Legionella fallonii LLAP-10_chromosome_1	NZ_LN614827.1	Proteobacteria	Gammaproteobacteria	4181563	1601136	0.036016	36.016	0.00431561	0.00054047	0.00010164	150603	18046	2260	425	97865	34692	11738	4048	1339	496	183	77	60	38	22	15	10	7	0	5	4	0	0	1	1	0	0	0	0
Bifidobacterium asteroides PRL2011_chromosome_1	NC_018720.1	Terrabacteria	Actinobacteria	2167304	1301543	0.036013	36.013	0.00392608	0.00042172	8.213e-05	78051	8509	914	178	51300	18242	5834	1761	549	187	78	18	16	18	14	16	5	5	3	2	1	1	1	0	0	0	0	0	0
Solibacillus silvestris_chromosome_1	NZ_CP014609.1	Terrabacteria	Firmicutes	3991226	1540623	0.0360105	36.0105	0.0044207	0.00069402	0.00024203	143726	17644	2770	966	93296	32786	11141	3733	1266	538	269	162	119	97	85	77	67	41	16	13	14	3	1	1	0	1	0	0	0
Bifidobacterium dentium JCM 1195 = DSM 20436_chromosome_1	NZ_AP012326.1	Terrabacteria	Actinobacteria	2635669	1542865	0.0360094	36.0095	0.00441102	0.00062754	0.00019805	94909	11626	1654	522	61538	21745	7519	2453	824	308	171	92	60	51	35	35	15	17	7	5	4	8	4	4	3	3	1	1	2
Alkaliphilus metalliredigens QYMF_chromosome_1	NC_009633.1	Terrabacteria	Firmicutes	4929566	1815166	0.0359924	35.9924	0.00430281	0.00066355	0.00022821	177427	21211	3271	1125	115450	40766	13569	4371	1547	599	327	170	152	97	86	56	54	51	51	24	19	10	5	10	4	3	0	0	0
Corynebacterium lactis RW2-5_chromosome_1	NZ_CP006841.1	Terrabacteria	Actinobacteria	2769745	1676519	0.0359845	35.9845	0.00413179	0.00045311	8.196e-05	99668	11444	1255	227	65028	23196	7796	2393	772	256	100	54	19	19	12	5	3	1	2	1	3	3	3	1	0	1	0	0	0
Tateyamaria omphalii_chromosome_1	NZ_CP019312.1	Proteobacteria	Alphaproteobacteria	3861636	2393382	0.0359845	35.9845	0.00421738	0.0004915	7.639e-05	138959	16286	1898	295	90596	32077	10918	3470	1162	441	164	82	24	16	1	3	2	2	0	0	0	0	0	1	0	0	0	0	0
Beijerinckia indica subsp, indica ATCC 9039_chromosome_1	NC_010581.1	Proteobacteria	Alphaproteobacteria	4170153	2379485	0.0359749	35.9749	0.00463556	0.00070693	0.00021342	150021	19331	2948	890	95894	34796	12204	4179	1500	558	334	155	105	69	56	68	32	22	13	10	6	6	6	3	3	2	0	0	0
Shimwellia blattae DSM 4481 = NBRC 105725_chromosome_1	NC_017910.1	Proteobacteria	Gammaproteobacteria	4158725	2350025	0.0359738	35.9738	0.00452903	0.00063577	0.00014452	149605	18835	2644	601	96333	34437	12023	4168	1428	615	253	158	87	51	27	16	4	2	2	0	0	0	0	1	0	0	0	0	0
Pseudoalteromonas espejiana DSM 9414	NZ_CP011028.1, NZ_CP011029.1	Proteobacteria	Gammaproteobacteria	4500451	1813475	0.035954	35.954	0.00915878	0.00138258	0.00040295	161809	20600	3179	941	103821	37388	12974	4447	1614	624	363	186	147	81	57	45	31	12	8	2	4	1	0	2	2	0	0	0	0
Legionella hackeliae_chromosome_1	NZ_LN681225.1	Proteobacteria	Gammaproteobacteria	3440975	1342701	0.035945	35.945	0.00426042	0.00053735	0.00010956	123686	14660	1849	377	80478	28548	9636	3175	1053	419	174	77	48	32	25	12	2	1	3	2	0	0	0	1	0	0	0	0	1
Sulfurospirillum barnesii SES-3_chromosome_1	NC_018002.1	Proteobacteria	Deltaepsilon subdivisions	2510109	974385	0.0359423	35.9423	0.00455438	0.00059997	0.00013426	90219	11432	1506	337	57869	20918	7476	2450	823	346	132	80	41	34	21	17	5	5	1	1	0	0	0	0	0	0	0	0	0
Paludibacter propionicigenes WB4_chromosome_1	NC_014734.1	FCB Group	BacteroidetesChlorobi	3685504	1432064	0.035931	35.931	0.00432967	0.00060345	0.00020404	132424	15957	2224	752	85812	30655	10314	3419	1088	384	216	127	100	84	60	52	35	31	15	10	12	3	4	2	0	0	0	1	0
Zymomonas mobilis subsp, pomaceae ATCC 29192_chromosome_1	NC_015709.1	Proteobacteria	Alphaproteobacteria	1989865	877421	0.0359075	35.9075	0.00497622	0.00077694	0.00017991	71451	9902	1546	358	44769	16780	6117	2239	867	321	132	86	50	36	26	16	7	4	1	0	0	0	0	0	0	0	0	0	0
Hungateiclostridium thermocellum ATCC 27405_chromosome_1	NC_009012.1	Terrabacteria	Firmicutes	3843301	1498370	0.0359066	35.9066	0.00457601	0.00066297	0.00016444	138000	17587	2548	632	88616	31797	11191	3848	1373	543	251	147	72	46	38	26	10	10	8	5	11	3	2	2	0	0	1	0	0
Granulibacter bethesdensis CGDNIH1_chromosome_1	NC_008343.2	Proteobacteria	Alphaproteobacteria	2708434	1599933	0.035892	35.892	0.00434975	0.0005553	0.00011667	97211	11781	1504	316	62865	22565	7640	2637	873	315	147	68	40	34	16	6	2	3	0	0	0	0	0	0	0	0	0	0	0
Megasphaera elsdenii 14-14_chromosome_1	NZ_CP009240.1	Terrabacteria	Firmicutes	2504349	1321080	0.0358828	35.8828	0.00445625	0.00060694	0.00021722	89863	11160	1520	544	57931	20772	7192	2448	724	252	114	81	81	92	59	54	24	14	7	6	3	2	1	1	3	0	2	0	0
Sphingorhabdus flavimaris_chromosome_1	NZ_CP022336.1	Proteobacteria	Alphaproteobacteria	3479724	2017246	0.0358681	35.8681	0.00413826	0.00045607	8.19e-05	124811	14400	1587	285	81496	28915	9769	3044	986	316	144	64	24	14	9	7	8	2	4	0	0	1	0	3	0	4	0	1	0
Bifidobacterium thermophilum RBL67_chromosome_1	NC_020546.1	Terrabacteria	Actinobacteria	2291643	1377521	0.0358594	35.8594	0.00427379	0.00056073	0.0001728	82177	9794	1285	396	53529	18854	6464	2045	672	217	103	56	46	45	32	32	17	19	14	6	8	9	3	2	0	1	0	0	0
Acidihalobacter prosperus_chromosome_1	NZ_CP017415.1	Proteobacteria	Gammaproteobacteria	3566941	2136954	0.0358576	35.8576	0.00430116	0.00054613	0.00011775	127902	15342	1948	420	83063	29497	10052	3342	1101	427	208	85	47	28	22	11	3	6	4	3	1	1	1	0	0	0	0	0	0
Cloacibacillus porcorum_chromosome_1	NZ_CP016757.1	Other	Othersubgroups	3585187	1966074	0.0358503	35.8503	0.00442348	0.00061782	0.00016345	128530	15859	2215	586	82910	29761	10288	3356	1209	420	188	113	71	65	71	27	15	14	8	5	3	2	2	1	0	0	0	1	0
Lactobacillus ruminis ATCC 27782_chromosome_1	NC_015975.1	Terrabacteria	Firmicutes	2066652	898360	0.035783	35.783	0.00461665	0.00066581	0.00016355	73951	9541	1376	338	46994	17416	6086	2079	747	291	112	63	42	36	18	21	8	11	3	11	4	6	1	1	0	0	0	0	0
Bacillus flexus_chromosome_1	NZ_CP016790.1	Terrabacteria	Firmicutes	3960308	1508665	0.0357624	35.7624	0.00452137	0.00077519	0.00031992	141630	17906	3070	1267	91369	32355	10962	3874	1285	518	335	227	164	126	102	84	57	51	34	26	19	17	15	3	4	1	2	0	0
Dickeya solani IPO 2222_chromosome_1	NZ_CP015137.1	Proteobacteria	Gammaproteobacteria	4919833	2767153	0.0357327	35.7327	0.0043969	0.00062177	0.00015102	175799	21632	3059	743	113515	40652	13839	4734	1682	634	326	204	89	67	29	11	5	4	3	2	1	2	0	0	0	0	0	0	0
secondary endosymbiont of Ctenarytaina eucalypti_chromosome_1	NC_018419.1	Proteobacteria	Gammaproteobacteria	1441139	623870	0.0357065	35.7065	0.00448326	0.00058565	0.00013184	51458	6461	844	190	32986	12011	4115	1502	482	172	68	40	21	14	15	6	3	5	3	2	2	2	0	2	1	0	0	0	6
Staphylococcus lutrae_chromosome_1	NZ_CP020773.1	Terrabacteria	Firmicutes	2533115	955768	0.0356715	35.6715	0.00425524	0.00053531	0.00015041	90360	10779	1356	381	58816	20765	7092	2331	742	233	139	48	51	39	32	18	21	7	13	2	5	4	2	0	0	0	0	0	0
Bartonella ancashensis_chromosome_1	NZ_CP010401.1	Proteobacteria	Alphaproteobacteria	1467695	563838	0.0356709	35.6709	0.0044219	0.0005294	8.04e-05	52354	6490	777	118	33785	12079	4241	1472	488	171	60	34	13	7	2	0	0	0	2	0	0	0	0	0	0	0	0	0	0
Piscirickettsia salmonis LF-89 = ATCC VR-1361_chromosome_1	NZ_CP011849.2	Proteobacteria	Gammaproteobacteria	3184851	1265253	0.0356597	35.6597	0.00445233	0.0005388	0.00013156	113571	14180	1716	419	71892	27499	9346	3118	959	338	261	82	36	16	10	5	2	1	2	0	0	0	0	1	0	2	0	0	1
Corynebacterium camporealensis_chromosome_1	NZ_CP011311.1	Terrabacteria	Actinobacteria	2451810	1456558	0.0356524	35.6524	0.00425115	0.00053471	0.00012073	87413	10423	1311	296	56447	20543	6870	2242	739	276	117	77	39	24	16	13	5	1	2	0	1	0	1	0	0	0	0	6	12
Lactobacillus acidipiscis_chromosome_1	NZ_LT630287.1	Terrabacteria	Firmicutes	2607423	1037760	0.0356463	35.6463	0.00435449	0.000591	0.00015418	92945	11354	1541	402	60192	21399	7302	2511	844	295	154	78	39	42	22	20	9	17	7	1	5	2	3	2	0	0	0
Legionella clemsonensis_chromosome_1	NZ_CP016397.1	Proteobacteria	Gammaproteobacteria	3272100	1287984	0.0356429	35.6429	0.00424101	0.00051404	8.924e-05	116627	13877	1682	292	75952	26798	9147	3048	997	393	130	68	35	27	14	10	3	2	1	0	0	1	1	0	0	0	0	0	0
Corynebacterium singulare_chromosome_1	NZ_CP010827.1	Terrabacteria	Actinobacteria	2830519	1701670	0.0356405	35.6405	0.0042985	0.000531	0.00010104	100881	12167	1503	286	65149	23565	8053	2611	908	309	119	70	42	14	16	8	6	4	2	3	0	1	1	0	0	0	0	0	2
Nitratireductor basaltis_chromosome_1	NZ_CP019044.1	Proteobacteria	Alphaproteobacteria	3357577	1967231	0.0356403	35.6403	0.00432753	0.00047564	7.148e-05	119665	14530	1597	240	77376	27759	9648	3285	1003	354	137	46	30	12	8	3	2	0	1	1	0	0	0	0	0	0	0	0	0
Helicobacter himalayensis_chromosome_1	NZ_CP014991.1	Proteobacteria	Deltaepsilon subdivisions	1829936	729895	0.0356215	35.6215	0.00439469	0.00053991	8.197e-05	65185	8042	988	150	41782	15361	5295	1759	633	205	70	33	24	8	4	3	5	1	1	0	0	0	0	0	0	0	0	1	0
Corynebacterium flavescens_chromosome_1	NZ_CP009246.1	Terrabacteria	Actinobacteria	2758653	1652885	0.0356188	35.6188	0.00425171	0.00049988	9.425e-05	98260	11729	1379	260	63680	22851	7820	2530	826	293	112	44	30	13	13	12	8	8	3	5	0	4	2	0	4	2	0	0	2
Geobacter metallireducens GS-15_chromosome_1	NC_007517.1	Proteobacteria	Deltaepsilon subdivisions	3997420	2378844	0.035617	35.617	0.00417895	0.00049282	0.00010482	142376	16705	1970	419	93076	32595	11198	3537	1174	377	165	89	57	34	27	14	11	7	2	4	3	2	3	1	0	0	0	0	0
Psychromonas ingrahamii 37_chromosome_1	NC_008709.1	Proteobacteria	Gammaproteobacteria	4559598	1827773	0.0356093	35.6093	0.00446947	0.00068515	0.00020002	162364	20379	3124	912	104584	37401	12849	4406	1539	673	287	175	149	98	68	41	29	26	14	7	4	9	1	1	1	2	0	0	0
Wolbachia endosymbiont of Cimex lectularius_chromosome_1	NZ_AP013028.1	Proteobacteria	Alphaproteobacteria	1250060	453153	0.0356047	35.6047	0.00446299	0.00052317	8.56e-05	44508	5579	654	107	28677	10252	3701	1224	398	149	53	24	14	5	2	4	0	3	2	0	0	0	0	0	0	0	0	0	0
Arthrobacter alpinus_chromosome_1	NZ_CP013200.1	Terrabacteria	Actinobacteria	4322479	2621494	0.0355907	35.5907	0.00401922	0.00053557	0.00017004	153840	17373	2315	735	101177	35290	11423	3635	1178	402	194	93	89	51	47	48	36	33	24	17	14	11	11	11	8	6	8	8	59
Butyrivibrio hungatei	NZ_CP017831.1, NZ_CP017830.1	Terrabacteria	Firmicutes	3235560	1289183	0.0355669	35.5669	0.00899188	0.00144455	0.00041275	115079	14634	2014	566	73739	26706	9456	3164	1013	435	179	118	86	75	35	28	12	8	0	4	2	0	3	1	0	1	0	6	12
Cronobacter sakazakii_chromosome_1	NZ_CP011047.1	Proteobacteria	Gammaproteobacteria	4511265	2558492	0.0355477	35.5477	0.00433426	0.00058587	0.00013677	160365	19553	2643	617	103589	37223	12527	4383	1471	555	292	155	86	48	20	4	4	5	2	0	0	0	0	0	1	0	0	0	0
Salinivirga cyanobacteriivorans_chromosome_1	NZ_CP013118.1	FCB Group	BacteroidetesChlorobi	4812386	1878485	0.0355416	35.5416	0.00428498	0.00054547	0.00012717	171040	20621	2625	612	110882	39537	13465	4531	1542	471	270	142	77	56	32	16	8	4	1	4	0	0	2	0	0	0	0	0	0
Geobacter bemidjiensis Bem_chromosome_1	NC_011146.1	Proteobacteria	Deltaepsilon subdivisions	4615150	2781399	0.0355304	35.5304	0.00421763	0.00058156	0.00016034	163978	19465	2684	740	106710	37803	12719	4062	1410	534	264	133	103	79	50	21	11	10	11	14	15	14	8	4	2	0	0	0	1
Aeromonas salmonicida subsp, salmonicida A449_chromosome_1	NC_009348.1	Proteobacteria	Gammaproteobacteria	4702402	2751429	0.0355221	35.5221	0.00443794	0.00065839	0.00019607	167039	20869	3096	922	107935	38235	13325	4448	1544	630	327	232	145	89	43	41	26	12	4	1	1	0	0	0	0	0	1	0	0
Virgibacillus necropolis_chromosome_1	NZ_CP022437.1	Terrabacteria	Firmicutes	4337422	1616616	0.0355193	35.5193	0.00416353	0.00061511	0.00019989	154062	18059	2668	867	100330	35673	11624	3767	1293	508	243	151	121	75	83	49	51	27	25	12	16	3	5	2	1	1	1
Lactococcus piscium MKFS47_chromosome_1	NZ_LN774769.1	Terrabacteria	Firmicutes	2394138	928762	0.0355147	35.5147	0.00438154	0.00067122	0.00020884	85027	10490	1607	500	54985	19552	6601	2282	770	337	168	90	61	48	25	26	19	18	12	8	6	2	5	7	0	1	1	0	0
Asaia bogorensis NBRC 16594_chromosome_1	NZ_AP014690.1	Proteobacteria	Alphaproteobacteria	3198265	1912827	0.0355118	35.5117	0.004267	0.0004912	8.817e-05	113576	13647	1571	282	73756	26173	9055	3021	912	377	143	61	38	17	10	6	4	2	1	0	0	0	0	0	0	0	0	0	0
Acetobacter persici_chromosome_1	NZ_CP014687.1	Proteobacteria	Alphaproteobacteria	3230507	1880176	0.0354975	35.4975	0.00431356	0.0005154	0.00010525	114675	13935	1665	340	74226	26514	9188	3082	964	361	128	87	51	22	21	17	6	5	2	1	0	0	0	0	0	0	0	0	0
Moraxella catarrhalis BBH18_chromosome_1	NC_014147.1	Proteobacteria	Gammaproteobacteria	1863286	776460	0.0354734	35.4734	0.0046053	0.00075404	0.00023346	66097	8581	1405	435	42023	15493	5314	1862	668	302	147	82	73	43	36	25	11	6	6	3	1	1	1	0	0	0	0	0	0
Acinetobacter schindleri_chromosome_1	NZ_CP015615.1	Proteobacteria	Gammaproteobacteria	3001209	1286271	0.0354567	35.4567	0.00457382	0.00077136	0.0002549	106413	13727	2315	765	68235	24451	8396	3016	1109	441	249	169	137	98	44	30	20	10	6	2	0	0	0	0	0	0	0	0	0
Sulfurospirillum deleyianum DSM 6946_chromosome_1	NC_013512.1	Proteobacteria	Deltaepsilon subdivisions	2306351	898781	0.035443	35.443	0.00444772	0.00057103	0.00012617	81744	10258	1317	291	52523	18963	6713	2228	731	295	122	57	46	28	25	1	10	1	1	0	0	0	0	0	0	0	0	0	0
Brucella melitensis bv, 1 str, 16M_chromosome_1	NC_003317.1	Proteobacteria	Alphaproteobacteria	2117144	1210116	0.0354279	35.4279	0.00449993	0.00063765	0.00014312	75006	9527	1350	303	48041	17438	6090	2087	742	305	131	67	47	24	16	5	6	2	2	1	0	1	0	0	1	0	0	0	0
Arenibacter algicola_chromosome_1	NZ_CP022515.1	FCB Group	BacteroidetesChlorobi	5793053	2303420	0.03542	35.42	0.00430412	0.00054617	0.00011462	205190	24934	3164	664	132863	47393	16395	5375	1832	668	255	148	86	49	40	26	23	13	5	9	5	3	1	0	0	0	0	0	1
Virgibacillus halodenitrificans_chromosome_1	NZ_CP017962.1	Terrabacteria	Firmicutes	3869935	1450768	0.0354045	35.4045	0.00431713	0.00063128	0.00021137	137013	16707	2443	818	89002	31304	10762	3502	1170	455	248	133	119	92	68	43	40	26	17	15	8	3	1	2	1	1	1	2	4
Chlorobaculum limnaeum_chromosome_1	NZ_CP017305.1	FCB Group	BacteroidetesChlorobi	2797276	1577329	0.0354019	35.4019	0.00401069	0.00046724	0.00011082	99029	11219	1307	310	64991	22819	7640	2272	714	283	123	59	47	36	18	14	10	2	0	1	0	0	0	0	0	0	0	0	0
Weissella ceti_chromosome_1	NZ_CP009224.1	Terrabacteria	Firmicutes	1390397	566536	0.0353964	35.3964	0.00475763	0.00078323	0.00029488	49215	6615	1089	410	31226	11374	4089	1437	493	186	103	67	68	39	32	32	34	16	10	6	1	0	0	1	1	0	0	0	0
Ethanoligenens harbinense YUAN-3_chromosome_1	NC_014828.1	Terrabacteria	Firmicutes	3008576	1671520	0.0353922	35.3922	0.00441072	0.00061724	0.00018979	106480	13270	1857	571	68627	24583	8638	2775	933	353	174	105	66	52	35	41	21	22	18	15	7	6	3	1	1	2	1	0	0
Gloeobacter kilaueensis JS1_chromosome_1	NC_022600.1	Terrabacteria	CyanobacteriaMelainabacteria	4724791	2860237	0.0353918	35.3918	0.00405732	0.00043452	6.625e-05	167219	19170	2053	313	109923	38126	13004	4113	1322	418	143	73	35	21	13	13	3	3	2	3	2	0	1	0	1	0	0	0	0
Corynebacterium simulans_chromosome_1	NZ_CP014634.1	Terrabacteria	Actinobacteria	2737971	1615621	0.0353883	35.3883	0.00421955	0.00050183	0.00010592	96892	11553	1374	290	62783	22556	7721	2458	787	297	98	57	39	27	24	14	9	6	6	1	4	1	2	1	1	0	0	0	0
Pelobacter acetylenicus_chromosome_1	NZ_CP015455.1	Proteobacteria	Deltaepsilon subdivisions	3192352	1833111	0.0353699	35.3698	0.00421413	0.00057982	0.00016226	112913	13453	1851	518	73732	25728	8764	2838	959	374	176	134	65	44	21	24	21	10	8	6	1	3	0	3	0	1	0	1	0
Melioribacter roseus P3M-2_chromosome_1	NC_018178.1	FCB Group	BacteroidetesChlorobi	3300414	1363999	0.0353665	35.3665	0.00427007	0.00050418	8.817e-05	116724	14093	1664	291	75434	27197	9340	3089	1032	341	148	57	36	20	20	6	3	1	0	0	0	0	0	0	0	0	0	0	0
Klebsiella oxytoca_chromosome_1	NZ_CP011636.1	Proteobacteria	Gammaproteobacteria	6257473	3488237	0.0353636	35.3636	0.00429998	0.00058282	0.00013232	221287	26907	3647	828	143445	50935	17523	5737	1966	853	415	194	101	45	42	15	9	3	2	1	0	1	0	0	0	0	0	0	0
Trueperella pyogenes_chromosome_1	NZ_CP007519.1	Terrabacteria	Actinobacteria	2338390	1391373	0.035329	35.329	0.00416098	0.00054354	0.00014711	82613	9730	1271	344	53821	19062	6370	2089	709	218	99	67	51	39	22	16	12	11	4	4	4	2	0	0	2	4	4	1	0
Geosporobacter ferrireducens_chromosome_1	NZ_CP017269.1	Terrabacteria	Firmicutes	5792634	2236497	0.0353235	35.3235	0.0043431	0.00065221	0.00021752	204616	25158	3778	1260	132416	47042	16017	5363	1799	719	339	209	158	127	81	77	58	47	38	30	14	22	17	14	11	5	4	1	1
Desulfococcus multivorans_chromosome_1	NZ_CP015381.1	Proteobacteria	Deltaepsilon subdivisions	4455399	2531878	0.0353122	35.3122	0.00409683	0.00048862	9.292e-05	157330	18253	2177	414	103028	36049	12207	3869	1282	481	197	94	52	27	14	11	6	5	6	1	1	0	0	0	0	0	0	0	0
Bifidobacterium coryneforme_chromosome_1	NZ_CP007287.1	Terrabacteria	Actinobacteria	1755151	1062029	0.0353092	35.3092	0.0040572	0.00048486	0.00011908	61973	7121	851	209	40309	14543	4840	1430	483	159	61	40	29	20	14	11	8	4	8	7	1	2	0	3	0	1	0	2	4
Enterococcus mundtii QU 25_chromosome_1	NC_022878.1	Terrabacteria	Firmicutes	3022186	1166927	0.0352966	35.2966	0.00442329	0.00065582	0.00021441	106673	13368	1982	648	68563	24742	8500	2886	1003	331	182	109	83	64	37	46	26	23	14	15	10	7	4	13	10	2	1
Streptococcus halotolerans_chromosome_1	NZ_CP014835.1	Terrabacteria	Firmicutes	2182100	856457	0.0352802	35.2802	0.00425187	0.00060859	0.00016773	76985	9278	1328	366	49972	17735	6025	1925	650	312	126	82	60	23	28	11	10	11	7	5	1	2	0	0	0	0	0	0	0
Bifidobacterium breve DSM 20213 = JCM 1192_chromosome_1	NZ_AP012324.1	Terrabacteria	Actinobacteria	2269415	1336464	0.0352699	35.2699	0.00423413	0.00054507	0.00017229	80042	9609	1237	391	51889	18544	6236	2136	624	222	124	56	60	44	21	19	15	12	12	7	6	8	1	2	1	0	0	0	0
Roseovarius mucosus_chromosome_1	NZ_CP020474.1	Proteobacteria	Alphaproteobacteria	4170996	2541971	0.0352662	35.2662	0.00414961	0.00049772	8.152e-05	147095	17308	2076	340	95760	34027	11511	3721	1261	475	199	75	33	18	8	3	4	0	0	0	0	0	0	0	0	0	0	0	0
Aliivibrio wodanis	NZ_LN554846.1, NZ_LN554847.1	Proteobacteria	Gammaproteobacteria	4518663	1739415	0.0352624	35.2624	0.00852646	0.00125459	0.00040159	159339	19277	2893	940	103882	36180	12324	4060	1362	591	313	183	170	96	68	46	35	6	8	5	5	2	1	1	0	1	0	0	0
Acidobacterium capsulatum ATCC 51196_chromosome_1	NC_012483.1	Other	Othersubgroups	4127356	2496926	0.0352497	35.2497	0.00416877	0.00053933	0.00013277	145488	17206	2226	548	94999	33283	11341	3639	1236	442	206	124	90	51	32	23	7	8	2	0	2	2	0	1	0	0	0	0	0
Leptospirillum ferriphilum ML-04_chromosome_1	NC_018649.1	Other	Othersubgroups	2406157	1312576	0.0352359	35.2359	0.00428484	0.00053903	9.767e-05	84783	10310	1297	235	54605	19868	6808	2205	759	303	131	54	21	13	9	4	1	0	1	1	0	0	0	0	0	0	0	0	0
Streptococcus salivarius_chromosome_1	NZ_CP009913.1	Terrabacteria	Firmicutes	2188923	878796	0.035231	35.231	0.00435557	0.00066562	0.00019416	77118	9534	1457	425	49584	18000	6051	2026	722	310	159	95	65	47	28	11	5	6	2	2	1	2	0	1	0	1	0	0	0
Brucella melitensis bv, 1 str, 16M_chromosome_2	NC_003318.1	Proteobacteria	Alphaproteobacteria	1177787	675318	0.0351643	35.1643	0.00438364	0.00060367	0.0001333	41416	5163	711	157	26723	9530	3355	1097	400	154	76	34	19	9	10	6	1	0	0	0	1	1	0	0	0	0	0	0	0
Meiothermus silvanus DSM 9946_chromosome_1	NC_014212.1	Terrabacteria	Deinococcus-Thermus	3249394	2026440	0.0351515	35.1515	0.00406353	0.00047763	8.371e-05	114221	13204	1552	272	74454	26563	8942	2710	955	325	119	69	33	22	21	2	3	2	0	0	0	0	1	0	0	0	0	0	0
Lactobacillus backii_chromosome_1	NZ_CP014873.1	Terrabacteria	Firmicutes	2672521	1090949	0.0351365	35.1365	0.00432251	0.00065144	0.0002043	93903	11552	1741	546	60762	21589	7311	2500	850	345	176	99	47	37	35	27	24	31	22	8	16	9	3	6	1	2	0
Aerococcus viridans_chromosome_1	NZ_CP014164.1	Terrabacteria	Firmicutes	2199877	866216	0.035127	35.127	0.00420796	0.00061867	0.00017774	77275	9257	1361	391	50467	17551	5954	1942	731	239	132	85	50	37	23	22	13	9	11	3	3	0	1	1	0	1	0	1	1
Aliivibrio salmonicida LFI1238	NC_011313.1, NC_011312.1	Proteobacteria	Gammaproteobacteria	4531626	1765731	0.0351013	35.1013	0.00891465	0.00148178	0.00049147	159066	20207	3373	1139	102760	36099	12740	4094	1624	610	386	202	167	103	85	131	34	15	8	5	2	0	0	0	0	0	0	0	2
Anabaena cylindrica PCC 7122_chromosome_1	NC_019771.1	Terrabacteria	CyanobacteriaMelainabacteria	6395836	2481336	0.0350781	35.0781	0.00421634	0.00054192	9.553e-05	224354	26967	3466	611	146372	51015	17704	5797	2012	843	269	135	95	60	24	13	6	5	1	1	2	0	0	0	0	0	0	0	0
Desulfofarcimen acetoxidans DSM 771_chromosome_1	NC_013216.1	Terrabacteria	Firmicutes	4545624	1888927	0.0350772	35.0772	0.0042333	0.00059706	0.00017863	159448	19243	2714	812	103765	36440	12440	4089	1379	523	236	149	105	98	58	42	30	26	15	11	10	6	4	8	0	3	5	1	0
Butyrivibrio proteoclasticus B316	NC_014387.1, NC_014388.1	Terrabacteria	Firmicutes	3857162	1550553	0.0350696	35.0696	0.00894615	0.0012508	0.00036013	135269	16968	2338	624	87034	31267	11022	3608	1231	483	216	130	99	61	41	24	14	15	8	8	6	1	0	1	0	0	0	0	1
Pelobacter propionicus DSM 2379_chromosome_1	NC_008609.1	Proteobacteria	Deltaepsilon subdivisions	4008000	2365689	0.0350644	35.0644	0.00408433	0.00050873	0.00013249	140538	16370	2039	531	91866	32302	10812	3519	1106	402	171	101	87	45	39	20	24	14	6	8	7	2	3	3	1	0	0	0	0
Acinetobacter johnsonii XBB1_chromosome_1	NZ_CP010350.1	Proteobacteria	Gammaproteobacteria	3509795	1454137	0.035061	35.061	0.0044883	0.00074306	0.00025443	123057	15753	2608	893	78824	28480	9778	3367	1220	495	317	210	152	78	70	20	21	11	4	2	1	2	1	2	2	0	0	0	0
Spirochaeta thermophila DSM 6578	NC_017583.1	Spirochaetes	Spirochaetia	2560222	1559644	0.0362765	36.2765	0.00456171	0.00058081	0.00010038	92876	11679	1487	257	59708	21489	7713	2479	869	361	133	64	28	14	9	6	2	1	0	0	0	0	0	0	0	0	0	0	0
Chloroherpeton thalassium ATCC 35110_chromosome_1	NC_011026.1	FCB Group	BacteroidetesChlorobi	3293456	1483336	0.0350449	35.045	0.00427484	0.00054897	0.00013451	115419	14079	1808	443	74485	26855	9323	2948	1015	350	188	98	67	36	32	11	5	1	2	2	0	0	1	0	0	0	0	0	0
Lactobacillus reuteri DSM 20016_chromosome_1	NC_009513.1	Terrabacteria	Firmicutes	1999618	777304	0.0350422	35.0422	0.00421681	0.00057661	0.00016753	70071	8432	1153	335	45597	16042	5466	1813	583	235	92	45	37	34	32	18	19	13	14	9	6	5	6	0	3	0	1	0	0
Staphylococcus pettenkoferi_chromosome_1	NZ_CP022096.2	Terrabacteria	Firmicutes	2502360	973825	0.0350421	35.0421	0.00408854	0.00059144	0.00016584	87688	10231	1480	415	57579	19878	6565	2186	801	264	143	85	53	52	32	20	19	7	2	1	0	0	0	1	0	0	0
Glaesserella parasuis SH0165_chromosome_1	NC_011852.1	Proteobacteria	Gammaproteobacteria	2269156	907505	0.0350227	35.0227	0.00464931	0.00077474	0.00020052	79472	10550	1758	455	50844	18078	6553	2239	898	405	175	83	69	36	41	12	18	5	9	4	0	1	0	0	0	1	1	0	0
Erwinia gerundensis_chromosome_1	NZ_LN907827.1	Proteobacteria	Gammaproteobacteria	3775020	2092194	0.0350128	35.0128	0.00422382	0.00058066	0.00014993	132174	15945	2192	566	86183	30046	10277	3476	1155	471	285	149	62	32	19	11	6	2	0	0	0	0	0	0	0	0	0	0	0
Methylacidiphilum fumariolicum SolV_chromosome_1	NZ_LM997411.1	Other	Othersubgroups	2476671	1027237	0.0349901	34.9901	0.00435383	0.0005354	7.591e-05	86659	10783	1326	188	55339	20537	6998	2459	830	308	121	36	9	10	5	3	2	0	2	0	0	0	0	0	0	0	0	0	0
Providencia stuartii MRSN 2154_chromosome_1	NC_017731.1	Proteobacteria	Gammaproteobacteria	4402109	1816553	0.034988	34.988	0.00444923	0.0006983	0.00018173	154021	19586	3074	800	98774	35661	12232	4280	1592	682	322	209	113	69	44	30	7	1	3	0	2	0	0	0	0	0	0	0	0
Mannheimia haemolytica M42548_chromosome_1	NC_021082.1	Proteobacteria	Gammaproteobacteria	2731870	1121358	0.0349819	34.9819	0.00445995	0.00076504	0.00022219	95566	12184	2090	607	61124	22258	7402	2692	1005	478	210	142	102	67	37	12	16	6	10	3	1	0	0	0	0	0	1	0	0
Streptococcus dysgalactiae subsp, equisimilis AC-2713_chromosome_1	NC_019042.1	Terrabacteria	Firmicutes	2179445	861367	0.0349626	34.9626	0.0042364	0.00061071	0.00018032	76199	9233	1331	393	49506	17460	5934	1968	690	248	146	84	51	42	22	15	13	9	4	4	2	0	0	1	0	0	0	3	1
Sulfurospirillum cavolei_chromosome_1	NZ_AP014724.1	Proteobacteria	Deltaepsilon subdivisions	2698323	1183950	0.0349369	34.9369	0.00420039	0.00053033	0.00011118	94271	11334	1431	300	61156	21781	7522	2381	832	299	143	77	29	23	10	10	5	1	0	0	2	0	0	0	0	0	0	0	0
Asticcacaulis excentricus CB 48_chromosome_1	NC_014816.1, NC_014817.1	Proteobacteria	Alphaproteobacteria	3904170	2326161	0.0349321	34.9321	0.00819332	0.00108054	0.00027522	136381	15850	2088	518	89317	31214	10304	3458	1140	430	207	107	71	47	36	19	7	6	4	5	3	3	1	1	1	0	0	0	0
Legionella oakridgensis ATCC 33761 = DSM 21215_chromosome_1	NZ_CP004006.1	Proteobacteria	Gammaproteobacteria	2722964	1113084	0.0349278	34.9278	0.00413704	0.00050092	8.924e-05	95107	11265	1364	243	61862	21980	7344	2557	821	300	128	59	24	14	8	4	3	0	0	0	1	0	1	0	0	1	0	0	0
Capnocytophaga ochracea DSM 7271_chromosome_1	NC_013162.1	FCB Group	BacteroidetesChlorobi	2612925	1034404	0.0349233	34.9233	0.00438704	0.00065444	0.00021394	91252	11463	1710	559	58668	21121	7258	2495	851	300	157	98	47	71	59	31	23	27	22	7	9	5	1	2	0	0	0	0	0
Agrobacterium vitis S4	NC_011989.1, NC_011988.1	Proteobacteria	Alphaproteobacteria	5009562	2886605	0.034911	34.911	0.0083384	0.00110282	0.00025574	174889	21116	2851	675	113626	40147	13686	4579	1562	614	252	127	92	69	41	31	14	22	8	4	6	4	2	2	0	0	1	0	0
Zymomonas mobilis subsp, mobilis ATCC 10988_chromosome_1	NC_017262.1	Proteobacteria	Alphaproteobacteria	2021773	934478	0.0349011	34.9011	0.00475177	0.0006707	0.00017361	70562	9607	1356	351	44451	16504	6049	2202	706	299	126	83	51	37	25	19	6	3	1	0	0	0	0	0	0	0	0	0	0
Acinetobacter larvae_chromosome_1	NZ_CP016895.1	Proteobacteria	Gammaproteobacteria	3741098	1557799	0.0348809	34.8809	0.00430836	0.00066371	0.00019059	130493	16118	2483	713	84223	30152	10154	3481	1226	544	234	168	118	70	44	20	31	11	6	5	3	2	0	0	1	0	0	0	0
Pseudothermotoga lettingae TMO_chromosome_1	NC_009828.1	Thermotogae	Thermotogae	2135342	826313	0.0348745	34.8745	0.0040476	0.00048283	8.289e-05	74469	8643	1031	177	48618	17208	5698	1914	621	233	94	49	21	9	2	1	1	0	0	0	0	0	0	0	0	0	0	0	0
Acetobacter aceti_chromosome_1	NZ_CP014692.1	Proteobacteria	Alphaproteobacteria	3725037	2116912	0.034852	34.852	0.00423539	0.0005506	0.00012107	129825	15777	2051	451	84250	29798	10346	3380	1163	437	195	98	58	37	23	15	8	7	6	1	1	1	1	0	0	0	0	0	0
Streptococcus gordonii str, Challis substr, CH1_chromosome_1	NC_009785.1	Terrabacteria	Firmicutes	2196662	889795	0.0348392	34.8392	0.00417224	0.00058862	0.00018756	76530	9165	1293	412	49788	17577	5956	1916	616	265	146	88	53	44	23	16	18	10	4	7	1	1	1	0	0	0	0	0	0
Bacillus smithii_chromosome_1	NZ_CP012024.1	Terrabacteria	Firmicutes	3368778	1373533	0.034839	34.839	0.00437369	0.00064771	0.00017662	117365	14734	2182	595	75210	27421	9350	3202	1043	544	191	136	76	50	37	19	26	36	6	4	2	0	2	7	0	0	0	0	3
Caldilinea aerophila DSM 14535 = NBRC 104270_chromosome_1	NC_017079.1	Terrabacteria	Chloroflexi	5144873	3023493	0.0348279	34.8279	0.00396706	0.00051974	0.00012789	179185	20410	2674	658	117721	41054	13500	4236	1463	553	187	119	77	126	57	36	22	8	11	3	7	1	2	2	0	0	0	0	2
Moritella viscosa_chromosome_1	NZ_LN554852.1	Proteobacteria	Gammaproteobacteria	5086074	2005983	0.034797	34.797	0.00420737	0.00063664	0.00019406	176980	21399	3238	987	115111	40470	13635	4526	1605	646	336	213	155	97	68	55	28	16	10	5	2	0	2	0	0	0	0	0	0
Pseudoalteromonas spongiae UST010723-006	NZ_CP011039.1, NZ_CP011040.1	Proteobacteria	Gammaproteobacteria	4752413	1941912	0.0347838	34.7838	0.00862645	0.00128638	0.00036931	165307	20674	3118	903	106930	37703	13117	4439	1594	621	320	223	133	93	74	27	14	8	3	3	1	0	3	0	0	1	0	0	0
Parascardovia denticolens DSM 10105 = JCM 12538_chromosome_1	NZ_AP012333.1	Terrabacteria	Actinobacteria	1890857	1102614	0.0347805	34.7805	0.00405636	0.00047756	8.938e-05	65765	7670	903	169	42973	15122	5132	1635	555	179	75	36	14	19	7	5	4	3	3	1	0	0	1	0	0	0	0	0	0
Pediococcus acidilactici_chromosome_1	NZ_CP015206.1	Terrabacteria	Firmicutes	2131361	897349	0.0347778	34.7778	0.004225	0.00062589	0.00020175	74124	9005	1334	430	48344	16775	5807	1864	663	241	102	83	32	30	28	46	50	24	16	10	6	0	2	1	0	0	0	1	0
Kosakonia cowanii JCM 10956 = DSM 18146_chromosome_1	NZ_CP019445.1	Proteobacteria	Gammaproteobacteria	4646998	2615674	0.0347575	34.7575	0.00413923	0.00054767	0.00012869	161518	19235	2545	598	104986	37297	12496	4194	1376	571	271	160	84	47	20	9	4	1	1	0	0	0	1	0	0	0	0	0	0
Chlamydia pecorum E58_chromosome_1	NC_015408.1	PVC	Chlamydiae	1106197	454381	0.034756	34.756	0.00422167	0.00057765	0.00011119	38447	4670	639	123	24872	8905	2984	1047	388	128	52	34	16	8	7	5	1	0	0	0	0	0	0	0	0	0	0	0	0
Neomicrococcus aestuarii_chromosome_1	NZ_CP018135.1	Terrabacteria	Actinobacteria	2667837	1577923	0.0347457	34.7458	0.0039219	0.00042994	0.0001087	92696	10463	1147	290	60822	21411	7091	2225	655	202	88	32	32	27	28	22	16	17	9	2	5	5	3	2	1	1	0	1	0
Bacillus simplex_chromosome_1	NZ_CP011008.1	Terrabacteria	Firmicutes	5345500	2131383	0.034741	34.741	0.0043719	0.00071481	0.00024881	185708	23370	3821	1330	120009	42329	14694	4855	1758	733	365	260	182	130	105	84	70	42	31	23	18	6	6	2	3	3	0	0	1
Morganella morganii subsp, morganii KT_chromosome_1	NC_020418.1	Proteobacteria	Gammaproteobacteria	3799539	1943061	0.0347389	34.7389	0.0043071	0.00062955	0.00017686	131992	16365	2392	672	85115	30512	10511	3462	1192	528	274	178	93	67	26	25	4	3	1	0	1	0	0	0	0	0	0	0	0
Helicobacter typhlonius_chromosome_1	NZ_LN907858.1	Proteobacteria	Deltaepsilon subdivisions	1920832	746338	0.0347375	34.7375	0.00423566	0.00050239	9.892e-05	66725	8136	965	190	43062	15527	5362	1809	567	208	84	43	26	16	11	3	3	0	1	0	1	0	0	2	0	0	0	0	0
Streptococcus pantholopis_chromosome_1	NZ_CP014699.1	Terrabacteria	Firmicutes	2241302	940712	0.0347124	34.7124	0.00433052	0.00062419	0.00019453	77801	9706	1399	436	49859	18236	6098	2209	680	283	163	59	50	38	22	28	23	18	11	11	1	2	2	3	4	1	0	0	0
Aerococcus christensenii_chromosome_1	NZ_CP014159.1	Terrabacteria	Firmicutes	1634920	640670	0.0347093	34.7093	0.00427727	0.00059881	0.00019084	56747	6993	979	312	36882	12872	4573	1441	491	176	95	52	41	39	19	23	11	11	8	4	5	0	1	0	1	1	0	0	0
Corynebacterium phocae_chromosome_1	NZ_CP009249.1	Terrabacteria	Actinobacteria	2779609	1635355	0.0346981	34.6981	0.00416318	0.00051158	0.00011009	96447	11572	1422	306	62744	22131	7653	2497	795	321	103	61	42	41	17	16	14	4	5	1	2	0	0	0	0	0	0	4	16
Sulfurospirillum multivorans DSM 12446_chromosome_1	NZ_CP007201.1	Proteobacteria	Deltaepsilon subdivisions	3175729	1298817	0.0346865	34.6865	0.00422234	0.00057436	0.00013509	110155	13409	1824	429	71172	25574	8715	2870	967	428	183	96	64	37	23	10	4	7	0	2	3	0	0	0	0	0	0	0	0
Faecalibaculum rodentium_chromosome_1	NZ_CP011391.1	Terrabacteria	Firmicutes	2542486	1372058	0.0346452	34.6452	0.00428636	0.00057621	0.00014277	88085	10898	1465	363	56649	20538	7013	2420	820	282	123	88	51	51	15	8	5	2	4	1	4	7	1	0	0	1	1	1	3
Akkermansia muciniphila ATCC BAA-835_chromosome_1	NC_010655.1	Other	Othersubgroups	2664102	1485566	0.0346417	34.6417	0.00415224	0.00056116	0.00013963	92289	11062	1495	372	59872	21355	7234	2333	828	295	146	82	61	35	29	13	4	1	0	1	0	0	0	0	0	0	0	0	0
Pseudoalteromonas phenolica	NZ_CP013187.1, NZ_CP013188.1	Proteobacteria	Gammaproteobacteria	4868993	1975835	0.0346365	34.6365	0.00848141	0.00125669	0.00033407	168645	20690	3079	849	109348	38607	13227	4384	1598	632	313	210	120	82	53	30	23	8	6	2	0	1	1	0	0	0	0	2	1
Chlamydia suis_chromosome_1	NZ_LT821323.1	PVC	Chlamydiae	1075789	452705	0.034635	34.635	0.00448043	0.00066091	0.00015431	37260	4820	711	166	23838	8602	3028	1081	389	156	60	35	26	24	12	7	1	1	0	0	0	0	0	0	0	0	0	0	0
Thioploca ingrica_chromosome_1	NZ_AP014633.1	Proteobacteria	Gammaproteobacteria	4810005	1982226	0.0346284	34.6285	0.00405156	0.00047775	6.653e-05	166563	19488	2298	320	108608	38467	12986	4204	1421	557	197	71	33	11	3	3	1	1	0	0	0	0	0	0	0	0	0	0	0
Pseudothermotoga thermarum DSM 5069_chromosome_1	NC_015707.1	Thermotogae	Thermotogae	2039943	822588	0.0345877	34.5877	0.0041207	0.00049854	0.00010196	70557	8406	1017	208	45959	16192	5531	1858	596	213	107	51	25	15	5	3	2	0	0	0	0	0	0	0	0	0	0	0	0
Lactobacillus delbrueckii subsp, bulgaricus ATCC 11842 = JCM 1002_chromosome_1	NC_008054.1	Terrabacteria	Firmicutes	1864998	927258	0.0345555	34.5555	0.00426328	0.00062145	0.00021716	64446	7951	1159	405	41615	14880	5176	1616	549	205	108	89	74	58	38	17	7	9	3	2	0	0	0	0	0	0	0	0	0
methanogenic archaeon ISO4-H5_chromosome_1	NZ_CP014214.1	Other	Othersubgroups	1937883	1046532	0.034549	34.549	0.00434288	0.00054802	7.534e-05	66952	8416	1062	146	43150	15386	5429	1925	642	274	81	36	14	9	2	1	2	1	0	0	0	0	0	0	0	0	0	0	0
Kozakia baliensis_chromosome_1	NZ_CP014674.1	Proteobacteria	Alphaproteobacteria	2888029	1658115	0.034544	34.544	0.00414262	0.00049896	9.418e-05	99764	11964	1441	272	64795	23005	7904	2619	877	292	121	62	31	31	10	11	5	0	0	1	0	0	0	0	0	0	0	0	0
Crinalium epipsammum PCC 9333_chromosome_1	NC_019753.1	Terrabacteria	CyanobacteriaMelainabacteria	5315554	2134836	0.0345371	34.5371	0.00429965	0.0006195	0.00014486	183584	22855	3293	770	118542	42187	14590	4972	1769	754	308	182	94	56	49	21	18	13	9	8	1	7	2	0	2	0	0	0	0
Caldanaerobacter subterraneus subsp, tengcongensis MB4_chromosome_1	NC_003869.1	Terrabacteria	Firmicutes	2689445	1010449	0.0345343	34.5343	0.00422057	0.00062801	0.00017364	92878	11351	1689	467	60160	21367	7235	2427	863	359	189	80	55	40	35	22	18	10	8	4	4	0	1	0	0	0	0	0	0
Helicobacter cinaedi CCUG 18818 = ATCC BAA-847_chromosome_1	NC_020555.1	Proteobacteria	Deltaepsilon subdivisions	2240130	858944	0.0345297	34.5297	0.00424216	0.00056872	0.00011562	77351	9503	1274	259	49721	18127	6148	2081	737	278	114	63	33	26	6	6	4	1	1	0	1	1	1	1	0	0	1	0	0
Saprospira grandis str, Lewin_chromosome_1	NC_016940.1	FCB Group	BacteroidetesChlorobi	4345237	2014450	0.0345238	34.5238	0.00462598	0.00076521	0.00025085	150014	20101	3325	1090	95620	34293	12216	4560	1604	631	361	166	164	138	116	81	37	15	3	5	3	0	0	0	0	1	0	0	0
Hymenobacter swuensis DY53_chromosome_1	NZ_CP007145.1	FCB Group	BacteroidetesChlorobi	4904241	2926512	0.0345197	34.5197	0.00393843	0.00054178	0.00021043	169293	19315	2657	1032	111113	38865	12729	3929	1199	426	190	125	126	123	79	80	52	34	35	33	23	15	17	16	9	8	7	5	55
Simkania negevensis Z_chromosome_1	NC_015713.1	PVC	Chlamydiae	2496337	1042877	0.0345174	34.5174	0.00430431	0.00056282	0.00011617	86167	10745	1405	290	55677	19745	6927	2413	814	301	146	46	33	15	9	15	2	2	1	12	2	4	1	0	0	0	2	0	0
Bacillus krulwichiae_chromosome_1	NZ_CP020814.1	Terrabacteria	Firmicutes	4610863	1759452	0.0345066	34.5066	0.0041888	0.00066951	0.00022816	159105	19314	3087	1052	103715	36076	12146	4081	1424	611	292	169	137	106	89	79	61	48	26	20	12	7	3	1	2	0	0
Negativicoccus massiliensis_chromosome_1	NZ_LT700188.1	Terrabacteria	Firmicutes	1360589	695743	0.0344976	34.4976	0.00425037	0.00060268	0.00023887	46937	5783	820	325	30259	10895	3711	1252	332	163	65	63	62	40	25	29	13	7	6	6	4	2	2	0	1	0	0	0	2
Gramella flava JLT2011_chromosome_1	NZ_CP016359.1	FCB Group	BacteroidetesChlorobi	4007868	1689099	0.0344957	34.4957	0.00403057	0.00047931	0.00010454	138254	16154	1921	419	90321	31779	10762	3471	1090	412	168	93	58	49	23	11	11	3	3	0	0	0	0	0	0	0	0	0	0
Calothrix sp, PCC 6303_chromosome_1	NC_019751.1	Terrabacteria	CyanobacteriaMelainabacteria	6767834	2693312	0.0344865	34.4865	0.00415421	0.00056133	0.00014687	233399	28115	3799	994	151894	53390	18212	6104	2018	787	372	194	163	81	85	36	16	9	10	1	4	11	11	1	0	0	0	0	0
Nitrospira japonica_chromosome_1	NZ_LT828648.1	Other	Othersubgroups	4084817	2408374	0.0344848	34.4848	0.00386553	0.00040051	6.145e-05	140864	15790	1636	251	92911	32163	10696	3458	1030	355	116	66	24	20	11	5	2	2	2	1	1	0	1	0	0	0	0	0	0
Pelosinus fermentans JBW45_chromosome_1	NZ_CP010978.1	Terrabacteria	Firmicutes	5380816	2125974	0.0344769	34.4769	0.00414714	0.00067536	0.0002481	185514	22315	3634	1335	120969	42230	14162	4519	1656	643	331	199	152	125	90	92	64	74	41	36	35	21	14	15	12	7	6	4	17
Streptococcus parasanguinis ATCC 15912_chromosome_1	NC_015678.1	Terrabacteria	Firmicutes	2153652	898599	0.0344703	34.4703	0.00432057	0.0006872	0.00021963	74237	9305	1480	473	48110	16822	5842	1983	695	312	215	97	53	36	33	16	8	7	2	1	3	1	1	0	0	0	0	2	2
Woeseia oceani_chromosome_1	NZ_CP016268.1	Proteobacteria	Gammaproteobacteria	4059891	2347826	0.0344561	34.4561	0.00397424	0.00046553	8.793e-05	139888	16135	1890	357	91712	32041	10790	3455	1153	380	174	82	39	30	9	12	2	4	0	1	0	1	1	1	1	0	0	0	0
Heliobacterium modesticaldum Ice1_chromosome_1	NC_010337.2	Terrabacteria	Firmicutes	3075407	1752219	0.0344351	34.4351	0.00412043	0.00054757	0.00013104	105902	12672	1684	403	69038	24192	8242	2746	959	322	152	87	53	23	51	12	10	5	4	3	2	0	0	1	0	0	0	0	0
Paenibacillus beijingensis_chromosome_1	NZ_CP011058.1	Terrabacteria	Firmicutes	5749967	3020776	0.0344339	34.4339	0.00401394	0.00051305	0.00012661	197994	23080	2950	728	129489	45425	15239	4891	1659	563	259	128	77	81	49	41	30	20	13	14	5	2	3	2	3	0	0	0	0
Lactobacillus agilis_chromosome_1	NZ_CP016766.1	Terrabacteria	Firmicutes	2187209	909273	0.0344288	34.4288	0.00415461	0.00060579	0.00019614	75303	9087	1325	429	48807	17409	5835	1927	644	252	106	57	58	36	44	42	24	25	9	12	9	5	1	0	0	0	1
Bibersteinia trehalosi USDA-ARS-USMARC-192_chromosome_1	NC_020515.1	Proteobacteria	Gammaproteobacteria	2407846	988311	0.0344262	34.4262	0.00447205	0.00069896	0.00020309	82893	10768	1683	489	53364	18761	6722	2363	846	348	191	97	59	40	21	25	14	13	9	7	2	4	2	2	0	2	0	0	1
Bacillus oceanisediminis 2691_chromosome_1	NZ_CP015506.1	Terrabacteria	Firmicutes	5461741	2252590	0.0344095	34.4095	0.00428087	0.00069062	0.00021202	187936	23381	3772	1158	121113	43442	14656	4953	1834	780	387	245	185	110	87	52	28	22	18	8	8	4	1	2	1	0	0	2	0
Campylobacter curvus 525,92_chromosome_1	NC_009715.2	Proteobacteria	Deltaepsilon subdivisions	1971270	877910	0.0343936	34.3936	0.00439006	0.00052656	9.283e-05	67799	8654	1038	183	43446	15699	5671	1945	628	227	99	42	14	15	6	2	2	0	3	0	0	0	0	0	0	0	0	0	0
Phaeobacter gallaeciensis DSM 26640_chromosome_1	NC_023137.1	Proteobacteria	Alphaproteobacteria	3776653	2251810	0.034391	34.391	0.00392649	0.00049462	0.00010327	129883	14829	1868	390	85337	29717	9840	3121	1055	423	178	85	53	40	20	6	6	0	1	0	0	0	0	0	0	0	0	1	0
Lactobacillus sakei_chromosome_1	NZ_CP020459.1	Terrabacteria	Firmicutes	1945884	803057	0.0343905	34.3905	0.00427209	0.00068555	0.0002513	66920	8313	1334	489	43296	15311	5190	1789	629	216	116	64	44	45	56	45	38	26	15	18	11	5	2	2	1	0	0	0	0
Staphylococcus pseudintermedius HKU10-03_chromosome_1	NC_014925.1	Terrabacteria	Firmicutes	2617381	982393	0.0343706	34.3706	0.00373541	0.00044701	0.00011156	89961	9777	1170	292	59883	20301	6637	1970	655	223	104	55	31	29	18	16	5	8	10	5	4	1	4	1	1	0	0	0	0
Caldithrix abyssi DSM 13497_chromosome_1	NZ_CP018099.1	Other	Othersubgroups	4978541	2245113	0.034352	34.352	0.00404114	0.00053028	0.00012433	171023	20119	2640	619	111261	39643	13191	4288	1502	519	218	172	82	75	32	15	17	2	2	2	1	0	0	0	0	0	0	0	1
Cutibacterium acnes KPA171202_chromosome_1	NC_006085.1	Terrabacteria	Actinobacteria	2560265	1536433	0.03435	34.35	0.00387538	0.00045503	0.00011796	87945	9922	1165	302	57831	20192	6681	2076	641	222	86	56	57	34	22	11	8	7	6	3	4	0	1	0	2	0	1	0	1
Actinobacillus succinogenes 130Z_chromosome_1	NC_009655.1	Proteobacteria	Gammaproteobacteria	2319663	1041960	0.0343451	34.3451	0.00433468	0.00065527	0.00020089	79669	10055	1520	466	51201	18413	6534	2001	790	264	130	96	76	60	40	24	20	10	2	5	1	2	0	0	0	0	0	0	0
Draconibacterium orientale_chromosome_1	NZ_CP007451.1	FCB Group	BacteroidetesChlorobi	5132075	2120117	0.0343409	34.3409	0.00405586	0.00053818	0.0001325	176240	20815	2762	680	114633	40792	13665	4388	1519	563	211	159	95	65	58	28	22	15	10	7	5	1	0	1	2	0	0	0	1
Rothia mucilaginosa DY-18_chromosome_1	NC_013715.1	Terrabacteria	Actinobacteria	2264603	1350207	0.0342983	34.2983	0.00414024	0.00055948	0.00023006	77672	9376	1267	521	50312	17984	6183	1926	561	185	95	59	44	46	56	51	37	34	34	23	15	10	6	2	4	1	2	0	10
Acinetobacter soli_chromosome_1	NZ_CP016896.1	Proteobacteria	Gammaproteobacteria	3438298	1482108	0.034285	34.285	0.00431231	0.00067446	0.00021348	117882	14827	2319	734	76185	26870	9280	3228	1111	474	218	160	113	107	60	41	17	8	6	3	0	0	0	1	0	0	0	0	0
Lysinibacillus sphaericus_chromosome_1	NZ_CP017560.1	Terrabacteria	Firmicutes	3436578	1339961	0.0342829	34.2829	0.00409593	0.00061893	0.00021679	117816	14076	2127	745	76917	26823	9041	2908	1005	377	204	108	117	79	65	53	50	24	14	13	10	5	0	2	1	0	0	0	0
Ochrobactrum anthropi ATCC 49188	NC_009667.1, NC_009668.1	Proteobacteria	Alphaproteobacteria	4783208	2684291	0.0342812	34.2812	0.00861648	0.00121852	0.00031291	163974	20670	2942	756	105696	37608	13277	4451	1580	606	336	174	104	61	32	15	13	7	5	3	0	3	1	2	0	0	0	0	0
Corynebacterium aquilae DSM 44791_chromosome_1	NZ_CP009245.1	Terrabacteria	Actinobacteria	2926437	1782698	0.0342785	34.2785	0.00436914	0.00062875	0.00018008	100314	12786	1840	527	64218	23310	8163	2783	974	339	154	86	77	42	38	43	28	21	19	7	6	2	3	0	1	0	0	0	1
Thermotoga profunda AZM34c06_chromosome_1	NZ_AP014510.1	Thermotogae	Thermotogae	2187612	848722	0.0342716	34.2716	0.00399157	0.00046855	7.954e-05	74973	8732	1025	174	49004	17237	5814	1893	622	229	97	44	19	9	0	4	1	0	0	0	0	0	0	0	0	0	0	0	0
Fictibacillus phosphorivorans_chromosome_1	NZ_CP015378.1	Terrabacteria	Firmicutes	4230665	1664749	0.0342629	34.2629	0.00418539	0.00067294	0.00023235	144955	17707	2847	983	94091	33157	11186	3674	1314	550	321	211	169	94	76	42	29	19	14	2	2	2	0	1	0	1	0	0	0
Pasteurella multocida_chromosome_1	NZ_CP008918.1	Proteobacteria	Gammaproteobacteria	2271840	916793	0.0342427	34.2427	0.00420936	0.00064749	0.0002016	77794	9563	1471	458	50537	17694	6061	2031	699	314	163	83	73	64	39	18	8	5	3	2	0	0	0	0	0	0	0	0	0
Sedimenticola thiotaurini_chromosome_1	NZ_CP011412.1	Proteobacteria	Gammaproteobacteria	3928944	2264767	0.034224	34.224	0.00398606	0.00051108	0.00010079	134464	15661	2008	396	88039	30764	10306	3347	1189	423	195	82	42	36	17	10	7	4	1	1	1	0	0	0	0	0	0	0	0
Shewanella japonica_chromosome_1	NZ_CP020472.1	Proteobacteria	Gammaproteobacteria	4975677	2030083	0.0342187	34.2187	0.00426716	0.00068111	0.00021485	170261	21232	3389	1069	110405	38624	13314	4529	1643	677	367	248	194	106	72	34	22	9	9	3	2	1	1	0	1	0	0	0	0
Geobacillus thermoleovorans_chromosome_1	NZ_CP014335.1	Terrabacteria	Firmicutes	3450609	1807806	0.034205	34.205	0.00425229	0.00064279	0.00016635	118028	14673	2218	574	76304	27051	9317	3138	1193	451	217	109	97	62	41	22	15	7	1	1	1	1	0	0	0	0	0	0	0
Acidithiobacillus ferrooxidans ATCC 23270_chromosome_1	NC_011761.1	Other	Othersubgroups	2982397	1752827	0.0342	34.2	0.00384657	0.00047311	7.444e-05	101998	11472	1411	222	67195	23331	7654	2407	864	325	109	68	24	6	6	3	2	0	2	0	1	0	0	0	1	0	0	0	0
Leuconostoc lactis_chromosome_1	NZ_CP016598.1	Terrabacteria	Firmicutes	1737502	752763	0.0341997	34.1997	0.00441956	0.00071482	0.00024288	59422	7679	1242	422	38165	13578	4785	1652	587	233	101	67	56	49	48	30	19	19	15	10	4	2	1	0	1	0	0	1	3
Nostoc azollae' 0708_chromosome_1	NC_014248.1	Terrabacteria	CyanobacteriaMelainabacteria	5354700	2058805	0.034192	34.192	0.00407773	0.00050386	0.00011056	183088	21835	2698	592	119632	41621	14510	4627	1536	570	196	100	56	33	27	28	33	18	21	16	21	13	5	6	4	2	3	4	6
Rhodobaca barguzinensis_chromosome_1	NZ_CP024899.1	Proteobacteria	Alphaproteobacteria	3899419	2300420	0.03419	34.19	0.00402624	0.00051956	0.00010514	133321	15700	2026	410	86772	30849	10285	3389	1174	442	230	84	41	29	11	8	1	3	0	1	0	1	0	1	0	0	0	0	0
Tatlockia micdadei_chromosome_1	NZ_LN614830.1	Proteobacteria	Gammaproteobacteria	3310028	1339130	0.0341897	34.1897	0.00396824	0.00047009	7.009e-05	113169	13135	1556	232	73994	26040	8728	2851	970	354	115	40	34	16	11	3	10	0	1	1	1	0	0	0	0	0	0	0	0
Desulfohalobium retbaense DSM 5692_chromosome_1	NC_013223.1	Proteobacteria	Deltaepsilon subdivisions	2864304	1648121	0.03418	34.18	0.00406696	0.00055232	0.00016269	97902	11649	1582	466	64086	22167	7524	2543	819	297	172	77	53	39	31	26	14	16	8	7	2	6	5	1	3	2	2	0	2
Bartonella apis_chromosome_1	NZ_CP015625.1	Proteobacteria	Alphaproteobacteria	2907212	1327156	0.0341423	34.1423	0.00429312	0.00058372	0.00012727	99259	12481	1697	370	63704	23074	7939	2845	955	372	183	69	64	25	13	8	3	4	0	1	0	0	0	0	0	0	0	0	0
Lactobacillus curvatus_chromosome_1	NZ_CP022474.1	Terrabacteria	Firmicutes	2114309	880779	0.0341095	34.1095	0.004068	0.00066547	0.00027101	72118	8601	1407	573	47246	16271	5406	1788	597	237	108	68	72	53	52	57	39	33	24	23	18	10	8	5	1	0	1
Erythrobacter atlanticus_chromosome_1	NZ_CP011310.1	Proteobacteria	Alphaproteobacteria	3012400	1752631	0.0341017	34.1017	0.00384146	0.00041628	6.938e-05	102728	11572	1254	209	67469	23687	7879	2439	777	268	94	50	24	9	14	6	6	4	1	1	0	0	0	0	0	0	0	0	0
Sulfitobacter pseudonitzschiae_chromosome_1	NZ_CP022415.1	Proteobacteria	Alphaproteobacteria	3572445	2140767	0.034059	34.059	0.00385506	0.00044563	8.482e-05	121674	13772	1592	303	80412	27490	9173	3007	955	334	151	76	38	20	11	3	0	2	0	0	2	0	0	0	0	0	0	0	0
Halomonas huangheensis_chromosome_1	NZ_CP013106.1	Proteobacteria	Gammaproteobacteria	4757486	2784519	0.0340539	34.0539	0.00405214	0.00055828	0.0001444	162011	19278	2656	687	105341	37392	12337	4285	1429	540	255	132	101	83	40	30	15	8	11	4	1	4	2	1	0	0	0	0	0
Muricauda ruestringensis DSM 13258_chromosome_1	NC_015945.1	FCB Group	BacteroidetesChlorobi	3842422	1589148	0.0340301	34.0301	0.00403652	0.00047288	9.031e-05	130758	15510	1817	347	85035	30213	10402	3291	1076	394	128	80	57	32	23	14	4	5	2	0	2	0	0	0	0	0	0	0	0
Streptococcus cristatus AS 1,3089_chromosome_1	NC_021175.1	Terrabacteria	Firmicutes	2142100	901117	0.0340297	34.0297	0.00404323	0.0005742	0.00017039	72895	8661	1230	365	47533	16701	5578	1853	588	277	179	78	40	27	17	5	10	4	3	2	0	0	0	0	0	0	0	0	0
Streptococcus equi subsp, zooepidemicus_chromosome_1	NC_012470.1	Terrabacteria	Firmicutes	2149868	892892	0.0340281	34.0281	0.00412258	0.00054515	0.00014233	73156	8863	1172	306	47663	16630	5808	1883	630	236	124	65	43	27	17	15	7	3	0	2	2	1	0	0	0	0	0	0	0
Niabella ginsenosidivorans_chromosome_1	NZ_CP015772.1	FCB Group	BacteroidetesChlorobi	5627734	2503439	0.034022	34.022	0.00405634	0.00050411	8.813e-05	191467	22828	2837	496	124351	44288	14954	5037	1673	668	235	114	49	33	25	12	13	5	4	1	1	2	1	0	0	0	0	0	1
Eubacterium sulci ATCC 35585_chromosome_1	NZ_CP012068.1	Terrabacteria	Firmicutes	1739380	694366	0.0339759	33.9759	0.00400488	0.00051513	0.00012821	59097	6966	896	223	38557	13574	4522	1548	499	174	92	50	41	21	7	4	4	3	1	0	0	0	0	0	0	0	0	3	1
Pirellula staleyi DSM 6068_chromosome_1	NC_013720.1	Other	Othersubgroups	6196199	3560626	0.0339665	33.9665	0.00397776	0.00043817	7.037e-05	210463	24647	2715	436	137238	48578	16543	5389	1704	575	198	90	63	44	23	11	3	1	2	0	1	0	0	0	0	0	0	0	0
Terriglobus roseus DSM 18391_chromosome_1	NC_018014.1	Other	Othersubgroups	5227858	3151416	0.033964	33.964	0.00384421	0.00047572	0.00013045	177559	20097	2487	682	117073	40389	13326	4284	1309	496	235	146	106	78	42	30	17	11	5	2	5	2	3	0	0	0	0	0	0
Pantoea agglomerans_chromosome_1	NZ_CP016889.1	Proteobacteria	Gammaproteobacteria	4182028	2322596	0.0339622	33.9622	0.00410256	0.00059397	0.0001418	142031	17157	2484	593	92214	32660	10898	3775	1328	563	262	159	93	33	18	16	5	3	2	2	0	0	0	0	0	0	0	0	0
Gardnerella vaginalis 409-05_chromosome_1	NC_013721.1	Terrabacteria	Actinobacteria	1617545	679631	0.0339613	33.9613	0.00406357	0.00057804	0.0001595	54934	6573	935	258	35851	12510	4263	1375	483	194	96	54	38	20	21	11	6	2	1	3	2	1	1	2	0	0	0	0	0
Robiginitalea biformata HTCC2501_chromosome_1	NC_013222.1	FCB Group	BacteroidetesChlorobi	3530383	1952065	0.033953	33.953	0.00375313	0.00039203	7.053e-05	119867	13250	1384	249	79096	27521	9103	2763	888	247	113	66	33	17	11	4	3	1	0	0	0	1	0	0	0	0	0	0	0
Dehalogenimonas lykanthroporepellens BL-DC-9_chromosome_1	NC_014314.1	Terrabacteria	Chloroflexi	1686510	928329	0.033953	33.953	0.00401717	0.00048858	0.00012452	57262	6775	824	210	37438	13049	4417	1534	467	147	74	41	22	32	18	10	5	3	3	1	1	0	0	0	0	0	0	0	0
Phoenicibacter massiliensis_chromosome_1	NZ_LT821227.1	Terrabacteria	Actinobacteria	1447956	629000	0.0339479	33.9479	0.00386545	0.00048758	8.426e-05	49155	5597	706	122	32083	11475	3666	1225	434	150	68	27	7	10	4	2	1	1	0	1	1	0	0	0	0	0	0	0	3
Kyrpidia tusciae DSM 2912_chromosome_1	NC_014098.1	Terrabacteria	Firmicutes	3384766	2000875	0.0339371	33.9371	0.00388299	0.00046621	8.272e-05	114869	13143	1578	280	75494	26232	8686	2879	980	318	135	71	38	11	8	4	5	3	5	0	0	0	0	0	0	0	0	0	1
Pedobacter heparinus DSM 2366_chromosome_1	NC_013061.1	FCB Group	BacteroidetesChlorobi	5167383	2172827	0.0339369	33.9369	0.00401654	0.00049038	0.00011611	175365	20755	2534	600	114199	40411	13693	4528	1420	514	203	113	69	54	40	34	25	22	11	10	3	4	1	4	3	0	1	2	1
Thalassospira xiamenensis M-5 = DSM 17429_chromosome_1	NZ_CP004388.1	Proteobacteria	Alphaproteobacteria	4576570	2510254	0.033914	33.914	0.00429383	0.0006223	0.00015907	155210	19651	2848	728	99425	36134	12415	4388	1514	606	276	201	112	66	37	23	6	3	0	3	0	0	0	0	0	0	1	0	0
Lactobacillus zymae_chromosome_1	NZ_LT854705.1	Terrabacteria	Firmicutes	2734129	1446831	0.0338909	33.8909	0.0038868	0.00067371	0.00023481	92662	10627	1842	642	61055	20980	6731	2054	871	329	128	103	110	78	48	47	32	19	46	7	9	12	0	1	1	0	0	2	1
[Clostridium] cellulosi_chromosome_1	NZ_LM995447.1	Terrabacteria	Firmicutes	2229578	984316	0.0338396	33.8396	0.0041685	0.00065663	0.00023771	75448	9294	1464	530	48597	17557	5859	1971	665	269	156	100	74	62	40	38	26	12	9	8	1	0	3	0	1	0	0	0	0
Devriesea agamarum_chromosome_1	NZ_LN849456.1	Terrabacteria	Actinobacteria	2958880	1779347	0.033831	33.831	0.00368281	0.00044138	0.00011187	100102	10897	1306	331	66336	22869	7333	2258	732	243	95	54	39	36	21	29	12	6	14	8	9	3	2	1	1	1	0	0	0
Xenorhabdus nematophila AN6/1_chromosome_1	NZ_LN681227.1	Proteobacteria	Gammaproteobacteria	4432103	1956856	0.0338124	33.8124	0.0041847	0.00062386	0.0001453	149860	18547	2765	644	97111	34202	11716	4066	1493	628	255	155	84	60	37	21	14	9	2	2	2	0	2	1	0	0	0	0	0
Parageobacillus thermoglucosidasius_chromosome_1	NZ_CP012712.1	Terrabacteria	Firmicutes	3873116	1699953	0.0338072	33.8072	0.00419946	0.00065322	0.0002081	130939	16265	2530	806	84622	30052	10269	3466	1219	505	268	178	121	87	55	34	23	17	11	7	2	2	0	0	1	0	0	0	0
Corynebacterium jeikeium_chromosome_1	NZ_CP022054.2	Terrabacteria	Actinobacteria	2650878	1554714	0.0337997	33.7997	0.00390097	0.00047494	0.00011732	89599	10341	1259	311	58547	20711	6877	2205	707	241	98	75	48	22	25	15	7	9	4	0	3	2	1	1	0	0	0	3	16
Erwinia amylovora CFBP1430_chromosome_1	NC_013961.1	Proteobacteria	Gammaproteobacteria	3805573	2039861	0.0337988	33.7989	0.00405274	0.00054368	0.00012061	128624	15423	2069	459	83562	29639	9952	3402	1165	445	211	107	56	33	21	11	12	1	2	2	2	1	0	0	0	0	0	0	0
[Eubacterium] rectale ATCC 33656_chromosome_1	NC_012781.1	Terrabacteria	Firmicutes	3449685	1430969	0.0337987	33.7987	0.00408675	0.0005557	0.00014407	116595	14098	1917	497	75801	26696	9178	3003	999	421	155	106	74	52	33	27	13	16	6	6	4	3	1	0	0	0	0	1	0
Ammonifex degensii KC4_chromosome_1	NC_013385.1	Terrabacteria	Firmicutes	2129237	1265798	0.0337971	33.7971	0.00412777	0.00052084	9.957e-05	71962	8789	1109	212	46664	16509	5682	1998	698	199	97	48	37	12	7	6	3	0	2	0	0	0	0	0	0	0	0	0	0
Aerococcus urinaehominis_chromosome_1	NZ_CP014163.1	Terrabacteria	Firmicutes	1831400	782931	0.0337878	33.7878	0.00410396	0.00062302	0.00021623	61879	7516	1141	396	40276	14087	4818	1557	526	219	123	80	62	31	36	15	14	15	6	5	1	2	2	1	0	1	1	0	0
Epibacterium mobile F1926_chromosome_1	NZ_CP015230.1	Proteobacteria	Alphaproteobacteria	3260769	1925449	0.0337844	33.7844	0.00392453	0.00051184	0.00012543	110163	12797	1669	409	72368	24998	8438	2690	898	362	165	81	74	36	20	13	10	3	4	0	2	1	0	0	0	0	0	0	0
Hippea maritima DSM 10411_chromosome_1	NC_015318.1	Proteobacteria	Deltaepsilon subdivisions	1694430	634974	0.03376	33.76	0.00396712	0.00043082	7.849e-05	57204	6722	730	133	37170	13312	4520	1472	440	157	63	36	8	19	2	1	1	1	0	1	1	0	0	0	0	0	0	0	0
Desulfotomaculum reducens MI-1_chromosome_1	NC_009253.1	Terrabacteria	Firmicutes	3608104	1525335	0.0337537	33.7537	0.00409439	0.00065713	0.00021701	121787	14773	2371	783	78839	28175	9281	3121	1105	483	215	154	105	86	57	43	32	21	16	13	9	7	6	5	3	3	1	0	0
Methylovorus glucosetrophus SIP3-4_chromosome_1	NC_012969.1	Proteobacteria	Betaproteobacteria	2995511	1643350	0.0337448	33.7448	0.00402803	0.00050943	0.00012886	101083	12066	1526	386	65915	23102	7913	2627	838	302	151	70	60	41	24	18	11	4	3	2	0	2	0	0	0	0	0	0	0
Pedobacter steynii_chromosome_1	NZ_CP017141.1	FCB Group	BacteroidetesChlorobi	6581659	2719019	0.0337357	33.7357	0.00391284	0.00049182	0.00014313	222037	25753	3237	942	145346	50938	17004	5512	1723	572	277	166	121	80	75	58	45	35	24	24	15	12	4	4	1	0	1	0	0
Candidatus Protochlamydia naegleriophila_chromosome_1	NZ_LN879502.1	PVC	Chlamydiae	2885090	1232021	0.033732	33.7321	0.00410005	0.00058542	0.00014107	97320	11829	1689	407	62995	22496	7526	2614	915	367	134	87	54	40	34	19	18	11	3	4	1	1	0	0	0	0	0	0	0
Leadbetterella byssophila DSM 17132_chromosome_1	NC_014655.1	FCB Group	BacteroidetesChlorobi	4059653	1640653	0.0337041	33.7041	0.00408434	0.00053379	0.00011085	136827	16581	2167	450	88972	31274	10772	3642	1226	491	210	101	74	31	17	15	1	0	0	0	1	0	0	0	0	0	0	0	0
Sideroxydans lithotrophicus ES-1_chromosome_1	NC_013959.1	Proteobacteria	Betaproteobacteria	3003656	1728356	0.0337029	33.7029	0.00398548	0.00051271	0.00010221	101232	11971	1540	307	66296	22965	7831	2600	910	323	161	73	30	19	6	9	2	1	2	3	0	0	0	1	0	0	0	0	0
Photorhabdus thracensis_chromosome_1	NZ_CP011104.1	Proteobacteria	Gammaproteobacteria	5147098	2270331	0.0336943	33.6943	0.00413301	0.0005949	0.00013658	173428	21273	3062	703	112352	39803	13599	4612	1690	669	319	156	97	52	32	22	7	4	6	3	2	1	1	0	0	0	1	0	0
Herminiimonas arsenicoxydans_chromosome_1	NC_009138.1	Proteobacteria	Betaproteobacteria	3424307	1859223	0.0336865	33.6865	0.00407265	0.00058435	0.00016967	115353	13946	2001	581	75221	26186	9042	2903	1004	416	199	124	72	72	39	26	21	12	7	3	4	1	1	0	0	0	0	0	0
Shewanella frigidimarina NCIMB 400_chromosome_1	NC_008345.1	Proteobacteria	Gammaproteobacteria	4845257	2014855	0.0336847	33.6847	0.00407987	0.00063588	0.00021774	163211	19768	3081	1055	106456	36987	12509	4178	1458	568	343	227	164	100	84	53	28	20	15	11	4	1	2	1	1	1	0	0	0
Beggiatoa leptomitoformis_chromosome_1	NZ_CP012373.1	Proteobacteria	Gammaproteobacteria	4265296	1727093	0.0336764	33.6764	0.00398026	0.00052517	0.00012543	143640	16977	2240	535	93600	33063	11130	3607	1259	446	232	114	51	60	38	22	12	4	0	1	0	1	0	0	0	0	0	0	0
Serratia liquefaciens ATCC 27592_chromosome_1	NC_021741.1	Proteobacteria	Gammaproteobacteria	5238612	2899698	0.0336457	33.6457	0.00398121	0.00054041	0.0001195	176257	20856	2831	626	115510	39891	13548	4477	1562	643	290	145	88	49	31	7	8	6	0	2	0	0	0	0	0	0	0	0	0
Bdellovibrio bacteriovorus W_chromosome_1	NZ_CP002190.1	Other	Othersubgroups	3006992	1301659	0.0336083	33.6083	0.0041899	0.00062222	0.0001696	101060	12599	1871	510	65232	23229	8019	2709	970	391	210	107	76	43	38	18	9	5	1	2	0	1	0	0	0	0	0	0	0
Bdellovibrio exovorus JSS_chromosome_1	NC_020813.1	Other	Othersubgroups	2657893	1114068	0.0336067	33.6067	0.00410212	0.0005256	0.00011438	89323	10903	1397	304	57704	20716	7103	2403	800	293	142	70	29	21	10	8	8	3	1	2	2	1	0	5	1	1	0	0	0
Enterococcus casseliflavus EC20_chromosome_1	NC_020995.1	Terrabacteria	Firmicutes	3427276	1468534	0.0335894	33.5894	0.00407875	0.00059522	0.00020745	115120	13979	2040	711	74661	26480	9023	2916	980	349	191	145	93	75	60	50	34	25	13	8	9	3	2	1	2	0	0	0	0
Halioglobus japonicus_chromosome_1	NZ_CP019450.1	Proteobacteria	Gammaproteobacteria	4085301	2355460	0.0335787	33.5787	0.00390032	0.00046166	7.833e-05	137179	15934	1886	320	89845	31400	10572	3476	1152	414	161	55	36	20	8	8	9	6	2	1	2	2	0	1	1	0	1	1	6
Geoalkalibacter subterraneus_chromosome_1	NZ_CP010311.1	Proteobacteria	Deltaepsilon subdivisions	3475523	1982689	0.0335745	33.5745	0.00383338	0.00047043	0.00010991	116689	13323	1635	382	76753	26613	8784	2904	937	316	144	77	57	30	16	6	15	13	9	6	4	1	3	0	0	1	0	0	0
Aggregatibacter actinomycetemcomitans_chromosome_1	NZ_CP012959.1	Proteobacteria	Gammaproteobacteria	2367908	1047258	0.0335516	33.5516	0.00400058	0.00055619	0.00015837	79447	9473	1317	375	51480	18494	6185	1971	673	269	128	80	63	34	25	22	7	5	3	2	2	3	1	0	0	0	0	0	0
Eubacterium limosum_chromosome_1	NZ_CP019962.1	Terrabacteria	Firmicutes	4422837	2087154	0.0335319	33.5319	0.00416791	0.00063443	0.00020756	148306	18434	2806	918	96313	33559	11700	3928	1371	517	293	160	119	99	70	53	48	27	17	11	10	3	6	0	1	0	0	0	2
Thiolapillus brandeum_chromosome_1	NZ_AP012273.1	Proteobacteria	Gammaproteobacteria	3129662	1761133	0.0335196	33.5196	0.0039311	0.00053105	0.00014027	104905	12303	1662	439	68446	24156	8066	2575	861	362	176	94	82	47	19	9	5	4	2	0	0	1	0	0	0	0	0	0	0
Owenweeksia hongkongensis DSM 17368_chromosome_1	NC_016599.1	FCB Group	BacteroidetesChlorobi	4000057	1609363	0.0334845	33.4845	0.00394244	0.00047474	0.00011525	133940	15770	1899	461	87141	31029	10509	3362	1052	386	186	93	68	41	33	15	9	5	2	5	1	0	2	0	1	0	0	0	0
Desulfallas gibsoniae DSM 7213_chromosome_1	NC_021184.1	Terrabacteria	Firmicutes	4855529	2208827	0.0334769	33.4769	0.0040146	0.00058119	0.00018103	162548	19493	2822	879	105868	37187	12601	4070	1418	525	275	178	115	74	55	41	28	17	13	12	6	8	1	5	1	7	5	0	0
Lactobacillus buchneri CD034_chromosome_1	NC_018610.1	Terrabacteria	Firmicutes	2500564	1109478	0.0334752	33.4752	0.00383314	0.00056267	0.00019676	83707	9585	1407	492	55011	19111	6150	2028	663	252	117	65	44	43	34	43	36	20	17	15	8	3	7	7	16	6	6	0	0
Phaeobacter porticola_chromosome_1	NZ_CP016364.1	Proteobacteria	Alphaproteobacteria	3653592	2142315	0.0334383	33.4383	0.00373632	0.00047871	0.00011058	122170	13651	1749	404	80889	27630	8961	2941	978	367	181	103	57	21	14	13	5	3	3	2	1	0	0	1	0	0	0	0	0
Micavibrio aeruginosavorus ARL-13_chromosome_1	NC_016026.1	Proteobacteria	Alphaproteobacteria	2481983	1357966	0.0334269	33.4269	0.00418133	0.00058381	0.00015834	82965	10378	1449	393	53261	19326	6749	2180	768	288	179	78	55	38	13	17	5	2	4	1	1	0	0	0	0	0	0	0	0
Erwinia billingiae Eb661_chromosome_1	NC_014306.1	Proteobacteria	Gammaproteobacteria	5100167	2815150	0.033422	33.422	0.00393556	0.00052959	0.00012862	170458	20072	2701	656	111325	39061	13082	4289	1428	617	279	151	90	60	43	16	10	2	1	2	1	1	0	0	0	0	0	0	0
Dehalobacterium formicoaceticum_chromosome_1	NZ_CP022121.1	Terrabacteria	Firmicutes	3766545	1625894	0.0334219	33.4219	0.00396809	0.00056604	0.00017018	125885	14946	2132	641	82276	28663	9742	3072	1090	401	223	115	77	53	45	28	22	25	8	22	5	4	6	0	1	0	0
Lactobacillus parabuchneri_chromosome_1	NZ_CP018796.1	Terrabacteria	Firmicutes	2600578	1133275	0.033421	33.421	0.00385107	0.00053296	0.00016266	86914	10015	1386	423	57130	19769	6524	2105	700	263	95	55	56	43	40	39	32	22	12	9	6	2	4	1	6	1	0	0	0
Methylacidiphilum infernorum V4_chromosome_1	NC_010794.1	Other	Othersubgroups	2287145	1040257	0.0334054	33.4054	0.00408632	0.00044816	5.903e-05	76403	9346	1025	135	49185	17872	6277	2044	666	224	75	24	20	5	4	2	3	2	0	0	0	0	0	0	0	0	0	0	0
Anoxybacillus gonensis_chromosome_1	NZ_CP012152.1	Terrabacteria	Firmicutes	2803668	1168301	0.0334041	33.4041	0.00417096	0.00066449	0.00022792	93654	11694	1863	639	60188	21772	7409	2422	869	355	235	156	83	66	38	23	17	10	7	2	1	0	0	1	0	0	0	0	0
Ruminococcus bicirculans	NZ_HF545616.1, NZ_HF545617.1	Terrabacteria	Firmicutes	2968500	1265303	0.0334041	33.4041	0.0084571	0.00124212	0.00035339	99160	12552	1833	507	63775	22833	7933	2786	939	387	177	113	71	51	30	21	31	6	4	1	1	1	0	0	0	0	0	0	2
Xenorhabdus doucetiae_chromosome_1	NZ_FO704550.1	Proteobacteria	Gammaproteobacteria	4195202	1917572	0.0334039	33.4039	0.00405797	0.0006045	0.00016066	140136	17024	2536	674	91284	31828	10831	3657	1294	568	239	153	108	76	49	28	7	3	4	4	1	2	0	0	0	0	0	1	0
Nostoc punctiforme PCC 73102_chromosome_1	NC_010628.1	Terrabacteria	CyanobacteriaMelainabacteria	8234322	3410240	0.033398	33.398	0.00408157	0.00059288	0.00015873	275010	33609	4882	1307	179140	62261	21471	7256	2578	997	498	261	175	135	80	41	34	23	21	14	10	5	3	3	0	3	1	0	0
Roseobacter denitrificans OCh 114_chromosome_1	NC_008209.1	Proteobacteria	Alphaproteobacteria	4133097	2437233	0.0333801	33.3801	0.00368658	0.00040043	6.508e-05	137963	15237	1655	269	91305	31421	10370	3212	1019	367	143	66	29	10	8	5	6	1	0	1	0	0	0	0	0	0	0	0	0
Enterobacter hormaechei subsp, steigerwaltii_chromosome_1	NZ_CP017179.1	Proteobacteria	Gammaproteobacteria	4782480	2656811	0.0333783	33.3783	0.00395757	0.0005424	0.00012379	159631	18927	2594	592	104671	36033	12136	4197	1433	569	263	138	82	42	26	16	7	1	1	6	4	2	1	2	1	0	0	0	0
Streptococcus himalayensis_chromosome_1	NZ_CP016953.1	Terrabacteria	Firmicutes	2275471	939081	0.0333729	33.3729	0.00405542	0.00061921	0.00018106	75939	9228	1409	412	49210	17501	5817	2002	711	286	202	64	37	40	27	24	6	4	4	0	1	2	0	0	1	0	0	1	2
Desulfotomaculum ruminis DSM 2154_chromosome_1	NC_015589.1	Terrabacteria	Firmicutes	3969014	1875083	0.0333574	33.3574	0.00403778	0.0006266	0.00018443	132396	16026	2487	732	86249	30121	10173	3366	1221	534	224	132	103	73	53	45	26	17	13	16	6	7	5	4	2	3	0	0	1
Paenibacillus stellifer_chromosome_1	NZ_CP009286.1	Terrabacteria	Firmicutes	5658798	3029882	0.0333491	33.3491	0.00382572	0.00051442	0.00013837	188716	21649	2911	783	124179	42888	14110	4628	1539	589	288	160	103	62	55	32	31	17	10	10	5	6	3	0	0	1	0	1	20
Paraglaciecola psychrophila 170_chromosome_1	NC_020514.1	Proteobacteria	Gammaproteobacteria	5413691	2185243	0.033336	33.336	0.00386631	0.00053254	0.00013078	180471	20931	2883	708	118301	41239	13641	4407	1567	608	249	149	90	68	47	36	19	16	11	10	2	5	3	2	1	0	0	0	0
Sporosarcina psychrophila_chromosome_1	NZ_CP014616.1	Terrabacteria	Firmicutes	4674191	1885536	0.0333245	33.3245	0.00396325	0.00063262	0.00022892	155765	18525	2957	1070	102094	35146	11861	3707	1368	519	238	148	115	111	107	89	64	71	48	25	20	14	8	4	6	2	0	0	0
Altererythrobacter ishigakiensis_chromosome_1	NZ_CP015963.1	Proteobacteria	Alphaproteobacteria	2673978	1521044	0.0333006	33.3006	0.00372965	0.00039791	6.208e-05	89045	9973	1064	166	58351	20721	6688	2221	690	208	88	41	22	9	5	0	1	0	0	0	0	0	0	0	0	0	0	0	0
Acetobacter senegalensis_chromosome_1	NZ_LN606600.1	Proteobacteria	Alphaproteobacteria	3889881	2164660	0.0332822	33.2822	0.00398547	0.00053112	0.0001162	129464	15503	2066	452	84205	29756	10102	3335	1169	445	175	99	82	44	24	9	9	6	3	0	0	0	0	0	1	0	0	0	0
Corynebacterium casei LMG S-19264_chromosome_1	NZ_CP004350.1	Terrabacteria	Actinobacteria	3113488	1733800	0.0332669	33.2669	0.00393353	0.00050362	0.00013297	103576	12247	1568	414	67171	24158	8076	2603	862	292	115	70	54	51	33	30	23	8	9	6	3	9	0	2	0	0	1	0	0
Thermoplasma volcanium GSS1_chromosome_1	NC_002689.2	Other	Othersubgroups	1584804	632629	0.0332641	33.2641	0.00381561	0.00045999	6.31e-05	52717	6047	729	100	34714	11956	4040	1278	482	147	68	18	11	1	1	1	0	0	0	0	0	0	0	0	0	0	0	0	0
Pantoea alhagi_chromosome_1	NZ_CP019706.1	Proteobacteria	Gammaproteobacteria	4239970	2271187	0.0332627	33.2627	0.00400026	0.00056746	0.00013467	141033	16961	2406	571	91855	32217	10851	3704	1323	512	262	142	93	38	19	9	7	1	0	0	0	0	0	0	0	0	0	0	0
Treponema azotonutricium ZAS-9	NC_015577.1	Spirochaetes	Spirochaetia	3855671	1920026	0.032801	32.801	0.0037926	0.00042483	7.366e-05	126470	14623	1638	284	82648	29199	9828	3157	980	374	135	71	21	14	17	6	7	1	4	4	3	1	0	0	0	0	0	0	0
Methylotenera versatilis 301_chromosome_1	NC_014207.1	Proteobacteria	Betaproteobacteria	3059871	1304580	0.0332501	33.2501	0.00393579	0.00053205	0.0001438	101741	12043	1628	440	66670	23028	7773	2642	857	331	152	87	70	40	36	22	13	8	7	2	2	0	0	0	0	0	1	0	0
Cedecea neteri_chromosome_1	NZ_CP009451.1	Proteobacteria	Gammaproteobacteria	4876443	2687052	0.0332039	33.2039	0.00390818	0.00053912	0.00012653	161917	19058	2629	617	106114	36745	12319	4110	1413	599	295	144	89	38	31	8	6	3	1	0	1	1	0	0	0	0	0	0	0
Geobacter lovleyi SZ_chromosome_1	NC_010814.1	Proteobacteria	Deltaepsilon subdivisions	3917761	2145776	0.033183	33.183	0.003818	0.00048038	0.00013196	130003	14958	1882	517	85315	29730	9891	3185	1049	316	201	100	62	59	31	24	7	9	10	9	1	3	0	1	0	0	0	0	0
Treponema brennaborense DSM 12168	NC_015500.1	Spirochaetes	Spirochaetia	3055580	1572797	0.0388404	38.8404	0.00493687	0.0006192	0.00011782	118680	15085	1892	360	75736	27859	9692	3501	1114	418	168	63	44	34	16	10	10	6	4	0	3	0	1	0	1	0	0	0	0
Waddlia chondrophila WSU 86-1044_chromosome_1	NC_014225.1	PVC	Chlamydiae	2116312	926524	0.0331775	33.1775	0.00394507	0.00047914	9.97e-05	70214	8349	1014	211	45631	16234	5508	1827	589	214	103	43	21	12	4	7	5	1	3	1	4	3	1	2	0	1	0	0	0
Xenorhabdus bovienii SS-2004_chromosome_1	NC_013892.1	Proteobacteria	Gammaproteobacteria	4225498	1900104	0.0331755	33.1755	0.00402272	0.00060845	0.00015927	140183	16998	2571	673	90918	32267	10772	3655	1341	557	264	161	93	57	37	19	16	6	7	5	2	1	0	1	0	0	2	1	1
Desulfotomaculum nigrificans CO-1-SRB_chromosome_1	NC_015565.1	Terrabacteria	Firmicutes	2892255	1348537	0.0331568	33.1568	0.00399377	0.00059123	0.00016389	95898	11551	1710	474	62178	22169	7362	2479	864	372	168	94	79	39	27	23	11	12	12	3	4	0	1	0	0	0	1	0	0
Oxalobacter formigenes_chromosome_1	NZ_CP018787.1	Proteobacteria	Betaproteobacteria	2468871	1223951	0.0331403	33.1403	0.00413954	0.0006185	0.00017822	81819	10220	1527	440	52859	18740	6440	2253	783	304	138	96	80	50	30	23	11	5	3	0	2	0	1	0	0	1	0	0	0
Marinobacter hydrocarbonoclasticus ATCC 49840_chromosome_1	NC_017067.1	Proteobacteria	Gammaproteobacteria	3989480	2290968	0.0331397	33.1397	0.00377167	0.00045219	0.00010377	132210	15047	1804	414	87025	30138	10029	3214	1048	342	177	90	60	40	27	14	3	1	0	2	0	0	0	0	0	0	0	0	0
Xenorhabdus hominickii_chromosome_1	NZ_CP016176.1	Proteobacteria	Gammaproteobacteria	4522699	1964060	0.0331388	33.1388	0.0041274	0.00063259	0.00014416	149877	18667	2861	652	97155	34055	11917	3889	1564	645	271	137	85	52	46	25	16	5	2	4	4	2	2	0	1	0	0	0	0
Neisseria elongata subsp, glycolytica ATCC 29315_chromosome_1	NZ_CP007726.1	Proteobacteria	Betaproteobacteria	2256647	1224445	0.0331354	33.1354	0.00403918	0.00067888	0.00033634	74775	9115	1532	759	48544	17116	5685	1898	605	168	82	126	102	109	105	93	59	40	16	11	5	3	1	3	2	2	0	0	0
Neisseria lactamica 020-06_chromosome_1	NC_014752.1	Proteobacteria	Betaproteobacteria	2220606	1160820	0.0331347	33.1347	0.00426055	0.00074664	0.0003418	73579	9461	1658	759	47041	17077	5880	1923	659	240	171	116	138	98	89	66	32	22	12	8	2	1	2	1	0	0	0	0	1
Chlorobaculum parvum NCIB 8327_chromosome_1	NC_011027.1	FCB Group	BacteroidetesChlorobi	2289249	1277312	0.0331266	33.1266	0.00371694	0.00042765	0.0001127	75835	8509	979	258	50194	17132	5796	1734	520	201	83	53	41	27	23	12	6	5	5	1	1	1	0	0	0	0	0	0	0
Thermobaculum terrenum ATCC BAA-798	NC_013525.1, NC_013526.1	Other	Othersubgroups	3101581	1659572	0.0331221	33.1221	0.00799679	0.00103841	0.00028656	102731	11694	1535	455	67555	23482	7732	2427	790	290	169	76	50	46	36	24	25	15	7	4	1	1	0	0	1	0	0	0	0
Thermoclostridium stercorarium subsp, stercorarium DSM 8532_chromosome_1	NC_020134.1	Terrabacteria	Firmicutes	2974379	1256520	0.0331118	33.1118	0.00384551	0.00052515	0.00013549	98487	11438	1562	403	64385	22664	7450	2426	855	304	132	90	54	38	33	16	19	13	4	2	0	1	0	0	0	1	0	0	0
Exiguobacterium sibiricum 255-15_chromosome_1	NC_010556.1	Terrabacteria	Firmicutes	3034136	1447838	0.0330816	33.0816	0.00402981	0.00059556	0.00021126	100374	12227	1807	641	65137	23010	7891	2529	826	340	161	107	80	65	53	62	51	17	12	9	5	2	6	6	1	2	0	0	0
Helicobacter mustelae 12198_chromosome_1	NC_013949.1	Proteobacteria	Deltaepsilon subdivisions	1578097	670143	0.0330651	33.0651	0.00416451	0.00048033	7.351e-05	52180	6572	758	116	33202	12406	4329	1485	468	174	56	29	18	5	6	1	0	0	0	0	1	0	0	0	0	0	0	0	0
Oscillibacter valericigenes Sjm18-20_chromosome_1	NC_016048.1	Terrabacteria	Firmicutes	4410036	2351482	0.0330612	33.0612	0.00397004	0.00065033	0.00024716	145801	17508	2868	1090	95506	32787	11050	3590	1288	490	215	224	162	127	100	86	68	32	26	17	17	5	1	2	4	3	0	0	1
Pseudoalteromonas luteoviolacea	NZ_CP015411.1, NZ_CP015412.1	Proteobacteria	Gammaproteobacteria	6223983	2592862	0.0330544	33.0544	0.00796403	0.00109277	0.00026368	205730	24623	3487	859	134588	46519	15785	5351	1859	769	342	220	131	77	38	21	14	7	6	2	0	1	0	0	0	0	0	0	0
Salinicoccus halodurans_chromosome_1	NZ_CP011366.1	Terrabacteria	Firmicutes	2778379	1237614	0.0330423	33.0423	0.00405956	0.0006241	0.0002066	91804	11279	1734	574	59448	21077	7178	2367	809	351	171	103	70	62	53	33	29	22	15	8	2	2	3	1	0	0	0	0	0
Aerococcus urinae_chromosome_1	NZ_CP014161.1	Terrabacteria	Firmicutes	1974262	840936	0.0330361	33.0361	0.00387588	0.00052577	0.0001322	65222	7652	1038	261	42589	14981	4973	1641	567	210	81	51	38	33	15	14	12	6	5	4	0	1	0	0	0	0	1	0	1
Simiduia agarivorans SA1 = DSM 21679_chromosome_1	NC_018868.3	Proteobacteria	Gammaproteobacteria	4300227	2400845	0.0330245	33.0245	0.00390677	0.00049323	0.0001086	142013	16800	2121	467	92610	32603	11101	3578	1185	469	188	85	56	61	19	18	8	5	4	7	1	0	2	3	4	0	0	2	4
Planococcus kocurii_chromosome_1	NZ_CP013661.2	Terrabacteria	Firmicutes	3472056	1420668	0.0330038	33.0038	0.00398986	0.00066906	0.00028398	114591	13853	2323	986	74629	26109	8691	2839	973	364	187	134	108	107	92	80	62	44	57	32	33	15	8	12	6	5	3	1	1
Jeotgalibacillus malaysiensis_chromosome_1	NZ_CP009416.1	Terrabacteria	Firmicutes	3516439	1501881	0.0329854	32.9854	0.0039122	0.00064127	0.00023802	115991	13757	2255	837	75669	26565	8736	2766	1003	415	241	150	118	91	66	56	43	19	19	12	3	6	6	3	1	0	2	0	0
Psychrobacter arcticus 273-4_chromosome_1	NC_007204.1	Proteobacteria	Gammaproteobacteria	2650701	1134506	0.0329837	32.9837	0.00376391	0.00058701	0.00020561	87430	9977	1556	545	57654	19799	6275	2146	743	268	148	84	70	59	49	38	23	31	10	8	7	7	4	1	4	0	0	2	0
Microbulbifer thermotolerans_chromosome_1	NZ_CP014864.1	Proteobacteria	Gammaproteobacteria	3938396	2227893	0.0329807	32.9807	0.00392546	0.00052788	0.00012061	129891	15460	2079	475	84770	29661	9995	3386	1127	477	253	81	60	35	20	12	2	6	0	2	2	0	0	1	0	0	1	0	0
Chlorobium chlorochromatii CaD3_chromosome_1	NC_007514.1	FCB Group	BacteroidetesChlorobi	2572079	1138869	0.0329784	32.9784	0.00395244	0.00052059	0.00013841	84823	10166	1339	356	55168	19489	6627	2200	739	244	96	72	84	43	19	16	11	4	5	2	2	1	0	0	0	0	0	1	0
Gluconobacter oxydans H24_chromosome_1	NC_019396.1	Proteobacteria	Alphaproteobacteria	3602424	2026257	0.0329781	32.9781	0.00394817	0.00051771	0.00011437	118801	14223	1865	412	77421	27157	9272	3086	1024	429	172	87	64	38	19	14	7	4	0	3	2	1	0	0	0	0	0	0	1
Psychrobacter urativorans_chromosome_1	NZ_CP012678.1	Proteobacteria	Gammaproteobacteria	2802354	1183004	0.0329691	32.9691	0.00380216	0.00057059	0.00019948	92391	10655	1599	559	60745	20991	6961	2095	754	286	128	97	62	73	64	39	28	25	15	8	6	6	2	1	2	1	2	0	0
Desulfobacterium autotrophicum HRM2_chromosome_1	NC_012108.1	Proteobacteria	Deltaepsilon subdivisions	5589073	2730095	0.0329622	32.9622	0.00388794	0.00046448	8.928e-05	184228	21730	2596	499	120247	42251	14392	4742	1498	599	229	110	52	27	25	25	13	8	2	1	3	0	4	0	0	0	0	0	0
Bartonella australis Aust/NH1_chromosome_1	NC_020300.1	Proteobacteria	Alphaproteobacteria	1596490	667966	0.0329517	32.9517	0.00383404	0.00046038	7.015e-05	52607	6121	735	112	34398	12088	4077	1309	446	177	64	22	13	6	3	2	1	0	1	0	0	0	0	0	0	0	0	0	0
Pelodictyon luteolum DSM 273_chromosome_1	NC_007512.1	FCB Group	BacteroidetesChlorobi	2364842	1355764	0.0329481	32.9481	0.00379264	0.0004347	0.00010276	77917	8969	1028	243	51196	17752	5950	1991	586	199	101	47	31	24	18	8	6	3	3	0	2	0	0	0	0	0	0	0	0
Marinobacter adhaerens HP15_chromosome_1	NC_017506.1	Proteobacteria	Gammaproteobacteria	4421911	2526679	0.0329446	32.9446	0.00377552	0.000448	9.543e-05	145678	16695	1981	422	95988	32995	11065	3649	1152	407	177	97	60	38	19	8	9	6	4	3	1	0	0	0	0	0	0	0	0
Corynebacterium ammoniagenes DSM 20306_chromosome_1	NZ_CP009244.1	Terrabacteria	Actinobacteria	2790185	1549745	0.0329444	32.9444	0.00390261	0.00046162	0.00011254	91921	10889	1288	314	59644	21388	7319	2282	732	242	99	63	36	30	34	17	9	6	11	5	4	0	0	0	0	0	0	2	3
Leptospirillum ferrooxidans C2-3_chromosome_1	NC_017094.1	Other	Othersubgroups	2559538	1280985	0.0329438	32.9438	0.00393587	0.00051298	0.00010705	84321	10074	1313	274	54848	19399	6563	2198	759	280	124	64	36	22	10	7	6	3	0	2	0	0	0	0	0	0	0	0	0
Bacillus infantis NRRL B-14911_chromosome_1	NC_022524.1	Terrabacteria	Firmicutes	4884713	2248591	0.0329321	32.9321	0.00404097	0.00065981	0.00023379	160864	19739	3223	1142	104257	36868	12332	4184	1471	610	350	228	164	122	110	50	45	21	17	11	8	3	4	3	5	0	0	0	0
Shewanella loihica PV-4_chromosome_1	NC_009092.1	Proteobacteria	Gammaproteobacteria	4602594	2470073	0.0329114	32.9114	0.00385935	0.00055903	0.00015752	151478	17763	2573	725	98882	34833	11552	3638	1328	520	309	172	102	70	35	18	11	4	1	1	1	0	0	0	0	0	1	0	0
Hydrogenovibrio crunogenus XCL-2_chromosome_1	NC_007520.2	Proteobacteria	Gammaproteobacteria	2427734	1047081	0.0328912	32.8912	0.00398108	0.00055154	0.00015241	79851	9665	1339	370	52222	17964	6270	2056	724	245	133	105	55	32	15	13	6	5	1	2	1	1	0	1	0	0	0	0	0
Ochrobactrum pseudogrignonense	NZ_CP015775.1, NZ_CP015776.1	Proteobacteria	Alphaproteobacteria	4992805	2682279	0.0328741	32.8741	0.00788892	0.0010416	0.00026115	164134	20163	2809	761	106201	37770	13021	4333	1484	564	318	173	98	69	45	26	17	8	1	2	1	2	1	0	0	0	0	0	0
Bacillus glycinifermentans_chromosome_1	NZ_LT603683.1	Terrabacteria	Firmicutes	4607442	2125479	0.0328497	32.8497	0.00402935	0.00062638	0.00020098	151353	18565	2886	926	97997	34791	11789	3890	1372	588	327	209	139	80	57	60	19	24	7	2	2	0	0	0	0	0	0	0	0
Ruminococcus albus 7 = DSM 20455_chromosome_1	NC_014833.1	Terrabacteria	Firmicutes	3685408	1629142	0.0328487	32.8487	0.00401258	0.00060617	0.00019699	121061	14788	2234	726	78632	27641	9488	3066	1025	483	248	141	115	67	62	44	20	12	3	10	1	2	0	0	0	0	0	0	0
Sulfuricurvum kujiense DSM 16994_chromosome_1	NC_014762.1	Proteobacteria	Deltaepsilon subdivisions	2574824	1158523	0.0328485	32.8485	0.00382395	0.00043265	6.175e-05	84579	9846	1114	159	55274	19459	6568	2164	722	233	85	52	9	7	2	3	0	1	0	0	0	0	0	0	0	0	0	0	0
Odoribacter splanchnicus DSM 20712_chromosome_1	NC_015160.1	FCB Group	BacteroidetesChlorobi	4392288	1904431	0.032843	32.843	0.00379916	0.0004731	0.00012317	144256	16687	2078	541	94444	33125	11043	3566	1137	400	227	113	52	41	36	24	13	7	9	3	1	4	3	1	1	1	2	1	2
Rubinisphaera brasiliensis DSM 5305_chromosome_1	NC_015174.1	Other	Othersubgroups	6006602	3390644	0.0328327	32.8327	0.00376186	0.00046232	0.00011304	197213	22596	2777	679	129657	44960	14899	4920	1545	553	212	110	86	87	71	45	34	20	8	3	1	1	0	1	0	0	0	0	0
Corynebacterium epidermidicanis_chromosome_1	NZ_CP011541.1	Terrabacteria	Actinobacteria	2692072	1563035	0.0328294	32.8294	0.00369418	0.00045207	0.00010029	88379	9945	1217	270	58206	20228	6677	2051	715	232	98	56	38	20	20	11	15	6	4	0	1	1	0	0	0	0	0	2	0
Treponema caldarium DSM 7334	NC_015732.1	Spirochaetes	Spirochaetia	3239340	1476358	0.0332623	33.2623	0.00389802	0.00050535	0.00010619	107748	12627	1637	344	70567	24554	8206	2784	933	360	141	76	48	30	21	12	4	3	5	1	3	0	0	0	0	0	0	0	0
Desulfosporosinus acidiphilus SJ4_chromosome_1	NC_018068.1	Terrabacteria	Firmicutes	4926837	2076298	0.0328002	32.8002	0.00378986	0.00055736	0.00016177	161601	18672	2746	797	106354	36575	12100	3826	1438	511	258	131	99	66	58	53	26	25	21	15	17	9	7	3	1	5	1	0	0
Treponema pallidum subsp. pallidum str. Sea 81-4	NZ_CP003679.1	Spirochaetes	Spirochaetia	1139203	601348	0.0300622	30.0622	0.00343574	0.00035376	5.003e-05	34247	3914	403	57	22441	7892	2656	855	269	77	31	10	6	5	1	2	0	0	0	0	1	0	0	0	1	0	0	0	0
Bacillus licheniformis DSM 13 = ATCC 14580_chromosome_1	NC_006270.3	Terrabacteria	Firmicutes	4222597	1950602	0.0327936	32.7936	0.00397646	0.00063705	0.00021669	138474	16791	2690	915	89828	31855	10668	3433	1214	561	303	199	145	92	69	51	27	19	4	3	0	0	2	0	1	0	0	1	0
Kosakonia sacchari SP1_chromosome_1	NZ_CP007215.2	Proteobacteria	Gammaproteobacteria	4902027	2634552	0.0327921	32.7921	0.0038839	0.00056099	0.00013382	160748	19039	2750	656	105161	36548	12194	4095	1475	619	322	151	85	52	29	10	4	1	0	0	0	1	0	1	0	0	0	0	0
Pelobacter carbinolicus DSM 2380_chromosome_1	NC_007498.2	Proteobacteria	Deltaepsilon subdivisions	3665893	2020411	0.0327904	32.7904	0.00384136	0.00053439	0.00015358	120206	14082	1959	563	78983	27141	9240	2883	1045	351	164	150	72	56	44	30	20	17	4	3	2	0	0	1	0	0	0	0	0
Moraxella osloensis_chromosome_1	NZ_CP014234.1	Proteobacteria	Gammaproteobacteria	2434688	1067709	0.0327767	32.7767	0.00396149	0.00060583	0.00020003	79801	9645	1475	487	51724	18432	6058	2112	720	268	155	90	97	70	36	19	9	4	4	2	0	1	0	0	0	0	0	0	0
Bacteroides caccae_chromosome_1	NZ_CP022412.2	FCB Group	BacteroidetesChlorobi	4570803	1915404	0.0327717	32.7717	0.0038199	0.00050079	0.00012864	149793	17460	2289	588	98386	33947	11473	3698	1259	442	179	101	90	59	44	28	24	14	12	4	13	6	2	1	1	4	2	1	3
Photobacterium profundum SS9	NC_006370.1, NC_006371.1	Proteobacteria	Gammaproteobacteria	6323247	2637095	0.0327686	32.7686	0.00801231	0.0012508	0.00036131	207204	25495	3998	1169	134810	46899	16054	5443	1967	862	447	286	158	121	71	33	25	8	6	6	5	0	0	0	1	0	1	0	1
Bacillus pumilus_chromosome_1	NZ_CP011007.1	Terrabacteria	Firmicutes	3787586	1574388	0.0327494	32.7494	0.00395661	0.0006355	0.00022442	124041	14986	2407	850	81121	27934	9484	3095	1100	457	276	196	142	83	65	32	31	12	11	2	0	0	0	0	0	0	0	0	0
Halioglobus pacificus_chromosome_1	NZ_CP019046.1	Proteobacteria	Gammaproteobacteria	4847776	2786560	0.0327486	32.7486	0.00361279	0.00039317	5.982e-05	158758	17514	1906	290	105042	36202	11817	3791	1210	406	151	75	28	12	6	4	1	4	2	3	0	1	0	1	0	0	2	0	0
Nostocales cyanobacterium HT-58-2_chromosome_1	NZ_CP019636.1	Terrabacteria	CyanobacteriaMelainabacteria	7846907	3340148	0.0327432	32.7432	0.00397507	0.0005499	0.00012591	256933	31192	4315	988	167655	58086	20113	6764	2345	982	400	252	108	78	54	33	18	19	9	5	4	2	2	4	0	0	0	0	0
Nitratifractor salsuginis DSM 16511_chromosome_1	NC_014935.1	Proteobacteria	Deltaepsilon subdivisions	2101285	1132843	0.0327381	32.7381	0.00379339	0.00042879	6.853e-05	68792	7971	901	144	44944	15877	5303	1767	571	186	66	42	14	8	7	2	3	1	1	0	0	0	0	0	0	0	0	0	0
Desulfosporosinus meridiei DSM 13257_chromosome_1	NC_018515.1	Terrabacteria	Firmicutes	4873567	2036374	0.03273	32.73	0.00375454	0.00057453	0.00020457	159512	18298	2800	997	105345	35869	11774	3724	1325	478	258	168	117	86	64	59	54	38	34	21	29	13	6	9	11	9	0	0	1
Basilea psittacipulmonis DSM 24701_chromosome_1	NZ_CP009238.1	Proteobacteria	Betaproteobacteria	1959069	788770	0.0327283	32.7283	0.00369053	0.00045328	9.341e-05	64117	7230	888	183	42206	14681	4776	1566	500	205	79	41	33	13	14	1	1	0	0	0	1	0	0	0	0	0	0	0	0
Advenella mimigardefordensis DPN7_chromosome_1	NZ_CP003915.1	Proteobacteria	Betaproteobacteria	4740516	2572425	0.0327258	32.7258	0.00368546	0.00044615	8.775e-05	155137	17471	2115	416	102039	35627	11522	3834	1273	426	190	80	57	33	20	15	8	5	2	2	4	0	0	0	0	0	0	0	0
Selenomonas ruminantium subsp, lactilytica TAM6421_chromosome_1	NC_017068.1	Terrabacteria	Firmicutes	3003680	1522209	0.0327145	32.7145	0.00393084	0.00057197	0.00016979	98264	11807	1718	510	63871	22586	7533	2556	880	328	141	104	71	49	48	23	26	9	18	9	4	2	1	2	3	0	0
[Clostridium] saccharolyticum WM1_chromosome_1	NC_014376.1	Terrabacteria	Firmicutes	4662871	2098513	0.0327067	32.7067	0.0038946	0.00052886	0.0001542	152507	18160	2466	719	99352	34995	11830	3864	1259	488	258	122	89	73	53	31	24	18	23	5	11	7	2	2	1	0	0	7	2
Prevotella intermedia ATCC 25611 = DSM 20706	NZ_CP019300.1, NZ_CP019301.1	FCB Group	BacteroidetesChlorobi	2674170	1161701	0.0327062	32.7062	0.00783908	0.00124693	0.00046063	87462	10675	1686	609	56862	19925	6758	2231	823	254	115	60	73	92	98	73	22	24	23	8	6	5	1	4	2	1	0	0	2
Bacteroides vulgatus ATCC 8482_chromosome_1	NC_009614.1	FCB Group	BacteroidetesChlorobi	5163189	2178943	0.0327028	32.7028	0.00383503	0.0005301	0.00014623	168851	19801	2737	755	110470	38580	12891	4173	1458	524	242	143	101	79	49	25	31	21	13	13	7	6	4	5	1	6	4	2	3
Proteiniphilum saccharofermentans_chromosome_1	NZ_LT605205.1	FCB Group	BacteroidetesChlorobi	4414963	1926157	0.0327018	32.7018	0.00368973	0.00042084	9.309e-05	144377	16290	1858	411	95249	32838	10881	3551	1076	371	167	89	47	30	30	22	10	6	4	2	3	0	1	0	0	0	0	0	0
Niabella soli DSM 19437_chromosome_1	NZ_CP007035.1	FCB Group	BacteroidetesChlorobi	4697343	2124959	0.0326951	32.6951	0.00374318	0.0004609	0.00010027	153580	17583	2165	471	100861	35136	11698	3720	1261	433	180	103	39	49	42	21	13	10	8	1	2	2	0	0	1	0	0	0	0
Photobacterium damselae subsp, damselae	NZ_CP021151.1, NZ_CP021152.1	Proteobacteria	Gammaproteobacteria	4240063	1739680	0.0326906	32.6906	0.00776436	0.00122164	0.00038303	138610	16298	2616	839	90808	31504	10375	3307	1173	604	285	200	135	100	50	31	8	16	7	3	3	0	0	0	0	0	1	0	0
Desulfosporosinus orientis DSM 765_chromosome_1	NC_016584.1	Terrabacteria	Firmicutes	5863081	2512617	0.0326548	32.6548	0.00375809	0.00056489	0.00019444	191458	22034	3312	1140	126314	43110	14110	4612	1543	629	306	179	147	97	86	67	70	40	27	25	23	13	19	10	8	8	6	2	0
Neisseria weaveri_chromosome_1	NZ_LT571436.1	Proteobacteria	Betaproteobacteria	2188497	1072455	0.0326471	32.6471	0.0041083	0.00084167	0.00044186	71448	8991	1842	967	46313	16144	5375	1774	584	291	190	169	159	132	110	89	36	29	21	11	12	3	2	0	0	1	2	0	1
Syntrophus aciditrophicus SB_chromosome_1	NC_007759.1	Proteobacteria	Deltaepsilon subdivisions	3179300	1636068	0.0326446	32.6446	0.00361369	0.0004199	8.398e-05	103787	11489	1335	267	68526	23772	7708	2446	785	283	104	63	31	19	14	14	8	3	4	3	2	1	0	0	0	0	0	1	0
Alcaligenes faecalis_chromosome_1	NZ_CP013119.1	Proteobacteria	Betaproteobacteria	4233756	2405936	0.0326441	32.6441	0.0039211	0.00055294	0.0001429	138207	16601	2341	605	89898	31708	10689	3571	1234	502	214	115	102	64	42	28	13	17	4	2	2	1	1	0	0	0	0	0	0
Lactobacillus amylophilus DSM 20533 = JCM 1125_chromosome_1	NZ_CP018888.1	Terrabacteria	Firmicutes	1610352	702977	0.0326301	32.6301	0.00373397	0.00052535	0.00015649	52546	6013	846	252	34539	11994	3933	1234	413	181	86	49	39	25	14	19	5	6	5	2	2	0	0	0	0	0	0	2	0
Bacillus horikoshii_chromosome_1	NZ_CP020880.1	Terrabacteria	Firmicutes	4277585	1736045	0.0325978	32.5978	0.0038641	0.00061109	0.00018889	139440	16529	2614	808	91118	31793	10391	3524	1317	489	263	159	117	85	67	50	29	20	6	9	2	0	0	1	0	0	0	0	1
Corynebacterium kroppenstedtii DSM 44385_chromosome_1	NC_012704.1	Terrabacteria	Actinobacteria	2446804	1405929	0.0325935	32.5935	0.0035528	0.00036129	6.457e-05	79750	8693	884	158	52991	18066	5989	1820	559	167	71	36	21	9	5	7	6	3	0	0	0	0	0	0	0	0	0	0	0
Streptococcus marmotae_chromosome_1	NZ_CP015196.1	Terrabacteria	Firmicutes	2309282	944983	0.0325772	32.5772	0.00388779	0.0006227	0.00019616	75230	8978	1438	453	49159	17093	5717	1823	677	308	194	105	43	39	28	15	10	3	8	4	1	1	0	1	1	0	0	0	0
Desulfobacca acetoxidans DSM 11109_chromosome_1	NC_015388.1	Proteobacteria	Deltaepsilon subdivisions	3282536	1736169	0.0325599	32.5599	0.00366454	0.0004067	5.24e-05	106879	12029	1335	172	70442	24408	8050	2644	830	333	98	33	23	8	4	4	1	1	0	0	0	0	0	0	0	0	0	0	0
Zobellia galactanivorans_chromosome_1	NC_015844.1	FCB Group	BacteroidetesChlorobi	5521712	2362166	0.0325528	32.5528	0.00373326	0.00044877	0.00011283	179747	20614	2478	623	117489	41644	13666	4470	1387	468	200	150	92	59	43	38	20	10	6	1	1	2	0	0	1	0	0	0	0
Tolumonas auensis DSM 9187_chromosome_1	NC_012691.1	Proteobacteria	Gammaproteobacteria	3471292	1701870	0.0325323	32.5323	0.00386916	0.00054216	0.00014145	112929	13431	1882	491	73753	25745	8546	3003	978	413	205	110	69	54	22	11	8	6	1	3	0	0	1	1	0	0	0	0	0
Dehalobacter restrictus DSM 9455_chromosome_1	NZ_CP007033.1	Terrabacteria	Firmicutes	2943336	1311588	0.0325318	32.5318	0.00378788	0.00051268	0.00014405	95752	11149	1509	424	62809	21794	7181	2459	787	298	151	78	68	35	24	16	11	10	7	5	6	5	2	0	2	3	0	0	0
Acidaminococcus intestini RyC-MR95_chromosome_1	NC_016077.1	Terrabacteria	Firmicutes	2487765	1244394	0.0325196	32.5196	0.0039847	0.00061421	0.00020983	80901	9913	1528	522	52429	18559	6308	2077	734	272	140	98	59	56	35	33	22	11	30	7	16	6	3	1	1	2	0	0	2	3	1	0	0
Bacillus coagulans DSM 1 = ATCC 7050_chromosome_1	NZ_CP009709.1	Terrabacteria	Firmicutes	3366995	1579028	0.0325085	32.5085	0.0038423	0.00060558	0.00020196	109456	12937	2039	680	71568	24951	8120	2778	964	395	202	124	86	74	57	44	28	22	11	10	6	3	1	9	3	0	0	0	0
Desulfurispirillum indicum S5_chromosome_1	NC_014836.1	Other	Othersubgroups	2928377	1643074	0.0325071	32.5071	0.003714	0.0005416	0.00013318	95193	10876	1586	390	62767	21550	7038	2252	878	318	171	77	56	33	24	17	6	2	4	0	0	0	0	0	0	0	0	0	0
Pantoea ananatis LMG 20103_chromosome_1	NC_013956.2	Proteobacteria	Gammaproteobacteria	4703373	2525276	0.0324926	32.4926	0.00384086	0.00053919	0.00013161	152825	18065	2536	619	100083	34677	11706	3823	1384	533	262	171	96	45	25	12	5	2	0	0	0	1	0	0	0	0	0	0	0
Acetobacter ascendens_chromosome_1	NZ_CP015164.1	Proteobacteria	Alphaproteobacteria	2859878	1517641	0.0324923	32.4923	0.00405332	0.0005238	0.00013182	92924	11592	1498	377	59775	21557	7652	2442	833	288	130	102	43	45	14	18	12	9	1	1	0	1	0	0	1	0	0	0	0
Acidithiobacillus ferrivorans SS3_chromosome_1	NC_015942.1	Other	Othersubgroups	3207552	1815292	0.0324902	32.4902	0.00359714	0.00041963	7.233e-05	104214	11538	1346	232	69064	23612	7770	2422	827	287	111	67	23	17	9	3	1	0	0	0	0	1	0	0	0	0	0	0	0
Desulfitobacterium metallireducens DSM 15288_chromosome_1	NZ_CP007032.1	Terrabacteria	Firmicutes	3176073	1330547	0.0324882	32.4882	0.00375149	0.00054785	0.0001823	103185	11915	1740	579	67998	23272	7721	2454	842	319	168	100	81	44	46	20	27	28	17	17	6	10	2	1	4	3	3	0	1
Nitrospira defluvii_chromosome_1	NC_014355.1	Other	Othersubgroups	4317083	2548226	0.0324807	32.4807	0.00345673	0.00034329	6.555e-05	140222	14923	1482	283	93706	31593	10136	3305	891	308	134	57	43	25	10	8	3	0	1	1	1	0	0	0	0	0	0	0	0
Bacteroides ovatus_chromosome_1	NZ_CP012938.1	FCB Group	BacteroidetesChlorobi	6472489	2710595	0.0324694	32.4694	0.00375512	0.00048498	0.00013658	210158	24305	3139	884	137703	48150	16005	5161	1680	575	244	204	107	89	76	54	37	24	12	9	7	10	3	3	0	1	1	0	3
Planktomarina temperata RCA23_chromosome_1	NZ_CP003984.1	Proteobacteria	Alphaproteobacteria	3288122	1763711	0.032448	32.448	0.00361331	0.00040418	7.421e-05	106693	11881	1329	244	70596	24216	7968	2584	809	276	128	50	41	18	6	1	0	0	0	0	0	0	0	0	0	0	0	0	0
Syntrophobotulus glycolicus DSM 8271_chromosome_1	NC_015172.1	Terrabacteria	Firmicutes	3406739	1579030	0.0324337	32.4337	0.00379102	0.00049109	0.00013649	110493	12915	1673	465	72251	25327	8537	2705	881	327	158	86	59	56	28	26	14	15	6	4	1	3	3	2	0	2	2	0	0
Paenibacillus bovis_chromosome_1	NZ_CP013023.1	Terrabacteria	Firmicutes	5354277	2532261	0.0324292	32.4292	0.0036201	0.00046785	0.00015576	173635	19383	2505	834	114987	39265	12864	4014	1245	426	199	142	135	77	80	70	43	28	15	22	7	6	8	1	0	0	1	0	0
Moraxella ovis_chromosome_1	NZ_CP011158.1	Proteobacteria	Gammaproteobacteria	2265514	1027553	0.0324266	32.4266	0.00402646	0.00068373	0.00024321	73463	9122	1549	551	47351	16990	5619	1954	679	319	157	106	108	60	48	22	21	13	4	1	2	2	3	1	0	2	0	0	0
Methylomicrobium alcaliphilum 20Z	NZ_FO082060.1, NC_016112.1	Proteobacteria	Gammaproteobacteria	9336592	4551206	0.0324204	32.4204	0.0079952	0.00128998	0.00027248	302696	37324	6022	1272	197176	68196	23190	8112	3150	1600	640	304	128	80	48	24	10	8	4	6	2	8	2	2	2	2	2	0	1
Fervidobacterium pennivorans DSM 9078_chromosome_1	NC_017095.1	Thermotogae	Thermotogae	2166381	842188	0.032407	32.407	0.00369279	0.00046668	0.00012325	70206	8000	1011	267	46362	15844	5367	1622	527	217	96	61	51	28	16	7	4	2	2	0	0	0	0	0	0	0	0	0	0
Paenibacillus yonginensis_chromosome_1	NZ_CP014167.1	Terrabacteria	Firmicutes	4985901	2543529	0.032405	32.405	0.00368479	0.0004958	0.0001436	161568	18372	2472	716	106393	36803	12069	3831	1242	514	224	153	103	69	54	30	25	15	16	7	7	8	2	3	0	0	0	0	0
Weissella cibaria_chromosome_1	NZ_CP012873.1	Terrabacteria	Firmicutes	2466961	1112234	0.0323957	32.3957	0.00399196	0.00065222	0.00026835	79919	9848	1609	662	51822	18249	6258	1981	699	248	143	109	83	96	77	51	35	21	15	9	7	3	5	1	2	1	2
Lactobacillus fermentum IFO 3956_chromosome_1	NC_010610.1	Terrabacteria	Firmicutes	2098685	1080173	0.0323812	32.3812	0.00369851	0.00054558	0.00017821	67958	7762	1145	374	45056	15140	4928	1689	580	191	93	54	54	33	33	27	25	14	12	15	2	4	7	0	0	0	0	1	0
Mahella australiensis 50-1 BON_chromosome_1	NC_015520.1	Terrabacteria	Firmicutes	3135972	1362640	0.0323801	32.3801	0.00378862	0.00051978	0.00013935	101543	11881	1630	437	66592	23070	7773	2478	877	316	129	92	43	48	34	22	23	14	9	10	2	5	1	3	0	0	1	0	0
Nitrosomonas communis_chromosome_1	NZ_CP011451.1	Proteobacteria	Betaproteobacteria	4067838	1819616	0.0323791	32.3791	0.00375138	0.00044151	7.621e-05	131713	15260	1796	310	86373	30080	10113	3351	1116	370	143	55	45	19	14	10	6	5	2	4	1	2	3	0	1	0	0	0	0
Prevotella fusca JCM 17724	NZ_CP012074.1, NZ_CP012075.1	FCB Group	BacteroidetesChlorobi	3261806	1439196	0.0323652	32.3652	0.00795146	0.00121116	0.00037055	105569	12977	1991	618	68607	23985	8131	2855	956	417	186	113	67	82	43	49	18	18	13	12	8	3	0	1	1	0	3	1	0
Granulicella mallensis MP5ACTX8_chromosome_1	NC_016631.1	Other	Othersubgroups	6237577	3612173	0.0323597	32.3597	0.00363186	0.00047743	0.00014268	201846	22654	2978	890	133560	45632	14658	5018	1486	602	262	139	107	75	64	52	40	31	28	25	7	19	9	7	7	2	3	1	12
Dickeya zeae Ech586_chromosome_1	NC_013592.1	Proteobacteria	Gammaproteobacteria	4818394	2584542	0.0323519	32.3519	0.00375063	0.00055475	0.00015316	155884	18072	2673	738	102635	35177	11477	3922	1383	552	318	193	103	62	32	18	7	2	1	0	0	1	0	1	0	0	0	0	0
Bacillus atrophaeus_chromosome_1	NZ_CP021500.1	Terrabacteria	Firmicutes	4180819	1811533	0.0323494	32.3494	0.00382796	0.00059319	0.00021503	135247	16004	2480	899	88484	30759	10262	3262	1096	485	264	185	146	129	62	43	24	30	9	3	2	2	0	0	0	0	0	2	1
Fibrobacter succinogenes subsp, succinogenes S85_chromosome_1	NC_017448.1	Other	Othersubgroups	3843004	1846530	0.0323427	32.3427	0.00378116	0.00050742	0.00011579	124293	14531	1950	445	81839	27923	9575	3006	1101	404	197	116	63	32	17	8	5	3	2	1	1	0	0	0	0	0	0	0	0
Thermacetogenium phaeum DSM 12270_chromosome_1	NC_018870.1	Terrabacteria	Firmicutes	2939057	1583683	0.0323423	32.3423	0.00373725	0.00045763	9.391e-05	95056	10984	1345	276	62321	21751	7308	2331	801	268	124	59	36	27	12	10	3	2	1	0	2	0	0	0	0	0	0	0	0
Planococcus antarcticus DSM 14505_chromosome_1	NZ_CP016534.2	Terrabacteria	Firmicutes	3765545	1628197	0.0323387	32.3387	0.00385814	0.00061717	0.00026025	121773	14528	2324	980	79685	27560	9199	3005	958	386	217	141	126	107	86	65	66	50	37	28	27	14	5	5	2	2	1	0	0
Corynebacterium stationis_chromosome_1	NZ_CP009251.1	Terrabacteria	Actinobacteria	2808767	1539541	0.0323338	32.3338	0.00381057	0.00048455	0.0001182	90818	10703	1361	332	59176	20939	7029	2313	753	276	99	61	48	25	23	24	20	13	10	6	3	0	0	0	0	0	0	0	1
Renibacterium salmoninarum ATCC 33209_chromosome_1	NC_010168.1	Terrabacteria	Actinobacteria	3155250	1775499	0.0323268	32.3268	0.00367546	0.00052801	0.00017209	101999	11597	1666	543	67375	23027	7505	2426	856	267	116	98	47	43	33	33	21	18	10	16	7	8	3	2	7	10	4	1	0
Bacillus amyloliquefaciens DSM 7_chromosome_1	NC_014551.1	Terrabacteria	Firmicutes	3980199	1834169	0.0323177	32.3177	0.00383323	0.00057459	0.00020803	128631	15257	2287	828	83861	29513	9816	3154	1022	437	256	172	145	120	63	42	14	6	6	2	0	0	1	1	0	0	0	0	1
Muricauda lutaonensis_chromosome_1	NZ_CP011071.1	FCB Group	BacteroidetesChlorobi	3274259	1472391	0.0323148	32.3148	0.00376788	0.00045506	9.62e-05	105807	12337	1490	315	69245	24225	8175	2672	877	298	130	72	51	25	13	10	8	5	1	0	0	0	0	0	0	0	0	0	0
Sulfuricella denitrificans skB26_chromosome_1	NC_022357.1	Proteobacteria	Betaproteobacteria	3130594	1756390	0.0323098	32.3098	0.0036747	0.0004456	9.136e-05	101149	11504	1395	286	66596	23049	7563	2546	827	282	115	60	32	27	19	15	6	3	4	1	2	1	0	0	1	0	0	0	0
Tannerella forsythia 92A2_chromosome_1	NC_016610.1	FCB Group	BacteroidetesChlorobi	3405521	1599775	0.0323064	32.3064	0.00367022	0.00042226	8.574e-05	110020	12499	1438	292	72373	25148	8375	2686	853	293	111	71	33	31	18	9	7	4	5	0	1	1	0	0	0	0	0	0	1
Sulfurovum lithotrophicum_chromosome_1	NZ_CP011308.1	Proteobacteria	Deltaepsilon subdivisions	2217891	981619	0.032301	32.301	0.00386674	0.00049146	8.116e-05	71640	8576	1090	180	46752	16312	5620	1866	663	247	92	40	27	12	3	1	1	2	0	1	0	0	0	0	1	0	0	0	0
Pantoea rwandensis_chromosome_1	NZ_CP009454.1	Proteobacteria	Gammaproteobacteria	4327607	2333725	0.0322897	32.2897	0.00382867	0.00053632	0.00012802	139737	16569	2321	554	91478	31690	10793	3455	1239	528	242	139	88	46	21	11	1	5	1	0	0	0	0	0	0	0	0	0	0
Psychrobacter alimentarius_chromosome_1	NZ_CP014945.1	Proteobacteria	Gammaproteobacteria	3332539	1428849	0.0322655	32.2655	0.00368218	0.00054313	0.00019685	107526	12271	1810	656	70647	24608	7926	2535	838	316	184	115	84	87	74	46	26	12	9	7	4	1	3	0	0	0	3	0	0
Christensenella massiliensis_chromosome_1	NZ_LT700187.1	Terrabacteria	Firmicutes	2560186	1289764	0.0322645	32.2644	0.00393292	0.00062456	0.00021327	82603	10069	1599	546	53624	18910	6348	2122	745	308	159	123	86	66	44	25	20	11	5	1	3	1	1	1	0	0	0	1	0
Paenibacillus donghaensis_chromosome_1	NZ_CP021780.1	Terrabacteria	Firmicutes	8542333	4242905	0.0322625	32.2625	0.00371924	0.00053381	0.00015101	275597	31771	4560	1290	181498	62328	20605	6606	2376	894	454	236	148	94	86	72	50	45	31	26	10	12	14	7	3	2	0
Nitrosomonas ureae_chromosome_1	NZ_CP013341.1	Proteobacteria	Betaproteobacteria	3307820	1471423	0.0322581	32.2581	0.00364137	0.00041387	8.102e-05	106704	12045	1369	268	70187	24472	8105	2571	814	287	111	69	34	14	13	7	4	5	5	2	0	1	2	1	0	0	0	0	0
Dehalogenimonas formicexedens_chromosome_1	NZ_CP018258.1	Terrabacteria	Chloroflexi	2092789	1129325	0.0322569	32.2569	0.00369316	0.00046206	0.00011707	67507	7729	967	245	44458	15320	5081	1681	536	186	102	55	29	22	16	11	6	0	4	0	0	0	0	0	0	0	0	1	0
Atopobium parvulum DSM 20469_chromosome_1	NC_013203.1	Terrabacteria	Actinobacteria	1543805	705312	0.032232	32.2321	0.00395128	0.00055253	0.00017619	49760	6100	853	272	32305	11355	3941	1306	422	159	88	71	43	29	15	18	2	4	1	0	1	0	0	0	0	0	0	0	0
Bacteroides cellulosilyticus_chromosome_1	NZ_CP012801.1	FCB Group	BacteroidetesChlorobi	7084828	3024907	0.0322291	32.2291	0.00366868	0.00046875	0.00012548	228338	25992	3321	889	150280	52066	17145	5526	1793	639	280	171	128	82	61	57	26	22	15	11	13	4	3	3	1	0	2	1	9
Microbulbifer agarilyticus_chromosome_1	NZ_CP019650.1	Proteobacteria	Gammaproteobacteria	4255625	2359340	0.032216	32.2159	0.00382693	0.00052096	0.00012407	137099	16286	2217	528	89520	31293	10612	3457	1208	481	188	110	73	50	34	20	15	15	6	5	4	3	1	2	0	1	0	0	1
Capnocytophaga haemolytica_chromosome_1	NZ_CP014227.1	FCB Group	BacteroidetesChlorobi	2688484	1189208	0.0322141	32.2141	0.00364146	0.00048392	0.0001644	86607	9790	1301	442	57227	19590	6498	1991	625	234	136	80	52	41	41	29	16	12	8	7	7	5	2	3	0	0	0	0	3
Denitrovibrio acetiphilus DSM 12809_chromosome_1	NC_013943.1	Other	Othersubgroups	3222077	1370563	0.0322131	32.2131	0.00356385	0.00037553	5.928e-05	103793	11483	1210	191	68477	23833	7969	2304	762	257	94	58	27	5	4	2	0	0	1	0	0	0	0	0	0	0	0	0	0
Barnesiella viscericola DSM 18177_chromosome_1	NZ_CP007034.1	FCB Group	BacteroidetesChlorobi	3076856	1589809	0.0321936	32.1936	0.0036144	0.00044981	0.00014138	99055	11121	1384	435	65518	22416	7423	2314	709	240	110	76	67	54	35	25	23	17	9	10	5	1	2	1	0	0	0	0	0
Mageeibacillus indolicus UPII9-5_chromosome_1	NC_013895.2	Terrabacteria	Firmicutes	1809746	800111	0.0321935	32.1935	0.00347784	0.00041663	0.00010609	58262	6294	754	192	38734	13234	4226	1314	418	144	68	47	28	25	14	4	2	0	1	2	0	0	0	0	0	1	0	0	0
Lachnoclostridium phocaeense_chromosome_1	NZ_LT635479.1	Terrabacteria	Firmicutes	3500754	1772171	0.0321828	32.1828	0.00383403	0.00051532	0.0001394	112664	13422	1804	488	73364	25878	8873	2745	962	354	173	111	60	49	25	15	17	11	6	4	4	6	3	0	1	0	2	0	0
Microcystis aeruginosa NIES-843_chromosome_1	NC_010296.1	Terrabacteria	CyanobacteriaMelainabacteria	5842795	2473292	0.0321759	32.1759	0.00379767	0.00048299	0.00010971	187997	22189	2822	641	123339	42469	14748	4619	1622	559	229	84	134	57	78	33	13	5	4	0	0	3	1	0	0	0	0	0	0
Niastella koreensis GR20-10_chromosome_1	NC_016609.1	FCB Group	BacteroidetesChlorobi	9033684	4053391	0.0321695	32.1695	0.0037803	0.00051175	0.00012885	290609	34150	4623	1164	189943	66516	22151	7376	2527	932	393	243	155	103	81	51	48	32	18	13	10	6	5	2	1	3	0	0	0
Synechococcus elongatus PCC 6301_chromosome_1	NC_006576.1	Terrabacteria	CyanobacteriaMelainabacteria	2696255	1495998	0.0321628	32.1628	0.00335428	0.00031822	4.488e-05	86719	9044	858	121	57690	19985	6259	1927	556	181	58	23	17	14	5	1	2	1	0	0	0	0	0	0	0	0	0	0	0
Desulfotomaculum ferrireducens_chromosome_1	NZ_CP019698.1	Terrabacteria	Firmicutes	3240180	1470363	0.032159	32.159	0.00382479	0.00059225	0.00018425	104201	12393	1919	597	68001	23807	7868	2606	945	377	191	130	79	53	37	36	24	10	9	9	6	1	4	0	2	1	2	0	3
Paenibacillus borealis_chromosome_1	NZ_CP009285.1	Terrabacteria	Firmicutes	8156808	4191724	0.0321357	32.1357	0.00355053	0.00045827	0.00011549	262125	28961	3738	942	173540	59624	19267	5956	2000	796	322	188	100	73	76	62	39	29	30	6	8	2	3	3	0	1	0	0	0
Oleispira antarctica RB-8_chromosome_1	NZ_FO203512.1	Proteobacteria	Gammaproteobacteria	4406383	1857703	0.0321307	32.1307	0.00383262	0.00054376	0.00014343	141580	16888	2396	632	92514	32178	10825	3667	1272	492	225	134	88	66	45	30	19	5	6	3	1	2	2	0	3	1	0	1	1
Vibrio tritonius	NZ_AP014635.1, NZ_AP014636.1	Proteobacteria	Gammaproteobacteria	5221926	2292303	0.0321286	32.1286	0.00799577	0.00128703	0.00039342	167773	21038	3425	1060	108871	37864	13134	4479	1712	653	391	269	177	107	50	32	16	7	7	2	1	1	0	0	0	0	0	0	0
Halobacillus halophilus DSM 2266_chromosome_1	NC_017668.1	Terrabacteria	Firmicutes	4150632	1735924	0.0321281	32.1281	0.00385267	0.000664	0.00026984	133352	15991	2756	1120	87718	29643	9926	3309	1135	501	271	190	135	140	99	76	51	51	32	18	21	8	8	2	5	7	2	0	0
Marinobacter salarius_chromosome_1	NZ_CP007152.1	Proteobacteria	Gammaproteobacteria	4616532	2635088	0.0321163	32.1163	0.00359296	0.00043084	8.513e-05	148266	16587	1989	393	98275	33404	11114	3484	1161	435	179	92	57	27	15	7	7	6	2	0	0	0	0	0	0	0	0	0	1
Bacillus pseudofirmus OF4_chromosome_1	NC_013791.2	Terrabacteria	Firmicutes	3858997	1553916	0.0321099	32.1099	0.0037914	0.00062115	0.00023374	123912	14631	2397	902	81503	27778	9198	3036	1070	425	241	188	153	126	79	44	32	14	11	7	3	1	0	1	1	1	0	1	2
Paenibacillus durus_chromosome_1	NZ_CP009288.1	Terrabacteria	Firmicutes	6038347	3068332	0.0321028	32.1028	0.00344647	0.00042098	0.00010152	193848	20811	2542	613	129312	43725	13991	4278	1407	522	224	103	96	57	45	31	25	9	9	4	3	6	1	0	0	0	0	0	0
Methylomonas denitrificans_chromosome_1	NZ_CP014476.1	Proteobacteria	Gammaproteobacteria	5172098	2672048	0.0321009	32.1009	0.00365732	0.00044721	9.803e-05	166029	18916	2313	507	109220	37893	12600	4003	1331	475	199	130	95	37	14	13	6	8	2	0	2	0	0	0	0	0	0	0	1
Shewanella piezotolerans WP3_chromosome_1	NC_011566.1	Proteobacteria	Gammaproteobacteria	5396476	2336229	0.0320989	32.0989	0.00383621	0.00061818	0.00019883	173221	20702	3336	1073	113470	39049	13004	4362	1576	687	424	235	152	124	59	32	24	7	8	2	2	4	0	0	0	0	0	0	0
Kosmotoga olearia TBF 19,5,1_chromosome_1	NC_012785.1	Thermotogae	Thermotogae	2302126	956441	0.0320942	32.0942	0.00371266	0.00050214	0.00011555	73885	8547	1156	266	48866	16472	5536	1855	655	235	116	53	31	27	13	8	9	8	0	1	0	0	0	0	0	0	0	0	0
Geobacillus thermodenitrificans NG80-2_chromosome_1	NC_009328.1	Terrabacteria	Firmicutes	3550319	1740001	0.0320554	32.0554	0.00390697	0.00058812	0.00018196	113807	13871	2088	646	73889	26047	8788	2995	1027	415	227	136	99	56	49	24	23	20	8	2	1	0	1	0	0	0	0	1	2
Serratia fonticola_chromosome_1	NZ_CP011254.1	Proteobacteria	Gammaproteobacteria	6000511	3217041	0.0320534	32.0534	0.00366685	0.00048479	9.616e-05	192337	22003	2909	577	127029	43305	14282	4812	1699	633	275	146	77	40	22	8	5	2	1	0	0	0	0	0	0	1	0	0	0
Treponema pedis str. T A4	NC_022097.1	Spirochaetes	Spirochaetia	2889325	1066119	0.0442643	44.2643	0.00647625	0.0010075	0.00023881	127894	18712	2911	690	78057	31125	11591	4210	1613	608	286	136	84	69	43	27	26	9	3	2	4	0	0	0	1	0	0	0	0
Geobacter uraniireducens Rf4_chromosome_1	NC_009483.1	Proteobacteria	Deltaepsilon subdivisions	5136364	2785872	0.0320211	32.0211	0.00373611	0.00051126	0.00012772	164472	19190	2626	656	108256	37026	12537	4027	1401	569	242	141	82	67	33	34	20	12	9	5	5	1	4	0	0	0	0	0	1
Methylomonas methanica MC09_chromosome_1	NC_015572.1	Proteobacteria	Gammaproteobacteria	5051681	2592020	0.0320189	32.0189	0.00365403	0.00045133	8.888e-05	161749	18459	2280	449	106618	36672	12159	4020	1377	454	177	113	74	32	20	14	8	4	2	4	0	0	1	0	0	0	0	0	0
Rahnella aquatilis HX2_chromosome_1	NC_017047.1	Proteobacteria	Gammaproteobacteria	4962173	2589705	0.032012	32.012	0.00372821	0.00054633	0.00014893	158849	18500	2711	739	104401	35948	11739	4050	1349	623	300	190	94	80	36	16	11	9	1	1	0	0	1	0	0	0	0	0	0
Terribacillus goriensis_chromosome_1	NZ_CP008876.1	Terrabacteria	Firmicutes	3488643	1496593	0.0320041	32.0041	0.0038697	0.00066559	0.00025712	111651	13500	2322	897	72719	25432	8413	2765	1019	406	233	174	142	112	74	56	38	34	19	4	3	5	1	0	1	1	0	0	0
Halobacillus mangrovi_chromosome_1	NZ_CP020772.1	Terrabacteria	Firmicutes	4142697	1721609	0.0320033	32.0033	0.00385208	0.00065223	0.00025491	132580	15958	2702	1056	86812	29810	9946	3310	1178	468	267	228	140	126	112	57	38	28	16	15	8	7	5	1	3	3	1	0	2
Polynucleobacter asymbioticus QLW-P1DMWA-1_chromosome_1	NC_009379.1	Proteobacteria	Betaproteobacteria	2159490	968188	0.0320029	32.0029	0.00374718	0.00048437	0.00010002	69110	8092	1046	216	44973	16045	5309	1737	606	224	86	44	44	19	11	4	3	2	2	0	1	0	0	0	0	0	0	0	0
Brevefilum fermentans_chromosome_1	NZ_LT859958.1	Terrabacteria	Chloroflexi	2574431	1264967	0.032002	32.002	0.00351107	0.00042339	9.128e-05	82387	9039	1090	235	54535	18813	6011	1938	629	226	99	49	41	20	15	6	5	0	0	0	0	0	0	0	0	0	0	0	0
Anoxybacillus amylolyticus_chromosome_1	NZ_CP015438.1	Terrabacteria	Firmicutes	2834744	1238387	0.0319658	31.9658	0.00389453	0.00064944	0.0002226	90615	11040	1841	631	59063	20512	6906	2293	840	370	232	139	94	65	42	25	15	11	4	2	1	0	0	0	0	0	1	0	1
Lentibacillus amyloliquefaciens_chromosome_1	NZ_CP013862.1	Terrabacteria	Firmicutes	3858284	1625107	0.0319588	31.9588	0.00364696	0.00054195	0.0001848	123306	14071	2091	713	81284	27951	9115	2865	974	404	202	152	110	77	55	39	23	25	10	5	0	3	2	7	2	1	0	0	0
Tatumella citrea_chromosome_1	NZ_CP015579.1	Proteobacteria	Gammaproteobacteria	4487466	2231126	0.0319243	31.9243	0.00377674	0.000558	0.00014618	143259	16948	2504	656	93933	32378	10756	3688	1302	546	264	151	123	53	47	12	2	4	0	0	0	0	0	0	0	0	0	0	0
Halothiobacillus neapolitanus c2_chromosome_1	NC_013422.1	Proteobacteria	Gammaproteobacteria	2582886	1413191	0.031912	31.912	0.00368928	0.00042782	8.866e-05	82425	9529	1105	229	54063	18833	6381	2043	659	217	115	55	23	16	7	3	5	3	1	1	0	0	0	0	0	0	0	0	0
Petrimonas mucosa_chromosome_1	NZ_LT608328.1	FCB Group	BacteroidetesChlorobi	3717632	1783489	0.0319098	31.9098	0.00351272	0.0003981	7.397e-05	118629	13059	1480	275	78303	27267	8821	2758	900	305	96	74	39	24	16	8	4	3	5	0	0	1	4	1	0	0	0	0	0
Lawsonella clevelandensis_chromosome_1	NZ_CP009312.1	Terrabacteria	Actinobacteria	1860551	1090142	0.0319029	31.9029	0.00363441	0.0004719	0.00015748	59357	6762	878	293	39119	13476	4462	1422	438	147	80	48	34	30	27	21	18	13	8	6	5	3	0	0	0	0	0	0	2
Echinicola vietnamensis DSM 17526_chromosome_1	NC_019904.1	FCB Group	BacteroidetesChlorobi	5608040	2509804	0.0318967	31.8967	0.00373054	0.00048573	0.0001275	178878	20921	2724	715	117249	40708	13686	4511	1445	564	250	175	111	66	39	26	16	14	12	3	2	1	0	0	0	0	0	0	0
Pseudohongiella spirulinae_chromosome_1	NZ_CP013189.1	Proteobacteria	Gammaproteobacteria	3345119	1806518	0.0318835	31.8835	0.00354875	0.00040866	8.251e-05	106654	11871	1367	276	70689	24094	7990	2514	800	291	103	59	45	24	13	9	3	1	2	1	2	1	1	0	0	0	1	1	10
Pragia fontium_chromosome_1	NZ_CP010423.1	Proteobacteria	Gammaproteobacteria	4094629	1857988	0.0318759	31.8759	0.0038023	0.00061056	0.00017975	130520	15569	2500	736	85200	29751	9792	3277	1258	506	257	190	129	76	33	24	11	12	1	3	0	0	0	0	0	0	0	0	0
Roseobacter litoralis Och 149_chromosome_1	NC_015730.1	Proteobacteria	Alphaproteobacteria	4505211	2577257	0.0318551	31.8551	0.00342692	0.00036513	6.304e-05	143514	15439	1645	284	95669	32406	10605	3189	999	362	147	59	37	20	8	5	3	1	2	0	1	0	1	0	0	0	0	0	0
Chloroflexus aggregans DSM 9485_chromosome_1	NC_011831.1	Terrabacteria	Chloroflexi	4684931	2643636	0.03184	31.84	0.00369717	0.00056479	0.00014408	149168	17321	2646	675	98322	33525	10984	3691	1393	578	212	183	155	69	17	17	9	2	2	1	4	2	0	1	1	0	0	0	0
Anaerolinea thermophila UNI-1_chromosome_1	NC_014960.1	Terrabacteria	Chloroflexi	3532378	1902173	0.0318363	31.8363	0.00370713	0.00048721	0.00011607	112458	13095	1721	410	73658	25705	8552	2822	954	357	169	101	71	26	18	10	7	4	2	1	0	1	0	0	0	0	0	1	0
Prevotella denticola F0289_chromosome_1	NC_015311.1	FCB Group	BacteroidetesChlorobi	2937589	1479388	0.0318356	31.8356	0.00371665	0.00050211	0.00013753	93520	10918	1475	404	61485	21117	7102	2341	783	288	119	77	38	35	36	20	23	18	13	2	3	7	3	2	3	0	2	2	1
Thermovibrio ammonificans HB-1_chromosome_1	NC_014926.1	Other	Othersubgroups	1682965	877074	0.0318129	31.8129	0.00398761	0.00045753	6.655e-05	53540	6711	770	112	34706	12123	4402	1539	497	161	63	25	12	7	2	0	3	0	0	0	0	0	0	0	0	0	0	0	0
Polynucleobacter duraquae_chromosome_1	NZ_CP007501.1	Proteobacteria	Betaproteobacteria	2026292	915076	0.0318029	31.8029	0.00373638	0.00046094	7.995e-05	64442	7571	934	162	42049	14822	5005	1632	567	205	74	37	27	9	8	3	2	1	1	0	0	0	0	0	0	0	0	0	0
Shewanella amazonensis SB2B_chromosome_1	NC_008700.1	Proteobacteria	Gammaproteobacteria	4306142	2307506	0.0317781	31.7781	0.0037054	0.0005527	0.00017649	136841	15956	2380	760	89530	31355	10291	3285	1135	485	283	190	115	70	45	24	13	6	6	3	2	1	2	0	0	0	0	0	0
Planococcus rifietoensis_chromosome_1	NZ_CP013659.2	Terrabacteria	Firmicutes	3505011	1698325	0.0317768	31.7768	0.00379571	0.00064821	0.00028131	111378	13304	2272	986	72831	25243	8351	2681	930	356	221	178	138	120	110	68	59	40	18	9	11	6	5	1	0	0	0	0	0
Fuerstia marisgermanicae_chromosome_1	NZ_CP017641.1	Other	Othersubgroups	8920478	4986592	0.0317725	31.7725	0.00352526	0.00038574	7.556e-05	283426	31447	3441	674	188109	63870	21292	6714	2079	688	269	155	101	52	48	22	8	6	1	1	2	3	1	0	3	1	0	1	0
Methylotenera mobilis JLW8_chromosome_1	NC_012968.1	Proteobacteria	Betaproteobacteria	2547570	1159404	0.0317679	31.7679	0.003742	0.00051814	0.00014602	80931	9533	1320	372	53018	18380	6201	2012	700	248	132	82	46	35	34	17	10	8	4	1	0	3	0	0	0	0	0	0	0
Ndongobacter massiliensis_chromosome_1	NZ_LT635480.1	Terrabacteria	Firmicutes	1864878	926746	0.0317656	31.7656	0.00362008	0.00044775	0.00011314	59239	6751	835	211	38842	13646	4501	1415	462	162	85	52	22	22	9	10	5	2	1	3	0	0	0	0	0	0	0	0	1
Shewanella denitrificans OS217_chromosome_1	NC_007954.1	Proteobacteria	Gammaproteobacteria	4545906	2052438	0.0317574	31.7574	0.00375965	0.00056512	0.00017136	144366	17091	2569	779	94752	32523	10985	3537	1258	532	275	163	119	84	51	39	27	8	4	4	3	1	0	0	0	0	0	0	1
Glaciecola nitratireducens FR1064_chromosome_1	NC_016041.1	Proteobacteria	Gammaproteobacteria	4134229	1748721	0.0317556	31.7556	0.00354214	0.00044047	0.00010232	131285	14644	1821	423	87209	29432	9713	3110	1036	362	158	99	66	51	23	6	8	2	1	0	2	0	2	1	0	0	1	0	3
Shewanella pealeana ATCC 700345_chromosome_1	NC_009901.1	Proteobacteria	Gammaproteobacteria	5174581	2311068	0.0317388	31.7388	0.00387703	0.00063928	0.00019886	164235	20062	3308	1029	107102	37071	12571	4183	1586	693	349	228	185	101	72	44	22	16	4	3	2	1	0	1	1	0	0	0	0
Methylophaga nitratireducenticrescens_chromosome_1	NC_017857.3	Proteobacteria	Gammaproteobacteria	3137100	1403815	0.0317341	31.7341	0.0036301	0.00044914	0.00010551	99553	11388	1409	331	65608	22557	7482	2497	771	307	143	67	40	36	13	19	4	3	2	0	1	1	1	0	1	0	0	0	0
Polynucleobacter necessarius STIR1_chromosome_1	NC_010531.1	Proteobacteria	Betaproteobacteria	1560469	710909	0.0317302	31.7302	0.00374887	0.00049857	0.00011022	49514	5850	778	172	32289	11375	3776	1296	444	162	65	40	22	10	10	12	6	2	1	0	0	0	3	0	0	0	0	0	1
Brevibacillus laterosporus LMG 15441_chromosome_1	NZ_CP007806.1	Terrabacteria	Firmicutes	5114147	2102435	0.0317265	31.7265	0.00357362	0.00048454	0.00013746	162254	18276	2478	703	107194	36784	12003	3795	1307	468	243	143	113	69	53	32	20	10	8	3	5	2	1	0	0	0	0	0	0
Bdellovibrio bacteriovorus HD100_chromosome_1	NC_005363.1	Other	Othersubgroups	3782950	1915892	0.0317236	31.7236	0.0038351	0.00051679	0.00011763	120009	14508	1955	445	78091	27410	9436	3117	1101	409	209	106	62	35	17	8	5	1	1	1	0	0	0	0	0	0	0	0	0
Cellvibrio japonicus Ueda107_chromosome_1	NC_010995.1	Proteobacteria	Gammaproteobacteria	4576573	2379416	0.0317233	31.7233	0.00369163	0.00051283	0.00014312	145184	16895	2347	655	95272	33017	10887	3661	1222	470	225	143	88	61	45	30	26	18	8	6	2	2	1	0	0	0	0	0	0
Deinococcus puniceus_chromosome_1	NZ_CP011387.1	Terrabacteria	Deinococcus-Thermus	2971983	1861910	0.0317142	31.7142	0.00265681	0.00026245	6.494e-05	94254	7896	780	193	65961	20397	5627	1489	435	152	62	43	28	19	13	14	7	2	1	3	0	0	0	0	0	0	0	1	0
Desulfovibrio salexigens DSM 2638_chromosome_1	NC_012881.1	Proteobacteria	Deltaepsilon subdivisions	4289847	2020207	0.0316787	31.6787	0.00380829	0.00061284	0.00024546	135897	16337	2629	1053	88707	30853	10336	3372	1126	450	244	179	204	122	96	52	50	43	11	18	8	12	5	3	2	1	2	1	0
Hahella chejuensis KCTC 2396_chromosome_1	NC_007645.1	Proteobacteria	Gammaproteobacteria	7215267	3886845	0.0316738	31.6738	0.00366722	0.00047801	0.00010436	228535	26460	3449	753	150302	51773	17401	5610	1865	831	433	145	81	39	27	13	5	3	2	1	1	1	2	0	0	0	0	0	0
Plesiomonas shigelloides_chromosome_1	NZ_LT575468.1	Proteobacteria	Gammaproteobacteria	3405979	1772167	0.0316584	31.6584	0.00379157	0.00055021	0.00016794	107828	12914	1874	572	70643	24271	8328	2712	917	385	219	113	116	61	37	14	8	4	0	0	0	0	0	0	0	0	0	0	0
Vibrio gazogenes	NZ_CP018835.1, NZ_CP018836.1	Proteobacteria	Gammaproteobacteria	4774636	2162958	0.0316567	31.6567	0.00750427	0.0011845	0.00035973	151149	17942	2773	823	98924	34283	11315	3854	1323	627	319	202	124	67	41	26	13	8	13	4	2	3	1	0	0	0	0	0	0
Parabacteroides distasonis ATCC 8503_chromosome_1	NC_009615.1	FCB Group	BacteroidetesChlorobi	4811379	2167986	0.0316512	31.6512	0.00361082	0.0004799	0.00013967	152286	17373	2309	672	100058	34855	11473	3591	1192	445	223	135	94	63	48	36	33	12	11	6	6	1	0	2	1	0	1	0	0
Citrobacter freundii CFNIH1_chromosome_1	NZ_CP007557.1	Proteobacteria	Gammaproteobacteria	5099034	2664013	0.0316421	31.6421	0.00370168	0.00052775	0.00012453	161344	18875	2691	635	106037	36432	12084	4100	1452	604	297	152	76	51	29	16	3	3	2	1	4	0	0	0	0	0	0	0	0
Chlorobium limicola DSM 245_chromosome_1	NC_010803.1	FCB Group	BacteroidetesChlorobi	2763181	1417977	0.0316288	31.6288	0.00361829	0.00044912	0.00010423	87396	9998	1241	288	57269	20129	6586	2171	693	260	100	55	38	26	19	14	10	9	6	3	1	2	1	0	1	0	1	0	2
Bacillus beveridgei_chromosome_1	NZ_CP012502.1	Terrabacteria	Firmicutes	3582268	1650661	0.0316286	31.6286	0.0036823	0.00054072	0.00018647	113302	13191	1937	668	74397	25714	8478	2776	863	406	195	130	103	60	62	40	26	21	12	9	4	2	0	0	2	1	0	0	0
Neisseria sicca_chromosome_1	NZ_CP020452.2	Proteobacteria	Betaproteobacteria	2783943	1418403	0.0316249	31.6249	0.00389986	0.00070763	0.00034448	88042	10857	1970	959	57016	20169	6834	2053	764	247	162	97	98	109	101	106	95	60	55	46	16	11	1	0	1	0	0	0	1
Planococcus sp, Y42_chromosome_1	NZ_CP019640.1	Terrabacteria	Firmicutes	3718896	1813111	0.031614	31.614	0.0037452	0.00060314	0.00022318	117569	13928	2243	830	76975	26666	8823	2862	1020	393	230	155	115	78	71	45	54	31	13	18	6	11	2	0	1	0	0	0	0
Thermosediminibacter oceani DSM 16646_chromosome_1	NC_014377.1	Terrabacteria	Firmicutes	2280035	1067515	0.0316083	31.6083	0.0037688	0.00053376	0.00016579	72068	8593	1217	378	47253	16222	5588	1788	577	262	150	77	44	33	17	44	6	4	2	1	0	0	0	0	0	0	0	0	0
Paenibacillus naphthalenovorans_chromosome_1	NZ_CP013652.1	Terrabacteria	Firmicutes	5200139	2583919	0.0315976	31.5976	0.00350702	0.00044307	0.00011519	164312	18237	2304	599	108843	37232	12078	3855	1261	444	204	131	96	49	43	23	23	14	10	4	0	1	0	1	0	0	0	0	0
Shewanella violacea DSS12_chromosome_1	NC_014012.1	Proteobacteria	Gammaproteobacteria	4962103	2218870	0.0315681	31.5681	0.00375486	0.0006074	0.00019669	156644	18632	3014	976	102693	35319	11684	3934	1419	619	347	216	183	80	52	40	30	13	6	1	4	2	1	1	0	0	0	0	0
Rhodoluna lacicola_chromosome_1	NZ_CP007490.1	Terrabacteria	Actinobacteria	1430433	737056	0.0315653	31.5653	0.00343882	0.00039499	9.018e-05	45152	4919	565	129	29709	10524	3326	1028	310	126	50	31	18	10	6	7	4	2	0	1	0	0	0	0	0	0	0	0	0
Haliscomenobacter hydrossis DSM 1100_chromosome_1	NC_015510.1	FCB Group	BacteroidetesChlorobi	8371686	3945836	0.0315584	31.5584	0.00366903	0.00045355	0.00012017	264197	30716	3797	1006	173296	60185	20256	6663	2110	681	290	156	141	73	60	58	39	26	27	18	17	11	14	5	6	7	9	3	46
Paenibacillus larvae subsp, larvae_chromosome_1	NZ_CP019687.1	Terrabacteria	Firmicutes	4289950	1894457	0.0315535	31.5535	0.00361403	0.00048602	0.00013194	135363	15504	2085	566	88880	30979	10148	3271	1106	413	193	114	60	77	45	19	25	19	5	7	1	0	0	0	0	0	1	1	0
Aciduliprofundum boonei T469_chromosome_1	NC_013926.1	Other	Othersubgroups	1486778	582192	0.0315488	31.5488	0.00337239	0.00031948	3.363e-05	46906	5014	475	50	30999	10893	3459	1080	332	93	33	13	3	1	0	0	0	0	0	0	0	0	0	0	0	0	0	0	0
Prevotella ruminicola 23_chromosome_1	NC_014033.1	FCB Group	BacteroidetesChlorobi	3619559	1726006	0.0315456	31.5456	0.00365293	0.00050945	0.00014505	114181	13222	1844	525	75133	25826	8621	2757	962	357	185	129	68	58	37	20	9	6	5	2	1	0	1	0	3	0	0	0	1
Celeribacter marinus_chromosome_1	NZ_CP012023.1	Proteobacteria	Alphaproteobacteria	3096705	1741600	0.0315406	31.5406	0.00337617	0.00041334	9.526e-05	97672	10455	1280	295	65188	22029	6973	2202	685	300	132	71	46	20	15	5	3	2	0	0	1	0	0	0	0	0	0	0	0
[Bacillus] selenitireducens MLS10_chromosome_1	NC_014219.1	Terrabacteria	Firmicutes	3592487	1748462	0.0315314	31.5314	0.00367962	0.0005428	0.00017648	113276	13219	1950	634	74393	25664	8496	2773	923	393	176	120	103	69	53	43	29	21	10	5	3	0	2	0	0	0	0	9	12
Prochlorococcus marinus str, MIT 9313_chromosome_1	NC_005071.1	Terrabacteria	CyanobacteriaMelainabacteria	2410873	1223271	0.0315019	31.5019	0.00368082	0.00045668	8.918e-05	75947	8874	1101	215	49849	17224	5852	1921	637	249	118	32	24	17	8	5	5	1	1	1	2	1	0	0	0	0	0	0	0
Lactobacillus paracollinoides_chromosome_1	NZ_CP014915.1	Terrabacteria	Firmicutes	3476943	1640337	0.0315012	31.5012	0.00373403	0.00066927	0.00028646	109528	12983	2327	996	71958	24587	8152	2504	942	389	166	122	77	64	77	51	84	60	32	16	12	14	5	15	118	29	15
Corynebacterium resistens DSM 45100_chromosome_1	NC_015673.1	Terrabacteria	Actinobacteria	2601311	1485137	0.0315003	31.5003	0.0036224	0.00043978	9.265e-05	81942	9423	1144	241	54059	18460	6256	2023	629	274	83	74	22	17	12	7	8	4	4	2	3	2	2	0	0	0	0	3	14
Nitrosomonas europaea ATCC 19718_chromosome_1	NC_004757.1	Proteobacteria	Betaproteobacteria	2812094	1426242	0.0314822	31.4822	0.00351233	0.00038797	6.934e-05	88531	9877	1091	195	58357	20297	6663	2123	652	244	87	55	27	10	6	3	3	0	2	0	0	0	1	0	0	0	1	0	0
Vibrio anguillarum 775	NC_015633.1, NC_015637.1	Proteobacteria	Gammaproteobacteria	4052047	1803635	0.0314579	31.4579	0.00741513	0.00112189	0.00029407	127469	15203	2324	630	83582	28684	9662	3217	1181	513	248	145	100	53	44	11	16	6	1	5	1	0	0	0	0	0	0	4	6
Marinobacter salinus_chromosome_1	NZ_CP017715.1	Proteobacteria	Gammaproteobacteria	4121005	2303961	0.0314559	31.4559	0.00359451	0.00044043	9.779e-05	129630	14813	1815	403	85554	29263	9853	3145	1001	411	169	79	57	40	27	11	8	3	2	1	1	1	1	1	0	2	0	0	0
Moorea producens PAL-8-15-08-1_chromosome_1	NZ_CP017599.1	Terrabacteria	CyanobacteriaMelainabacteria	9673108	4209589	0.0314455	31.4455	0.00388479	0.0005781	0.0001498	304176	37578	5592	1449	197669	68929	23700	8286	2941	1202	524	365	161	101	77	54	32	28	28	25	12	10	10	11	3	3	3	1	1
Alteromonas stellipolaris_chromosome_1	NZ_CP013926.1	Proteobacteria	Gammaproteobacteria	4652019	2029747	0.0314373	31.4373	0.00372698	0.00054106	0.00014488	146247	17338	2517	674	95668	33241	11100	3721	1307	536	266	149	88	76	40	27	10	5	6	4	1	1	0	0	0	0	0	0	0
Geobacter daltonii FRC-32_chromosome_1	NC_011979.1	Proteobacteria	Deltaepsilon subdivisions	4304501	2301702	0.0314325	31.4324	0.00352491	0.00045487	0.00010919	135301	15173	1958	470	89680	30448	9964	3251	1102	386	183	106	72	43	24	21	11	5	2	1	1	0	0	0	1	0	0	0	0
Salimicrobium jeotgali_chromosome_1	NZ_CP011361.2	Terrabacteria	Firmicutes	2698725	1255294	0.0314308	31.4308	0.00373028	0.00056805	0.00019454	84823	10067	1533	525	55595	19161	6490	2044	723	285	173	97	75	48	38	33	25	12	6	9	3	2	3	0	1	0	0	0	0
Bacteroides salanitronis DSM 18170_chromosome_1	NC_015164.1	FCB Group	BacteroidetesChlorobi	4242803	1979214	0.0314292	31.4292	0.00371735	0.00053809	0.00017041	133348	15772	2283	723	87140	30436	10221	3268	1130	430	256	109	99	94	45	30	31	12	8	10	3	5	7	4	3	1	0	2	4
Pseudoalteromonas piscicida	NZ_CP021646.1, NZ_CP021647.1	Proteobacteria	Gammaproteobacteria	5317048	2310191	0.0314248	31.4248	0.00733331	0.00101022	0.00024325	167087	19716	2813	705	109687	37684	12671	4232	1489	619	274	185	106	59	34	25	13	2	2	5	0	0	0	0	0	0	0	0	0
Syntrophomonas wolfei subsp, wolfei str, Goettingen G311_chromosome_1	NC_008346.1	Terrabacteria	Firmicutes	2936195	1317351	0.0314206	31.4206	0.00365337	0.00046353	0.0001066	92257	10727	1361	313	60500	21030	7122	2244	790	258	119	55	47	31	16	10	8	7	4	2	1	2	0	1	0	0	4	1	1
Corynebacterium callunae DSM 20147_chromosome_1	NC_020506.1	Terrabacteria	Actinobacteria	2839551	1487671	0.0314183	31.4183	0.00384216	0.00057192	0.000187	89214	10910	1624	531	57893	20411	7021	2265	810	283	115	75	63	59	53	32	31	23	21	23	16	5	8	3	1	0	0	1	0
Pleurocapsa sp, PCC 7327_chromosome_1	NC_019689.1	Terrabacteria	CyanobacteriaMelainabacteria	4986817	2253709	0.0314034	31.4034	0.00366286	0.00051215	9.645e-05	156603	18266	2554	481	103060	35277	11787	3925	1508	565	231	106	48	42	27	10	7	0	6	1	1	0	2	0	0	0	0	0	0
Corynebacterium deserti GIMN1,010_chromosome_1	NZ_CP009220.1	Terrabacteria	Actinobacteria	2972149	1642894	0.0313867	31.3867	0.00356712	0.00047945	0.00015073	93286	10602	1425	448	61429	21255	7010	2167	703	274	123	69	45	38	36	32	30	22	15	12	8	13	1	0	3	1	0	27	42
Pectobacterium carotovorum subsp, carotovorum PC1_chromosome_1	NC_012917.1	Proteobacteria	Gammaproteobacteria	4862913	2525396	0.0313715	31.3715	0.00367434	0.00055419	0.00014107	152557	17868	2695	686	99953	34736	11388	3785	1405	604	280	180	100	66	29	12	3	6	7	0	0	1	1	0	1	0	0	0	0
Chitinophaga pinensis DSM 2588_chromosome_1	NC_013132.1	FCB Group	BacteroidetesChlorobi	9127347	4128036	0.0313708	31.3708	0.00356796	0.00049171	0.00016073	286332	32566	4488	1467	188395	65371	21217	6861	2195	826	412	272	199	137	97	64	49	38	24	29	27	27	17	17	8	5	5	5	35
Jonesia denitrificans DSM 20603_chromosome_1	NC_013174.1	Terrabacteria	Actinobacteria	2749646	1606252	0.031352	31.352	0.00374048	0.00054225	0.00018839	86207	10285	1491	518	56186	19736	6632	2162	696	277	140	72	60	63	49	29	22	18	20	16	7	11	3	3	4	1	0	0	0
Runella slithyformis DSM 19594_chromosome_1	NC_015703.1	FCB Group	BacteroidetesChlorobi	6568739	3060355	0.0313515	31.3515	0.00349336	0.00048411	0.00015863	205940	22947	3180	1042	136559	46434	14946	4821	1607	531	296	173	131	126	80	60	40	25	15	18	8	21	10	12	13	5	4	3	2
Sporosarcina ureae_chromosome_1	NZ_CP015109.1	Terrabacteria	Firmicutes	3412428	1416359	0.0313431	31.3431	0.00354938	0.000531	0.00020015	106956	12112	1812	683	71027	23817	7823	2477	798	331	168	118	85	66	65	55	37	30	20	14	6	10	3	2	2	2	0	19	20
Photobacterium gaetbulicola Gung47	NZ_CP005973.1, NZ_CP005974.1	Proteobacteria	Gammaproteobacteria	5909413	2939315	0.03133	31.33	0.00756382	0.00119105	0.00036349	185142	22635	3567	1089	120872	41635	14269	4799	1732	746	402	289	178	100	65	25	17	7	4	2	0	0	0	0	0	0	0	0	1
Terriglobus saanensis SP1PR4_chromosome_1	NC_014963.1	Other	Othersubgroups	5095226	2921371	0.0313272	31.3272	0.00341791	0.00044807	0.0001311	159619	17415	2283	668	105838	36366	11565	3567	1202	413	258	109	88	77	53	22	25	15	10	3	1	3	2	1	0	0	0	0	1
Halomicronema hongdechloris C2206_chromosome_1	NZ_CP021983.1	Terrabacteria	CyanobacteriaMelainabacteria	5574084	3044414	0.0313198	31.3198	0.00335391	0.00034894	4.808e-05	174579	18695	1945	268	116269	39615	12749	4001	1224	453	137	64	38	15	7	3	0	2	1	1	0	0	0	0	0	0	0	0	0
Hirschia baltica ATCC 49814_chromosome_1	NC_012982.1	Proteobacteria	Alphaproteobacteria	3455622	1562982	0.0313168	31.3168	0.00362424	0.0004717	0.00010881	108219	12524	1630	376	70971	24724	8216	2678	910	344	132	80	67	50	28	11	1	2	3	1	0	0	1	0	0	0	0	0	0
Nitrosospira lacus_chromosome_1	NZ_CP021106.3	Proteobacteria	Betaproteobacteria	3261088	1749338	0.0313153	31.3153	0.00348626	0.00039005	6.286e-05	102122	11369	1272	205	67684	23069	7632	2465	796	271	98	37	27	18	10	4	3	2	0	2	2	1	0	1	0	0	0	0	0
Dehalococcoides mccartyi 195_chromosome_1	NC_002936.3	Terrabacteria	Chloroflexi	1469720	717962	0.0313032	31.3032	0.00351291	0.00040416	9.934e-05	46007	5163	594	146	30191	10653	3430	1139	339	109	66	29	25	11	8	1	1	3	1	0	0	0	0	0	1	0	0	0	0
Agarivorans gilvus_chromosome_1	NZ_CP013021.1	Proteobacteria	Gammaproteobacteria	4416600	2029864	0.0312634	31.2634	0.00365598	0.00051963	0.00014015	138078	16147	2295	619	90921	31010	10389	3463	1172	504	262	149	91	49	34	18	9	5	1	1	0	0	0	0	0	0	0	0	0
Planctopirus limnophila DSM 3776_chromosome_1	NC_014148.1	Other	Othersubgroups	5423075	2910108	0.0312601	31.2601	0.00360072	0.00046505	0.00012004	169526	19527	2522	651	111808	38191	12655	4350	1361	510	205	216	60	60	45	24	16	15	8	2	0	0	0	0	0	0	0	0	0
Kangiella sediminilitoris_chromosome_1	NZ_CP012418.1	Proteobacteria	Gammaproteobacteria	2496140	1083314	0.0312559	31.2559	0.00359235	0.00051199	0.00013661	78019	8967	1278	341	51419	17633	5785	1904	666	271	139	82	63	29	20	3	2	1	1	1	0	0	0	0	0	0	0	0	0
Dactylococcopsis salina PCC 8305_chromosome_1	NC_019780.1	Terrabacteria	CyanobacteriaMelainabacteria	3781008	1604598	0.0312483	31.2483	0.00363924	0.00048664	0.00010976	118150	13760	1840	415	77745	26645	8712	3208	1031	394	152	107	90	16	26	7	5	4	3	2	0	2	1	0	0	0	0	0	0
Yersinia ruckeri_chromosome_1	NZ_CP011078.1	Proteobacteria	Gammaproteobacteria	3699725	1762391	0.0312453	31.2453	0.0036473	0.00051923	0.00011866	115599	13494	1921	439	75822	26283	8654	2919	1066	416	192	113	54	37	22	8	10	1	0	2	0	0	0	0	0	0	0	0	0
Corynebacterium argentoratense DSM 44202_chromosome_1	NC_022198.1	Terrabacteria	Actinobacteria	2031902	1196800	0.0312328	31.2328	0.00346375	0.00039815	9.745e-05	63462	7038	809	198	41900	14524	4691	1538	434	177	58	32	26	19	19	11	8	4	9	8	1	2	0	1	0	0	0	0	0
Methylovulum psychrotolerans_chromosome_1	NZ_CP022129.1	Proteobacteria	Gammaproteobacteria	4923400	2504954	0.0312315	31.2315	0.00370334	0.0005287	0.00013832	153765	18233	2603	681	100575	34957	11691	3939	1389	533	216	121	118	62	37	26	19	17	6	9	7	7	22	3	5	3	1	0	2
Desulfitobacterium dehalogenans ATCC 51507_chromosome_1	NC_018017.1	Terrabacteria	Firmicutes	4321753	1943455	0.0312253	31.2253	0.00363695	0.00052918	0.00017655	134948	15718	2287	763	89235	29995	10135	3296	1098	426	277	134	99	74	42	42	26	24	9	10	4	3	8	2	2	2	1	0	0
Treponema primitia ZAS-2	NC_015578.1	Spirochaetes	Spirochaetia	4059867	2063936	0.0350566	35.0566	0.0041691	0.0005611	0.00014237	142325	16926	2278	578	92357	33042	11049	3599	1219	481	220	123	80	46	38	28	14	10	9	2	3	0	1	1	0	2	1	0	0
Roseburia hominis A2-183_chromosome_1	NC_015977.1	Terrabacteria	Firmicutes	3592125	1742066	0.0312147	31.2147	0.00357643	0.00049636	0.00014365	112127	12847	1783	516	73605	25675	8451	2613	907	360	179	110	65	36	34	33	13	19	9	6	2	4	3	1	1	0	1	0	0
Obesumbacterium proteus_chromosome_1	NZ_CP014608.1	Proteobacteria	Gammaproteobacteria	5011796	2460214	0.0311966	31.1966	0.00379884	0.00058442	0.00014865	156351	19039	2929	745	101902	35410	11989	4121	1492	692	322	203	97	60	34	15	5	4	3	1	0	0	0	0	0	1	0	0	0
Neorickettsia sennetsu str, Miyayama_chromosome_1	NC_007798.1	Proteobacteria	Alphaproteobacteria	859006	352916	0.0311919	31.1919	0.00325492	0.00036321	4.54e-05	26794	2796	312	39	18049	5949	1874	610	221	52	25	10	3	1	0	0	0	0	0	0	0	0	0	0	0	0	0	0	0
Gynuella sunshinyii YC6258_chromosome_1	NZ_CP007142.1	Proteobacteria	Gammaproteobacteria	6475959	3149437	0.0311863	31.1863	0.00352473	0.00045152	8.786e-05	201961	22826	2924	569	133172	45963	14843	5059	1747	608	259	134	73	48	25	15	9	2	3	0	0	0	1	0	0	0	0	0	0
Desulfitobacterium hafniense DCB-2_chromosome_1	NC_011830.1	Terrabacteria	Firmicutes	5279134	2509560	0.0311813	31.1813	0.00358582	0.0005427	0.00016688	164610	18930	2865	881	108611	37069	12186	3879	1448	536	264	177	110	70	61	53	32	35	14	9	16	10	8	5	7	2	1	0	0
Marinobacter psychrophilus_chromosome_1	NZ_CP011494.1	Proteobacteria	Gammaproteobacteria	3998597	2153038	0.0311659	31.1659	0.00345821	0.00042315	0.00010954	124620	13828	1692	438	82669	28123	9214	2922	913	341	176	81	46	43	40	12	14	14	3	2	1	2	0	2	0	1	0	0	1
Thermoplasma acidophilum DSM 1728_chromosome_1	NC_002578.1	Other	Othersubgroups	1564906	719769	0.0311603	31.1603	0.0034296	0.00035977	3.962e-05	48763	5367	563	62	32310	11086	3643	1161	389	112	43	14	3	2	0	0	0	0	0	0	0	0	0	0	0	0	0	0	0
Vibrio scophthalmi	NZ_CP016307.1, NZ_CP016308.1	Proteobacteria	Gammaproteobacteria	4730075	2113910	0.0311589	31.1589	0.00746797	0.00121184	0.00036132	147384	17982	2936	892	96271	33131	11186	3860	1421	623	313	239	138	71	60	35	18	12	1	1	2	1	1	0	0	0	0	0	0
Lactobacillus mucosae LM1_chromosome_1	NZ_CP011013.1	Terrabacteria	Firmicutes	2326299	1081022	0.0311533	31.1533	0.00339939	0.00047844	0.00017324	72472	7908	1113	403	48378	16186	5191	1604	510	200	97	74	57	44	54	39	21	9	6	2	0	0	0	0	0	0	0	0	0
Vibrio fluvialis	NZ_CP014034.2, NZ_CP014035.2	Proteobacteria	Gammaproteobacteria	4827733	2410279	0.0311523	31.1523	0.00739864	0.00115912	0.00035879	150395	17916	2821	874	98708	33771	11377	3718	1352	595	345	234	147	68	42	22	7	6	1	1	1	0	0	0	0	0	0	0	0
Aminobacterium colombiense DSM 12261_chromosome_1	NC_014011.1	Other	Othersubgroups	1980592	897344	0.0311518	31.1518	0.00358075	0.00048824	0.00012723	61699	7092	967	252	40902	13705	4584	1541	523	192	72	50	33	27	23	13	10	7	6	3	4	1	1	0	1	0	1	0	0
Vibrio tasmaniensis LGP32	NC_011753.2, NC_011753.2	Proteobacteria	Gammaproteobacteria	4974818	2184370	0.0311471	31.1471	0.00727157	0.00113065	0.00039936	154951	18344	2894	1023	102037	34570	11559	3891	1293	578	342	230	176	119	61	37	35	9	7	2	4	1	0	0	0	0	0	0	0
Lactobacillus paracasei subsp, paracasei JCM 8130_chromosome_1	NZ_AP012541.1	Terrabacteria	Firmicutes	2995875	1395846	0.0311465	31.1465	0.00355222	0.00053741	0.00018292	93311	10642	1610	548	61728	20941	6835	2197	769	293	155	76	68	46	48	28	33	33	25	12	10	1	4	4	4	0	1	0	1
Nitrososphaera viennensis EN76_chromosome_1	NZ_CP007536.1	Other	Othersubgroups	2527938	1332612	0.0311444	31.1444	0.00349297	0.00037026	4.114e-05	78731	8830	936	104	51961	17940	5939	1955	633	199	69	26	4	2	1	1	1	0	0	0	0	0	0	0	0	0	0	0	0
Treponema putidum	NZ_CP009228.1	Spirochaetes	Spirochaetia	2796913	1043201	0.0413341	41.3341	0.00575778	0.0008252	0.00019629	115608	16104	2308	549	72004	27500	10236	3560	1229	530	211	104	83	65	32	23	16	8	5	1	0	1	0	0	0	0	0	0	0
Kangiella geojedonensis_chromosome_1	NZ_CP010975.1	Proteobacteria	Gammaproteobacteria	2495242	1092320	0.0310768	31.0768	0.00357761	0.00051057	0.00013506	77544	8927	1274	337	51084	17533	5819	1834	680	257	146	73	63	30	14	2	6	3	0	0	0	0	0	0	0	0	0	0	0
Aerococcus sanguinicola_chromosome_1	NZ_CP014160.1	Terrabacteria	Firmicutes	2033849	967333	0.0310692	31.0692	0.00344962	0.00052905	0.00017209	63190	7016	1076	350	41768	14406	4549	1391	526	200	101	64	56	39	30	22	10	6	10	10	0	2	0	0	0	0	0	0	0
Oceanisphaera profunda_chromosome_1	NZ_CP021377.1	Proteobacteria	Gammaproteobacteria	3508860	1746461	0.031038	31.038	0.00370291	0.0005318	0.000169	108908	12993	1866	593	71094	24821	8396	2731	882	391	181	117	108	61	49	34	20	12	2	6	2	0	0	1	0	0	0	0	0
Shewanella psychrophila_chromosome_1	NZ_CP014782.1	Proteobacteria	Gammaproteobacteria	6353406	2814818	0.0310285	31.0285	0.00366386	0.00057827	0.00017219	197137	23278	3674	1094	129481	44378	14687	4917	1829	751	411	233	143	105	71	49	30	23	10	8	3	4	2	2	0	0	0	0	0
Thiomicrospira aerophila AL3_chromosome_1	NZ_CP007030.1	Proteobacteria	Gammaproteobacteria	2158359	990948	0.0310236	31.0236	0.00346884	0.00042115	8.988e-05	66960	7487	909	194	44462	15011	5003	1575	531	184	82	64	19	14	7	2	6	0	0	0	0	0	0	0	0	0	0	0	0
Neorickettsia risticii str, Illinois_chromosome_1	NC_013009.1	Proteobacteria	Alphaproteobacteria	879977	363177	0.0310213	31.0213	0.00329554	0.00036592	5.341e-05	27298	2900	322	47	18181	6217	1975	603	214	61	27	9	6	3	2	0	0	0	0	0	0	0	0	0	0	0	0	0	0
Kangiella koreensis DSM 16069_chromosome_1	NC_013166.1	Proteobacteria	Gammaproteobacteria	2852073	1245988	0.0309961	30.9961	0.00359283	0.00050455	0.00013674	88403	10247	1439	390	58502	19654	6693	2115	721	328	146	100	69	35	19	9	7	0	3	1	0	0	1	0	0	0	0	0	0
Nitrosomonas eutropha C91_chromosome_1	NC_008344.1	Proteobacteria	Betaproteobacteria	2661057	1290246	0.0309937	30.9937	0.00341067	0.00039195	8.155e-05	82476	9076	1043	217	54746	18654	6090	1943	641	185	102	42	18	17	13	5	7	4	5	2	0	0	1	0	0	0	1	0	0
Vibrio alginolyticus NBRC 15630 = ATCC 17749	NC_022349.1, NC_022359.1	Proteobacteria	Gammaproteobacteria	5146637	2299478	0.0309874	30.9874	0.00729891	0.0011971	0.00037941	159481	19060	3155	998	104802	35619	11941	3964	1504	653	390	250	172	95	45	21	16	4	3	2	0	0	0	0	0	0	0	2	0
Dyadobacter fermentans DSM 18053_chromosome_1	NC_013037.1	FCB Group	BacteroidetesChlorobi	6967790	3591546	0.0309872	30.9872	0.003197	0.00037544	0.00010893	215912	22276	2616	759	145206	48430	15133	4527	1376	481	228	135	140	78	48	34	24	14	21	5	12	6	4	0	1	1	4	0	4
Alteromonas macleodii ATCC 27126_chromosome_1	NC_018632.1	Proteobacteria	Gammaproteobacteria	4653851	2080672	0.0309864	30.9864	0.00365031	0.00052064	0.00014311	144206	16988	2423	666	94339	32879	10915	3650	1244	513	274	169	90	49	40	19	11	4	2	1	3	1	1	1	1	0	0	0	0
Corynebacterium crudilactis_chromosome_1	NZ_CP015622.1	Terrabacteria	Actinobacteria	3047373	1572125	0.0309627	30.9627	0.00359293	0.00050699	0.00016867	94355	10949	1545	514	61840	21566	7114	2290	751	280	122	69	54	42	51	45	26	25	19	17	14	12	6	3	2	2	2	3	5
Bacillus clausii KSM-K16_chromosome_1	NC_006582.1	Terrabacteria	Firmicutes	4303871	1926124	0.0309545	30.9545	0.00356005	0.00052255	0.00017496	133224	15322	2249	753	87775	30127	9884	3189	1076	420	233	156	117	82	59	41	30	18	8	5	3	1	0	0	0	0	0	0	0
Treponema succinifaciens DSM 2489	NC_015385.1	Spirochaetes	Spirochaetia	2731853	1069882	0.0390325	39.0325	0.00468437	0.00053334	0.00010176	106631	12797	1457	278	68591	25243	8559	2781	865	314	98	61	43	31	18	12	4	5	4	1	0	0	1	0	0	0	0	0	0
Granulosicoccus antarcticus IMCC3135_chromosome_1	NZ_CP018632.1	Proteobacteria	Gammaproteobacteria	7783862	4114589	0.0309499	30.9499	0.00347103	0.00040006	7.4e-05	240910	27018	3114	576	159654	54238	18086	5818	1886	652	269	144	60	39	31	9	13	4	2	1	1	0	0	0	0	0	2	0	1
Neorickettsia helminthoeca str, Oregon_chromosome_1	NZ_CP007481.1	Proteobacteria	Alphaproteobacteria	884232	368662	0.0309319	30.9319	0.00330796	0.00033023	4.637e-05	27351	2925	292	41	18338	6088	2008	625	194	57	22	8	6	2	1	0	1	0	1	0	0	0	0	0	0	0	0	0	0
Octadecabacter arcticus 238_chromosome_1	NC_020908.1	Proteobacteria	Alphaproteobacteria	5200279	2873502	0.0309308	30.9308	0.00338155	0.00037363	6.057e-05	160849	17585	1943	315	106686	36578	11929	3713	1202	426	147	68	44	23	10	14	8	0	0	0	0	1	0	0	0	0	0	0	0
Shewanella baltica OS678_chromosome_1	NC_016901.1	Proteobacteria	Gammaproteobacteria	5288069	2449052	0.0309215	30.9215	0.00359167	0.00056145	0.00017833	163515	18993	2969	943	107771	36751	12051	3973	1393	633	340	217	140	112	65	33	18	10	5	3	0	0	0	0	0	0	0	0	0
Ferriphaselus amnicola_chromosome_1	NZ_AP018738.1	Proteobacteria	Betaproteobacteria	2717229	1518893	0.0309161	30.9161	0.00339353	0.00041071	8.796e-05	84006	9221	1116	239	55944	18841	6195	1910	644	233	105	46	27	24	19	3	10	2	0	1	0	0	0	2	0	0	0	0	0
Desulfitobacterium dichloroeliminans LMG P-21439_chromosome_1	NC_019903.1	Terrabacteria	Firmicutes	3624449	1602655	0.0309128	30.9128	0.00353047	0.00053498	0.00017658	112042	12796	1939	640	74131	25115	8308	2549	929	370	201	125	83	42	42	37	24	27	10	12	13	9	5	4	2	3	1	0	0
Haematospirillum jordaniae_chromosome_1	NZ_CP014525.1	Proteobacteria	Alphaproteobacteria	2131542	1184397	0.0309086	30.9086	0.00342991	0.00043396	9.242e-05	65883	7311	925	197	43521	15051	4839	1547	537	191	76	46	31	22	10	3	6	2	1	0	0	0	0	0	0	0	0	0	0
Kosmotoga pacifica_chromosome_1	NZ_CP011232.1	Thermotogae	Thermotogae	2169170	922240	0.0309008	30.9008	0.00357233	0.00044902	0.00010004	67029	7749	974	217	44168	15112	5133	1642	571	186	86	51	37	14	12	9	3	2	2	1	0	0	0	0	0	0	0	0	0
Dehalococcoides mccartyi CG5_chromosome_1	NZ_CP006951.1	Terrabacteria	Chloroflexi	1362151	643154	0.030885	30.885	0.00347539	0.000428	0.00010645	42070	4734	583	145	27732	9604	3157	994	328	110	63	38	22	8	5	3	0	0	3	1	0	1	0	1	0	0	0	0	0
Thiomicrospira cyclica ALM1_chromosome_1	NC_015581.1	Proteobacteria	Gammaproteobacteria	1932455	907872	0.0308675	30.8675	0.00341379	0.00039587	7.245e-05	59650	6597	765	140	39652	13401	4496	1336	455	170	77	29	10	8	9	2	1	3	0	0	0	1	0	0	0	0	0	0	0
Shewanella sediminis HAW-EB3_chromosome_1	NC_009831.1	Proteobacteria	Gammaproteobacteria	5517674	2542426	0.0308636	30.8636	0.00362925	0.00057325	0.00017236	170295	20025	3163	951	111700	38570	12525	4337	1522	690	378	213	154	83	55	31	17	8	5	3	2	0	0	2	0	0	0	0	0
Nitrosospira briensis C-128_chromosome_1	NZ_CP012371.1	Proteobacteria	Betaproteobacteria	3210113	1709484	0.0308528	30.8528	0.00340985	0.00039749	7.694e-05	99041	10946	1276	247	65797	22298	7276	2394	805	224	109	51	31	20	12	10	4	3	2	0	3	0	1	1	0	0	0	0	0
Vibrio vulnificus	NZ_CP014636.1, NZ_CP014637.1	Proteobacteria	Gammaproteobacteria	5094689	2373295	0.0308243	30.8243	0.00735954	0.00115709	0.00033941	157040	18953	2994	904	102538	35549	11963	3996	1442	648	333	233	166	83	40	27	13	2	4	1	1	0	1	0	0	0	0	0	0
Methylophaga frappieri_chromosome_1	NC_017856.1	Proteobacteria	Gammaproteobacteria	2697465	1289318	0.0308241	30.8241	0.00348438	0.00041669	9.49e-05	83147	9399	1124	256	54756	18992	6232	2043	636	232	115	65	36	21	10	5	1	1	0	1	1	0	0	0	0	0	0	0	0
Chlorobium phaeobacteroides DSM 266_chromosome_1	NC_008639.1	FCB Group	BacteroidetesChlorobi	3133902	1515287	0.0308172	30.8172	0.00342225	0.00043205	0.0001037	96578	10725	1354	325	64003	21850	6975	2396	735	294	106	49	35	37	32	19	11	11	10	5	4	0	3	1	1	0	0	1	0
Thermotoga neapolitana DSM 4359_chromosome_1	NC_011978.1	Thermotogae	Thermotogae	1884562	884658	0.0308061	30.8061	0.00358916	0.0004383	6.474e-05	58056	6764	826	122	37929	13363	4463	1475	524	180	74	31	11	3	2	1	0	0	0	0	0	0	0	0	0	0	0	0	0
Magnetococcus marinus MC-1_chromosome_1	NC_008576.1	Proteobacteria	Alphaproteobacteria	4719581	2556478	0.0307883	30.7883	0.0035607	0.00049263	0.00013264	145308	16805	2325	626	95447	33056	11083	3397	1223	476	203	91	103	61	57	26	19	15	10	9	11	12	3	3	1	1	0	0	1
Scardovia inopinata JCM 12537_chromosome_1	NZ_AP012334.1	Terrabacteria	Actinobacteria	1797862	874361	0.0307866	30.7866	0.00350361	0.00044164	9.567e-05	55350	6299	794	172	36314	12737	4195	1310	457	165	75	29	22	20	8	5	3	2	2	2	2	1	1	0	0	0	0	2	3
Vibrio breoganii	NZ_CP016177.1, NZ_CP016178.1	Proteobacteria	Gammaproteobacteria	4151238	1878908	0.0307742	30.7742	0.00736494	0.00113558	0.0003313	127751	15416	2393	709	83404	28931	9817	3206	1132	552	254	148	115	81	45	34	19	5	2	2	2	2	0	0	0	0	0	0	1
Saccharophagus degradans 2-40_chromosome_1	NC_007912.1	Proteobacteria	Gammaproteobacteria	5057531	2317667	0.0307733	30.7733	0.00353631	0.00046189	0.00011251	155637	17885	2336	569	102643	35109	11788	3761	1296	471	224	121	85	53	44	16	11	5	3	4	0	0	0	0	0	1	0	0	2
Porphyromonas asaccharolytica DSM 20707_chromosome_1	NC_015501.1	FCB Group	BacteroidetesChlorobi	2186370	1147150	0.0307665	30.7665	0.00367458	0.000601	0.00020079	67267	8034	1314	439	44059	15174	5084	1636	612	263	108	69	50	66	70	25	24	13	7	4	1	0	1	0	0	0	0	0	1
Wolinella succinogenes DSM 1740_chromosome_1	NC_005090.1	Proteobacteria	Deltaepsilon subdivisions	2110355	1022636	0.0307602	30.7602	0.0035866	0.00039188	5.781e-05	64915	7569	827	122	42172	15174	5106	1636	531	174	67	30	18	3	3	0	0	0	1	0	0	0	0	0	0	0	0	0	0
Oscillatoria nigro-viridis PCC 7112_chromosome_1	NC_019729.1	Terrabacteria	CyanobacteriaMelainabacteria	7479014	3430448	0.0307578	30.7578	0.00368966	0.0005224	0.00012221	230038	27595	3907	914	150918	51525	17684	6004	2213	780	322	175	96	85	52	42	29	22	18	10	16	7	10	7	2	6	6	6	3
Desulfotalea psychrophila LSv54_chromosome_1	NC_006138.1	Proteobacteria	Deltaepsilon subdivisions	3523383	1649336	0.0307543	30.7542	0.00363089	0.00049356	0.00014049	108359	12793	1739	495	71099	24467	8347	2707	889	355	142	95	70	48	47	35	31	14	8	1	4	0	0	0	0	0	0	0	0
Vibrio campbellii ATCC BAA-1116	NC_009783.1, NC_009784.1	Proteobacteria	Gammaproteobacteria	5969369	2712770	0.0307373	30.7373	0.00707438	0.00113309	0.00039697	183482	21299	3449	1205	121274	40909	13387	4463	1546	698	443	271	187	142	58	75	13	7	6	2	0	1	0	0	0	0	0	0	0
Gallionella capsiferriformans ES-2_chromosome_1	NC_014394.1	Proteobacteria	Betaproteobacteria	3162471	1668356	0.0307326	30.7326	0.00329521	0.00036459	8.127e-05	97191	10421	1153	257	64890	21880	7005	2263	664	232	101	51	34	25	16	9	5	4	2	4	1	0	2	0	0	2	0	1	0
Prevotella enoeca_chromosome_1	NZ_CP013195.1	FCB Group	BacteroidetesChlorobi	2861432	1329732	0.0307025	30.7025	0.00363245	0.00054938	0.00018417	87853	10394	1572	527	58015	19444	6619	2203	807	238	193	88	65	64	40	26	14	11	9	2	3	2	2	2	0	1	2	0	3
Spirosoma rigui_chromosome_1	NZ_CP020105.1	FCB Group	BacteroidetesChlorobi	5828404	3172185	0.0306998	30.6998	0.00322764	0.00040749	0.00014618	178931	18812	2375	852	119910	40209	12672	3765	1125	398	170	122	84	68	58	51	38	25	25	30	23	22	15	12	13	17	12	11	56
Lactobacillus koreensis_chromosome_1	NZ_CP012033.1	Terrabacteria	Firmicutes	3006812	1480166	0.0306797	30.6797	0.00331614	0.00052946	0.00021784	92248	9971	1592	655	61700	20577	6459	1920	656	281	196	120	77	82	59	42	18	26	9	11	2	0	3	5	0	5	0	0	0
Grimontia hollisae_chromosome_1	NZ_CP014056.2	Proteobacteria	Gammaproteobacteria	3215321	1599158	0.0306707	30.6707	0.00365345	0.00057941	0.00015364	98616	11747	1863	494	64622	22247	7425	2459	969	400	203	121	85	40	22	12	4	3	3	1	0	0	0	0	0	0	0	0	0
Peptoclostridium acidaminophilum DSM 3953_chromosome_1	NZ_CP007452.1	Terrabacteria	Firmicutes	2246262	989400	0.0306549	30.6549	0.0034987	0.00047368	0.00013623	68859	7859	1064	306	45197	15803	5135	1660	570	188	105	53	41	38	19	11	12	10	4	2	5	3	0	0	1	1	0	0	0
Lactobacillus brevis ATCC 367_chromosome_1	NC_008497.1	Terrabacteria	Firmicutes	2291220	1058976	0.0306322	30.6321	0.00361423	0.00055211	0.00019858	70185	8281	1265	455	46151	15753	5318	1698	577	233	118	74	58	41	36	39	21	33	15	8	3	4	1	1	2	1	0	0	1
Oblitimonas alkaliphila_chromosome_1	NZ_CP012358.1	Proteobacteria	Gammaproteobacteria	2494031	1181257	0.0306259	30.6259	0.00359538	0.00051483	0.00015758	76382	8967	1284	393	50136	17279	5819	1864	644	247	120	102	70	36	27	22	8	3	1	3	0	1	0	0	0	0	0	0	0
Alteromonas australica_chromosome_1	NZ_CP008849.1	Proteobacteria	Gammaproteobacteria	4308833	1935969	0.0306197	30.6197	0.00355502	0.0005071	0.00013089	131935	15318	2185	564	87056	29561	9874	3259	1162	459	209	151	78	51	32	21	9	6	3	2	1	1	0	0	0	0	0	0	0
Lacimicrobium alkaliphilum_chromosome_1	NZ_CP013650.1	Proteobacteria	Gammaproteobacteria	4378835	2216703	0.0306141	30.6141	0.00348654	0.00045514	9.455e-05	134054	15267	1993	414	88385	30402	10061	3213	1159	420	163	113	53	35	26	9	4	2	4	1	1	1	1	0	1	0	0	0	0
Pseudoalteromonas atlantica T6c_chromosome_1	NC_008228.1	Proteobacteria	Gammaproteobacteria	5187005	2314238	0.0306065	30.6065	0.00347175	0.00046462	0.00012628	158756	18008	2410	655	105187	35561	11829	3769	1271	484	244	149	95	65	47	23	13	11	4	3	0	0	0	0	0	0	0	0	1
Vibrio nigripulchritudo	NC_022528.1, NZ_FO203526.1, NC_022543.1, NZ_FO203527.1	Proteobacteria	Gammaproteobacteria	12644310	5783804	0.0305915	30.5915	0.0143735	0.00217842	0.00064342	386808	45736	6958	2092	253868	87204	29174	9604	3452	1414	738	564	302	232	116	84	24	16	8	4	2	2	0	0	0	0	0	0	0
Halomonas campaniensis_chromosome_1	NZ_CP007757.1	Proteobacteria	Gammaproteobacteria	4074048	2144931	0.030589	30.589	0.00348621	0.00047692	0.0001188	124621	14203	1943	484	82131	28287	9152	3108	1063	396	180	133	62	40	36	21	5	5	1	0	0	1	0	0	0	0	0	0	0
Prosthecochloris aestuarii DSM 271_chromosome_1	NC_011059.1	FCB Group	BacteroidetesChlorobi	2512923	1258851	0.0305839	30.5839	0.00349036	0.00045962	0.0001158	76855	8771	1155	291	50921	17163	5715	1901	633	231	90	73	38	26	17	15	9	5	10	3	0	1	1	2	0	1	0	0	0
Pseudoalteromonas rubra	NZ_CP013611.1, NZ_CP013612.1	Proteobacteria	Gammaproteobacteria	5843912	2784076	0.0305699	30.5699	0.00691165	0.00089027	0.00022132	178648	20524	2706	696	118092	40032	13496	4322	1457	553	318	150	93	64	28	20	12	4	3	0	3	0	0	0	0	0	0	1	0
Nitrosospira multiformis ATCC 25196_chromosome_1	NC_007614.1	Proteobacteria	Betaproteobacteria	3184243	1717664	0.0305652	30.5652	0.00335496	0.00039224	7.317e-05	97327	10683	1249	233	64569	22075	7110	2324	775	241	110	50	30	15	11	7	4	3	1	0	0	0	0	2	0	0	0	0	0
Marinomonas posidonica IVIA-Po-181_chromosome_1	NC_015559.1	Proteobacteria	Gammaproteobacteria	3899940	1727094	0.030561	30.561	0.00357159	0.00052565	0.00017052	119186	13929	2050	665	78505	26752	8922	2957	1009	376	205	139	94	77	68	29	22	12	7	5	3	1	2	0	0	0	1	0	0
Alcanivorax borkumensis SK2_chromosome_1	NC_008260.1	Proteobacteria	Gammaproteobacteria	3120143	1707583	0.0305342	30.5342	0.00353477	0.00044229	0.0001266	95271	11029	1380	395	62926	21316	7293	2356	725	260	137	79	58	26	34	24	16	5	6	4	2	3	1	0	0	0	0	0	0
Thermotoga caldifontis AZM44c09_chromosome_1	NZ_AP014509.1	Thermotogae	Thermotogae	2014912	1034318	0.030513	30.513	0.00337633	0.00036081	4.665e-05	61481	6803	727	94	40824	13854	4560	1516	450	183	46	31	12	2	3	0	0	0	0	0	0	0	0	0	0	0	0	0	0
Paenibacillus odorifer_chromosome_1	NZ_CP009428.1	Terrabacteria	Firmicutes	6812473	3012123	0.0305111	30.5111	0.00319165	0.00043127	0.00012756	207856	21743	2938	869	139478	46635	14479	4326	1539	530	234	157	120	90	76	55	41	32	25	17	10	3	1	6	1	0	1	0	0
Zhongshania aliphaticivorans_chromosome_1	NZ_CP014544.1	Proteobacteria	Gammaproteobacteria	4204359	2132302	0.03051	30.51	0.00347877	0.00042836	9.776e-05	128275	14626	1801	411	84712	28937	9731	3094	1033	357	172	82	64	28	23	10	12	5	5	1	3	2	1	1	1	0	1	0	0
Vibrio tubiashii ATCC 19109	NZ_CP009354.1, NZ_CP009355.1	Proteobacteria	Gammaproteobacteria	5061072	2270679	0.0305012	30.5012	0.00700156	0.00110928	0.00034763	154369	17904	2864	910	101641	34824	11348	3692	1361	593	336	238	147	93	52	27	9	3	1	3	0	0	0	1	0	0	0	0	1
Oscillatoria acuminata PCC 6304_chromosome_1	NC_019693.1	Terrabacteria	CyanobacteriaMelainabacteria	7689443	3660258	0.0304798	30.4798	0.00369247	0.00063451	0.00019273	234373	28393	4879	1482	153258	52722	17590	5924	2184	1213	368	311	150	142	81	63	42	30	28	45	13	25	34	59	26	32	22	5	6
Vibrio coralliilyticus	NZ_CP009264.1, NZ_CP009265.1	Proteobacteria	Gammaproteobacteria	5352013	2437404	0.0304456	30.4456	0.00706762	0.00117286	0.00038502	162945	19058	3185	1045	107435	36452	11953	3920	1467	673	386	247	185	115	45	35	16	3	6	4	1	1	0	1	0	0	0	0	0
Paenibacillus polymyxa SC2	NZ_CP002213.1, NC_014622.2	Terrabacteria	Firmicutes	11456784	5182810	0.0304387	30.4387	0.00662454	0.00088682	0.0002671	348730	37948	5080	1530	231934	78848	24934	7934	2574	976	398	282	262	176	106	70	76	56	40	20	14	12	10	4	0	2	2	0	0
Chroococcidiopsis thermalis PCC 7203_chromosome_1	NC_019695.1	Terrabacteria	CyanobacteriaMelainabacteria	6315792	2806755	0.0304278	30.4278	0.00355047	0.00055923	0.00019032	192176	22424	3532	1202	127212	42540	14240	4652	1731	599	374	247	181	156	72	57	47	25	14	8	8	3	4	1	2	1	1	0	1
Rothia dentocariosa ATCC 17931_chromosome_1	NC_014643.1	Terrabacteria	Actinobacteria	2506025	1345425	0.0303896	30.3896	0.00328648	0.00044213	0.0001656	76157	8236	1108	415	50692	17229	5436	1692	515	178	72	41	42	49	36	26	41	22	18	15	6	5	5	2	6	7	4	8	17
Anaplasma phagocytophilum str, HZ_chromosome_1	NC_007797.1	Proteobacteria	Alphaproteobacteria	1471282	612582	0.0303742	30.3742	0.0031809	0.00031197	4.69e-05	44689	4680	459	69	30021	9988	3220	1001	286	104	34	21	1	5	8	0	0	0	0	0	0	0	0	0	0	0	0	0	0
Pelodictyon phaeoclathratiforme BU-1_chromosome_1	NC_011060.1	FCB Group	BacteroidetesChlorobi	3018238	1451096	0.0303459	30.3459	0.00332512	0.00037108	8.846e-05	91591	10036	1120	267	60800	20755	6673	2243	663	190	85	53	41	28	21	15	9	5	3	6	1	0	0	0	0	0	0	0	0
Grimontia hollisae_chromosome_2	NZ_CP014055.2	Proteobacteria	Gammaproteobacteria	783118	380474	0.0303441	30.3441	0.00354864	0.00052099	0.00014685	23763	2779	408	115	15668	5316	1765	606	230	63	38	32	23	9	4	2	4	2	1	0	0	0	0	0	0	0	0	0	0
Rufibacter tibetensis_chromosome_1	NZ_CP012643.1	FCB Group	BacteroidetesChlorobi	5165513	2444259	0.0303356	30.3356	0.0033017	0.00047759	0.00020288	156699	17055	2467	1048	104329	35315	11148	3440	1066	353	166	104	97	90	63	60	47	72	50	52	33	47	27	21	28	19	15	18	39
Thalassolituus oleivorans MIL-1_chromosome_1	NC_020888.1	Proteobacteria	Gammaproteobacteria	3920328	1827875	0.0303212	30.3212	0.00351017	0.00049256	0.00013494	118869	13761	1931	529	78206	26902	8922	2908	1034	368	177	107	75	61	42	34	18	7	4	2	2	0	0	0	0	0	0	0	0
Teredinibacter turnerae T7901_chromosome_1	NC_012997.1	Proteobacteria	Gammaproteobacteria	5193164	2642834	0.0303029	30.3029	0.00339273	0.00042614	9.185e-05	157368	17619	2213	477	104131	35618	11706	3700	1318	418	201	99	69	40	29	16	9	6	1	1	2	0	1	0	2	1	0	0	0
Paenibacillus swuensis_chromosome_1	NZ_CP011388.1	Terrabacteria	Firmicutes	5012599	2452657	0.0302935	30.2935	0.00320353	0.00044328	0.00013885	151849	16058	2222	696	102100	33691	10598	3238	1117	409	242	151	83	55	51	31	26	14	12	11	6	8	2	2	2	0	0	0	1
Corynebacterium diphtheriae_chromosome_1	NZ_LN831026.1	Terrabacteria	Actinobacteria	2463666	1318656	0.0302801	30.2801	0.00336693	0.00043634	0.00013557	74600	8295	1075	334	49343	16962	5475	1745	543	198	97	49	41	44	27	15	18	9	10	5	7	4	3	1	1	0	1	1	2
Mesotoga prima MesG1,Ag,4,2_chromosome_1	NC_017934.1	Thermotogae	Thermotogae	2974229	1351820	0.0302774	30.2774	0.00338373	0.00041221	6.926e-05	90052	10064	1226	206	60076	19912	6874	1964	791	229	106	56	20	11	8	3	1	0	1	0	0	0	0	0	0	0	0	0	0
Desulfocapsa sulfexigens DSM 10523_chromosome_1	NC_020304.1	Proteobacteria	Deltaepsilon subdivisions	3986761	1809470	0.030274	30.2739	0.00337793	0.00039631	9.331e-05	120695	13467	1580	372	79974	27254	9068	2819	907	301	111	78	49	43	34	19	18	5	4	4	4	0	2	1	0	0	0	0	0
Marinomonas mediterranea MMB-1_chromosome_1	NC_015276.1	Proteobacteria	Gammaproteobacteria	4684316	2067071	0.0302674	30.2674	0.00353883	0.00050253	0.00015306	141782	16577	2354	717	93202	32003	10807	3416	1187	450	211	153	113	73	67	27	25	14	14	6	2	3	0	1	2	3	2	0	1
Nitrosococcus halophilus Nc 4_chromosome_1	NC_013960.1	Proteobacteria	Gammaproteobacteria	4079427	2104332	0.0302665	30.2665	0.00332449	0.00036696	7.06e-05	123470	13562	1497	288	82096	27812	9023	3042	879	330	124	61	38	22	6	14	4	5	7	2	1	0	2	0	0	0	1	0	0
Porphyromonas gingivalis ATCC 33277_chromosome_1	NC_010729.1	FCB Group	BacteroidetesChlorobi	2354886	1138805	0.0302613	30.2613	0.00346046	0.00049939	0.00016349	71262	8149	1176	385	47424	15689	5288	1685	589	202	68	103	44	41	50	35	22	6	5	4	0	2	1	1	1	1	1	0	0
Helicobacter felis ATCC 49179_chromosome_1	NC_014810.2	Proteobacteria	Deltaepsilon subdivisions	1672681	744485	0.0302102	30.2102	0.00346569	0.00035034	2.212e-05	50532	5797	586	37	33087	11648	3978	1233	423	126	22	7	4	3	1	0	0	0	0	0	0	0	0	0	0	0	0	0	0
Desulfomonile tiedjei DSM 6799_chromosome_1	NC_018025.1	Proteobacteria	Deltaepsilon subdivisions	6500104	3255091	0.0301998	30.1998	0.00336087	0.00043922	9.584e-05	196302	21846	2855	623	130212	44244	14477	4514	1632	600	204	95	62	49	54	58	15	19	10	10	18	6	11	2	0	0	3	1	6
Mobiluncus curtisii ATCC 43063_chromosome_1	NC_014246.1	Terrabacteria	Actinobacteria	2146480	1189434	0.0301647	30.1647	0.00319686	0.00040858	0.00010855	64748	6862	877	233	43397	14489	4619	1366	465	179	58	46	35	28	13	18	7	5	10	2	2	1	4	0	3	1	0	0	0
Nitrosococcus oceani ATCC 19707_chromosome_1	NC_007484.1	Proteobacteria	Gammaproteobacteria	3481691	1751903	0.030144	30.144	0.00327398	0.00037625	7.468e-05	104952	11399	1310	260	69618	23935	7649	2440	791	259	117	46	28	19	14	5	10	4	2	6	2	1	1	3	0	0	1	0	0
Pseudothermotoga hypogea DSM 11164 = NBRC 106472_chromosome_1	NZ_CP007141.1	Thermotogae	Thermotogae	2165416	1071297	0.0301217	30.1217	0.00326773	0.00037591	5.957e-05	65226	7076	814	129	43388	14762	4732	1530	515	170	69	41	9	6	3	1	0	0	0	0	0	0	0	0	0	0	0	0	0
Chlorobium phaeobacteroides BS1_chromosome_1	NC_010831.1	FCB Group	BacteroidetesChlorobi	2736403	1338841	0.0301052	30.1052	0.00347427	0.00048604	0.00011694	82380	9507	1330	320	54575	18298	6199	1978	707	303	161	69	31	21	16	16	3	3	0	0	0	0	0	0	0	0	0	0	0
Turneriella parva DSM 21527	NC_018020.1	Spirochaetes	Spirochaetia	4384015	2351357	0.0327939	32.7939	0.00389392	0.00054722	0.00016515	143769	17071	2399	724	93835	32863	11100	3572	1231	444	199	95	71	77	54	36	49	38	44	26	15	8	3	5	2	2	0	0	0
Paenalcaligenes hominis_chromosome_1	NZ_CP019697.1	Proteobacteria	Betaproteobacteria	2688496	1301562	0.0300532	30.0532	0.00346476	0.00047499	0.00012981	80798	9315	1277	349	53258	18225	6011	2027	659	269	126	79	61	39	23	11	4	4	1	0	0	0	0	0	1	0	0	0	0
Oceanicoccus sagamiensis_chromosome_1	NZ_CP019343.1	Proteobacteria	Gammaproteobacteria	4472079	2133392	0.0300207	30.0207	0.00355539	0.00043917	8.765e-05	134255	15900	1964	392	88262	30093	10338	3598	1120	452	154	85	43	35	22	22	6	5	3	4	5	1	0	2	1	3	0	0	1
Nitrosococcus watsonii C-113_chromosome_1	NC_014315.1	Proteobacteria	Gammaproteobacteria	3328570	1668197	0.030003	30.003	0.00327348	0.00036322	6.76e-05	99867	10896	1209	225	66498	22473	7332	2355	740	244	90	48	33	17	11	5	4	3	3	5	1	2	1	1	0	0	0	0	0
Mucinivorans hirudinis_chromosome_1	NZ_HG934468.1	FCB Group	BacteroidetesChlorobi	3149227	1413976	0.0299886	29.9886	0.00348435	0.00047758	0.00013813	94441	10973	1504	435	62566	20902	7107	2362	780	289	131	75	49	39	27	16	12	16	11	9	12	25	1	2	1	1	3	0	5
Acetomicrobium mobile DSM 13181_chromosome_1	NC_018024.1	Other	Othersubgroups	2160700	1036445	0.0299732	29.9732	0.00331189	0.00042949	0.00010598	64763	7156	928	229	43101	14506	4757	1471	514	185	68	42	35	14	14	14	9	11	6	10	3	1	0	2	0	0	0	0	0
Octadecabacter temperatus_chromosome_1	NZ_CP012160.1	Proteobacteria	Alphaproteobacteria	3233068	1769043	0.0299694	29.9694	0.00319449	0.00036034	7.578e-05	96893	10328	1165	245	64676	21889	7006	2157	674	246	116	58	28	20	15	4	3	1	0	0	0	0	0	0	0	0	0	0	0
Idiomarina loihiensis L2TR_chromosome_1	NC_006512.1	Proteobacteria	Gammaproteobacteria	2839318	1335621	0.0299628	29.9628	0.00333636	0.00042405	9.756e-05	85074	9473	1204	277	56670	18931	6303	1966	666	261	110	78	43	27	5	5	5	1	0	1	1	0	0	1	0	0	0	0	0
Corynebacterium kutscheri_chromosome_1	NZ_CP011312.1	Terrabacteria	Actinobacteria	2354065	1093763	0.0299129	29.9129	0.00346125	0.00048937	0.00016779	70417	8148	1152	395	46489	15780	5239	1757	547	210	106	80	53	34	30	20	25	19	5	5	8	5	1	1	1	0	0	2	1
Akkermansia glycaniphila_chromosome_1	NZ_LT629973.1	Other	Othersubgroups	3074078	1772076	0.0298961	29.8961	0.00325463	0.00039524	0.00011971	91903	10005	1215	368	61056	20842	6737	2053	618	229	122	98	71	33	29	8	7	0	0	0	0	0	0	0	0	0	0	0	0
Archaeoglobus sulfaticallidus PM70-1_chromosome_1	NC_021169.1	Other	Othersubgroups	2076931	898043	0.0298917	29.8917	0.00335158	0.00036592	4.093e-05	62083	6961	760	85	41086	14036	4674	1527	491	184	52	17	9	4	0	1	2	0	0	0	0	0	0	0	0	0	0	0	0
Acaryochloris marina MBIC11017_chromosome_1	NC_009925.1	Terrabacteria	CyanobacteriaMelainabacteria	6503724	3073259	0.0298423	29.8423	0.00324137	0.00037317	8.626e-05	194086	21081	2427	561	129008	43997	14225	4429	1416	450	208	127	79	46	21	17	15	14	9	8	2	4	4	2	1	2	1	0	1
Chlorobium phaeovibrioides DSM 265_chromosome_1	NC_009337.1	FCB Group	BacteroidetesChlorobi	1966858	1042272	0.0298079	29.8079	0.00323663	0.00037776	0.00010169	58628	6366	743	200	39087	13175	4227	1396	408	135	77	34	21	15	11	4	9	5	4	4	0	0	1	1	0	0	0	1	13
Novibacillus thermophilus_chromosome_1	NZ_CP019699.1	Terrabacteria	Firmicutes	3629225	1830716	0.0297871	29.7871	0.00329106	0.00041469	9.258e-05	108104	11944	1505	336	71975	24185	7899	2540	808	361	142	73	36	32	18	16	11	4	1	1	2	0	0	0	0	0	0	0	0
Spirosoma radiotolerans_chromosome_1	NZ_CP010429.1	FCB Group	BacteroidetesChlorobi	7029352	3477575	0.0297606	29.7606	0.00316473	0.00042237	0.00015065	209198	22246	2969	1059	140435	46517	14666	4611	1442	468	222	151	115	94	67	56	46	36	37	27	27	34	20	16	17	21	15	11	47
Thermocrinis albus DSM 14484_chromosome_1	NC_013894.1	Other	Othersubgroups	1500577	704228	0.0296972	29.6972	0.00330873	0.00031055	3.199e-05	44563	4965	466	48	29446	10152	3376	1123	313	105	39	7	1	0	0	0	1	0	0	0	0	0	0	0	0	0	0	0	0
Ferroglobus placidus DSM 10642_chromosome_1	NC_013849.1	Other	Othersubgroups	2196266	969331	0.0296849	29.6849	0.00340669	0.00034695	3.278e-05	65196	7482	762	72	42897	14817	5108	1612	520	170	45	15	7	3	0	2	0	0	0	0	0	0	0	0	0	0	0	0	0
Cryptobacterium curtum DSM 15641_chromosome_1	NC_013170.1	Terrabacteria	Actinobacteria	1617804	823649	0.0296828	29.6828	0.00322907	0.00040054	9.89e-05	48021	5224	648	160	31923	10874	3470	1106	369	119	63	35	26	10	15	3	4	2	1	1	0	0	0	0	0	0	0	2	5
Halocynthiibacter arcticus_chromosome_1	NZ_CP014327.1	Proteobacteria	Alphaproteobacteria	4329554	2303788	0.029661	29.661	0.00310378	0.00034253	7.599e-05	128419	13438	1483	329	86154	28827	9179	2776	824	330	136	85	40	31	19	3	5	2	4	2	1	1	0	0	0	0	0	0	0
Idiomarina piscisalsi_chromosome_1	NZ_CP022133.1	Proteobacteria	Gammaproteobacteria	2587498	1225437	0.0295807	29.5807	0.00333063	0.00043594	9.585e-05	76540	8618	1128	248	50846	17076	5605	1885	656	224	92	73	35	26	11	7	2	2	0	0	0	0	0	0	0	0	0	0	0
Hydrogenobacter thermophilus TK-6_chromosome_1	NC_013799.1	Other	Othersubgroups	1743135	766984	0.0295697	29.5697	0.00318679	0.00028971	2.295e-05	51544	5555	505	40	34177	11812	3817	1233	354	111	28	6	4	2	0	0	0	0	0	0	0	0	0	0	0	0	0	0	0
Thermosulfidibacter takaii ABI70S6_chromosome_1	NZ_AP013035.1	Other	Othersubgroups	1816670	781460	0.0295618	29.5618	0.00316899	0.00034349	5.45e-05	53704	5757	624	99	35649	12298	3890	1243	404	121	57	24	8	8	1	1	0	0	0	0	0	0	0	0	0	0	0	0	0
Corynebacterium pseudotuberculosis C231_chromosome_1	NC_017301.1	Terrabacteria	Actinobacteria	2328208	1215073	0.0295438	29.5437	0.00329438	0.00043939	0.00013487	68784	7670	1023	314	45686	15428	4993	1654	500	209	71	54	46	33	25	14	22	16	7	13	3	4	2	1	1	1	1	1	1
Coraliomargarita akajimensis DSM 45221_chromosome_1	NC_014008.1	Other	Othersubgroups	3750771	2010480	0.0295214	29.5214	0.0032412	0.00038739	7.465e-05	110728	12157	1453	280	73838	24733	8070	2634	840	333	148	71	38	13	2	3	2	1	1	1	0	0	0	0	0	0	0	0	0
Arcanobacterium haemolyticum DSM 20595_chromosome_1	NC_014218.1	Terrabacteria	Actinobacteria	1986154	1055308	0.0294771	29.4771	0.00341665	0.00052866	0.00022405	58546	6786	1050	445	38411	13349	4346	1390	440	165	84	79	62	57	52	28	21	19	11	9	5	3	3	5	2	1	2	0	2
Oleiphilus messinensis_chromosome_1	NZ_CP021425.1	Proteobacteria	Gammaproteobacteria	6379281	3049082	0.0294132	29.4132	0.00321431	0.00038907	7.665e-05	187635	20505	2482	489	125023	42107	13694	4329	1493	500	221	114	56	40	32	10	4	4	3	1	2	0	0	1	0	0	1	0	0
Pontibacter korlensis_chromosome_1	NZ_CP009621.1	FCB Group	BacteroidetesChlorobi	5462537	2586196	0.0294021	29.4021	0.00308867	0.000441	0.00018984	160610	16872	2409	1037	107726	36012	11134	3329	1021	351	202	155	136	94	70	64	51	60	43	40	30	18	20	5	11	9	7	8	14
Thermocrinis ruber_chromosome_1	NZ_CP007028.1	Other	Othersubgroups	1521037	687384	0.0294003	29.4003	0.00319782	0.00027744	2.433e-05	44719	4864	422	37	29496	10359	3356	1086	306	79	25	9	3	0	0	0	0	0	0	0	0	0	0	0	0	0	0	0	0
Corynebacterium mustelae_chromosome_1	NZ_CP011542.1	Terrabacteria	Actinobacteria	3391554	1781837	0.0293753	29.3753	0.00322654	0.0004181	0.0001144	99628	10943	1418	388	66048	22637	7249	2276	752	278	139	81	48	36	27	14	11	11	9	1	2	4	1	2	1	0	1	0	0
Lactobacillus rhamnosus GG_chromosome_1	NC_013198.1	Terrabacteria	Firmicutes	3010111	1405420	0.0293624	29.3624	0.00312082	0.00045347	0.00015083	88384	9394	1365	454	59667	19323	6091	1938	638	273	130	63	55	27	48	32	22	38	16	12	4	5	0	1	0	1	0	1	3
Tropheryma whipplei str, Twist_chromosome_1	NC_004572.3	Terrabacteria	Actinobacteria	927303	429637	0.0293033	29.3033	0.00325029	0.0004044	7.764e-05	27173	3014	375	72	18042	6117	1998	641	207	96	35	16	7	4	5	0	0	2	1	0	1	1	0	0	0	0	0	0	0
Coprothermobacter proteolyticus DSM 5265_chromosome_1	NC_011295.1	Other	Othersubgroups	1424912	637933	0.029286	29.286	0.00311037	0.00037055	8.211e-05	41730	4432	528	117	27901	9397	2971	933	316	95	42	25	21	12	8	4	2	1	1	1	0	0	0	0	0	0	0	0	0
Leptolyngbya boryana dg5_chromosome_1	NZ_AP014642.1	Terrabacteria	CyanobacteriaMelainabacteria	6176365	2902538	0.029282	29.282	0.00313097	0.00039586	0.00010297	180856	19338	2445	636	121266	40252	12917	3976	1316	493	227	119	85	74	37	31	27	19	7	4	2	3	0	0	1	0	0	0	0
Xylella fastidiosa 9a5c_chromosome_1	NC_002488.3	Proteobacteria	Gammaproteobacteria	2679306	1411300	0.0291605	29.1605	0.00326167	0.00037584	7.278e-05	78130	8739	1007	195	51880	17511	5870	1862	606	206	86	61	24	16	2	3	3	0	0	0	0	0	0	0	0	0	0	0	0
Spirosoma montaniterrae_chromosome_1	NZ_CP014263.1	FCB Group	BacteroidetesChlorobi	5797678	3055243	0.0291491	29.1491	0.00291962	0.00037877	0.00010849	168997	16927	2196	629	114743	37327	11347	3384	1180	387	197	114	74	57	36	24	20	18	13	6	16	12	6	3	4	5	3	2	19
Pontibacter akesuensis_chromosome_1	NZ_CP014766.1	FCB Group	BacteroidetesChlorobi	4713421	2403898	0.0289499	28.9499	0.00296961	0.00044151	0.00019073	136453	13997	2081	899	92410	30046	9183	2733	871	311	161	112	95	81	69	54	67	43	46	36	25	25	14	12	12	14	9	8	16
Granulicella tundricola MP5ACTX9_chromosome_1	NC_015064.1	Other	Othersubgroups	4309153	2607636	0.0288915	28.8915	0.00306348	0.00038569	9.84e-05	124498	13201	1662	424	83415	27882	8845	2694	932	306	150	92	63	35	29	15	14	8	11	2	4	0	1	0	0	0	0	0	0
Thermovirga lienii DSM 17291_chromosome_1	NC_016148.1	Other	Othersubgroups	1967774	925988	0.0288041	28.8041	0.00307098	0.00041265	0.00012654	56680	6043	812	249	37711	12926	3973	1258	415	148	81	59	32	25	18	9	11	4	4	3	2	1	0	0	0	0	0	0	0
Archaeoglobus profundus DSM 5631_chromosome_1	NC_013741.1	Other	Othersubgroups	1560622	655593	0.0285764	28.5764	0.00304943	0.00033384	3.845e-05	44597	4759	521	60	29761	10077	3207	1031	357	104	32	18	5	3	2	0	0	0	0	0	0	0	0	0	0	0	0	0	0
Brevibacillus brevis NBRC 100599_chromosome_1	NC_012491.1	Terrabacteria	Firmicutes	6296436	2976547	0.0285666	28.5666	0.00296612	0.00039276	0.00011848	179868	18676	2473	746	121411	39781	12397	3806	1241	486	289	183	88	71	56	20	17	12	3	2	2	2	0	0	0	1	0	0	0
Spirosoma aerolatum_chromosome_1	NZ_CP020104.1	FCB Group	BacteroidetesChlorobi	7959595	3848230	0.0285214	28.5214	0.00285907	0.00035291	0.0001294	227019	22757	2809	1030	154047	50215	15365	4583	1306	473	222	180	119	85	58	48	36	37	32	16	17	20	7	13	19	16	12	8	85
Geoglobus acetivorans_chromosome_1	NZ_CP009552.1	Other	Othersubgroups	1860815	871617	0.0284762	28.4762	0.00306317	0.00027891	2.526e-05	52989	5700	519	47	35139	12150	3938	1243	375	97	27	16	4	0	0	0	0	0	0	0	0	0	0	0	0	0	0	0	0
Geoglobus ahangari_chromosome_1	NZ_CP011267.1	Other	Othersubgroups	1770093	940070	0.0283239	28.3239	0.00307611	0.00029433	2.316e-05	50136	5445	521	41	33336	11355	3749	1175	355	125	28	7	2	2	2	0	0	0	0	0	0	0	0	0	0	0	0	0	0
Archaeoglobus veneficus SNP6_chromosome_1	NC_015320.1	Other	Othersubgroups	1901943	894843	0.0279788	27.9788	0.00293437	0.00026499	2.471e-05	53214	5581	504	47	35609	12024	3866	1211	355	102	34	10	1	1	1	0	0	0	0	0	0	0	0	0	0	0	0	0	0
[truncated: 15 more rows]
