# Supplementary material for: Variability of Inverted Repeats in All Available Genomes of Bacteria
Source: Microbiol Spectr. 2023 Jun 26;11(4):e01648-23. doi: 10.1128/spectrum.01648-23 (PMC10434271; doi:10.1128/spectrum.01648-23)
Supplement: Supplemental file 4 — Supplemental material. Download spectrum.01648-23-s0004.xlsx, XLSX file, 0.5 MB [file spectrum.01648-23-s0004.xlsx]

## Sheet: Spirochaetia
Title	NCBI	Group	Subgroup	Size	GC count	fr. All	fr all /1000 bp	fr. 8+	fr. 10+	fr. 12+	all Irs	Irs size 8+	Irs size 10+	Irs size 12+	6	7	8	9	10	11	12	13	14	15	16	17	18	19	20	21	22	23	24	25	26	27	28	29	30
BorA2:O39reliella bissettii DN127_chromosome_1	NC_015921.1	Spirochaetes	Spirochaetia	900755	258542	0.0573896	57.3896	0.00876709	0.00134665	0.00029864	51694	7897	1213	269	30930	12867	4962	1722	679	265	115	65	29	25	19	7	2	0	4	1	1	1	0	0	0	0	0	0	0
Borrelia anserina Es_chromosome_1	NZ_CP013704.1	Spirochaetes	Spirochaetia	906833	267413	0.0486076	48.6076	0.00666054	0.00084801	0.00017864	44079	6040	769	162	27457	10582	3855	1416	447	160	62	38	16	14	11	5	6	4	1	1	1	0	1	0	0	1	0	0	1
Borrelia duttonii Ly_chromosome_1	NC_011229.1	Spirochaetes	Spirochaetia	931674	257012	0.0557953	55.7953	0.00801568	0.0011152	0.00020393	51983	7468	1039	190	31656	12859	4748	1681	624	225	86	42	25	16	6	5	2	2	1	3	1	0	0	0	0	0	1	0	0
Borrelia hermsii HS1_chromosome_1	NZ_CP014349.1	Spirochaetes	Spirochaetia	922500	275143	0.0494602	49.4602	0.00677073	0.00093659	0.00017995	45627	6246	864	166	28310	11071	3953	1429	522	176	68	37	21	13	11	2	3	4	3	1	0	3	0	0	0	0	0	0	0
Borrelia mayonii_chromosome_1	NZ_CP015780.1	Spirochaetes	Spirochaetia	904387	256076	0.0580426	58.0426	0.00893755	0.00138215	0.00030297	52493	8083	1250	274	31407	13003	5029	1804	693	283	113	66	35	22	15	5	8	2	1	4	1	1	0	0	1	0	0	0	0
Borrelia miyamotoi LB-2001	NZ_CP006647.1, NC_022079.2	Spirochaetes	Spirochaetia	1814586	521116	0.051787	51.787	0.0143239	0.00198834	0.00037254	93972	12996	1804	338	57916	23060	8228	2964	1100	366	138	76	40	22	16	14	2	8	6	6	0	2	2	2	0	0	0	0	4
Borrelia turicatae 91E135_chromosome_1	NC_008710.1	Spirochaetes	Spirochaetia	917330	267117	0.0511288	51.1288	0.00712721	0.00095277	0.00017442	46902	6538	874	160	28910	11454	4129	1535	555	159	80	37	15	5	7	7	4	3	0	2	0	0	0	0	0	0	0	0	0
Borreliella afzelii HLJ01_chromosome_1	NC_018887.1	Spirochaetes	Spirochaetia	905471	256432	0.057749	57.749	0.00900526	0.00138271	0.0003258	52290	8154	1252	295	31247	12889	5074	1828	693	264	114	65	44	26	13	17	6	2	4	2	1	1	0	0	0	0	0	0	0
Borreliella garinii_chromosome_1	NZ_CP018744.1	Spirochaetes	Spirochaetia	905638	256870	0.0578145	57.8145	0.00903783	0.00133166	0.00032684	52359	8185	1206	296	31235	12939	5128	1851	646	264	116	69	41	24	16	11	5	2	5	1	1	2	0	2	0	0	1	0	0
Borreliella valaisiana Tom4006_chromosome_1	NZ_CP009117.1	Spirochaetes	Spirochaetia	912160	256525	0.0584305	58.4305	0.00906091	0.0013616	0.00028942	53298	8265	1242	264	31714	13319	5181	1842	698	280	106	70	32	18	13	12	6	2	0	2	2	0	0	0	0	0	0	1	0
Brachyspira hyodysenteriae ATCC 27164	NZ_CP015910.2	Spirochaetes	Spirochaetia	3041447	823821	0.0622411	62.2411	0.00996006	0.00159562	0.00036299	189303	30293	4853	1104	111624	47386	18510	6930	2670	1079	466	237	148	87	55	31	27	22	17	7	4	0	1	1	1	0	0	0	0
Brachyspira murdochii DSM 12563	NC_014150.1	Spirochaetes	Spirochaetia	3241804	899647	0.0598315	59.8315	0.00941112	0.00144765	0.00029459	193962	30509	4693	955	114983	48470	18879	6937	2616	1122	390	229	123	93	44	23	24	14	8	4	1	2	0	0	0	0	0	0	0
Brachyspira pilosicoli P43/6/78	NC_019908.1	Spirochaetes	Spirochaetia	2555556	713442	0.0575883	57.5883	0.00877069	0.00128309	0.00024652	147170	22414	3279	630	88330	36426	14003	5132	1911	738	283	145	73	57	27	18	11	7	4	0	4	0	1	0	0	0	0	0	0
Leptospira alstonii	NZ_CP015217.1, NZ_CP015218.1	Spirochaetes	Spirochaetia	4591888	1947969	0.0379852	37.9852	0.00991725	0.00127948	0.00023298	174424	22920	2969	525	110091	41413	14853	5098	1801	643	256	116	66	30	30	10	6	7	3	0	1	0	0	0	0	0	0	0	0
Leptospira biflexa serovar Patoc strain 'Patoc 1 (Paris)'	NC_010602.1, NC_010843.1	Spirochaetes	Spirochaetia	3877332	1509130	0.0376287	37.6287	0.00954959	0.00119742	0.00019197	145899	18989	2396	368	92511	34399	12345	4248	1487	541	193	82	52	21	7	7	5	0	1	0	0	0	0	0	0	0	0	0	0
Leptospira borgpetersenii serovar Hardjo-bovis str. L550	NC_008509.1, NC_008508.1	Spirochaetes	Spirochaetia	3931782	1581719	0.038332	38.332	0.00989766	0.00132653	0.00022865	150713	19400	2592	442	96069	35244	12599	4209	1603	547	236	63	70	38	14	10	4	1	2	2	1	0	0	1	0	0	0	0	0
Leptospira santarosai serovar Shermani str. LT 821	NZ_CP006695.1, NZ_CP006694.1	Spirochaetes	Spirochaetia	3983611	1665808	0.0380373	38.0373	0.00959889	0.00115948	0.00018659	151526	19414	2440	384	96198	35914	12499	4475	1519	537	198	85	39	40	9	7	4	1	1	0	0	0	0	0	0	0	0	0	0
Salinispira pacifica	NC_023035.1	Spirochaetes	Spirochaetia	3782798	1961772	0.0331805	33.1805	0.00378159	0.00042429	8.169e-05	125515	14305	1605	309	82778	28432	9647	3053	962	334	136	71	32	23	12	12	3	11	3	3	1	1	0	1	0	0	0	0	0
Sediminispirochaeta smaragdinae DSM 11293	NC_014364.1	Spirochaetes	Spirochaetia	4653970	2278823	0.0310864	31.0864	0.00353848	0.00043812	9.068e-05	144675	16468	2039	422	95299	32908	10859	3570	1147	470	177	118	53	25	23	10	9	2	2	2	1	0	0	0	0	0	0	0	0
Sphaerochaeta coccoides DSM 17374	NC_015436.1	Spirochaetes	Spirochaetia	2227296	1126076	0.0309501	30.9501	0.00341894	0.00038971	6.69e-05	68935	7615	868	149	45544	15776	5134	1613	536	183	77	37	20	5	4	2	2	1	1	0	0	0	0	0	0	0	0	0	0
Sphaerochaeta globosa str. Buddy	NC_015152.1	Spirochaetes	Spirochaetia	3316466	1620901	0.0312158	31.2158	0.00366535	0.00048244	0.00011096	103526	12156	1600	368	67873	23497	7861	2695	908	324	172	91	62	22	15	3	2	1	0	0	0	0	0	0	0	0	0	0	0
Sphaerochaeta pleomorpha str. Grapes	NC_016633.1	Spirochaetes	Spirochaetia	3590853	1658876	0.032037	32.037	0.00386398	0.0004971	0.00010861	115040	13875	1785	390	74972	26193	9093	2997	1017	378	167	102	53	25	22	9	6	4	0	1	1	0	0	0	0	0	0	0	0
Spirochaeta africana DSM 8902	NC_017098.1	Spirochaetes	Spirochaetia	3285855	1898111	0.0363272	36.3272	0.00437025	0.00052193	9.647e-05	119366	14360	1715	317	77411	27595	9479	3166	1013	385	164	84	26	22	13	5	1	0	0	1	0	1	0	0	0	0	0	0	0
Spirochaeta thermophila DSM 6578	NC_017583.1	Spirochaetes	Spirochaetia	2560222	1559644	0.0362765	36.2765	0.00456171	0.00058081	0.00010038	92876	11679	1487	257	59708	21489	7713	2479	869	361	133	64	28	14	9	6	2	1	0	0	0	0	0	0	0	0	0	0	0
Treponema azotonutricium ZAS-9	NC_015577.1	Spirochaetes	Spirochaetia	3855671	1920026	0.032801	32.801	0.0037926	0.00042483	7.366e-05	126470	14623	1638	284	82648	29199	9828	3157	980	374	135	71	21	14	17	6	7	1	4	4	3	1	0	0	0	0	0	0	0
Treponema brennaborense DSM 12168	NC_015500.1	Spirochaetes	Spirochaetia	3055580	1572797	0.0388404	38.8404	0.00493687	0.0006192	0.00011782	118680	15085	1892	360	75736	27859	9692	3501	1114	418	168	63	44	34	16	10	10	6	4	0	3	0	1	0	1	0	0	0	0
Treponema caldarium DSM 7334	NC_015732.1	Spirochaetes	Spirochaetia	3239340	1476358	0.0332623	33.2623	0.00389802	0.00050535	0.00010619	107748	12627	1637	344	70567	24554	8206	2784	933	360	141	76	48	30	21	12	4	3	5	1	3	0	0	0	0	0	0	0	0
Treponema pallidum subsp. pallidum str. Sea 81-4	NZ_CP003679.1	Spirochaetes	Spirochaetia	1139203	601348	0.0300622	30.0622	0.00343574	0.00035376	5.003e-05	34247	3914	403	57	22441	7892	2656	855	269	77	31	10	6	5	1	2	0	0	0	0	1	0	0	0	1	0	0	0	0
Treponema pedis str. T A4	NC_022097.1	Spirochaetes	Spirochaetia	2889325	1066119	0.0442643	44.2643	0.00647625	0.0010075	0.00023881	127894	18712	2911	690	78057	31125	11591	4210	1613	608	286	136	84	69	43	27	26	9	3	2	4	0	0	0	1	0	0	0	0
Treponema primitia ZAS-2	NC_015578.1	Spirochaetes	Spirochaetia	4059867	2063936	0.0350566	35.0566	0.0041691	0.0005611	0.00014237	142325	16926	2278	578	92357	33042	11049	3599	1219	481	220	123	80	46	38	28	14	10	9	2	3	0	1	1	0	2	1	0	0
Treponema putidum	NZ_CP009228.1	Spirochaetes	Spirochaetia	2796913	1043201	0.0413341	41.3341	0.00575778	0.0008252	0.00019629	115608	16104	2308	549	72004	27500	10236	3560	1229	530	211	104	83	65	32	23	16	8	5	1	0	1	0	0	0	0	0	0	0
Treponema succinifaciens DSM 2489	NC_015385.1	Spirochaetes	Spirochaetia	2731853	1069882	0.0390325	39.0325	0.00468437	0.00053334	0.00010176	106631	12797	1457	278	68591	25243	8559	2781	865	314	98	61	43	31	18	12	4	5	4	1	0	0	1	0	0	0	0	0	0
Turneriella parva DSM 21527	NC_018020.1	Spirochaetes	Spirochaetia	4384015	2351357	0.0327939	32.7939	0.00389392	0.00054722	0.00016515	143769	17071	2399	724	93835	32863	11100	3572	1231	444	199	95	71	77	54	36	49	38	44	26	15	8	3	5	2	2	0	0	0
			STATISTICS	Size	GC count	fr. all	fr all/1000 bp	fr. 8+	fr. 10+	fr. 12+	all	8	10	12	6	7	8	9	10	11	12	13	14	15	16	17	18	19	20	21	22	23	24	25	26	27	28	29	30
			SUM	86813981	37283009	1.43637	1436.37	0.223057	0.0306469	0.00624521	3490999	462128	62757	12898	2200409	828462	296678	102693	36169	13690	5535	2828	1623	1058	651	394	280	181	145	80	54	24	11	13	7	5	3	1	5
			CNT	33	33	33	33	33	33	33	33	33	33	33	33	33	33	33	33	33	33	33	33	33	33	33	33	33	33	33	33	33	33	33	33	33	33	33	33
			AVG	2.63073e+06	1.12979e+06	0.0435264	43.5264	0.0067593	0.000928692	0.000189249	105788	14003.9	1901.73	390.848	66679.1	25104.9	8990.24	3111.91	1096.03	414.848	167.727	85.697	49.1818	32.0606	19.7273	11.9394	8.48485	5.48485	4.39394	2.42424	1.63636	0.727273	0.333333	0.393939	0.212121	0.151515	0.0909091	0.030303	0.151515
			MIN	900755	256076	0.0300622	30.0622	0.00341894	0.00035376	5.003e-05	34247	3914	403	57	22441	7892	2656	855	269	77	31	10	6	5	1	2	0	0	0	0	0	0	0	0	0	0	0	0	0
			MAX	4653970	2351357	0.0622411	62.2411	0.0143239	0.00198834	0.00037254	193962	30509	4853	1104	114983	48470	18879	6937	2670	1122	466	237	148	93	55	36	49	38	44	26	15	8	3	5	2	2	1	1	4
			VAR	1.62531e+12	4.75573e+11	0.000113621	113.621	7.60014e-06	1.85403e-07	8.41989e-09	2.05577e+09	4.16619e+07	987924	50202.4	8.1007e+08	1.17921e+08	1.62488e+07	2.14287e+06	308906	52632.8	8262.87	2275.48	914.331	514.663	182.683	75.7539	97.7649	55.0376	60.2994	20.3049	7.2011	2.25895	0.464646	0.966024	0.227732	0.24977	0.0826446	0.0293848	0.492195
			STDEV	1.29465e+06	700310	0.0108246	10.8246	0.00279958	0.000437261	9.31827e-05	46043.6	6554.68	1009.35	227.533	28903	11027.5	4093.48	1486.55	564.41	232.975	92.3097	48.4416	30.7067	23.0379	13.7256	8.83862	10.0409	7.53376	7.88566	4.57596	2.72509	1.52628	0.692219	0.998104	0.484612	0.507519	0.291937	0.174078	0.712444
			Q1	931674	275143	0.0332623	33.2623	0.00389802	0.00052193	0.00010619	52493	8154	1242	269	31656	13003	5128	1828	693	265	113	63	28	18	11	6	3	1	1	0	0	0	0	0	0	0	0	0	0
			MEDIAN Q2	2889325	1069882	0.0388404	38.8404	0.00666054	0.00093659	0.00017995	115040	13875	1638	338	72004	26193	9093	2997	980	366	141	71	43	25	16	10	5	3	3	1	1	0	0	0	0	0	0	0	0
			Q3	3782798	1658876	0.0557953	55.7953	0.00903783	0.00132653	0.00024652	143769	17071	2396	442	92357	32908	11100	3599	1231	530	199	102	66	38	23	14	9	7	4	2	2	1	0	0	0	0	0	0	0

## Sheet: Thermotogae
Title	NCBI	Group	Subgroup	Size	GC count	fr. All	fr all /1000 bp	fr. 8+	fr. 10+	fr. 12+	all Irs	Irs size 8+	Irs size 10+	Irs size 12+	6	7	8	9	10	11	12	13	14	15	16	17	18	19	20	21	22	23	24	25	26	27	28	29	30
Marinitoga piezophila KA3_chromosome_1	NC_016751.1	Thermotogae	Thermotogae	2231407	650578	0.0527192	52.7192	0.00778746	0.00123868	0.00030743	117638	17377	2764	686	71684	28577	10805	3808	1506	572	245	138	83	53	45	37	21	20	13	11	10	4	3	1	0	2	0	0	0
Thermosipho africanus TCF52B_chromosome_1	NC_011653.1	Thermotogae	Thermotogae	2016657	621347	0.0483325	48.3325	0.00679144	0.00104182	0.00023752	97470	13696	2101	479	60186	23588	8532	3063	1180	442	220	94	67	39	30	16	8	3	1	1	0	0	0	0	0	0	0	0	0
Defluviitoga tunisiensis_chromosome_1	NZ_LN824141.1	Thermotogae	Thermotogae	2053097	644167	0.0473003	47.3003	0.00657056	0.00092933	0.00020652	97112	13490	1908	424	60234	23388	8508	3074	1103	381	170	94	54	36	26	14	8	8	9	4	0	1	0	0	0	0	0	0	0
Thermosipho melanesiensis BI429_chromosome_1	NC_009616.1	Thermotogae	Thermotogae	1915238	601382	0.0457322	45.7322	0.0063449	0.00092573	0.00019998	87588	12152	1773	383	54539	20897	7634	2745	997	393	176	85	56	16	24	13	8	1	2	1	1	0	0	0	0	0	0	0	0
Petrotoga mobilis SJ95_chromosome_1	NC_010003.1	Thermotogae	Thermotogae	2169548	740319	0.0402148	40.2148	0.00516052	0.00066788	0.00013413	87248	11196	1449	291	55399	20653	7312	2435	838	320	134	58	38	25	12	10	5	4	2	2	0	0	1	0	0	0	0	0	0
Fervidobacterium nodosum Rt17-B1_chromosome_1	NC_009718.1	Thermotogae	Thermotogae	1948941	681920	0.0378703	37.8703	0.00460712	0.00063983	0.00015444	73807	8979	1247	301	47582	17246	5715	2017	685	261	94	63	39	28	23	14	16	12	6	2	1	3	0	0	0	0	0	0	0
Pseudothermotoga lettingae TMO_chromosome_1	NC_009828.1	Thermotogae	Thermotogae	2135342	826313	0.0348745	34.8745	0.0040476	0.00048283	8.289e-05	74469	8643	1031	177	48618	17208	5698	1914	621	233	94	49	21	9	2	1	1	0	0	0	0	0	0	0	0	0	0	0	0
Pseudothermotoga thermarum DSM 5069_chromosome_1	NC_015707.1	Thermotogae	Thermotogae	2039943	822588	0.0345877	34.5877	0.0041207	0.00049854	0.00010196	70557	8406	1017	208	45959	16192	5531	1858	596	213	107	51	25	15	5	3	2	0	0	0	0	0	0	0	0	0	0	0	0
Thermotoga profunda AZM34c06_chromosome_1	NZ_AP014510.1	Thermotogae	Thermotogae	2187612	848722	0.0342716	34.2716	0.00399157	0.00046855	7.954e-05	74973	8732	1025	174	49004	17237	5814	1893	622	229	97	44	19	9	0	4	1	0	0	0	0	0	0	0	0	0	0	0	0
Fervidobacterium pennivorans DSM 9078_chromosome_1	NC_017095.1	Thermotogae	Thermotogae	2166381	842188	0.032407	32.407	0.00369279	0.00046668	0.00012325	70206	8000	1011	267	46362	15844	5367	1622	527	217	96	61	51	28	16	7	4	2	2	0	0	0	0	0	0	0	0	0	0
Kosmotoga olearia TBF 19,5,1_chromosome_1	NC_012785.1	Thermotogae	Thermotogae	2302126	956441	0.0320942	32.0942	0.00371266	0.00050214	0.00011555	73885	8547	1156	266	48866	16472	5536	1855	655	235	116	53	31	27	13	8	9	8	0	1	0	0	0	0	0	0	0	0	0
Kosmotoga pacifica_chromosome_1	NZ_CP011232.1	Thermotogae	Thermotogae	2169170	922240	0.0309008	30.9008	0.00357233	0.00044902	0.00010004	67029	7749	974	217	44168	15112	5133	1642	571	186	86	51	37	14	12	9	3	2	2	1	0	0	0	0	0	0	0	0	0
Thermotoga neapolitana DSM 4359_chromosome_1	NC_011978.1	Thermotogae	Thermotogae	1884562	884658	0.0308061	30.8061	0.00358916	0.0004383	6.474e-05	58056	6764	826	122	37929	13363	4463	1475	524	180	74	31	11	3	2	1	0	0	0	0	0	0	0	0	0	0	0	0	0
Thermotoga caldifontis AZM44c09_chromosome_1	NZ_AP014509.1	Thermotogae	Thermotogae	2014912	1034318	0.030513	30.513	0.00337633	0.00036081	4.665e-05	61481	6803	727	94	40824	13854	4560	1516	450	183	46	31	12	2	3	0	0	0	0	0	0	0	0	0	0	0	0	0	0
Mesotoga prima MesG1,Ag,4,2_chromosome_1	NC_017934.1	Thermotogae	Thermotogae	2974229	1351820	0.0302774	30.2774	0.00338373	0.00041221	6.926e-05	90052	10064	1226	206	60076	19912	6874	1964	791	229	106	56	20	11	8	3	1	0	1	0	0	0	0	0	0	0	0	0	0
Pseudothermotoga hypogea DSM 11164 = NBRC 106472_chromosome_1	NZ_CP007141.1	Thermotogae	Thermotogae	2165416	1071297	0.0301217	30.1217	0.00326773	0.00037591	5.957e-05	65226	7076	814	129	43388	14762	4732	1530	515	170	69	41	9	6	3	1	0	0	0	0	0	0	0	0	0	0	0	0	0
			STATISTICS	Size	GC count	fr. all	fr all/1000 bp	fr. 8+	fr. 10+	fr. 12+	all	8	10	12	6	7	8	9	10	11	12	13	14	15	16	17	18	19	20	21	22	23	24	25	26	27	28	29	30
			SUM	34374581	13500298	0.593023	593.023	0.0740166	0.00989826	0.00208347	1266797	157674	21049	4424	814818	294305	102214	34411	12181	4444	1930	1000	573	321	224	141	87	60	38	23	12	8	4	1	0	2	0	0	0
			CNT	16	16	16	16	16	16	16	16	16	16	16	16	16	16	16	16	16	16	16	16	16	16	16	16	16	16	16	16	16	16	16	16	16	16	16	16
			AVG	2.14841e+06	843769	0.037064	37.064	0.00462604	0.000618641	0.000130217	79174.8	9854.62	1315.56	276.5	50926.1	18394.1	6388.38	2150.69	761.312	277.75	120.625	62.5	35.8125	20.0625	14	8.8125	5.4375	3.75	2.375	1.4375	0.75	0.5	0.25	0.0625	0	0.125	0	0	0
			MIN	1884562	601382	0.0301217	30.1217	0.00326773	0.00036081	4.665e-05	58056	6764	727	94	37929	13363	4463	1475	450	170	46	31	9	2	0	0	0	0	0	0	0	0	0	0	0	0	0	0	0
			MAX	2974229	1351820	0.0527192	52.7192	0.00778746	0.00123868	0.00030743	117638	17377	2764	686	71684	28577	10805	3808	1506	572	245	138	83	53	45	37	21	20	13	11	10	4	3	1	0	2	0	0	0
			VAR	5.84684e+10	3.68614e+10	5.2624e-05	52.624	1.97115e-06	6.74123e-08	5.06048e-09	2.33913e+08	8.34007e+06	289544	22209.2	7.27173e+07	1.61424e+07	2.89809e+06	437294	81093.3	12162.3	2852.36	723.875	436.152	194.809	149.875	79.6523	34.6211	30.0625	13.3594	7.24609	5.8125	1.375	0.5625	0.0585938	0	0.234375	0	0	0
			STDEV	249732	198290	0.00749215	7.49215	0.00145002	0.000268154	7.347e-05	15795.8	2982.63	555.74	153.915	8807.11	4149.52	1758.21	682.969	294.108	113.9	55.159	27.7873	21.5692	14.4151	12.6438	9.21751	6.07694	5.66274	3.77492	2.78014	2.48998	1.21106	0.774597	0.25	0	0.5	0	0	0
			Q1	2.01622e+06	674084	0.0308771	30.8771	0.00358495	0.00044634	7.697e-05	69411.8	7937.25	1001.75	176.25	45511.2	15661	5308.5	1637	560	206.25	92	47.75	19.75	9	3	2.5	1	0	0	0	0	0	0	0	0	0	0	0	0
			MEDIAN Q2	2150379	834250	0.0344297	34.4297	0.00401958	0.000490685	0.000108755	74177	8687.5	1093.5	241.5	48742	17222.5	5706.5	1903.5	638.5	231	101.5	54.5	34	15.5	12	7.5	3.5	1.5	1	0.5	0	0	0	0	0	0	0	0	0
			Q3	2174064	930790	0.0415942	41.5942	0.00545661	0.000732343	0.000165825	88204	11435	1530	321.5	56568.2	20714	7392.5	2512.5	877.75	335.25	143	68.5	51.75	28	23.25	13.25	8	5	2	1.25	0	0	0	0	0	0	0	0	0

## Sheet: Chlamydiae
Title	NCBI	Group	Subgroup	Size	GC count	fr. All	fr all /1000 bp	fr. 8+	fr. 10+	fr. 12+	all Irs	Irs size 8+	Irs size 10+	Irs size 12+	6	7	8	9	10	11	12	13	14	15	16	17	18	19	20	21	22	23	24	25	26	27	28	29	30
Chlamydia avium 10DC88_chromosome_1	NZ_CP006571.1	PVC	Chlamydiae	1041170	384354	0.0380774	38.0774	0.00487336	0.00060029	0.00010181	39645	5074	625	106	25174	9397	3310	1139	388	131	48	20	16	11	5	4	0	0	1	0	1	0	0	0	0	0	0	0	0
Parachlamydia acanthamoebae UV-7_chromosome_1	NC_015702.1	PVC	Chlamydiae	3072383	1199115	0.0370351	37.0351	0.00460294	0.00060572	0.00012433	113786	14142	1861	382	73064	26580	9108	3173	1067	412	160	81	56	34	17	13	7	5	4	1	0	3	0	0	1	0	0	0	0
Chlamydia caviae GPIC_chromosome_1	NC_003361.3	PVC	Chlamydiae	1173390	460238	0.0367474	36.7474	0.00505714	0.00072184	0.00015425	43119	5934	847	181	27084	10101	3677	1410	468	198	83	42	23	14	7	3	3	3	3	0	0	0	0	0	0	0	0	0	0
Chlamydia gallinacea 08-1274/3_chromosome_1	NZ_CP015840.1	PVC	Chlamydiae	1059583	402032	0.0364719	36.4719	0.004414	0.00055871	8.588e-05	38645	4677	592	91	24950	9018	3050	1035	371	130	50	12	14	6	4	2	1	2	0	0	0	0	0	0	0	0	0	0	0
Chlamydia psittaci 6BC_chromosome_1	NC_017287.1	PVC	Chlamydiae	1171667	457680	0.036443	36.443	0.0047027	0.00064779	0.00010498	42699	5510	759	123	27393	9796	3474	1277	465	171	69	24	12	9	4	2	2	1	0	0	0	0	0	0	0	0	0	0	0
Chlamydia felis Fe/C-56_chromosome_1	NC_007899.1	PVC	Chlamydiae	1166239	459210	0.0362953	36.2953	0.0046277	0.0006491	0.00012776	42329	5397	757	149	27072	9860	3461	1179	431	177	90	25	15	6	4	3	4	1	0	0	1	0	0	0	0	0	0	0	0
Chlamydia muridarum str, Nigg_chromosome_1	NC_002620.2	PVC	Chlamydiae	1072950	432790	0.0360222	36.0222	0.00470106	0.00064588	0.00013794	38650	5044	693	148	24468	9138	3197	1154	390	155	59	29	20	18	7	4	8	1	2	0	0	0	0	0	0	0	0	0	0
Chlamydia pecorum E58_chromosome_1	NC_015408.1	PVC	Chlamydiae	1106197	454381	0.034756	34.756	0.00422167	0.00057765	0.00011119	38447	4670	639	123	24872	8905	2984	1047	388	128	52	34	16	8	7	5	1	0	0	0	0	0	0	0	0	0	0	0	0
Chlamydia suis_chromosome_1	NZ_LT821323.1	PVC	Chlamydiae	1075789	452705	0.034635	34.635	0.00448043	0.00066091	0.00015431	37260	4820	711	166	23838	8602	3028	1081	389	156	60	35	26	24	12	7	1	1	0	0	0	0	0	0	0	0	0	0	0
Simkania negevensis Z_chromosome_1	NC_015713.1	PVC	Chlamydiae	2496337	1042877	0.0345174	34.5174	0.00430431	0.00056282	0.00011617	86167	10745	1405	290	55677	19745	6927	2413	814	301	146	46	33	15	9	15	2	2	1	12	2	4	1	0	0	0	2	0	0
Candidatus Protochlamydia naegleriophila_chromosome_1	NZ_LN879502.1	PVC	Chlamydiae	2885090	1232021	0.033732	33.7321	0.00410005	0.00058542	0.00014107	97320	11829	1689	407	62995	22496	7526	2614	915	367	134	87	54	40	34	19	18	11	3	4	1	1	0	0	0	0	0	0	0
Waddlia chondrophila WSU 86-1044_chromosome_1	NC_014225.1	PVC	Chlamydiae	2116312	926524	0.0331775	33.1775	0.00394507	0.00047914	9.97e-05	70214	8349	1014	211	45631	16234	5508	1827	589	214	103	43	21	12	4	7	5	1	3	1	4	3	1	2	0	1	0	0	0
			STATISTICS	Size	GC count	fr. all	fr all/1000 bp	fr. 8+	fr. 10+	fr. 12+	all	8	10	12	6	7	8	9	10	11	12	13	14	15	16	17	18	19	20	21	22	23	24	25	26	27	28	29	30
			SUM	19437107	7903927	0.42791	427.91	0.0540304	0.00729527	0.00145939	688281	86191	11592	2377	442218	159872	55250	19349	6675	2540	1054	478	306	197	114	84	52	28	17	18	9	11	2	2	1	1	2	0	0
			CNT	12	12	12	12	12	12	12	12	12	12	12	12	12	12	12	12	12	12	12	12	12	12	12	12	12	12	12	12	12	12	12	12	12	12	12	12
			AVG	1.61976e+06	658661	0.0356592	35.6592	0.00450254	0.000607939	0.000121616	57356.8	7182.58	966	198.083	36851.5	13322.7	4604.17	1612.42	556.25	211.667	87.8333	39.8333	25.5	16.4167	9.5	7	4.33333	2.33333	1.41667	1.5	0.75	0.916667	0.166667	0.166667	0.0833333	0.0833333	0.166667	0	0
			MIN	1041170	384354	0.0331775	33.1775	0.00394507	0.00047914	8.588e-05	37260	4670	592	91	23838	8602	2984	1035	371	128	48	12	12	6	4	2	0	0	0	0	0	0	0	0	0	0	0	0	0
			MAX	3072383	1232021	0.0380774	38.0774	0.00505714	0.00072184	0.00015431	113786	14142	1861	407	73064	26580	9108	3173	1067	412	160	87	56	40	34	19	18	11	4	12	4	4	1	2	1	1	2	0	0
			VAR	5.69921e+11	1.03002e+11	1.9814e-06	1.9814	9.57992e-08	3.58646e-09	4.49057e-10	6.82941e+08	9.90094e+06	176842	10295.6	2.87586e+08	3.64741e+07	4.13812e+06	486390	52951.9	8481.39	1436.97	482.139	205.083	110.41	68.5833	29	22.7222	8.55556	2.07639	11.25	1.35417	2.07639	0.138889	0.305556	0.0763889	0.0763889	0.305556	0	0
			STDEV	788500	335209	0.00147021	1.47021	0.000323277	6.255e-05	2.21333e-05	27295.2	3286.49	439.226	105.979	17712.4	6307.92	2124.69	728.428	240.345	96.1895	39.593	22.934	14.9575	10.9748	8.64975	5.62462	4.97874	3.05505	1.50504	3.50325	1.21543	1.50504	0.389249	0.57735	0.288675	0.288675	0.57735	0	0
			Q1	1.07508e+06	447726	0.0346056	34.6056	0.00428365	0.000573942	0.000104188	38648.8	4988	679.5	123	24930.5	9108	3160.25	1124.5	388.75	149	57.25	24.75	15.75	8.75	4	3	1	1	0	0	0	0	0	0	0	0	0	0	0
			MEDIAN Q2	1168953	458445	0.0361587	36.1587	0.00454169	0.000603005	0.00012025	42514	5453.5	758	157.5	27078	9828	3467.5	1228	448	174	76	34.5	20.5	13	7	4.5	2.5	1	1	0	0	0	0	0	0	0	0	0	0
			Q3	2.21132e+06	955612	0.0365408	36.5408	0.00470147	0.000648117	0.000138722	74202.2	8948	1111.75	230.75	48142.5	17111.8	5862.75	1973.5	645.25	235.75	110.75	43.75	27.75	19.5	9.75	8.5	5.5	2.25	3	1	1	1.5	0	0	0	0	0	0	0

## Sheet: Bacterioides Chlorobi 
Title	NCBI	Group	Subgroup	Size	GC count	fr. All	fr all /1000 bp	fr. 8+	fr. 10+	fr. 12+	all Irs	Irs size 8+	Irs size 10+	Irs size 12+	6	7	8	9	10	11	12	13	14	15	16	17	18	19	20	21	22	23	24	25	26	27	28	29	30
Blattabacterium sp, (Cryptocercus punctulatus) str, Cpu_chromosome_1	NC_016621.1	FCB Group	BacteroidetesChlorobi	605745	144451	0.0818331	81.8331	0.0170583	0.00325384	0.00064053	49570	10333	1971	388	26560	12677	5786	2576	1089	494	203	88	46	22	8	4	5	2	1	0	2	0	1	3	1	1	0	1	0
Blattabacterium cuenoti BPAA_chromosome_1	NC_020510.1	FCB Group	BacteroidetesChlorobi	632490	167026	0.0703853	70.3853	0.0131702	0.00218343	0.00038894	44518	8330	1381	246	24678	11510	4898	2051	839	296	132	45	29	14	7	4	5	3	2	2	0	1	0	1	0	1	0	0	0
Polaribacter vadi_chromosome_1	NZ_CP017477.1	FCB Group	BacteroidetesChlorobi	3809314	1129007	0.0541153	54.1153	0.00814687	0.00118394	0.00026278	206142	31034	4510	1001	124703	50405	19574	6950	2575	934	347	196	132	95	74	43	38	27	17	7	9	6	3	4	2	0	0	1	0
Polaribacter reichenbachii_chromosome_1	NZ_CP019419.1	FCB Group	BacteroidetesChlorobi	4125014	1217166	0.0532789	53.2789	0.00787246	0.00112072	0.00023491	219776	32474	4623	969	133368	53934	20412	7439	2705	949	365	197	107	81	70	54	37	14	16	9	6	3	2	2	2	2	1	0	1
Lutibacter profundi_chromosome_1	NZ_CP013355.1	FCB Group	BacteroidetesChlorobi	2966978	883280	0.0531662	53.1662	0.00778705	0.00105461	0.0002147	157743	23104	3129	637	96284	38355	14666	5309	1786	706	291	128	67	49	29	25	18	6	7	4	5	5	1	1	0	1	0	0	0
Lacinutrix venerupis_chromosome_1	NZ_CP019352.1	FCB Group	BacteroidetesChlorobi	3192399	975297	0.05116	51.16	0.0077293	0.00116308	0.00026782	163323	24675	3713	855	99167	39481	15325	5637	2052	806	302	170	122	90	62	38	27	19	9	5	3	3	4	1	0	0	0	0	0
Tenacibaculum dicentrarchi_chromosome_1	NZ_CP013671.1	FCB Group	BacteroidetesChlorobi	2918253	918680	0.0507855	50.7855	0.0075463	0.0012086	0.00033102	148205	22022	3527	966	89649	36534	13398	5097	1891	670	318	163	131	95	98	66	49	12	14	6	9	1	3	0	0	0	1	0	0
Flavobacterium branchiophilum FL-15_chromosome_1	NC_016001.1	FCB Group	BacteroidetesChlorobi	3559884	1169695	0.0507747	50.7747	0.00767722	0.00117504	0.00030001	180752	27330	4183	1068	109190	44232	16926	6221	2266	849	462	200	140	77	62	43	26	30	5	9	4	2	4	2	2	0	0	0	0
Flavobacterium indicum GPTSA100-9 = DSM 17447_chromosome_1	NC_017025.1	FCB Group	BacteroidetesChlorobi	2993089	939339	0.0501068	50.1068	0.00716016	0.0010257	0.00023254	149974	21431	3070	696	91954	36589	13580	4781	1731	643	269	157	92	58	52	30	12	12	6	2	2	2	1	0	1	0	0	0	0
Bernardetia litoralis DSM 6794_chromosome_1	NC_018018.1	FCB Group	BacteroidetesChlorobi	4919337	1508848	0.0499252	49.9252	0.00718755	0.00106803	0.0002667	245599	35358	5254	1312	150216	60025	22263	7841	2890	1052	399	210	136	141	123	108	63	43	37	17	15	7	5	1	1	2	1	1	2
Flavobacterium columnare ATCC 49512_chromosome_1	NC_016510.2	FCB Group	BacteroidetesChlorobi	3162432	995044	0.0488712	48.8712	0.00704015	0.00102516	0.00023937	154552	22264	3242	757	94644	37644	13954	5068	1806	679	301	150	97	53	47	30	23	18	8	6	9	4	2	5	0	0	1	1	2
Algibacter alginicilyticus_chromosome_1	NZ_CP012898.1	FCB Group	BacteroidetesChlorobi	3994770	1270383	0.0478458	47.8458	0.00658886	0.00089517	0.00018374	191133	26321	3576	734	118980	45832	16793	5952	2043	799	293	142	91	58	36	34	21	22	14	6	7	5	2	1	1	1	0	0	0
Wenyingzhuangia fucanilytica_chromosome_1	NZ_CP014224.1	FCB Group	BacteroidetesChlorobi	3427057	1084162	0.0471241	47.1241	0.00665469	0.00098569	0.0002632	161497	22806	3378	902	99770	38921	14383	5045	1800	676	259	157	118	88	74	66	41	45	20	11	7	8	3	5	0	0	0	0	0
Siansivirga zeaxanthinifaciens CC-SAMT-1_chromosome_1	NZ_CP007202.1	FCB Group	BacteroidetesChlorobi	3303986	1107957	0.0463549	46.3549	0.00651123	0.00093977	0.00023426	153156	21513	3105	774	94774	36869	13605	4803	1718	613	256	156	102	77	58	44	33	29	9	5	2	1	0	1	1	0	0	0	0
Cellulophaga lytica DSM 7489_chromosome_1	NC_015167.1	FCB Group	BacteroidetesChlorobi	3765936	1209276	0.0463011	46.3011	0.00652268	0.00096178	0.00022704	174367	24564	3622	855	107675	42128	15544	5398	2051	716	306	162	112	89	61	48	28	15	13	10	1	2	2	4	1	0	0	1	0
Flavobacterium johnsoniae UW101_chromosome_1	NC_009441.1	FCB Group	BacteroidetesChlorobi	6096872	2079817	0.0453934	45.3934	0.00631029	0.0009062	0.00024439	276758	38473	5525	1490	171596	66689	24114	8834	2908	1127	467	263	220	138	143	69	64	46	33	19	13	3	6	2	1	0	2	1	0
Flavobacterium gilvum_chromosome_1	NZ_CP017479.1	FCB Group	BacteroidetesChlorobi	4402594	1548226	0.0437722	43.7722	0.00602372	0.00090265	0.00024304	192711	26520	3974	1070	120376	45815	16630	5916	2032	872	400	199	134	94	74	44	25	31	18	8	4	17	5	1	2	3	1	4	6
Ignavibacterium album JCM 16511_chromosome_1	NC_017464.1	FCB Group	BacteroidetesChlorobi	3658997	1241612	0.0436248	43.6248	0.00580924	0.0007759	0.00013419	159623	21256	2839	491	100562	37805	13655	4762	1706	642	268	126	52	30	9	2	2	1	1	0	0	0	0	0	0	0	0	0	0
Cellulophaga algicola DSM 14237_chromosome_1	NC_014934.1	FCB Group	BacteroidetesChlorobi	4888353	1650610	0.0427843	42.7843	0.00566305	0.00078779	0.00019127	209145	27683	3851	935	131805	49657	17677	6155	2095	821	330	177	120	94	72	48	25	25	14	18	3	2	1	3	1	1	1	0	0
Croceibacter atlanticus HTCC2559_chromosome_1	NC_014230.1	FCB Group	BacteroidetesChlorobi	2952962	1001053	0.0423212	42.3212	0.00550024	0.00074671	0.00017677	124973	16242	2205	522	79053	29678	10353	3684	1229	454	190	110	69	55	37	28	12	9	8	0	1	1	1	0	1	0	0	0	0
Rhodothermus marinus DSM 4252_chromosome_1	NC_013501.1	FCB Group	BacteroidetesChlorobi	3261604	2104945	0.0420839	42.0839	0.00511865	0.00061258	9.811e-05	137261	16695	1998	320	88407	32159	11191	3506	1236	442	143	71	37	34	16	10	5	3	1	0	0	0	0	0	0	0	0	0	0
Psychroflexus torquis ATCC 700755_chromosome_1	NC_018721.1	FCB Group	BacteroidetesChlorobi	4321832	1492125	0.0419422	41.9422	0.00552798	0.00076565	0.00017678	181267	23891	3309	764	114419	42957	15146	5436	1813	732	256	127	110	77	54	28	29	24	10	16	8	5	11	3	1	1	0	2	2
Chryseobacterium indologenes_chromosome_1	NZ_CP018786.1	FCB Group	BacteroidetesChlorobi	5314748	1906953	0.0418517	41.8517	0.00544052	0.00077276	0.00021412	222431	28915	4107	1138	140822	52694	18572	6236	2204	765	369	232	184	140	93	51	28	13	10	8	4	2	0	2	1	1	0	0	0
Flavobacterium crassostreae_chromosome_1	NZ_CP017688.1	FCB Group	BacteroidetesChlorobi	3027315	1089263	0.0418404	41.8404	0.00567698	0.00080203	0.00021768	126664	17186	2428	659	79036	30442	10926	3832	1290	479	224	101	87	61	49	43	28	14	19	8	10	4	6	2	2	1	0	0	0
Myroides profundi_chromosome_1	NZ_CP010817.1	FCB Group	BacteroidetesChlorobi	4064534	1375674	0.0417275	41.7275	0.00568724	0.00091892	0.0003164	169603	23116	3735	1286	106764	39723	14257	5124	1746	703	380	232	200	136	107	62	49	42	22	19	9	11	8	4	1	2	2	0	0
Elizabethkingia anophelis NUHP1_chromosome_1	NZ_CP007547.1	FCB Group	BacteroidetesChlorobi	4369828	1556639	0.0412495	41.2495	0.00547802	0.00082772	0.00023113	180253	23938	3617	1010	113475	42840	15010	5311	1908	699	342	189	123	124	77	57	43	18	12	7	4	4	2	2	1	4	1	0	0
Ornithobacterium rhinotracheale DSM 15997_chromosome_1	NC_018016.1	FCB Group	BacteroidetesChlorobi	2399175	892916	0.041235	41.235	0.00559442	0.00087322	0.00025717	98930	13422	2095	617	61939	23569	8416	2911	1101	377	183	133	99	72	45	38	20	10	5	3	7	1	1	0	0	0	0	0	0
Capnocytophaga canimorsus Cc5_chromosome_1	NC_015846.1	FCB Group	BacteroidetesChlorobi	2571406	928519	0.040985	40.985	0.00535194	0.00074901	0.00020611	105389	13762	1926	530	66620	25007	8890	2946	1037	359	146	97	80	48	35	32	30	22	13	9	7	6	2	0	0	0	1	1	1
Cellulophaga baltica 18_chromosome_1	NZ_CP009976.1	FCB Group	BacteroidetesChlorobi	4635105	1607501	0.0409367	40.9367	0.00533084	0.00073828	0.00018662	189746	24709	3422	865	120601	44436	15830	5457	1851	706	273	161	112	103	74	49	34	22	16	12	6	1	0	1	1	0	0	0	0
Aequorivita sublithincola DSM 14238_chromosome_1	NC_018013.1	FCB Group	BacteroidetesChlorobi	3520671	1274174	0.0406411	40.6411	0.00519532	0.00071038	0.0001673	143084	18291	2501	589	90855	33938	11757	4033	1406	506	213	132	73	48	43	22	19	12	4	6	5	4	2	1	1	1	1	1	1
Riemerella anatipestifer ATCC 11845 = DSM 15868_chromosome_1	NC_017045.1	FCB Group	BacteroidetesChlorobi	2164087	757539	0.0404679	40.4679	0.00515598	0.0007167	0.00019731	87576	11158	1551	427	55772	20646	7247	2360	805	319	145	78	47	58	38	22	14	10	6	5	2	2	0	0	0	0	0	0	0
Nonlabens dokdonensis DSW-6_chromosome_1	NC_020156.1	FCB Group	BacteroidetesChlorobi	3914632	1382464	0.0399716	39.9716	0.0052337	0.00076508	0.00019159	156474	20488	2995	750	100061	35925	13217	4276	1544	701	302	164	73	59	42	33	38	18	9	7	1	1	0	2	0	1	0	0	0
Zunongwangia profunda SM-A87_chromosome_1	NC_014041.1	FCB Group	BacteroidetesChlorobi	5128187	1857348	0.0398572	39.8572	0.00516303	0.00071507	0.00016302	204395	26477	3667	836	129880	48038	17079	5731	2046	785	314	172	102	77	44	35	20	24	10	7	15	3	1	5	4	0	1	0	2
Nonlabens sediminis_chromosome_1	NZ_CP019342.1	FCB Group	BacteroidetesChlorobi	2835711	1005448	0.0398531	39.8531	0.00525688	0.00081602	0.00021652	113012	14907	2314	614	72069	26036	9424	3169	1229	471	221	107	96	76	34	37	23	8	6	1	2	2	0	1	0	0	0	0	0
Marivirga tractuosa DSM 4126_chromosome_1	NC_014759.1	FCB Group	BacteroidetesChlorobi	4511574	1602160	0.0397267	39.7267	0.00507694	0.00066784	0.00014673	179230	22905	3013	662	114625	41700	14768	5124	1730	621	288	127	107	54	33	21	14	9	2	3	1	1	2	0	0	0	0	0	0
Cardinium endosymbiont cEper1 of Encarsia pergandiella_chromosome_1	NC_018605.1	FCB Group	BacteroidetesChlorobi	887130	324891	0.0395962	39.5962	0.00511086	0.00065267	0.00012512	35127	4534	579	111	22320	8273	2958	997	336	132	53	21	24	1	3	4	1	0	2	0	1	0	0	0	0	1	0	0	0
Gramella forsetii KT0803_chromosome_1	NC_008571.1	FCB Group	BacteroidetesChlorobi	3798465	1390646	0.0392151	39.215	0.00490619	0.00065948	0.00014085	148957	18636	2505	535	95210	35111	12004	4127	1469	501	227	113	58	46	36	13	20	9	2	2	3	1	2	1	0	1	1	0	0
Weeksella virosa DSM 16922_chromosome_1	NC_015144.1	FCB Group	BacteroidetesChlorobi	2272954	816483	0.0391033	39.1033	0.00495831	0.00068193	0.0002059	88880	11270	1550	468	56794	20816	7287	2433	810	272	123	99	76	51	30	34	17	12	11	6	2	3	1	0	0	0	2	1	0
Belliella baltica DSM 15883_chromosome_1	NC_018010.1	FCB Group	BacteroidetesChlorobi	4196595	1544897	0.0389366	38.9366	0.00499143	0.00071844	0.00018467	163401	20947	3015	775	103871	38583	13326	4606	1627	613	242	151	93	86	59	43	32	19	15	4	6	6	14	0	5	0	0	0	0
Fluviicola taffensis DSM 16823_chromosome_1	NC_015321.1	FCB Group	BacteroidetesChlorobi	4633577	1691009	0.0389272	38.9272	0.0045617	0.00054256	0.00013661	180372	21137	2514	633	116704	42531	14188	4435	1409	472	239	123	76	61	35	27	24	16	12	7	3	1	4	2	3	0	0	0	0
Cytophaga hutchinsonii ATCC 33406_chromosome_1	NC_008255.1	FCB Group	BacteroidetesChlorobi	4433218	1722146	0.0382729	38.2729	0.00496163	0.00075746	0.00022783	169672	21996	3358	1010	108250	39426	13947	4691	1746	602	271	169	115	81	69	53	32	45	31	35	18	17	13	17	11	6	8	5	14
Hymenobacter sedentarius_chromosome_1	NZ_CP013909.1	FCB Group	BacteroidetesChlorobi	4868852	2968280	0.0380923	38.0923	0.00471405	0.00059316	0.00018279	185466	22952	2888	890	118897	43617	15164	4900	1503	495	204	122	81	103	99	60	53	27	33	24	17	10	10	5	6	6	5	5	20
Pseudopedobacter saltans DSM 12145_chromosome_1	NC_015177.1	FCB Group	BacteroidetesChlorobi	4635236	1695689	0.0379489	37.9489	0.00476998	0.00062931	0.00015274	175902	22110	2917	708	112918	40874	14365	4828	1609	600	236	139	99	68	41	30	26	13	16	15	13	3	3	2	2	1	1	0	0
Solitalea canadensis DSM 3403_chromosome_1	NC_017770.1	FCB Group	BacteroidetesChlorobi	5202069	1940816	0.0376412	37.6412	0.00468141	0.00067166	0.00019319	195812	24353	3494	1005	126000	45459	15588	5271	1770	719	290	198	149	85	86	62	24	25	21	18	12	18	7	2	3	1	1	0	3
Cyclobacterium marinum DSM 745_chromosome_1	NC_015914.1	FCB Group	BacteroidetesChlorobi	6221273	2373171	0.0373597	37.3597	0.00474613	0.00063074	0.00014081	232425	29527	3924	876	148285	54613	19273	6330	2273	775	331	180	111	77	46	47	27	12	11	15	8	5	2	1	0	1	1	1	0
Alistipes finegoldii DSM 17242_chromosome_1	NC_018011.1	FCB Group	BacteroidetesChlorobi	3734239	2115285	0.0368388	36.8388	0.00451096	0.00061887	0.00018022	137565	16845	2311	673	88890	31830	10956	3578	1210	428	211	139	81	81	60	39	23	15	10	7	2	1	1	1	1	0	0	0	1
Dokdonia donghaensis DSW-1_chromosome_1	NZ_CP015125.1	FCB Group	BacteroidetesChlorobi	3293944	1257353	0.0366312	36.6312	0.00480913	0.00079813	0.00021494	120661	15841	2629	708	77104	27716	9861	3351	1346	575	246	145	102	59	47	39	33	15	9	11	1	0	0	0	0	0	0	1	0
Alkalitalea saponilacus_chromosome_1	NZ_CP021904.1	FCB Group	BacteroidetesChlorobi	4775573	1875544	0.0366132	36.6132	0.0049816	0.00096344	0.00030091	174849	23790	4601	1437	111516	39543	14171	5018	2152	1012	577	329	181	118	72	47	24	26	17	18	6	8	10	2	1	0	0	1	0
Pedobacter cryoconitis_chromosome_1	NZ_CP014504.1	FCB Group	BacteroidetesChlorobi	5950539	2307656	0.0360823	36.0823	0.00428701	0.0005818	0.00016872	214709	25510	3462	1004	139660	49539	16621	5427	1821	637	279	161	134	109	81	49	42	22	16	20	7	21	14	5	4	7	4	4	25
Paludibacter propionicigenes WB4_chromosome_1	NC_014734.1	FCB Group	BacteroidetesChlorobi	3685504	1432064	0.035931	35.931	0.00432967	0.00060345	0.00020404	132424	15957	2224	752	85812	30655	10314	3419	1088	384	216	127	100	84	60	52	35	31	15	10	12	3	4	2	0	0	0	1	0
Salinivirga cyanobacteriivorans_chromosome_1	NZ_CP013118.1	FCB Group	BacteroidetesChlorobi	4812386	1878485	0.0355416	35.5416	0.00428498	0.00054547	0.00012717	171040	20621	2625	612	110882	39537	13465	4531	1542	471	270	142	77	56	32	16	8	4	1	4	0	0	2	0	0	0	0	0	0
Arenibacter algicola_chromosome_1	NZ_CP022515.1	FCB Group	BacteroidetesChlorobi	5793053	2303420	0.03542	35.42	0.00430412	0.00054617	0.00011462	205190	24934	3164	664	132863	47393	16395	5375	1832	668	255	148	86	49	40	26	23	13	5	9	5	3	1	0	0	0	0	0	1
Chlorobaculum limnaeum_chromosome_1	NZ_CP017305.1	FCB Group	BacteroidetesChlorobi	2797276	1577329	0.0354019	35.4019	0.00401069	0.00046724	0.00011082	99029	11219	1307	310	64991	22819	7640	2272	714	283	123	59	47	36	18	14	10	2	0	1	0	0	0	0	0	0	0	0	0
Melioribacter roseus P3M-2_chromosome_1	NC_018178.1	FCB Group	BacteroidetesChlorobi	3300414	1363999	0.0353665	35.3665	0.00427007	0.00050418	8.817e-05	116724	14093	1664	291	75434	27197	9340	3089	1032	341	148	57	36	20	20	6	3	1	0	0	0	0	0	0	0	0	0	0	0
Chloroherpeton thalassium ATCC 35110_chromosome_1	NC_011026.1	FCB Group	BacteroidetesChlorobi	3293456	1483336	0.0350449	35.045	0.00427484	0.00054897	0.00013451	115419	14079	1808	443	74485	26855	9323	2948	1015	350	188	98	67	36	32	11	5	1	2	2	0	0	1	0	0	0	0	0	0
Capnocytophaga ochracea DSM 7271_chromosome_1	NC_013162.1	FCB Group	BacteroidetesChlorobi	2612925	1034404	0.0349233	34.9233	0.00438704	0.00065444	0.00021394	91252	11463	1710	559	58668	21121	7258	2495	851	300	157	98	47	71	59	31	23	27	22	7	9	5	1	2	0	0	0	0	0
Saprospira grandis str, Lewin_chromosome_1	NC_016940.1	FCB Group	BacteroidetesChlorobi	4345237	2014450	0.0345238	34.5238	0.00462598	0.00076521	0.00025085	150014	20101	3325	1090	95620	34293	12216	4560	1604	631	361	166	164	138	116	81	37	15	3	5	3	0	0	0	0	1	0	0	0
Hymenobacter swuensis DY53_chromosome_1	NZ_CP007145.1	FCB Group	BacteroidetesChlorobi	4904241	2926512	0.0345197	34.5197	0.00393843	0.00054178	0.00021043	169293	19315	2657	1032	111113	38865	12729	3929	1199	426	190	125	126	123	79	80	52	34	35	33	23	15	17	16	9	8	7	5	55
Gramella flava JLT2011_chromosome_1	NZ_CP016359.1	FCB Group	BacteroidetesChlorobi	4007868	1689099	0.0344957	34.4957	0.00403057	0.00047931	0.00010454	138254	16154	1921	419	90321	31779	10762	3471	1090	412	168	93	58	49	23	11	11	3	3	0	0	0	0	0	0	0	0	0	0
Draconibacterium orientale_chromosome_1	NZ_CP007451.1	FCB Group	BacteroidetesChlorobi	5132075	2120117	0.0343409	34.3409	0.00405586	0.00053818	0.0001325	176240	20815	2762	680	114633	40792	13665	4388	1519	563	211	159	95	65	58	28	22	15	10	7	5	1	0	1	2	0	0	0	1
Muricauda ruestringensis DSM 13258_chromosome_1	NC_015945.1	FCB Group	BacteroidetesChlorobi	3842422	1589148	0.0340301	34.0301	0.00403652	0.00047288	9.031e-05	130758	15510	1817	347	85035	30213	10402	3291	1076	394	128	80	57	32	23	14	4	5	2	0	2	0	0	0	0	0	0	0	0
Niabella ginsenosidivorans_chromosome_1	NZ_CP015772.1	FCB Group	BacteroidetesChlorobi	5627734	2503439	0.034022	34.022	0.00405634	0.00050411	8.813e-05	191467	22828	2837	496	124351	44288	14954	5037	1673	668	235	114	49	33	25	12	13	5	4	1	1	2	1	0	0	0	0	0	1
Robiginitalea biformata HTCC2501_chromosome_1	NC_013222.1	FCB Group	BacteroidetesChlorobi	3530383	1952065	0.033953	33.953	0.00375313	0.00039203	7.053e-05	119867	13250	1384	249	79096	27521	9103	2763	888	247	113	66	33	17	11	4	3	1	0	0	0	1	0	0	0	0	0	0	0
Pedobacter heparinus DSM 2366_chromosome_1	NC_013061.1	FCB Group	BacteroidetesChlorobi	5167383	2172827	0.0339369	33.9369	0.00401654	0.00049038	0.00011611	175365	20755	2534	600	114199	40411	13693	4528	1420	514	203	113	69	54	40	34	25	22	11	10	3	4	1	4	3	0	1	2	1
Pedobacter steynii_chromosome_1	NZ_CP017141.1	FCB Group	BacteroidetesChlorobi	6581659	2719019	0.0337357	33.7357	0.00391284	0.00049182	0.00014313	222037	25753	3237	942	145346	50938	17004	5512	1723	572	277	166	121	80	75	58	45	35	24	24	15	12	4	4	1	0	1	0	0
Leadbetterella byssophila DSM 17132_chromosome_1	NC_014655.1	FCB Group	BacteroidetesChlorobi	4059653	1640653	0.0337041	33.7041	0.00408434	0.00053379	0.00011085	136827	16581	2167	450	88972	31274	10772	3642	1226	491	210	101	74	31	17	15	1	0	0	0	1	0	0	0	0	0	0	0	0
Owenweeksia hongkongensis DSM 17368_chromosome_1	NC_016599.1	FCB Group	BacteroidetesChlorobi	4000057	1609363	0.0334845	33.4845	0.00394244	0.00047474	0.00011525	133940	15770	1899	461	87141	31029	10509	3362	1052	386	186	93	68	41	33	15	9	5	2	5	1	0	2	0	1	0	0	0	0
Chlorobaculum parvum NCIB 8327_chromosome_1	NC_011027.1	FCB Group	BacteroidetesChlorobi	2289249	1277312	0.0331266	33.1266	0.00371694	0.00042765	0.0001127	75835	8509	979	258	50194	17132	5796	1734	520	201	83	53	41	27	23	12	6	5	5	1	1	1	0	0	0	0	0	0	0
Chlorobium chlorochromatii CaD3_chromosome_1	NC_007514.1	FCB Group	BacteroidetesChlorobi	2572079	1138869	0.0329784	32.9784	0.00395244	0.00052059	0.00013841	84823	10166	1339	356	55168	19489	6627	2200	739	244	96	72	84	43	19	16	11	4	5	2	2	1	0	0	0	0	0	1	0
Pelodictyon luteolum DSM 273_chromosome_1	NC_007512.1	FCB Group	BacteroidetesChlorobi	2364842	1355764	0.0329481	32.9481	0.00379264	0.0004347	0.00010276	77917	8969	1028	243	51196	17752	5950	1991	586	199	101	47	31	24	18	8	6	3	3	0	2	0	0	0	0	0	0	0	0
Odoribacter splanchnicus DSM 20712_chromosome_1	NC_015160.1	FCB Group	BacteroidetesChlorobi	4392288	1904431	0.032843	32.843	0.00379916	0.0004731	0.00012317	144256	16687	2078	541	94444	33125	11043	3566	1137	400	227	113	52	41	36	24	13	7	9	3	1	4	3	1	1	1	2	1	2
Bacteroides caccae_chromosome_1	NZ_CP022412.2	FCB Group	BacteroidetesChlorobi	4570803	1915404	0.0327717	32.7717	0.0038199	0.00050079	0.00012864	149793	17460	2289	588	98386	33947	11473	3698	1259	442	179	101	90	59	44	28	24	14	12	4	13	6	2	1	1	4	2	1	3
Prevotella intermedia ATCC 25611 = DSM 20706	NZ_CP019300.1, NZ_CP019301.1	FCB Group	BacteroidetesChlorobi	2674170	1161701	0.0327062	32.7062	0.00783908	0.00124693	0.00046063	87462	10675	1686	609	56862	19925	6758	2231	823	254	115	60	73	92	98	73	22	24	23	8	6	5	1	4	2	1	0	0	2
Bacteroides vulgatus ATCC 8482_chromosome_1	NC_009614.1	FCB Group	BacteroidetesChlorobi	5163189	2178943	0.0327028	32.7028	0.00383503	0.0005301	0.00014623	168851	19801	2737	755	110470	38580	12891	4173	1458	524	242	143	101	79	49	25	31	21	13	13	7	6	4	5	1	6	4	2	3
Proteiniphilum saccharofermentans_chromosome_1	NZ_LT605205.1	FCB Group	BacteroidetesChlorobi	4414963	1926157	0.0327018	32.7018	0.00368973	0.00042084	9.309e-05	144377	16290	1858	411	95249	32838	10881	3551	1076	371	167	89	47	30	30	22	10	6	4	2	3	0	1	0	0	0	0	0	0
Niabella soli DSM 19437_chromosome_1	NZ_CP007035.1	FCB Group	BacteroidetesChlorobi	4697343	2124959	0.0326951	32.6951	0.00374318	0.0004609	0.00010027	153580	17583	2165	471	100861	35136	11698	3720	1261	433	180	103	39	49	42	21	13	10	8	1	2	2	0	0	1	0	0	0	0
Zobellia galactanivorans_chromosome_1	NC_015844.1	FCB Group	BacteroidetesChlorobi	5521712	2362166	0.0325528	32.5528	0.00373326	0.00044877	0.00011283	179747	20614	2478	623	117489	41644	13666	4470	1387	468	200	150	92	59	43	38	20	10	6	1	1	2	0	0	1	0	0	0	0
Bacteroides ovatus_chromosome_1	NZ_CP012938.1	FCB Group	BacteroidetesChlorobi	6472489	2710595	0.0324694	32.4694	0.00375512	0.00048498	0.00013658	210158	24305	3139	884	137703	48150	16005	5161	1680	575	244	204	107	89	76	54	37	24	12	9	7	10	3	3	0	1	1	0	3
Prevotella fusca JCM 17724	NZ_CP012074.1, NZ_CP012075.1	FCB Group	BacteroidetesChlorobi	3261806	1439196	0.0323652	32.3652	0.00795146	0.00121116	0.00037055	105569	12977	1991	618	68607	23985	8131	2855	956	417	186	113	67	82	43	49	18	18	13	12	8	3	0	1	1	0	3	1	0
Muricauda lutaonensis_chromosome_1	NZ_CP011071.1	FCB Group	BacteroidetesChlorobi	3274259	1472391	0.0323148	32.3148	0.00376788	0.00045506	9.62e-05	105807	12337	1490	315	69245	24225	8175	2672	877	298	130	72	51	25	13	10	8	5	1	0	0	0	0	0	0	0	0	0	0
Tannerella forsythia 92A2_chromosome_1	NC_016610.1	FCB Group	BacteroidetesChlorobi	3405521	1599775	0.0323064	32.3064	0.00367022	0.00042226	8.574e-05	110020	12499	1438	292	72373	25148	8375	2686	853	293	111	71	33	31	18	9	7	4	5	0	1	1	0	0	0	0	0	0	1
Bacteroides cellulosilyticus_chromosome_1	NZ_CP012801.1	FCB Group	BacteroidetesChlorobi	7084828	3024907	0.0322291	32.2291	0.00366868	0.00046875	0.00012548	228338	25992	3321	889	150280	52066	17145	5526	1793	639	280	171	128	82	61	57	26	22	15	11	13	4	3	3	1	0	2	1	9
Capnocytophaga haemolytica_chromosome_1	NZ_CP014227.1	FCB Group	BacteroidetesChlorobi	2688484	1189208	0.0322141	32.2141	0.00364146	0.00048392	0.0001644	86607	9790	1301	442	57227	19590	6498	1991	625	234	136	80	52	41	41	29	16	12	8	7	7	5	2	3	0	0	0	0	3
Barnesiella viscericola DSM 18177_chromosome_1	NZ_CP007034.1	FCB Group	BacteroidetesChlorobi	3076856	1589809	0.0321936	32.1936	0.0036144	0.00044981	0.00014138	99055	11121	1384	435	65518	22416	7423	2314	709	240	110	76	67	54	35	25	23	17	9	10	5	1	2	1	0	0	0	0	0
Niastella koreensis GR20-10_chromosome_1	NC_016609.1	FCB Group	BacteroidetesChlorobi	9033684	4053391	0.0321695	32.1695	0.0037803	0.00051175	0.00012885	290609	34150	4623	1164	189943	66516	22151	7376	2527	932	393	243	155	103	81	51	48	32	18	13	10	6	5	2	1	3	0	0	0
Petrimonas mucosa_chromosome_1	NZ_LT608328.1	FCB Group	BacteroidetesChlorobi	3717632	1783489	0.0319098	31.9098	0.00351272	0.0003981	7.397e-05	118629	13059	1480	275	78303	27267	8821	2758	900	305	96	74	39	24	16	8	4	3	5	0	0	1	4	1	0	0	0	0	0
Echinicola vietnamensis DSM 17526_chromosome_1	NC_019904.1	FCB Group	BacteroidetesChlorobi	5608040	2509804	0.0318967	31.8967	0.00373054	0.00048573	0.0001275	178878	20921	2724	715	117249	40708	13686	4511	1445	564	250	175	111	66	39	26	16	14	12	3	2	1	0	0	0	0	0	0	0
Prevotella denticola F0289_chromosome_1	NC_015311.1	FCB Group	BacteroidetesChlorobi	2937589	1479388	0.0318356	31.8356	0.00371665	0.00050211	0.00013753	93520	10918	1475	404	61485	21117	7102	2341	783	288	119	77	38	35	36	20	23	18	13	2	3	7	3	2	3	0	2	2	1
Parabacteroides distasonis ATCC 8503_chromosome_1	NC_009615.1	FCB Group	BacteroidetesChlorobi	4811379	2167986	0.0316512	31.6512	0.00361082	0.0004799	0.00013967	152286	17373	2309	672	100058	34855	11473	3591	1192	445	223	135	94	63	48	36	33	12	11	6	6	1	0	2	1	0	1	0	0
Chlorobium limicola DSM 245_chromosome_1	NC_010803.1	FCB Group	BacteroidetesChlorobi	2763181	1417977	0.0316288	31.6288	0.00361829	0.00044912	0.00010423	87396	9998	1241	288	57269	20129	6586	2171	693	260	100	55	38	26	19	14	10	9	6	3	1	2	1	0	1	0	1	0	2
Haliscomenobacter hydrossis DSM 1100_chromosome_1	NC_015510.1	FCB Group	BacteroidetesChlorobi	8371686	3945836	0.0315584	31.5584	0.00366903	0.00045355	0.00012017	264197	30716	3797	1006	173296	60185	20256	6663	2110	681	290	156	141	73	60	58	39	26	27	18	17	11	14	5	6	7	9	3	46
Prevotella ruminicola 23_chromosome_1	NC_014033.1	FCB Group	BacteroidetesChlorobi	3619559	1726006	0.0315456	31.5456	0.00365293	0.00050945	0.00014505	114181	13222	1844	525	75133	25826	8621	2757	962	357	185	129	68	58	37	20	9	6	5	2	1	0	1	0	3	0	0	0	1
Bacteroides salanitronis DSM 18170_chromosome_1	NC_015164.1	FCB Group	BacteroidetesChlorobi	4242803	1979214	0.0314292	31.4292	0.00371735	0.00053809	0.00017041	133348	15772	2283	723	87140	30436	10221	3268	1130	430	256	109	99	94	45	30	31	12	8	10	3	5	7	4	3	1	0	2	4
Chitinophaga pinensis DSM 2588_chromosome_1	NC_013132.1	FCB Group	BacteroidetesChlorobi	9127347	4128036	0.0313708	31.3708	0.00356796	0.00049171	0.00016073	286332	32566	4488	1467	188395	65371	21217	6861	2195	826	412	272	199	137	97	64	49	38	24	29	27	27	17	17	8	5	5	5	35
Runella slithyformis DSM 19594_chromosome_1	NC_015703.1	FCB Group	BacteroidetesChlorobi	6568739	3060355	0.0313515	31.3515	0.00349336	0.00048411	0.00015863	205940	22947	3180	1042	136559	46434	14946	4821	1607	531	296	173	131	126	80	60	40	25	15	18	8	21	10	12	13	5	4	3	2
Dyadobacter fermentans DSM 18053_chromosome_1	NC_013037.1	FCB Group	BacteroidetesChlorobi	6967790	3591546	0.0309872	30.9872	0.003197	0.00037544	0.00010893	215912	22276	2616	759	145206	48430	15133	4527	1376	481	228	135	140	78	48	34	24	14	21	5	12	6	4	0	1	1	4	0	4
Chlorobium phaeobacteroides DSM 266_chromosome_1	NC_008639.1	FCB Group	BacteroidetesChlorobi	3133902	1515287	0.0308172	30.8172	0.00342225	0.00043205	0.0001037	96578	10725	1354	325	64003	21850	6975	2396	735	294	106	49	35	37	32	19	11	11	10	5	4	0	3	1	1	0	0	1	0
Porphyromonas asaccharolytica DSM 20707_chromosome_1	NC_015501.1	FCB Group	BacteroidetesChlorobi	2186370	1147150	0.0307665	30.7665	0.00367458	0.000601	0.00020079	67267	8034	1314	439	44059	15174	5084	1636	612	263	108	69	50	66	70	25	24	13	7	4	1	0	1	0	0	0	0	0	1
Prevotella enoeca_chromosome_1	NZ_CP013195.1	FCB Group	BacteroidetesChlorobi	2861432	1329732	0.0307025	30.7025	0.00363245	0.00054938	0.00018417	87853	10394	1572	527	58015	19444	6619	2203	807	238	193	88	65	64	40	26	14	11	9	2	3	2	2	2	0	1	2	0	3
Spirosoma rigui_chromosome_1	NZ_CP020105.1	FCB Group	BacteroidetesChlorobi	5828404	3172185	0.0306998	30.6998	0.00322764	0.00040749	0.00014618	178931	18812	2375	852	119910	40209	12672	3765	1125	398	170	122	84	68	58	51	38	25	25	30	23	22	15	12	13	17	12	11	56
Prosthecochloris aestuarii DSM 271_chromosome_1	NC_011059.1	FCB Group	BacteroidetesChlorobi	2512923	1258851	0.0305839	30.5839	0.00349036	0.00045962	0.0001158	76855	8771	1155	291	50921	17163	5715	1901	633	231	90	73	38	26	17	15	9	5	10	3	0	1	1	2	0	1	0	0	0
Pelodictyon phaeoclathratiforme BU-1_chromosome_1	NC_011060.1	FCB Group	BacteroidetesChlorobi	3018238	1451096	0.0303459	30.3459	0.00332512	0.00037108	8.846e-05	91591	10036	1120	267	60800	20755	6673	2243	663	190	85	53	41	28	21	15	9	5	3	6	1	0	0	0	0	0	0	0	0
Rufibacter tibetensis_chromosome_1	NZ_CP012643.1	FCB Group	BacteroidetesChlorobi	5165513	2444259	0.0303356	30.3356	0.0033017	0.00047759	0.00020288	156699	17055	2467	1048	104329	35315	11148	3440	1066	353	166	104	97	90	63	60	47	72	50	52	33	47	27	21	28	19	15	18	39
Porphyromonas gingivalis ATCC 33277_chromosome_1	NC_010729.1	FCB Group	BacteroidetesChlorobi	2354886	1138805	0.0302613	30.2613	0.00346046	0.00049939	0.00016349	71262	8149	1176	385	47424	15689	5288	1685	589	202	68	103	44	41	50	35	22	6	5	4	0	2	1	1	1	1	1	0	0
Chlorobium phaeobacteroides BS1_chromosome_1	NC_010831.1	FCB Group	BacteroidetesChlorobi	2736403	1338841	0.0301052	30.1052	0.00347427	0.00048604	0.00011694	82380	9507	1330	320	54575	18298	6199	1978	707	303	161	69	31	21	16	16	3	3	0	0	0	0	0	0	0	0	0	0	0
Mucinivorans hirudinis_chromosome_1	NZ_HG934468.1	FCB Group	BacteroidetesChlorobi	3149227	1413976	0.0299886	29.9886	0.00348435	0.00047758	0.00013813	94441	10973	1504	435	62566	20902	7107	2362	780	289	131	75	49	39	27	16	12	16	11	9	12	25	1	2	1	1	3	0	5
Chlorobium phaeovibrioides DSM 265_chromosome_1	NC_009337.1	FCB Group	BacteroidetesChlorobi	1966858	1042272	0.0298079	29.8079	0.00323663	0.00037776	0.00010169	58628	6366	743	200	39087	13175	4227	1396	408	135	77	34	21	15	11	4	9	5	4	4	0	0	1	1	0	0	0	1	13
Spirosoma radiotolerans_chromosome_1	NZ_CP010429.1	FCB Group	BacteroidetesChlorobi	7029352	3477575	0.0297606	29.7606	0.00316473	0.00042237	0.00015065	209198	22246	2969	1059	140435	46517	14666	4611	1442	468	222	151	115	94	67	56	46	36	37	27	27	34	20	16	17	21	15	11	47
Pontibacter korlensis_chromosome_1	NZ_CP009621.1	FCB Group	BacteroidetesChlorobi	5462537	2586196	0.0294021	29.4021	0.00308867	0.000441	0.00018984	160610	16872	2409	1037	107726	36012	11134	3329	1021	351	202	155	136	94	70	64	51	60	43	40	30	18	20	5	11	9	7	8	14
Spirosoma montaniterrae_chromosome_1	NZ_CP014263.1	FCB Group	BacteroidetesChlorobi	5797678	3055243	0.0291491	29.1491	0.00291962	0.00037877	0.00010849	168997	16927	2196	629	114743	37327	11347	3384	1180	387	197	114	74	57	36	24	20	18	13	6	16	12	6	3	4	5	3	2	19
Pontibacter akesuensis_chromosome_1	NZ_CP014766.1	FCB Group	BacteroidetesChlorobi	4713421	2403898	0.0289499	28.9499	0.00296961	0.00044151	0.00019073	136453	13997	2081	899	92410	30046	9183	2733	871	311	161	112	95	81	69	54	67	43	46	36	25	25	14	12	12	14	9	8	16
Spirosoma aerolatum_chromosome_1	NZ_CP020104.1	FCB Group	BacteroidetesChlorobi	7959595	3848230	0.0285214	28.5214	0.00285907	0.00035291	0.0001294	227019	22757	2809	1030	154047	50215	15365	4583	1306	473	222	180	119	85	58	48	36	37	32	16	17	20	7	13	19	16	12	8	85
			STATISTICS	Size	GC count	fr. all	fr all/1000 bp	fr. 8+	fr. 10+	fr. 12+	all	8	10	12	6	7	8	9	10	11	12	13	14	15	16	17	18	19	20	21	22	23	24	25	26	27	28	29	30
			SUM	463385310	195946403	4.20158	4201.58	0.543542	0.0761638	0.0197911	16875955	2093553	287480	76478	10862088	3920314	1352669	453404	154387	56615	25119	14415	9903	7402	5505	3872	2690	1914	1363	992	723	607	402	285	237	196	165	130	558
			CNT	112	112	112	112	112	112	112	112	112	112	112	112	112	112	112	112	112	112	112	112	112	112	112	112	112	112	112	112	112	112	112	112	112	112	112	112
			AVG	4.13737e+06	1.74952e+06	0.0375141	37.5141	0.00485305	0.000680034	0.000176706	150678	18692.4	2566.79	682.839	96982.9	35002.8	12077.4	4048.25	1378.46	505.491	224.277	128.705	88.4196	66.0893	49.1518	34.5714	24.0179	17.0893	12.1696	8.85714	6.45536	5.41964	3.58929	2.54464	2.11607	1.75	1.47321	1.16071	4.98214
			MIN	605745	144451	0.0285214	28.5214	0.00285907	0.00035291	7.053e-05	35127	4534	579	111	22320	8273	2958	997	336	132	53	21	21	1	3	2	1	0	0	0	0	0	0	0	0	0	0	0	0
			MAX	9127347	4128036	0.0818331	81.8331	0.0170583	0.00325384	0.00064053	290609	38473	5525	1490	189943	66689	24114	8834	2908	1127	577	329	220	141	143	108	67	72	50	52	33	47	27	21	28	21	15	18	85
			VAR	2.45931e+12	6.06035e+11	6.65048e-05	66.5048	3.69605e-06	1.30863e-07	6.68834e-09	2.78798e+09	4.74887e+07	1.04087e+06	89675.2	1.15529e+09	1.54187e+08	1.91766e+07	2.38956e+06	305602	46221	9050.68	2900.51	1705.4	1003.08	717.164	409.656	223.303	174.153	106.694	90.051	50.5873	62.0114	26.367	16.7837	18.4419	15.2946	9.035	7.15274	179.928
			STDEV	1.57527e+06	781981	0.0081917	8.1917	0.00193115	0.000363376	8.21499e-05	53038.6	6922.18	1024.82	300.804	34142.3	12473	4398.79	1552.77	555.298	215.957	95.5626	54.0984	41.4821	31.8138	26.9003	20.3309	15.0105	13.256	10.3757	9.53217	7.14444	7.91012	5.15796	4.11521	4.3137	3.92841	3.01934	2.68648	13.474
			Q1	3.02505e+06	1.2355e+06	0.0321876	32.1876	0.00368594	0.00047687	0.00012242	108967	13181.2	1783.5	441.25	71363	25112.8	8569.75	2757.75	942	335.5	154.75	88.75	52	41	32	18.25	11.75	6	5	2	1	1	0	0	0	0	0	0	0
			MEDIAN Q2	3954701	1.58324e+06	0.0347235	34.7235	0.00427991	0.00054757	0.00015968	152721	18463.5	2489.5	660.5	95952	35620	11880.5	3880.5	1298	471.5	218.5	126.5	86.5	62	44	31.5	23	14	10	6	4	2	2	1	1	0	0	0	0
			Q3	4908015	2116493	0.0409488	40.9488	0.00537409	0.000773545	0.000213985	180467	22990	3258.75	892.25	117309	42869.2	14968	5103.75	1752	668	279.25	161.25	112.75	85.25	67.5	49	33	24	16	11	9	6	4	3	2	1	1	1	2

## Sheet: Cyanobacteria melainab. 
Title	NCBI	Group	Subgroup	Size	GC count	fr. All	fr all /1000 bp	fr. 8+	fr. 10+	fr. 12+	all Irs	Irs size 8+	Irs size 10+	Irs size 12+	6	7	8	9	10	11	12	13	14	15	16	17	18	19	20	21	22	23	24	25	26	27	28	29	30
Cyanobium gracile PCC 6307_chromosome_1	NC_019675.1	Terrabacteria	CyanobacteriaMelainabacteria	3342364	2296444	0.0534352	53.4352	0.00771191	0.00091253	0.00011339	178600	25776	3050	379	108905	43919	16806	5920	2036	635	214	104	26	16	7	2	2	3	1	0	1	0	1	0	0	1	1	0	0
Prochlorococcus marinus str, MIT 9515_chromosome_1	NC_008817.1	Terrabacteria	CyanobacteriaMelainabacteria	1704176	524787	0.0532527	53.2527	0.0077357	0.00107383	0.00014259	90752	13183	1830	243	55248	22321	8210	3143	1188	399	145	49	26	10	7	2	2	1	1	0	0	0	0	0	0	0	0	0	0
Prochlorococcus marinus subsp, pastoris str, CCMP1986_chromosome_1	NC_005072.1	Terrabacteria	CyanobacteriaMelainabacteria	1657990	510647	0.0532392	53.2392	0.00769365	0.00105188	0.00016586	88270	12756	1744	275	53845	21669	8079	2933	1085	384	157	59	27	19	5	4	2	2	0	0	0	0	0	0	0	0	0	0	0
Prochlorococcus marinus str, MIT 9312_chromosome_1	NC_007577.1	Terrabacteria	CyanobacteriaMelainabacteria	1709204	533451	0.0519522	51.9522	0.00751051	0.00101568	0.00015563	88797	12837	1736	266	54155	21805	8160	2941	1078	392	138	70	20	20	11	3	2	0	2	0	0	0	0	0	0	0	0	0	0
Prochlorococcus marinus str, AS9601_chromosome_1	NC_008816.1	Terrabacteria	CyanobacteriaMelainabacteria	1669886	523034	0.0511628	51.1628	0.00739811	0.00095456	0.00014791	85436	12354	1594	247	52148	20934	7916	2844	991	356	137	58	25	17	4	2	0	1	2	0	0	1	0	0	0	0	0	0	0
cyanobacterium endosymbiont of Epithemia turgida isolate EtSB Lake Yunoko_chromosome_1	NZ_AP012549.1	Terrabacteria	CyanobacteriaMelainabacteria	2794318	933679	0.0498447	49.8447	0.00747803	0.0012529	0.00041871	139282	20896	3501	1170	84446	33940	12761	4634	1668	663	319	161	100	70	83	64	62	61	39	39	30	25	15	26	20	11	12	13	20
Trichodesmium erythraeum IMS101_chromosome_1	NC_008312.1	Terrabacteria	CyanobacteriaMelainabacteria	7750108	2646147	0.0429557	42.9557	0.0056336	0.00070489	0.00010503	332911	43661	5463	814	209769	79481	28444	9754	3436	1213	419	164	90	49	32	15	16	8	12	5	0	3	0	1	0	0	0	0	0
Prochlorococcus marinus str, NATL2A_chromosome_1	NC_007335.2	Terrabacteria	CyanobacteriaMelainabacteria	1842899	647282	0.0423566	42.3566	0.00551739	0.00073525	0.0001579	78059	10168	1355	291	49506	18385	6540	2273	755	309	132	63	25	22	15	11	6	4	2	1	4	1	2	1	0	0	0	1	1
Stanieria cyanosphaera PCC 7437_chromosome_1	NC_019748.1	Terrabacteria	CyanobacteriaMelainabacteria	5041209	1812479	0.0400618	40.0618	0.00492541	0.00056455	9.204e-05	201960	24830	2846	464	129508	47622	16537	5447	1864	518	189	130	81	27	12	12	5	0	2	2	1	0	0	2	0	1	0	0	0
Cyanobacterium aponinum PCC 10605_chromosome_1	NC_019776.1	Terrabacteria	CyanobacteriaMelainabacteria	4114099	1438220	0.0395054	39.5054	0.00454364	0.00043266	6.684e-05	162529	18693	1780	275	105466	38370	12875	4038	1232	273	133	56	83	1	2	0	0	0	0	0	0	0	0	0	0	0	0	0	0
Gloeobacter kilaueensis JS1_chromosome_1	NC_022600.1	Terrabacteria	CyanobacteriaMelainabacteria	4724791	2860237	0.0353918	35.3918	0.00405732	0.00043452	6.625e-05	167219	19170	2053	313	109923	38126	13004	4113	1322	418	143	73	35	21	13	13	3	3	2	3	2	0	1	0	1	0	0	0	0
Anabaena cylindrica PCC 7122_chromosome_1	NC_019771.1	Terrabacteria	CyanobacteriaMelainabacteria	6395836	2481336	0.0350781	35.0781	0.00421634	0.00054192	9.553e-05	224354	26967	3466	611	146372	51015	17704	5797	2012	843	269	135	95	60	24	13	6	5	1	1	2	0	0	0	0	0	0	0	0
Crinalium epipsammum PCC 9333_chromosome_1	NC_019753.1	Terrabacteria	CyanobacteriaMelainabacteria	5315554	2134836	0.0345371	34.5371	0.00429965	0.0006195	0.00014486	183584	22855	3293	770	118542	42187	14590	4972	1769	754	308	182	94	56	49	21	18	13	9	8	1	7	2	0	2	0	0	0	0
Calothrix sp, PCC 6303_chromosome_1	NC_019751.1	Terrabacteria	CyanobacteriaMelainabacteria	6767834	2693312	0.0344865	34.4865	0.00415421	0.00056133	0.00014687	233399	28115	3799	994	151894	53390	18212	6104	2018	787	372	194	163	81	85	36	16	9	10	1	4	11	11	1	0	0	0	0	0
Nostoc azollae' 0708_chromosome_1	NC_014248.1	Terrabacteria	CyanobacteriaMelainabacteria	5354700	2058805	0.034192	34.192	0.00407773	0.00050386	0.00011056	183088	21835	2698	592	119632	41621	14510	4627	1536	570	196	100	56	33	27	28	33	18	21	16	21	13	5	6	4	2	3	4	6
Nostoc punctiforme PCC 73102_chromosome_1	NC_010628.1	Terrabacteria	CyanobacteriaMelainabacteria	8234322	3410240	0.033398	33.398	0.00408157	0.00059288	0.00015873	275010	33609	4882	1307	179140	62261	21471	7256	2578	997	498	261	175	135	80	41	34	23	21	14	10	5	3	3	0	3	1	0	0
Nostocales cyanobacterium HT-58-2_chromosome_1	NZ_CP019636.1	Terrabacteria	CyanobacteriaMelainabacteria	7846907	3340148	0.0327432	32.7432	0.00397507	0.0005499	0.00012591	256933	31192	4315	988	167655	58086	20113	6764	2345	982	400	252	108	78	54	33	18	19	9	5	4	2	2	4	0	0	0	0	0
Microcystis aeruginosa NIES-843_chromosome_1	NC_010296.1	Terrabacteria	CyanobacteriaMelainabacteria	5842795	2473292	0.0321759	32.1759	0.00379767	0.00048299	0.00010971	187997	22189	2822	641	123339	42469	14748	4619	1622	559	229	84	134	57	78	33	13	5	4	0	0	3	1	0	0	0	0	0	0
Synechococcus elongatus PCC 6301_chromosome_1	NC_006576.1	Terrabacteria	CyanobacteriaMelainabacteria	2696255	1495998	0.0321628	32.1628	0.00335428	0.00031822	4.488e-05	86719	9044	858	121	57690	19985	6259	1927	556	181	58	23	17	14	5	1	2	1	0	0	0	0	0	0	0	0	0	0	0
Prochlorococcus marinus str, MIT 9313_chromosome_1	NC_005071.1	Terrabacteria	CyanobacteriaMelainabacteria	2410873	1223271	0.0315019	31.5019	0.00368082	0.00045668	8.918e-05	75947	8874	1101	215	49849	17224	5852	1921	637	249	118	32	24	17	8	5	5	1	1	1	2	1	0	0	0	0	0	0	0
Moorea producens PAL-8-15-08-1_chromosome_1	NZ_CP017599.1	Terrabacteria	CyanobacteriaMelainabacteria	9673108	4209589	0.0314455	31.4455	0.00388479	0.0005781	0.0001498	304176	37578	5592	1449	197669	68929	23700	8286	2941	1202	524	365	161	101	77	54	32	28	28	25	12	10	10	11	3	3	3	1	1
Pleurocapsa sp, PCC 7327_chromosome_1	NC_019689.1	Terrabacteria	CyanobacteriaMelainabacteria	4986817	2253709	0.0314034	31.4034	0.00366286	0.00051215	9.645e-05	156603	18266	2554	481	103060	35277	11787	3925	1508	565	231	106	48	42	27	10	7	0	6	1	1	0	2	0	0	0	0	0	0
Halomicronema hongdechloris C2206_chromosome_1	NZ_CP021983.1	Terrabacteria	CyanobacteriaMelainabacteria	5574084	3044414	0.0313198	31.3198	0.00335391	0.00034894	4.808e-05	174579	18695	1945	268	116269	39615	12749	4001	1224	453	137	64	38	15	7	3	0	2	1	1	0	0	0	0	0	0	0	0	0
Dactylococcopsis salina PCC 8305_chromosome_1	NC_019780.1	Terrabacteria	CyanobacteriaMelainabacteria	3781008	1604598	0.0312483	31.2483	0.00363924	0.00048664	0.00010976	118150	13760	1840	415	77745	26645	8712	3208	1031	394	152	107	90	16	26	7	5	4	3	2	0	2	1	0	0	0	0	0	0
Oscillatoria nigro-viridis PCC 7112_chromosome_1	NC_019729.1	Terrabacteria	CyanobacteriaMelainabacteria	7479014	3430448	0.0307578	30.7578	0.00368966	0.0005224	0.00012221	230038	27595	3907	914	150918	51525	17684	6004	2213	780	322	175	96	85	52	42	29	22	18	10	16	7	10	7	2	6	6	6	3
Oscillatoria acuminata PCC 6304_chromosome_1	NC_019693.1	Terrabacteria	CyanobacteriaMelainabacteria	7689443	3660258	0.0304798	30.4798	0.00369247	0.00063451	0.00019273	234373	28393	4879	1482	153258	52722	17590	5924	2184	1213	368	311	150	142	81	63	42	30	28	45	13	25	34	59	26	32	22	5	6
Chroococcidiopsis thermalis PCC 7203_chromosome_1	NC_019695.1	Terrabacteria	CyanobacteriaMelainabacteria	6315792	2806755	0.0304278	30.4278	0.00355047	0.00055923	0.00019032	192176	22424	3532	1202	127212	42540	14240	4652	1731	599	374	247	181	156	72	57	47	25	14	8	8	3	4	1	2	1	1	0	1
Acaryochloris marina MBIC11017_chromosome_1	NC_009925.1	Terrabacteria	CyanobacteriaMelainabacteria	6503724	3073259	0.0298423	29.8423	0.00324137	0.00037317	8.626e-05	194086	21081	2427	561	129008	43997	14225	4429	1416	450	208	127	79	46	21	17	15	14	9	8	2	4	4	2	1	2	1	0	1
Leptolyngbya boryana dg5_chromosome_1	NZ_AP014642.1	Terrabacteria	CyanobacteriaMelainabacteria	6176365	2902538	0.029282	29.282	0.00313097	0.00039586	0.00010297	180856	19338	2445	636	121266	40252	12917	3976	1316	493	227	119	85	74	37	31	27	19	7	4	2	3	0	0	1	0	0	0	0
			STATISTICS	Size	GC count	fr. all	fr all/1000 bp	fr. 8+	fr. 10+	fr. 12+	all	8	10	12	6	7	8	9	10	11	12	13	14	15	16	17	18	19	20	21	22	23	24	25	26	27	28	29	30
			SUM	145395475	63023213	1.08964	1089.64	0.137688	0.0181715	0.00375696	5105883	626134	83307	18384	3303437	1176312	406395	136432	47292	17631	7117	3871	2332	1480	1001	623	449	321	253	200	136	126	108	124	62	62	50	30	39
			CNT	29	29	29	29	29	29	29	29	29	29	29	29	29	29	29	29	29	29	29	29	29	29	29	29	29	29	29	29	29	29	29	29	29	29	29	29
			AVG	5.01364e+06	2.17321e+06	0.0375738	37.5738	0.00474787	0.000626604	0.00012955	176065	21590.8	2872.66	633.931	113912	40562.5	14013.6	4704.55	1630.76	607.966	245.414	133.483	80.4138	51.0345	34.5172	21.4828	15.4828	11.069	8.72414	6.89655	4.68966	4.34483	3.72414	4.27586	2.13793	2.13793	1.72414	1.03448	1.34483
			MIN	1657990	510647	0.029282	29.282	0.00313097	0.00031822	4.488e-05	75947	8874	858	121	49506	17224	5852	1921	556	181	58	23	17	1	2	0	0	0	0	0	0	0	0	0	0	0	0	0	0
			MAX	9673108	4209589	0.0534352	53.4352	0.0077357	0.0012529	0.00041871	332911	43661	5592	1482	209769	79481	28444	9754	3436	1213	524	365	181	156	85	64	62	61	39	45	30	25	34	59	26	32	22	13	20
			VAR	5.13603e+12	1.09081e+12	6.74111e-05	67.4111	2.42697e-06	5.63221e-08	4.41707e-09	4.64082e+09	6.98262e+07	1.6091e+06	154916	1.99538e+09	2.37492e+08	2.86367e+07	3.30313e+06	435853	82511.8	14366.3	7181.77	2529.97	1690.45	835.353	389.284	258.043	177.857	100.2	124.989	52.0071	44.088	47.786	133.441	33.912	37.1534	20.6825	7.48157	14.9156
			STDEV	2.3064e+06	1.0629e+06	0.00835575	8.35575	0.00158545	0.000241524	6.76374e-05	69329.4	8504.12	1290.96	400.561	45460.3	15683.6	5446.04	1849.62	671.878	292.333	121.981	86.2453	51.1891	41.8428	29.4141	20.0795	16.348	13.5724	10.1872	11.3778	7.33925	6.75741	7.0351	11.7561	5.92648	6.20325	4.6283	2.78366	3.93043
			Q1	2794318	1438220	0.0314034	31.4034	0.00368082	0.00048299	9.553e-05	118150	13760	1830	275	77745	26645	8712	3208	1188	394	143	64	27	17	8	4	2	1	1	0	0	0	0	0	0	0	0	0	0
			MEDIAN Q2	5315554	2296444	0.034192	34.192	0.00407773	0.00055923	0.00011339	180856	21081	2698	561	118542	41621	14225	4619	1536	559	214	107	83	42	26	13	7	5	4	2	2	2	1	0	0	0	0	0	0
			Q3	6503724	2902538	0.0423566	42.3566	0.00551739	0.00070489	0.0001498	224354	26967	3532	914	146372	51015	17590	5920	2018	780	322	175	100	74	54	33	27	19	12	8	4	5	4	2	1	1	1	0	1

## Sheet: Chloroflexi
Title	NCBI	Group	Subgroup	Size	GC count	fr. All	fr all /1000 bp	fr. 8+	fr. 10+	fr. 12+	all Irs	Irs size 8+	Irs size 10+	Irs size 12+	6	7	8	9	10	11	12	13	14	15	16	17	18	19	20	21	22	23	24	25	26	27	28	29	30
Sphaerobacter thermophilus DSM 20745	NC_013523.1, NC_013523.1	Terrabacteria	Chloroflexi	3993764	2720128	0.0481506	48.1506	0.0132676	0.00186307	0.00037413	192302	26436	3668	738	119827	46039	16966	5802	2122	808	334	193	98	50	26	13	12	5	1	0	1	1	1	0	1	0	0	0	0
Thermomicrobium roseum DSM 5159_chromosome_1	NC_011959.1	Terrabacteria	Chloroflexi	2003006	1274852	0.040597	40.597	0.0051213	0.00065252	0.00012631	81316	10258	1307	253	51902	19156	6622	2329	778	276	112	59	26	28	10	10	3	2	1	0	1	1	0	0	0	0	0	0	0
Roseiflexus castenholzii DSM 13941_chromosome_1	NC_009767.1	Terrabacteria	Chloroflexi	5723298	3473474	0.0371178	37.1178	0.0047567	0.00067356	0.00011619	212436	27224	3855	665	135632	49580	17427	5942	2375	815	326	135	83	41	28	13	18	9	3	5	1	1	0	0	1	0	0	0	0
Caldilinea aerophila DSM 14535 = NBRC 104270_chromosome_1	NC_017079.1	Terrabacteria	Chloroflexi	5144873	3023493	0.0348279	34.8279	0.00396706	0.00051974	0.00012789	179185	20410	2674	658	117721	41054	13500	4236	1463	553	187	119	77	126	57	36	22	8	11	3	7	1	2	2	0	0	0	0	2
Dehalogenimonas lykanthroporepellens BL-DC-9_chromosome_1	NC_014314.1	Terrabacteria	Chloroflexi	1686510	928329	0.033953	33.953	0.00401717	0.00048858	0.00012452	57262	6775	824	210	37438	13049	4417	1534	467	147	74	41	22	32	18	10	5	3	3	1	1	0	0	0	0	0	0	0	0
Dehalogenimonas formicexedens_chromosome_1	NZ_CP018258.1	Terrabacteria	Chloroflexi	2092789	1129325	0.0322569	32.2569	0.00369316	0.00046206	0.00011707	67507	7729	967	245	44458	15320	5081	1681	536	186	102	55	29	22	16	11	6	0	4	0	0	0	0	0	0	0	0	1	0
Brevefilum fermentans_chromosome_1	NZ_LT859958.1	Terrabacteria	Chloroflexi	2574431	1264967	0.032002	32.002	0.00351107	0.00042339	9.128e-05	82387	9039	1090	235	54535	18813	6011	1938	629	226	99	49	41	20	15	6	5	0	0	0	0	0	0	0	0	0	0	0	0
Chloroflexus aggregans DSM 9485_chromosome_1	NC_011831.1	Terrabacteria	Chloroflexi	4684931	2643636	0.03184	31.84	0.00369717	0.00056479	0.00014408	149168	17321	2646	675	98322	33525	10984	3691	1393	578	212	183	155	69	17	17	9	2	2	1	4	2	0	1	1	0	0	0	0
Anaerolinea thermophila UNI-1_chromosome_1	NC_014960.1	Terrabacteria	Chloroflexi	3532378	1902173	0.0318363	31.8363	0.00370713	0.00048721	0.00011607	112458	13095	1721	410	73658	25705	8552	2822	954	357	169	101	71	26	18	10	7	4	2	1	0	1	0	0	0	0	0	1	0
Dehalococcoides mccartyi 195_chromosome_1	NC_002936.3	Terrabacteria	Chloroflexi	1469720	717962	0.0313032	31.3032	0.00351291	0.00040416	9.934e-05	46007	5163	594	146	30191	10653	3430	1139	339	109	66	29	25	11	8	1	1	3	1	0	0	0	0	0	1	0	0	0	0
Dehalococcoides mccartyi CG5_chromosome_1	NZ_CP006951.1	Terrabacteria	Chloroflexi	1362151	643154	0.030885	30.885	0.00347539	0.000428	0.00010645	42070	4734	583	145	27732	9604	3157	994	328	110	63	38	22	8	5	3	0	0	3	1	0	1	0	1	0	0	0	0	0
			STATISTICS	Size	GC count	fr. all	fr all/1000 bp	fr. 8+	fr. 10+	fr. 12+	all	8	10	12	6	7	8	9	10	11	12	13	14	15	16	17	18	19	20	21	22	23	24	25	26	27	28	29	30
			SUM	34267851	19721493	0.38477	384.77	0.0527266	0.00696708	0.00154333	1222098	148184	19929	4380	791416	282498	96147	32108	11384	4165	1744	1002	649	433	218	130	88	36	31	12	15	8	3	4	4	0	0	2	2
			CNT	11	11	11	11	11	11	11	11	11	11	11	11	11	11	11	11	11	11	11	11	11	11	11	11	11	11	11	11	11	11	11	11	11	11	11	11
			AVG	3.11526e+06	1792863	0.0349791	34.9791	0.00479333	0.000633371	0.000140303	111100	13471.3	1811.73	398.182	71946.9	25681.6	8740.64	2918.91	1034.91	378.636	158.545	91.0909	59	39.3636	19.8182	11.8182	8	3.27273	2.81818	1.09091	1.36364	0.727273	0.272727	0.363636	0.363636	0	0	0.181818	0.181818
			MIN	1362151	643154	0.030885	30.885	0.00347539	0.00040416	9.128e-05	42070	4734	583	145	27732	9604	3157	994	328	109	63	29	22	8	5	1	0	0	0	0	0	0	0	0	0	0	0	0	0
			MAX	5723298	3473474	0.0481506	48.1506	0.0132676	0.00186307	0.00037413	212436	27224	3855	738	135632	49580	17427	5942	2375	815	334	193	155	126	57	36	22	9	11	5	7	2	2	2	1	0	0	1	2
			VAR	2.24804e+12	9.22404e+11	2.51796e-05	25.1796	7.43812e-06	1.58385e-07	5.65673e-09	3.49654e+09	6.12255e+07	1.32054e+06	51383.8	1.40838e+09	1.93131e+08	2.49305e+07	2.85686e+06	461987	64986.2	8759.34	3174.99	1635.27	1029.69	181.421	77.6033	43.0909	8.56198	7.96694	2.26446	4.41322	0.380165	0.380165	0.413223	0.231405	0	0	0.14876	0.330579
			STDEV	1.57253e+06	1.0073e+06	0.00526285	5.26285	0.00286041	0.000417401	7.88822e-05	62017.7	8206.59	1205.23	237.744	39360	14575.5	5236.75	1772.72	712.871	267.367	98.1594	59.0973	42.4123	33.6549	14.1267	9.23924	6.88477	3.06891	2.96034	1.57826	2.2033	0.64667	0.64667	0.6742	0.504525	0	0	0.40452	0.603023
			Q1	1844758	1028827	0.0318381	31.8381	0.00360304	0.00044503	0.00011126	62384.5	7252	895.5	222.5	40948	14184.5	4749	1607.5	501.5	166.5	86.5	45	25.5	21	12.5	8	4	1	1	0	0	0	0	0	0	0	0	0	0
			MEDIAN Q2	2574431	1274852	0.0322569	32.2569	0.00370713	0.00048858	0.00011707	82387	10258	1307	253	54535	19156	6622	2329	778	276	112	59	41	28	17	10	6	3	2	1	1	1	0	0	0	0	0	0	0
			Q3	4.33935e+06	2681882	0.0359728	35.9728	0.00438693	0.000608655	0.0001271	164176	18865.5	2660	661.5	108022	37289.5	12242	3963.5	1428	565.5	199.5	127	80	45.5	22	13	10.5	4.5	3	1	1	1	0	0.5	1	0	0	0	0

## Sheet: Tenericutes
Title	NCBI	Group	Subgroup	Size	GC count	fr. All	fr all /1000 bp	fr. 8+	fr. 10+	fr. 12+	all Irs	Irs size 8+	Irs size 10+	Irs size 12+	6	7	8	9	10	11	12	13	14	15	16	17	18	19	20	21	22	23	24	25	26	27	28	29	30
Spiroplasma taiwanense CT-1_chromosome_1	NC_021846.1	Terrabacteria	Tenericutes	1075140	256673	0.0782921	78.2921	0.0145376	0.00266849	0.00063248	84175	15630	2869	680	47040	21505	9022	3739	1550	639	251	131	86	58	38	29	23	15	18	9	5	7	5	1	2	0	0	0	0
Mycoplasma canadense_chromosome_1	NZ_AP014631.1	Terrabacteria	Tenericutes	693241	168758	0.0762938	76.2938	0.0138898	0.00248687	0.0005568	52890	9629	1724	386	29808	13453	5577	2328	924	414	194	94	44	32	10	4	3	1	2	0	1	0	0	0	0	0	0	0	0
Mycoplasma capricolum subsp, capricolum ATCC 27343_chromosome_1	NC_007633.1	Terrabacteria	Tenericutes	1010023	240087	0.0741755	74.1755	0.012874	0.00214253	0.00041583	74919	13003	2164	420	42711	19205	7840	2999	1234	510	203	100	57	27	13	10	2	3	4	0	1	0	0	0	0	0	0	0	0
Mycoplasma mobile 163K_chromosome_1	NC_006908.1	Terrabacteria	Tenericutes	777079	193890	0.0741482	74.1482	0.0129884	0.0021169	0.00046456	57619	10093	1645	361	32713	14813	6120	2328	908	376	146	69	37	33	25	13	14	6	2	8	5	3	0	0	0	0	0	0	0
Spiroplasma kunkelii CR2-3x_chromosome_1	NZ_CP010899.1	Terrabacteria	Tenericutes	1463926	365560	0.0735051	73.5051	0.0132828	0.00240449	0.0005335	107606	19445	3520	781	61196	26965	11463	4462	1977	762	363	161	87	44	45	20	15	13	7	4	3	4	7	1	0	2	0	0	0
Spiroplasma turonicum_chromosome_1	NZ_CP012328.1	Terrabacteria	Tenericutes	1261374	305248	0.073412	73.412	0.0124467	0.00200654	0.00042256	92600	15700	2531	533	53575	23325	9419	3750	1437	561	253	113	52	41	17	17	12	6	5	4	5	4	4	0	0	0	0	0	0
Ureaplasma parvum serovar 3 str, ATCC 27815_chromosome_1	NC_010503.1	Terrabacteria	Tenericutes	751679	191652	0.0721957	72.1957	0.0125705	0.00205141	0.0004031	54268	9449	1542	303	31076	13743	5711	2196	885	354	150	63	30	34	4	9	5	1	4	2	0	1	0	0	0	0	0	0	0
Spiroplasma cantharicola_chromosome_1	NZ_CP012622.1	Terrabacteria	Tenericutes	1179577	295004	0.0706762	70.6762	0.0121705	0.00226352	0.00061547	83368	14356	2670	726	48132	20880	8413	3273	1425	519	275	150	83	69	38	33	19	14	13	13	6	5	3	2	1	0	1	0	1
Spiroplasma citri_chromosome_1	NZ_CP013197.1	Terrabacteria	Tenericutes	1599709	408922	0.0703309	70.3309	0.0122829	0.00212101	0.00049446	112509	19649	3393	791	64392	28468	11660	4596	1830	772	391	156	91	43	36	22	14	8	8	2	6	6	0	1	1	3	0	0	0
Spiroplasma litorale_chromosome_1	NZ_CP012357.1	Terrabacteria	Tenericutes	1225519	305349	0.0694196	69.4196	0.0117787	0.00197386	0.00042023	85075	14435	2419	515	49177	21463	8533	3483	1389	515	219	113	61	30	22	15	12	12	8	9	4	4	3	1	1	0	1	0	0
Spiroplasma diminutum CUAS-1_chromosome_1	NC_021833.1	Terrabacteria	Tenericutes	945296	240664	0.0679523	67.9523	0.0116725	0.00217392	0.00056067	64235	11034	2055	530	37055	16146	6473	2506	1019	506	206	105	73	48	30	17	15	12	10	5	4	1	3	0	1	0	0	0	0
Mycoplasma pulmonis UAB CTIP_chromosome_1	NC_002771.1	Terrabacteria	Tenericutes	963879	256744	0.0677751	67.7751	0.0121748	0.00219737	0.00055712	65327	11735	2118	537	37169	16423	6849	2768	1126	455	260	132	70	37	18	10	5	2	0	2	0	0	1	0	0	0	0	0	0
Mycoplasma penetrans HF-2_chromosome_1	NC_004432.1	Terrabacteria	Tenericutes	1358633	349407	0.0676474	67.6474	0.0116345	0.00213818	0.00054687	91908	15807	2905	743	53354	22747	9162	3740	1516	646	258	165	102	65	45	45	27	15	12	4	1	1	3	0	0	0	0	0	0
Mycoplasma arginini_chromosome_1	NZ_AP014657.1	Terrabacteria	Tenericutes	678592	178992	0.067643	67.643	0.0114148	0.00194226	0.00036399	45902	7746	1318	247	26653	11503	4689	1739	784	287	116	63	26	16	7	8	4	3	1	0	1	0	1	0	1	0	0	0	0
Mycoplasma hyorhinis SK76_chromosome_1	NC_019552.1	Terrabacteria	Tenericutes	836897	216689	0.0674265	67.4265	0.011177	0.00174334	0.00040746	56429	9354	1459	341	32669	14406	5758	2137	785	333	126	58	45	47	19	13	9	7	9	1	2	3	1	0	0	0	0	0	0
Spiroplasma culicicola AES-1_chromosome_1	NZ_CP006681.1	Terrabacteria	Tenericutes	1175131	309783	0.0670096	67.0096	0.0113026	0.00208828	0.00057355	78745	13282	2454	674	45864	19599	7794	3034	1221	559	243	133	100	58	32	24	32	22	8	6	6	6	1	2	0	0	1	0	0
Mycoplasma parvum str, Indiana_chromosome_1	NC_022575.1	Terrabacteria	Tenericutes	564395	152245	0.0669159	66.9159	0.0126879	0.00268783	0.0006662	37767	7161	1517	376	21325	9281	3972	1672	771	370	205	80	47	20	12	6	2	2	1	0	1	0	0	0	0	0	0	0	0
Mycoplasma cynos C142_chromosome_1	NC_019949.1	Terrabacteria	Tenericutes	998123	256522	0.0664978	66.4978	0.011167	0.00191359	0.0004819	66373	11146	1910	481	38881	16346	6661	2575	1015	414	172	94	74	32	21	13	13	13	6	10	6	2	2	1	6	15	0	0	0
Mycoplasma hominis ATCC 23114_chromosome_1	NC_013511.1	Terrabacteria	Tenericutes	665445	180457	0.0653142	65.3142	0.0108754	0.00177175	0.0004388	43463	7237	1179	292	25368	10858	4340	1718	639	248	137	51	34	20	19	8	4	9	6	2	0	1	0	0	1	0	0	0	0
Mycoplasma hyopneumoniae J_chromosome_1	NC_007295.1	Terrabacteria	Tenericutes	897405	255960	0.0650542	65.0542	0.0117472	0.00232225	0.00062514	58380	10542	2084	561	33143	14695	6036	2422	1058	465	172	125	71	63	44	24	25	14	6	7	5	2	0	3	0	0	0	0	0
Mycoplasma yeatsii GM274B_chromosome_1	NZ_CP007520.1	Terrabacteria	Tenericutes	895051	230347	0.06486	64.86	0.00992011	0.00143679	0.00026479	58053	8879	1286	237	34558	14616	5584	2009	741	308	116	52	32	19	7	6	2	0	0	0	0	2	0	1	0	0	0	0	0
Mycoplasma synoviae ATCC 25204_chromosome_1	NZ_CP011096.1	Terrabacteria	Tenericutes	846495	239938	0.0646678	64.6678	0.0120391	0.0023107	0.0005446	54741	10191	1956	461	31046	13504	5720	2515	1009	486	233	121	50	18	9	21	6	0	2	1	0	0	0	0	0	0	0	1	0
Mycoplasma bovoculi M165/69_chromosome_1	NZ_CP007154.1	Terrabacteria	Tenericutes	760240	214514	0.0646256	64.6256	0.0115358	0.00230059	0.0005472	49131	8770	1749	416	28050	12311	4952	2069	934	399	170	101	54	26	27	16	8	5	2	1	1	2	3	0	0	0	0	0	0
Mycoplasma fermentans M64_chromosome_1	NC_014921.1	Terrabacteria	Tenericutes	1118751	300490	0.0642842	64.2842	0.0109023	0.00176983	0.00028335	71918	12197	1980	317	41826	17895	7313	2904	1226	437	182	70	38	8	9	5	2	1	0	1	0	0	0	1	0	0	0	0	0
Aster yellows witches'-broom phytoplasma AYWB_chromosome_1	NC_007716.1	Terrabacteria	Tenericutes	706569	189970	0.0642032	64.2032	0.0106883	0.00177053	0.00034958	45364	7552	1251	247	26161	11651	4603	1698	733	271	107	53	29	18	11	5	7	6	3	1	0	0	1	2	1	0	0	0	0
Mycoplasma flocculare ATCC 27399_chromosome_1	NZ_CP007585.1	Terrabacteria	Tenericutes	778866	225544	0.0632561	63.2561	0.0109801	0.00184114	0.00040957	49268	8552	1434	319	28450	12266	5072	2046	796	319	138	55	36	29	18	13	7	8	4	5	2	1	1	0	1	1	0	0	1
Mycoplasma dispar_chromosome_1	NZ_CP007229.1	Terrabacteria	Tenericutes	1084449	314926	0.06308	63.08	0.0108802	0.00199364	0.00057633	68407	11799	2162	625	39443	17165	6892	2745	1099	438	221	117	80	55	43	28	26	21	10	5	6	5	3	2	1	0	1	1	4
Mycoplasma putrefaciens KS1_chromosome_1	NC_015946.1	Terrabacteria	Tenericutes	832603	224297	0.0626037	62.6037	0.00966727	0.00146408	0.00025222	52124	8049	1219	210	31080	12995	4954	1876	744	265	107	49	23	17	3	8	2	0	0	0	1	0	0	0	0	0	0	0	3
Spiroplasma helicoides_chromosome_1	NZ_CP017015.1	Terrabacteria	Tenericutes	1326546	354869	0.0621969	62.1969	0.0101715	0.00168558	0.00042743	82507	13493	2236	567	48336	20678	8160	3097	1203	466	204	131	66	42	33	32	17	12	9	6	4	8	2	0	0	1	0	1	0
Mycoplasma crocodyli MP145_chromosome_1	NC_014014.1	Terrabacteria	Tenericutes	934379	251850	0.0621868	62.1868	0.0101972	0.00170595	0.00038742	58106	9528	1594	362	34155	14423	5712	2222	875	357	165	90	39	28	11	9	9	5	3	1	1	1	0	0	0	0	0	0	0
Mycoplasma canis PG 14_chromosome_1	NZ_CP014281.1	Terrabacteria	Tenericutes	897443	244253	0.061693	61.693	0.0101344	0.0017717	0.00041117	55366	9095	1590	369	32444	13827	5428	2077	857	364	151	69	29	31	38	24	5	6	4	5	0	3	2	0	2	0	0	0	1
Spiroplasma chrysopicola DF-1_chromosome_1	NC_021280.1	Terrabacteria	Tenericutes	1123322	323505	0.0608178	60.8178	0.00976034	0.00160684	0.00040594	68318	10964	1805	456	40553	16801	6615	2544	952	397	188	62	54	50	20	25	13	16	9	9	7	1	0	0	0	0	0	0	0
Spiroplasma mirum ATCC 29335_chromosome_1	NZ_CP006720.1	Terrabacteria	Tenericutes	1132608	333124	0.0604861	60.4861	0.00986308	0.00162104	0.00040791	68507	11171	1836	462	40456	16880	6820	2515	990	384	177	94	62	38	29	18	17	11	4	4	4	3	1	0	0	0	0	0	0
Onion yellows phytoplasma OY-M_chromosome_1	NC_005303.2	Terrabacteria	Tenericutes	853092	236817	0.059915	59.915	0.00951246	0.00149574	0.00026961	51113	8115	1276	230	29980	13018	4967	1872	759	287	101	62	23	14	11	9	3	2	2	0	1	1	1	0	0	0	0	0	0
Spiroplasma syrphidicola EA-1_chromosome_1	NC_021284.1	Terrabacteria	Tenericutes	1107344	323356	0.059612	59.612	0.00953001	0.00153701	0.00037838	66011	10553	1702	419	39056	16402	6416	2435	901	382	151	72	38	35	39	23	25	8	11	7	4	4	1	0	1	0	0	1	1
Spiroplasma eriocheiris_chromosome_1	NZ_CP011856.1	Terrabacteria	Tenericutes	1365714	406904	0.0594729	59.4729	0.00957521	0.00160429	0.00042176	81223	13077	2191	576	48170	19976	7930	2956	1126	489	210	117	85	49	38	25	24	8	7	4	4	1	2	0	1	1	0	0	1
Mycoplasma pullorum_chromosome_1	NZ_CP017813.1	Terrabacteria	Tenericutes	1007172	292786	0.0572216	57.2216	0.00898853	0.00144464	0.00030382	57632	9053	1455	306	34543	14036	5548	2050	796	353	133	71	39	18	18	10	9	1	1	1	2	0	1	0	1	0	0	0	0
Spiroplasma sabaudiense Ar-1343_chromosome_1	NZ_CP006934.1	Terrabacteria	Tenericutes	1075953	324553	0.0571902	57.1902	0.00892418	0.00146289	0.00035782	61534	9602	1574	385	36683	15249	5840	2188	849	340	128	74	47	38	30	23	14	7	6	6	8	0	3	0	1	0	0	2	0
Spiroplasma apis B31_chromosome_1	NC_022998.1	Terrabacteria	Tenericutes	1160554	328483	0.0559586	55.9586	0.00845631	0.00136745	0.00033432	64943	9814	1587	388	39256	15873	6031	2196	839	360	141	88	52	29	27	22	9	8	7	4	0	0	1	0	0	0	0	0	1
Mycoplasma suis str, Illinois_chromosome_1	NC_015155.1	Terrabacteria	Tenericutes	742431	230719	0.0552307	55.2307	0.0121304	0.00397478	0.00137521	41005	9006	2951	1021	22500	9499	4054	2001	1213	717	473	278	137	61	42	21	5	0	2	0	0	1	1	0	0	0	0	0	0
Mycoplasma bovis PG45_chromosome_1	NC_014760.1	Terrabacteria	Tenericutes	1003404	294145	0.0546011	54.6011	0.00854192	0.0013793	0.00029599	54787	8571	1384	297	32848	13368	5184	2003	736	351	154	72	47	15	3	2	0	2	1	0	0	1	0	0	0	0	0	0	0
Mycoplasma agalactiae PG2_chromosome_1	NC_009497.1	Terrabacteria	Tenericutes	877438	260661	0.0538443	53.8443	0.00837324	0.0014417	0.0002986	47245	7347	1265	262	28627	11271	4412	1670	728	275	136	51	37	24	10	2	1	0	0	0	1	0	0	0	0	0	0	0	0
Mycoplasma gallisepticum str, R(low)_chromosome_1	NC_004829.2	Terrabacteria	Tenericutes	1012800	318727	0.0526629	52.6629	0.00901264	0.00173282	0.00045024	53337	9128	1755	456	31447	12762	5161	2212	883	416	222	100	55	34	9	12	14	3	4	1	0	1	1	0	0	0	0	0	0
Acholeplasma palmae J233_chromosome_1	NC_022538.1	Terrabacteria	Tenericutes	1554229	450455	0.0518463	51.8463	0.00751498	0.00109829	0.00019817	80581	11680	1707	308	49348	19553	7273	2700	995	404	169	69	40	12	9	6	2	0	0	1	0	0	0	0	0	0	0	0	0
Mycoplasma californicum_chromosome_1	NZ_CP007521.1	Terrabacteria	Tenericutes	793841	244731	0.0514184	51.4184	0.0077673	0.00125466	0.00030107	40818	6166	996	239	24680	9972	3754	1416	556	201	107	52	34	21	8	7	5	2	1	1	1	0	0	0	0	0	0	0	0
Mycoplasma genitalium G37_chromosome_1	NC_000908.2	Terrabacteria	Tenericutes	580076	183820	0.0514019	51.4019	0.0079593	0.00108262	0.00014481	29817	4617	628	84	17815	7385	2912	1077	397	147	55	18	5	4	1	1	0	0	0	0	0	0	0	0	0	0	0	0	0
Mycoplasma arthritidis 158L3-1_chromosome_1	NC_011025.1	Terrabacteria	Tenericutes	820453	251957	0.0504063	50.4063	0.00710096	0.0009836	0.00014992	41356	5826	807	123	25360	10170	3711	1308	499	185	69	29	9	8	3	2	3	0	0	0	0	0	0	0	0	0	0	0	0
Mycoplasma ovis str, Michigan_chromosome_1	NC_023062.1	Terrabacteria	Tenericutes	702511	222642	0.0498526	49.8526	0.0081892	0.0016925	0.00036298	35022	5753	1189	255	21007	8262	3266	1298	625	309	146	65	28	10	3	3	0	0	0	0	0	0	0	0	0	0	0	0	0
Acholeplasma oculi_chromosome_1	NZ_LK028559.1	Terrabacteria	Tenericutes	1587120	496612	0.047762	47.762	0.00684321	0.00111271	0.00027093	75804	10861	1766	430	46991	17952	6617	2478	989	347	189	107	65	36	14	9	4	3	2	0	0	1	0	0	0	0	0	0	3
Acholeplasma laidlawii PG-8A_chromosome_1	NC_010163.1	Terrabacteria	Tenericutes	1496992	477956	0.0466075	46.6075	0.00669743	0.00112893	0.00032198	69771	10026	1690	482	43250	16495	6049	2287	852	356	209	103	68	50	21	13	10	7	0	1	0	0	0	0	0	0	0	0	0
Mycoplasma wenyonii str, Massachusetts_chromosome_1	NC_018149.1	Terrabacteria	Tenericutes	650228	220572	0.0428757	42.8757	0.00663613	0.00110884	0.00018763	27879	4315	721	122	16949	6615	2644	950	435	164	88	21	6	6	0	1	0	0	0	0	0	0	0	0	0	0	0	0	0
Acholeplasma brassicae_chromosome_1	NC_022549.1	Terrabacteria	Tenericutes	1877792	671683	0.0398234	39.8234	0.00532168	0.00076792	0.00017254	74780	9993	1442	324	47198	17589	6286	2265	768	350	162	63	40	24	11	10	7	3	1	0	2	0	0	1	0	0	0	0	0
			STATISTICS	Size	GC count	fr. all	fr all/1000 bp	fr. 8+	fr. 10+	fr. 12+	all	8	10	12	6	7	8	9	10	11	12	13	14	15	16	17	18	19	20	21	22	23	24	25	26	27	28	29	30
			SUM	52827529	14813812	3.21835	3218.35	0.53849	0.0941635	0.022044	3250026	540176	93660	22033	1903567	806283	321372	125144	50598	21029	9542	4732	2717	1684	1050	751	511	323	225	153	111	86	58	19	23	23	4	6	16
			CNT	52	52	52	52	52	52	52	52	52	52	52	52	52	52	52	52	52	52	52	52	52	52	52	52	52	52	52	52	52	52	52	52	52	52	52	52
			AVG	1.01591e+06	284881	0.0618913	61.8913	0.0103556	0.00181084	0.000423923	62500.5	10388	1801.15	423.712	36607.1	15505.4	6180.23	2406.62	973.038	404.404	183.5	91	52.25	32.3846	20.1923	14.4423	9.82692	6.21154	4.32692	2.94231	2.13462	1.65385	1.11538	0.365385	0.442308	0.442308	0.0769231	0.115385	0.307692
			MIN	564395	152245	0.0398234	39.8234	0.00532168	0.00076792	0.00014481	27879	4315	628	84	16949	6615	2644	950	397	147	55	18	5	4	0	1	0	0	0	0	0	0	0	0	0	0	0	0	0
			MAX	1877792	671683	0.0782921	78.2921	0.0145376	0.00397478	0.00137521	112509	19649	3520	1021	64392	28468	11660	4596	1977	772	473	278	137	69	45	45	32	22	18	13	8	8	7	3	6	15	1	2	4
			VAR	8.40752e+10	8.75762e+09	7.4653e-05	74.653	4.17061e-06	2.85661e-07	3.45952e-08	3.29996e+08	1.03217e+07	382726	34574.7	1.10949e+08	2.11698e+07	3.60728e+06	579716	100743	18763.7	5760.44	1904.04	669.803	271.391	179.001	91.0928	66.4893	33.0514	16.9893	10.6697	5.53957	4.26479	2.25592	0.501109	0.900518	4.43898	0.0710059	0.140533	0.674556
			STDEV	292786	94495.2	0.00872449	8.72449	0.00206213	0.000539687	0.000187812	18343	3244.08	624.685	187.757	10636	4645.96	1917.82	768.819	320.498	138.317	76.6381	44.061	26.133	16.6347	13.5097	9.63737	8.23365	5.80512	4.16202	3.29833	2.37659	2.08529	1.51662	0.714797	0.958214	2.12744	0.269069	0.378534	0.829327
			Q1	790097	225232	0.0557766	55.7766	0.00897244	0.00145833	0.000303133	50651.8	8566.25	1421.5	301.5	29512.8	12649.2	4963.75	2002.5	770.25	329.5	136.75	62.75	35.5	18.75	9	7.75	3	1	1	0	0	0	0	0	0	0	0	0	0
			MEDIAN Q2	981001	256598	0.063168	63.168	0.0107818	0.00177018	0.00040874	58243	9903.5	1704.5	387	34550.5	14754	5935.5	2276	904.5	379	171	84	47	31.5	18	13	7.5	5.5	3.5	1	1	1	1	0	0	0	0	0	0
			Q3	1.1642e+06	323393	0.0676441	67.6441	0.0118438	0.0021253	0.000536275	74814.8	11751	2129	530.75	43903.5	17909.2	6987.25	2750.75	1126	471	212.25	114	68.5	43.25	30.5	22	14	9.5	7	5	4	3	2	0.25	1	0	0	0	0

## Sheet: Actinobacteria
Title	NCBI	Group	Subgroup	Size	GC count	fr. All	fr all /1000 bp	fr. 8+	fr. 10+	fr. 12+	all Irs	Irs size 8+	Irs size 10+	Irs size 12+	6	7	8	9	10	11	12	13	14	15	16	17	18	19	20	21	22	23	24	25	26	27	28	29	30
Corynebacterium sphenisci DSM 44792_chromosome_1	NZ_CP009248.1	Terrabacteria	Actinobacteria	2594799	1939083	0.0805168	80.5168	0.0153696	0.00272121	0.000538	208925	39881	7061	1396	115784	53260	23657	9163	3975	1690	665	286	151	73	53	44	38	28	16	13	7	9	6	7	0	0	0	1	0
Isoptericola variabilis 225_chromosome_1	NC_015588.1	Terrabacteria	Actinobacteria	3307740	2444014	0.0739659	73.9659	0.0133375	0.0020972	0.00036974	244660	44117	6937	1223	137158	63385	27262	9918	4089	1625	567	220	115	51	63	48	44	32	27	13	11	13	3	3	1	1	1	0	1
Cellulomonas fimi ATCC 484_chromosome_1	NC_015514.1	Terrabacteria	Actinobacteria	4266344	3187997	0.0735285	73.5285	0.0122702	0.0017842	0.00031831	313698	52349	7612	1358	180290	81059	33263	11474	4563	1691	592	260	124	96	94	67	59	33	17	6	6	3	0	0	1	0	0	3	0
Cellulosimicrobium cellulans_chromosome_1	NZ_CP021383.1	Terrabacteria	Actinobacteria	4799856	3558828	0.073088	73.088	0.0129975	0.00206173	0.00038689	350812	62386	9896	1857	197934	90492	38660	13830	5759	2280	779	350	167	122	85	90	69	58	28	24	17	14	8	4	10	13	4	0	0
Conexibacter woesei DSM 14684_chromosome_1	NC_013739.1	Terrabacteria	Actinobacteria	6359369	4625387	0.0720752	72.0752	0.0134138	0.00216389	0.00035554	458353	85303	13761	2261	256277	116773	52083	19459	8135	3365	1195	547	261	114	64	29	16	9	7	5	7	1	4	2	0	0	0	0	0
Cellulomonas flavigena DSM 20109_chromosome_1	NC_014151.1	Terrabacteria	Actinobacteria	4123179	3063259	0.0718991	71.8991	0.0122636	0.00190217	0.0003701	296453	50565	7843	1526	169607	76281	31658	11064	4491	1826	626	338	150	108	95	65	62	26	20	13	11	5	2	0	3	0	1	0	0
Kocuria flava_chromosome_1	NZ_CP013254.1	Terrabacteria	Actinobacteria	3504335	2599576	0.0710928	71.0928	0.0121484	0.00202692	0.00046114	249133	42572	7103	1616	143186	63375	26105	9364	3881	1606	584	328	166	122	90	75	64	47	40	23	20	13	6	5	8	5	5	1	1
Modestobacter marinus_chromosome_1	NC_017955.1	Terrabacteria	Actinobacteria	5575517	4133193	0.0704006	70.4006	0.0114206	0.00167877	0.00030383	392520	63676	9360	1694	229628	99216	40183	14133	5561	2105	744	333	168	91	101	70	57	33	36	22	21	6	3	3	1	2	0	1	14
Kineococcus radiotolerans SRS30216 = ATCC BAA-149_chromosome_1	NC_009664.2	Terrabacteria	Actinobacteria	4761183	3543987	0.0699083	69.9083	0.0117826	0.00183568	0.00032849	332846	56099	8740	1564	192221	84526	34828	12531	5089	2087	717	322	164	100	74	51	44	36	26	11	5	3	5	2	3	0	1	0	0
Isoptericola dokdonensis DS-3_chromosome_1	NZ_CP014209.1	Terrabacteria	Actinobacteria	3826972	2824739	0.0699049	69.9049	0.01164	0.00175413	0.0003457	267524	44546	6713	1323	154550	68428	27945	9888	3862	1528	525	245	138	81	69	76	51	39	18	15	19	9	7	2	1	5	4	0	0
Geodermatophilus obscurus DSM 43160_chromosome_1	NC_013757.1	Terrabacteria	Actinobacteria	5322497	3937801	0.0689922	68.9922	0.0109327	0.00153142	0.0002775	367211	58189	8151	1477	216410	92612	37079	12959	4859	1815	619	299	144	99	87	73	48	35	23	14	6	7	6	8	2	4	1	0	1
Cellulomonas gilvus ATCC 13127_chromosome_1	NC_015671.1	Terrabacteria	Actinobacteria	3526441	2602968	0.0689599	68.9599	0.0114455	0.00166116	0.00030654	243183	40362	5858	1081	141011	61810	25318	9186	3454	1323	500	195	97	66	71	48	37	24	21	7	6	3	2	1	1	1	0	0	0
Pseudonocardia dioxanivorans CB1190_chromosome_1	NC_015312.1	Terrabacteria	Actinobacteria	7096571	5202463	0.0685687	68.5687	0.0111619	0.00163121	0.0002931	486603	79211	11576	2080	284525	122867	50040	17595	6804	2692	971	400	222	121	94	60	50	37	40	26	10	19	10	12	5	1	1	0	0
Beutenbergia cavernae DSM 12333_chromosome_1	NC_012669.1	Terrabacteria	Actinobacteria	4669183	3413947	0.0680881	68.0881	0.0111731	0.00164054	0.00028206	317916	52169	7660	1317	184742	81005	33125	11384	4612	1731	626	261	152	56	43	48	30	30	12	14	9	4	5	1	3	0	3	0	0
Kitasatospora setae KM-6054_chromosome_1	NC_016109.1	Terrabacteria	Actinobacteria	8783278	6516971	0.0670713	67.0713	0.0108696	0.00167887	0.00037492	589106	95471	14746	3293	346415	147220	59726	20999	8092	3361	1300	638	363	221	186	141	129	89	70	44	36	28	16	12	6	4	4	0	4
Pimelobacter simplex_chromosome_1	NZ_CP009896.1	Terrabacteria	Actinobacteria	5637360	4106826	0.0667256	66.7256	0.011096	0.00161139	0.00026395	376156	62552	9084	1488	218009	95595	39379	14089	5540	2056	670	295	139	101	90	59	56	25	14	16	10	3	2	1	0	1	0	1	6
Frankia alni ACN14a_chromosome_1	NC_008278.1	Terrabacteria	Actinobacteria	7497934	5460601	0.0666212	66.6212	0.0107808	0.00161524	0.00029101	499521	80834	12111	2182	294223	124464	50286	18437	7171	2758	1101	481	239	113	92	55	34	25	14	12	7	3	2	3	0	1	0	0	0
Thermobispora bispora DSM 43833_chromosome_1	NC_014165.1	Terrabacteria	Actinobacteria	4189976	3034764	0.0664288	66.4288	0.0109141	0.00163915	0.00027804	278335	45730	6868	1165	162822	69783	28556	10306	4100	1603	552	258	144	65	65	36	15	15	8	4	1	2	0	0	0	0	0	3	0
Frankia inefficax_chromosome_1	NC_014666.1	Terrabacteria	Actinobacteria	8815781	6375044	0.065521	65.521	0.010331	0.00150911	0.0002829	577619	91076	13304	2494	342352	144191	57245	20527	7774	3036	1140	503	287	179	114	99	52	37	29	17	18	6	6	2	3	1	1	0	0
Blastococcus saxobsidens DD2_chromosome_1	NC_016943.1	Terrabacteria	Actinobacteria	4875340	3556462	0.0651805	65.1805	0.0101691	0.00143969	0.00026316	317777	49578	7019	1283	188459	79740	31382	11177	4163	1573	546	256	120	78	87	60	45	30	19	13	9	6	2	3	3	3	0	0	3
Micromonospora aurantiaca ATCC 27029_chromosome_1	NC_014391.1	Terrabacteria	Actinobacteria	7025559	5116162	0.0647119	64.7119	0.0101071	0.00139946	0.00027998	454637	71008	9832	1967	270451	113178	45642	15534	5650	2215	755	389	211	168	147	110	68	40	22	13	16	10	8	4	1	1	1	0	0
Xylanimonas cellulosilytica DSM 15894_chromosome_1	NC_013530.1	Terrabacteria	Actinobacteria	3742776	2713048	0.0642061	64.2061	0.010345	0.00148339	0.00027814	240309	38719	5552	1041	141031	60559	24672	8495	3307	1204	423	184	97	72	54	40	36	28	20	14	10	12	5	3	7	4	4	0	0
Micrococcus luteus NCTC 2665_chromosome_1	NC_012803.1	Terrabacteria	Actinobacteria	2501097	1825681	0.0640855	64.0855	0.00987167	0.0013778	0.00026828	160284	24690	3446	671	95170	40424	15762	5482	2067	708	243	114	57	52	36	42	28	20	17	7	13	12	5	5	2	5	6	2	1
Actinomyces radicidentis_chromosome_1	NZ_CP014228.1	Terrabacteria	Actinobacteria	3051613	2214900	0.0640481	64.0481	0.0104715	0.00159883	0.0003277	195450	31955	4879	1000	113679	49816	20019	7057	2858	1021	362	161	71	71	53	73	57	44	34	20	11	13	3	6	2	2	2	1	3
Streptomyces glaucescens_chromosome_1	NZ_CP009438.1	Terrabacteria	Actinobacteria	7453200	5441051	0.0637662	63.7662	0.00994177	0.00145038	0.00030269	475262	74098	10810	2256	282728	118436	46787	16501	6206	2348	925	426	280	190	121	106	61	57	24	25	11	13	6	6	1	1	0	0	0
Corynebacterium frankenforstense DSM 45800_chromosome_1	NZ_CP009247.1	Terrabacteria	Actinobacteria	2604152	1862138	0.0635858	63.5858	0.0105535	0.00160244	0.00026765	165587	27483	4173	697	96013	42091	17084	6226	2532	944	339	134	74	48	29	26	17	10	10	7	0	1	0	1	0	0	1	3	0
Streptomyces albireticuli_chromosome_1	NZ_CP021744.1	Terrabacteria	Actinobacteria	8144417	5931004	0.0635295	63.5295	0.0101729	0.00152276	0.00032869	517411	82852	12402	2677	305223	129336	51884	18566	7109	2616	1010	516	292	224	174	112	74	76	53	43	22	14	33	21	4	2	3	1	2
Aeromicrobium erythreum_chromosome_1	NZ_CP011502.1	Terrabacteria	Actinobacteria	3629239	2618050	0.0634541	63.4541	0.0102928	0.00158683	0.00034498	230290	37355	5759	1252	134818	58117	23463	8133	3242	1265	459	219	167	100	107	62	59	28	13	7	8	5	10	1	5	0	0	0	0
Streptomyces leeuwenhoekii_chromosome_1	NZ_LN831790.1	Terrabacteria	Actinobacteria	7903895	5751320	0.0632377	63.2377	0.00994535	0.00149458	0.0003201	499824	78607	11813	2530	296902	124315	49152	17642	6672	2611	975	529	296	197	154	113	85	65	37	17	14	15	11	4	9	1	4	0	0
Clavibacter michiganensis subsp, sepedonicus_chromosome_1	NC_010407.1	Terrabacteria	Actinobacteria	3258645	2364347	0.0631229	63.1229	0.00971631	0.0013168	0.00024151	205695	31662	4291	787	122064	51969	20059	7312	2593	911	320	143	68	64	58	51	24	17	13	14	4	8	2	0	0	0	0	1	2
Streptomyces clavuligerus_chromosome_1	NZ_CP016559.1	Terrabacteria	Actinobacteria	6883702	5003455	0.0627688	62.7688	0.00969943	0.00147101	0.00033558	432082	66768	10126	2310	258808	106506	41890	14752	5637	2179	874	446	280	203	128	117	87	55	44	24	20	17	8	3	1	0	0	0	0
Streptomyces cattleya NRRL 8057 = DSM 46488_chromosome_1	NC_017586.1	Terrabacteria	Actinobacteria	6282967	4582779	0.0625166	62.5166	0.00942692	0.00131626	0.00027933	392790	59229	8270	1755	235815	97746	37833	13126	4736	1779	707	331	218	145	106	68	73	44	17	20	7	8	1	4	2	1	0	0	0
Nocardioides dokdonensis FR1436_chromosome_1	NZ_CP015079.1	Terrabacteria	Actinobacteria	4376707	3162426	0.0621648	62.1648	0.0097418	0.00139945	0.00023831	272077	42637	6125	1043	160852	68588	26937	9575	3716	1366	483	209	106	73	57	45	27	18	6	9	3	1	3	2	0	0	0	0	0
Sanguibacter keddieii DSM 10542_chromosome_1	NC_013521.1	Terrabacteria	Actinobacteria	4253413	3057628	0.0620227	62.0227	0.00998986	0.00149762	0.00030705	263808	42491	6370	1306	154583	66734	26610	9511	3648	1416	527	222	125	98	79	62	59	35	21	23	17	12	9	1	4	5	0	1	5
Streptomyces collinus Tu 365_chromosome_1	NC_021985.1	Terrabacteria	Actinobacteria	8272925	6006214	0.0619139	61.9139	0.00952952	0.0013682	0.00028213	512209	78837	11319	2334	305891	127481	50031	17487	6523	2462	947	448	275	183	143	110	73	46	32	19	20	15	11	3	2	2	2	0	0
Nocardiopsis dassonvillei subsp, dassonvillei DSM 43111	NC_014210.1, NC_014211.1	Terrabacteria	Actinobacteria	6543312	4758934	0.0618338	61.8338	0.0193354	0.00301869	0.00073963	404598	63876	9865	2328	240496	100226	39956	14055	5414	2123	878	421	287	217	167	119	78	52	43	28	11	10	7	3	3	1	0	5	7
Kitasatospora aureofaciens_chromosome_1	NZ_CP020567.1	Terrabacteria	Actinobacteria	6824334	4955947	0.0615626	61.5626	0.0094292	0.00142475	0.00034333	420124	64348	9723	2343	251129	104647	40550	14075	5384	1996	778	391	290	208	180	138	112	84	53	36	16	18	18	11	5	2	1	0	0
Nakamurella multipartita DSM 44233_chromosome_1	NC_013235.1	Terrabacteria	Actinobacteria	6060298	4297748	0.0612481	61.2481	0.00948171	0.00131561	0.0002221	371182	57462	7973	1346	221555	92165	36594	12895	4798	1829	677	278	133	63	52	33	30	20	10	6	4	1	4	4	3	4	4	0	0
Streptomyces lydicus_chromosome_1	NZ_CP017157.1	Terrabacteria	Actinobacteria	8201357	5922905	0.0611515	61.1515	0.00929249	0.00134002	0.00029398	501525	76211	10990	2411	300351	124963	48195	17026	6215	2364	935	479	258	193	143	121	76	49	51	34	33	12	11	4	6	2	1	1	1
Agromyces aureus_chromosome_1	NZ_CP013979.1	Terrabacteria	Actinobacteria	4373124	3078352	0.0610413	61.0413	0.00971845	0.00139877	0.00028561	266941	42500	6117	1249	157343	67098	26742	9641	3444	1424	532	226	128	94	80	63	50	24	20	13	6	3	2	4	1	1	0	0	0
Actinosynnema mirum DSM 43827_chromosome_1	NC_013093.1	Terrabacteria	Actinobacteria	8248144	6079614	0.0610187	61.0187	0.0092051	0.00132102	0.00029231	503291	75925	10896	2411	302774	124592	48300	16729	6084	2401	808	458	288	231	196	142	117	72	42	25	14	11	1	4	0	0	1	0	0
Thermomonospora curvata DSM 43183_chromosome_1	NC_013510.1	Terrabacteria	Actinobacteria	5639016	4039904	0.0606634	60.6634	0.00920728	0.00136034	0.00028799	342082	51920	7671	1624	206027	84135	32939	11310	4355	1692	673	298	201	124	92	78	65	30	31	16	11	2	2	0	0	0	1	0	1
Streptomyces alfalfae_chromosome_1	NZ_CP015588.1	Terrabacteria	Actinobacteria	8625867	6218701	0.0600882	60.0882	0.00905903	0.00127083	0.00025493	518313	78142	10962	2199	311077	129094	49838	17342	6329	2434	913	416	257	174	120	97	64	45	40	19	25	5	9	5	2	4	2	0	2
Streptomyces albus_chromosome_1	NZ_CP010519.1	Terrabacteria	Actinobacteria	8384669	6090986	0.0600199	60.0199	0.0088564	0.00125145	0.00026441	503247	74258	10493	2217	304644	124345	47338	16427	6064	2212	880	396	275	182	141	95	69	54	32	35	26	15	4	2	3	1	2	0	0
Streptomyces vietnamensis_chromosome_1	NZ_CP010407.1	Terrabacteria	Actinobacteria	8867142	6392251	0.0598042	59.8042	0.00920048	0.00133222	0.0002975	530292	81582	11813	2638	315644	133066	51787	17982	6690	2485	986	473	277	237	201	142	82	70	68	32	18	18	13	7	2	7	2	0	0
Saccharothrix espanaensis DSM 44229_chromosome_1	NC_019673.1	Terrabacteria	Actinobacteria	9360653	6757460	0.0597872	59.7872	0.00895173	0.00122673	0.00025361	559647	83794	11483	2374	337993	137860	53939	18372	6714	2395	884	480	300	195	144	129	77	53	30	15	46	10	2	4	3	2	0	0	3
Streptomyces griseus subsp, griseus NBRC 13350_chromosome_1	NC_010572.1	Terrabacteria	Actinobacteria	8545929	6172501	0.0597598	59.7598	0.00899902	0.00131197	0.00030003	510703	76905	11212	2564	308212	125586	48785	16908	6262	2386	980	433	271	212	153	141	95	82	68	42	22	17	14	7	11	6	3	2	0
Sinomonas atrocyanea_chromosome_1	NZ_CP014518.1	Terrabacteria	Actinobacteria	4410241	3151338	0.059697	59.697	0.00904667	0.0013158	0.00027368	263278	39898	5803	1207	158290	65090	25285	8810	3325	1271	470	241	117	74	58	48	45	41	23	20	19	19	6	7	11	4	2	0	0
Cnuibacter physcomitrellae_chromosome_1	NZ_CP020715.1	Terrabacteria	Actinobacteria	4061502	2887023	0.0596299	59.6299	0.00925544	0.00130346	0.00022676	242187	37591	5294	921	144012	60584	23891	8406	3244	1129	428	166	93	67	33	35	23	11	8	10	8	5	4	8	5	8	4	0	3
Actinoalloteichus hoggarensis_chromosome_1	NZ_CP022521.1	Terrabacteria	Actinobacteria	6606717	4700498	0.0594076	59.4076	0.00891244	0.00128475	0.00025202	392489	58882	8488	1665	237586	96021	37209	13185	4944	1879	775	355	189	124	74	67	37	24	10	4	4	1	1	0	0	0	0	10	10
Rhodococcus aetherivorans_chromosome_1	NZ_CP011341.1	Terrabacteria	Actinobacteria	5922748	4182606	0.0593733	59.3733	0.00911418	0.00133705	0.00026542	351653	53981	7919	1572	210817	86855	34061	12001	4555	1792	631	299	163	130	77	60	45	42	46	27	17	14	9	5	5	1	0	0	0
Streptomyces pristinaespiralis_chromosome_1	NZ_CP011340.1	Terrabacteria	Actinobacteria	8532592	6104334	0.0591907	59.1907	0.00903957	0.00135316	0.00031468	505050	77131	11546	2685	303497	124422	48369	17216	6428	2433	1059	493	309	205	151	156	101	74	48	23	27	10	10	5	6	1	2	1	4
Streptomyces xiamenensis_chromosome_1	NZ_CP009922.2	Terrabacteria	Actinobacteria	5961401	4293556	0.0591015	59.1015	0.00888097	0.00127386	0.0002694	352328	52943	7594	1606	212405	86980	33646	11703	4273	1715	630	310	204	135	88	61	53	28	39	17	10	11	9	5	4	1	0	0	0
Microbacterium paludicola_chromosome_1	NZ_CP018134.1	Terrabacteria	Actinobacteria	3410829	2390844	0.0587016	58.7016	0.00894299	0.00120029	0.00022986	200221	30503	4094	784	119817	49901	19665	6744	2398	912	327	173	89	65	43	31	26	9	9	6	2	1	1	2	0	0	0	1	3
Amycolatopsis methanolica 239_chromosome_1	NZ_CP009110.1	Terrabacteria	Actinobacteria	7237391	5176701	0.0586807	58.6807	0.00856704	0.00114434	0.00022025	424695	62003	8282	1594	257886	104806	39912	13809	4926	1762	634	331	216	129	97	79	36	26	11	12	8	6	1	3	2	2	1	1	0
Curtobacterium pusillum_chromosome_1	NZ_CP018783.1	Terrabacteria	Actinobacteria	3973750	2816324	0.0586695	58.6695	0.0086251	0.00122655	0.00028688	233138	34274	4874	1140	141699	57165	22048	7352	2725	1009	379	166	84	79	59	54	54	33	37	36	37	30	32	20	11	13	5	0	0
Streptomyces alboflavus_chromosome_1	NZ_CP021748.1	Terrabacteria	Actinobacteria	9622415	6936704	0.0586162	58.6162	0.00876724	0.00122713	0.00026137	564029	84362	11808	2515	339302	140365	53849	18705	6764	2529	992	475	296	189	150	109	86	68	33	33	27	22	14	5	5	3	3	0	4
Streptomyces venezuelae_chromosome_1	NZ_CP013129.1	Terrabacteria	Actinobacteria	9054831	6496321	0.0584677	58.4677	0.00894539	0.00130648	0.00028239	529415	80999	11830	2557	316907	131509	51286	17883	6722	2551	999	450	265	192	170	144	104	72	53	40	26	11	12	10	2	3	1	0	2
Nocardia farcinica_chromosome_1	NZ_LN868938.1	Terrabacteria	Actinobacteria	3648762	2591944	0.0582173	58.2173	0.00871556	0.00123768	0.00023296	212421	31801	4516	850	128376	52244	20281	7004	2665	1001	380	168	101	71	46	33	18	15	4	7	3	1	0	2	0	0	0	0	0
Streptomyces noursei ATCC 11455_chromosome_1	NZ_CP011533.1	Terrabacteria	Actinobacteria	9815884	7013744	0.058072	58.072	0.00868419	0.00125052	0.00027792	570028	85243	12275	2728	343753	141032	53919	19049	6913	2634	1126	480	308	204	185	114	108	67	36	33	16	16	8	7	5	4	4	1	2
Saccharopolyspora erythraea NRRL 2338_chromosome_1	NC_009142.1	Terrabacteria	Actinobacteria	8212805	5843077	0.0579661	57.9661	0.00880832	0.00126644	0.00025521	476064	72341	10401	2096	287354	116369	45893	16047	6088	2217	829	405	240	184	132	121	77	48	23	19	9	2	4	1	2	0	0	0	0
Microbacterium aurum_chromosome_1	NZ_CP018762.1	Terrabacteria	Actinobacteria	3424892	2393946	0.0579595	57.9595	0.00904992	0.00127099	0.00023037	198505	30995	4353	789	118465	49045	19807	6835	2542	1022	359	172	89	52	36	25	15	12	11	7	5	5	1	0	0	0	0	0	0
Frankia symbiont of Datisca glomerata_chromosome_1	NC_015656.1	Terrabacteria	Actinobacteria	5323186	3728181	0.0579326	57.9326	0.00887833	0.0013646	0.00032462	308386	47261	7264	1728	184892	76233	29683	10314	3966	1570	754	333	239	100	83	52	44	40	19	17	13	9	10	5	3	3	0	0	0
Actinoplanes missouriensis 431_chromosome_1	NC_017093.1	Terrabacteria	Actinobacteria	8773466	6213639	0.0579032	57.9032	0.00833707	0.00112498	0.00023172	508012	73145	9870	2033	310082	124785	47203	16072	5731	2106	789	424	293	186	124	93	48	31	24	9	3	2	0	2	2	0	0	0	0
Microbacterium testaceum StLB037_chromosome_1	NC_015125.1	Terrabacteria	Actinobacteria	3982034	2798508	0.0577024	57.7024	0.00869681	0.0011587	0.00022375	229773	34631	4614	891	137899	57243	22434	7583	2765	958	356	164	104	86	75	38	19	10	17	3	5	4	3	3	0	2	1	0	0
Streptosporangium roseum DSM 43021_chromosome_1	NC_013595.1	Terrabacteria	Actinobacteria	10341314	7328538	0.0575371	57.5371	0.00859552	0.00128108	0.00027704	595009	88889	13248	2865	359963	146157	56078	19563	7490	2893	1177	572	338	218	168	139	82	50	43	30	16	12	2	4	2	3	2	0	0
Microbacterium chocolatum_chromosome_1	NZ_CP015810.1	Terrabacteria	Actinobacteria	3117902	2181729	0.0570281	57.0281	0.00853459	0.00114308	0.00020398	177808	26610	3564	636	106843	44355	17016	6030	2112	816	268	130	67	38	35	22	30	21	8	4	7	1	3	0	0	1	0	3	25
Verrucosispora maris AB-18-032_chromosome_1	NC_015434.1	Terrabacteria	Actinobacteria	6673976	4728813	0.0567704	56.7704	0.00826164	0.00115433	0.00024903	378884	55138	7704	1662	230660	93086	35297	12137	4408	1634	640	303	194	156	116	100	59	40	20	8	6	9	1	6	1	1	1	0	0
Streptomyces scabiei 87,22_chromosome_1	NC_013929.1	Terrabacteria	Actinobacteria	10148695	7251528	0.0567618	56.7618	0.00832501	0.00119178	0.0002625	576058	84488	12095	2664	350344	141226	53668	18725	6884	2547	1005	507	320	240	176	128	96	52	48	26	16	20	10	3	6	3	1	0	0
Kocuria rhizophila DC2201_chromosome_1	NC_010617.1	Terrabacteria	Actinobacteria	2697540	1919671	0.0566049	56.6049	0.00806253	0.00104132	0.00023132	152694	21749	2809	624	93199	37746	14233	4707	1617	568	185	114	59	59	49	56	30	24	15	12	7	9	2	0	0	3	0	1	6
Dermacoccus nishinomiyaensis_chromosome_1	NZ_CP008889.1	Terrabacteria	Actinobacteria	3029021	2093875	0.0565978	56.5978	0.00870017	0.00121789	0.00025784	171436	26353	3689	781	102291	42792	16808	5856	2109	799	251	118	60	62	52	53	43	28	24	20	16	17	15	6	2	5	1	0	0
Kytococcus sedentarius DSM 20547_chromosome_1	NC_013169.1	Terrabacteria	Actinobacteria	2785024	1994843	0.0565966	56.5966	0.00796474	0.00104236	0.00022549	157623	22182	2903	628	96774	38667	14366	4913	1691	584	217	104	57	58	47	34	41	14	12	10	8	10	4	6	1	0	1	1	4
Leifsonia xyli_chromosome_1	NZ_CP014761.1	Terrabacteria	Actinobacteria	3596761	2525643	0.056468	56.468	0.00817764	0.00104288	0.00019156	203102	29413	3751	689	123444	50245	19229	6433	2249	813	268	135	81	57	37	46	15	13	5	7	4	6	4	1	5	3	0	1	12
Mycobacterium avium subsp, paratuberculosis K-10_chromosome_1	NC_002944.2	Terrabacteria	Actinobacteria	4829781	3346970	0.0563034	56.3034	0.00836125	0.00110295	0.00016812	271933	40383	5327	812	164372	67178	25978	9078	3295	1220	456	165	91	32	28	14	6	5	3	4	1	1	4	1	0	0	0	3	15
Kribbella flavida DSM 17836_chromosome_1	NC_013729.1	Terrabacteria	Actinobacteria	7579488	5348686	0.0562688	56.2688	0.0080103	0.00106722	0.00021677	426489	60714	8089	1643	261450	104325	39438	13187	4740	1706	652	311	211	148	131	82	46	32	10	12	3	1	0	1	3	0	0	0	0
Intrasporangium calvum DSM 43043_chromosome_1	NC_014830.1	Terrabacteria	Actinobacteria	4024382	2845385	0.0561791	56.1791	0.00802657	0.00110974	0.000205	226086	32302	4466	825	137782	56002	20877	6959	2613	1028	336	137	81	57	54	45	31	25	20	14	7	6	1	3	4	3	0	3	24
Streptomyces autolyticus_chromosome_1	NZ_CP019458.1	Terrabacteria	Actinobacteria	10029028	7135039	0.0561418	56.1418	0.00821615	0.00117918	0.00024589	563048	82400	11826	2466	342863	137785	52320	18254	6787	2573	983	478	270	243	148	98	74	58	35	30	19	6	14	3	1	1	3	0	0
Frankia casuarinae_chromosome_1	NC_007777.1	Terrabacteria	Actinobacteria	5433628	3807820	0.0560944	56.0944	0.00837801	0.00122625	0.00026999	304796	45523	6663	1467	185092	74181	28656	10204	3757	1439	614	308	176	107	88	57	52	18	11	15	9	2	6	1	1	2	0	0	0
Kocuria palustris_chromosome_1	NZ_CP012507.1	Terrabacteria	Actinobacteria	2854447	2012322	0.0560655	56.0655	0.00803518	0.00113612	0.00026485	160036	22936	3243	756	97930	39170	14621	5072	1798	689	196	139	80	58	49	47	32	43	28	23	15	14	16	2	1	2	4	1	1
Mycolicibacterium phlei_chromosome_1	NZ_CP014475.1	Terrabacteria	Actinobacteria	5349645	3714772	0.0559607	55.9607	0.00817456	0.00101203	0.00014431	299370	43731	5414	772	181916	73723	28624	9693	3373	1269	393	162	79	45	31	26	12	4	5	0	5	2	6	1	0	0	0	0	0
Streptomyces puniciscabiei_chromosome_1	NZ_CP017248.1	Terrabacteria	Actinobacteria	9698948	6894864	0.0554846	55.4846	0.00790498	0.00105372	0.00020775	538142	76670	10220	2015	329620	131852	49700	16750	6025	2180	789	423	260	173	129	85	57	41	26	8	12	2	1	2	4	2	0	1	2
Actinoplanes friuliensis DSM 7358_chromosome_1	NC_022657.1	Terrabacteria	Actinobacteria	9376071	6596540	0.0551828	55.1828	0.00758719	0.00099231	0.0001956	517398	71138	9304	1834	319589	126671	46385	15449	5493	1977	764	370	278	162	122	62	38	17	9	6	2	2	1	0	1	0	0	0	1
Streptomyces niveus_chromosome_1	NZ_CP018047.1	Terrabacteria	Actinobacteria	7990492	5630178	0.0550592	55.0592	0.00803217	0.00114223	0.0002483	439950	64181	9127	1984	268292	107477	40724	14330	5151	1992	743	345	218	164	131	100	84	52	45	27	16	24	13	6	2	4	3	6	10
Streptomyces avermitilis MA-4680 = NBRC 14893_chromosome_1	NC_003155.5	Terrabacteria	Actinobacteria	9025608	6382597	0.0550191	55.0191	0.00792556	0.00112436	0.00025417	496581	71533	10148	2294	303148	121900	45727	15658	5697	2157	886	445	278	173	158	108	82	55	36	21	13	12	11	8	4	1	0	0	0
Streptomyces lincolnensis_chromosome_1	NZ_CP016438.1	Terrabacteria	Actinobacteria	10319054	7327604	0.0549244	54.9244	0.00785421	0.00104758	0.00021988	566768	81048	10810	2269	347402	138318	52230	18008	6306	2235	934	407	265	199	156	90	69	42	26	21	25	14	7	5	4	1	2	3	4
Streptomyces griseochromogenes_chromosome_1	NZ_CP016279.1	Terrabacteria	Actinobacteria	10764674	7616680	0.0547077	54.7077	0.00787474	0.00109153	0.00023141	588911	84769	11750	2491	360186	143956	54267	18752	6654	2605	999	515	312	207	153	107	77	42	28	19	16	9	2	1	0	0	3	0	0
Streptomyces bingchenggensis BCW-1_chromosome_1	NC_016582.1	Terrabacteria	Actinobacteria	11936683	8445749	0.0547011	54.7011	0.00799125	0.00113172	0.00024144	652950	95389	13509	2882	398209	159352	60855	21025	7788	2839	1154	582	343	218	153	112	92	75	38	36	10	16	14	3	3	4	2	0	0
Kutzneria albida DSM 43870_chromosome_1	NZ_CP007155.1	Terrabacteria	Actinobacteria	9874926	6971301	0.054528	54.528	0.00766355	0.00101186	0.00022512	538460	75677	9992	2223	331782	131001	49246	16439	5739	2030	755	373	253	180	167	102	69	51	37	26	28	17	30	21	41	42	19	0	0
Rhodococcus hoagii 103S_chromosome_1	NC_014659.1	Terrabacteria	Actinobacteria	5043170	3470953	0.0539147	53.9147	0.00779153	0.00105886	0.00022347	271901	39294	5340	1127	165885	66722	25271	8683	3079	1134	374	185	114	95	74	63	51	50	42	21	15	9	12	10	4	5	2	0	0
Mycolicibacterium chubuense NBB4_chromosome_1	NC_018027.1	Terrabacteria	Actinobacteria	5583723	3835218	0.0537065	53.7065	0.00765224	0.00095223	0.00013378	299882	42728	5317	747	183930	73224	27878	9533	3350	1220	405	171	73	41	26	12	7	5	4	2	1	0	0	0	0	0	0	6	28
Rubrobacter xylanophilus DSM 9941_chromosome_1	NC_008148.1	Terrabacteria	Actinobacteria	3225748	2273396	0.0535993	53.5993	0.00781183	0.00106704	0.00018352	172898	25199	3442	592	104958	42741	16227	5530	2079	771	288	127	69	34	24	14	17	7	5	3	1	0	1	1	1	0	0	0	0
Ilumatobacter coccineus YM16-304_chromosome_1	NC_020520.1	Terrabacteria	Actinobacteria	4830181	3250347	0.0534613	53.4613	0.00788004	0.00106435	0.00018964	258228	38062	5141	916	156813	63353	24263	8658	3115	1110	392	155	98	68	70	25	31	20	19	16	13	4	5	0	0	0	0	0	0
Rathayibacter tritici_chromosome_1	NZ_CP015515.1	Terrabacteria	Actinobacteria	3354681	2330883	0.0534563	53.4564	0.00747493	0.00093571	0.00016872	179329	25076	3139	566	110470	43783	16417	5520	1889	684	245	115	71	39	24	22	10	11	7	5	3	1	2	3	0	1	2	7	8
Amycolatopsis japonica_chromosome_1	NZ_CP008953.1	Terrabacteria	Actinobacteria	8961318	6173629	0.0534102	53.4102	0.00775321	0.00112004	0.00028232	478626	69479	10037	2530	292274	116873	44437	15005	5412	2095	744	345	220	170	124	97	77	49	63	55	40	65	67	72	126	94	53	0	0
Mycolicibacterium vaccae 95051_chromosome_1	NZ_CP011491.1	Terrabacteria	Actinobacteria	6235754	4276876	0.0533241	53.3241	0.00767782	0.00096716	0.00014048	332516	47877	6031	876	204021	80618	31032	10814	3716	1439	455	170	108	57	30	20	16	8	4	2	1	1	1	1	0	2	0	1	1
Mycolicibacter sinensis_chromosome_1	NC_015576.1	Terrabacteria	Actinobacteria	4643668	3174979	0.0532846	53.2846	0.00755394	0.00093181	0.00013179	247436	35078	4327	612	151961	60397	23024	7727	2791	924	353	118	53	29	25	6	11	5	2	3	1	2	1	1	1	0	0	0	0
Microterricola viridarii_chromosome_1	NZ_CP014145.1	Terrabacteria	Actinobacteria	3689726	2534784	0.0532007	53.2007	0.007777	0.00106241	0.0002179	196296	28695	3920	804	119467	48134	18433	6342	2275	841	283	140	84	62	56	44	37	22	18	9	8	10	6	3	2	1	3	0	0
Catenulispora acidiphila DSM 44928_chromosome_1	NC_013131.1	Terrabacteria	Actinobacteria	10467782	7303065	0.0531922	53.1922	0.00756817	0.00100117	0.00019985	556804	79222	10480	2092	341205	136377	51534	17208	6114	2274	798	419	269	184	128	93	72	46	31	17	13	8	8	1	1	2	2	0	0
Mycolicibacterium aurum_chromosome_1	NZ_LT549889.1	Terrabacteria	Actinobacteria	6038730	4137796	0.0531355	53.1355	0.00756765	0.00097719	0.0001598	320871	45699	5901	965	196798	78374	29521	10277	3610	1326	450	217	96	53	48	24	31	13	9	4	7	2	2	3	2	1	2	1	1
Lentzea guizhouensis_chromosome_1	NZ_CP016793.1	Terrabacteria	Actinobacteria	9997872	6999069	0.0528996	52.8996	0.00743108	0.00098711	0.00022075	528883	74295	9869	2207	325813	128775	48225	16201	5659	2003	851	404	272	203	144	77	79	45	38	26	22	8	18	5	9	1	2	1	3
Salinispora arenicola CNS-205_chromosome_1	NC_009953.1	Terrabacteria	Actinobacteria	5786361	4022593	0.0528515	52.8515	0.00743334	0.00104954	0.00023521	305818	43012	6073	1361	188528	74278	27427	9512	3368	1344	532	287	179	116	83	49	49	25	10	10	10	4	3	1	2	0	0	1	1
Nocardiopsis alba ATCC BAA-2165_chromosome_1	NC_018524.1	Terrabacteria	Actinobacteria	5848211	4073270	0.0526016	52.6016	0.00766217	0.0011029	0.00027359	307625	44810	6450	1600	188284	74531	28474	9886	3524	1326	538	315	212	168	119	91	47	44	32	15	8	4	4	2	0	1	0	0	1
Mycobacterium colombiense CECT 3035_chromosome_1	NZ_CP020821.1	Terrabacteria	Actinobacteria	5581643	3800476	0.0525806	52.5806	0.00749349	0.00095671	0.00013186	293486	41826	5340	736	179636	72024	27172	9314	3454	1150	380	177	78	39	13	16	13	8	9	1	0	0	1	1	0	0	0	0	0
Mycobacterium intracellulare ATCC 13950_chromosome_1	NC_016946.1	Terrabacteria	Actinobacteria	5402402	3679080	0.0524567	52.4567	0.0074676	0.00093088	0.00012309	283392	40343	5029	665	174190	68859	26295	9019	3216	1148	363	154	62	33	17	10	11	9	2	1	1	0	1	0	1	0	0	0	0
Streptomyces pluripotens_chromosome_1	NZ_CP021080.1	Terrabacteria	Actinobacteria	7346075	5138024	0.0522729	52.273	0.00733453	0.00106492	0.00026422	384001	53880	7823	1941	237491	92630	34307	11750	4296	1586	693	416	253	145	140	94	58	47	26	16	11	9	9	3	4	6	2	0	0
Salinispora tropica CNB-440_chromosome_1	NC_009380.1	Terrabacteria	Actinobacteria	5183331	3600394	0.0522662	52.2662	0.0073719	0.00104701	0.00022823	270913	38211	5427	1183	167170	65532	24354	8430	3073	1171	455	219	143	99	64	64	60	29	19	12	7	4	4	1	0	1	1	0	0
Tsukamurella paurometabola DSM 20162_chromosome_1	NC_014158.1	Terrabacteria	Actinobacteria	4379918	2996432	0.0518994	51.8994	0.00731909	0.00098929	0.00018014	227315	32057	4333	789	139771	55487	20617	7107	2565	979	364	148	104	43	39	35	20	11	13	10	1	1	0	0	0	0	0	0	0
Rhodococcus pyridinivorans SB3094_chromosome_1	NC_023150.1	Terrabacteria	Actinobacteria	5227080	3553606	0.0518199	51.8199	0.00739533	0.00100802	0.00020643	270867	38656	5269	1079	166021	66190	24831	8556	3080	1110	386	169	126	112	72	66	52	36	26	18	6	5	4	1	0	0	0	2	4
Acidimicrobium ferrooxidans DSM 10331_chromosome_1	NC_013124.1	Terrabacteria	Actinobacteria	2158157	1473790	0.0517896	51.7896	0.00735952	0.00099668	0.00018905	111770	15883	2151	408	68488	27399	10154	3578	1264	479	198	84	52	39	15	4	3	10	1	1	1	0	0	0	0	0	0	0	0
Gordonia terrae_chromosome_1	NZ_CP016594.1	Terrabacteria	Actinobacteria	5701501	3866215	0.0516643	51.6643	0.00741612	0.00098448	0.00016645	294564	42283	5613	949	181234	71047	27287	9383	3454	1210	419	162	84	66	51	62	36	24	16	7	4	6	6	0	3	0	0	0	0
Acidipropionibacterium acidipropionici_chromosome_1	NZ_CP013126.1	Terrabacteria	Actinobacteria	3651382	2510938	0.0515419	51.5418	0.00731312	0.00098401	0.00019554	188199	26703	3593	714	115889	45607	17182	5928	2136	743	269	128	81	58	44	26	34	13	18	9	6	5	2	3	4	3	0	0	0
Corynebacterium halotolerans YIM 70093 = DSM 44683_chromosome_1	NC_020302.1	Terrabacteria	Actinobacteria	3135752	2146249	0.0514224	51.4224	0.00726843	0.00095703	0.0002025	161248	22792	3001	635	99230	39226	14785	5006	1744	622	234	131	76	48	42	28	23	19	13	5	3	3	0	4	4	0	1	0	0
Cryobacterium arcticum_chromosome_1	NZ_CP016282.1	Terrabacteria	Actinobacteria	4174501	2863722	0.0512756	51.2756	0.00714193	0.00094478	0.00016936	214050	29814	3944	707	131820	52416	19324	6546	2443	794	277	117	82	67	43	42	26	16	15	9	7	2	2	1	0	0	0	1	1
Mycolicibacterium gilvum Spyr1_chromosome_1	NC_014814.1	Terrabacteria	Actinobacteria	5547747	3764573	0.0511777	51.1777	0.00716687	0.00088937	0.00012834	283921	39760	4934	712	175236	68925	26006	8820	3091	1131	399	125	76	33	24	19	13	7	4	2	3	1	2	1	2	0	0	2	1
Nocardia brasiliensis ATCC 700358_chromosome_1	NC_018681.1	Terrabacteria	Actinobacteria	9436348	6421158	0.0508299	50.8299	0.00723384	0.00099	0.00020146	479649	68261	9342	1901	294729	116659	43767	15152	5479	1962	787	395	228	147	120	76	58	34	28	12	5	3	2	1	0	1	0	0	5
Mycolicibacterium vanbaalenii PYR-1_chromosome_1	NC_008726.1	Terrabacteria	Actinobacteria	6491865	4401037	0.050768	50.768	0.00705452	0.00090883	0.00013093	329579	45797	5900	850	204327	79455	29653	10244	3740	1310	442	194	75	50	29	19	10	5	11	2	9	0	1	0	1	1	1	9	3
Mycolicibacterium goodii_chromosome_1	NZ_CP012150.1	Terrabacteria	Actinobacteria	7105933	4801610	0.0506563	50.6563	0.00712771	0.000925	0.00013622	359960	50649	6573	968	221502	87809	32771	11305	4081	1524	473	216	101	67	42	19	19	9	7	1	2	2	0	2	3	2	1	0	3
Corynebacterium humireducens NBRC 106098 = DSM 45392_chromosome_1	NZ_CP005286.1	Terrabacteria	Actinobacteria	2681312	1838584	0.0505764	50.5764	0.00720021	0.00093313	0.00018797	135611	19306	2502	504	83119	33186	12565	4239	1472	526	186	95	66	39	39	26	23	6	9	5	3	2	2	1	1	1	0	0	0
Kibdelosporangium phytohabitans_chromosome_1	NZ_CP012752.1	Terrabacteria	Actinobacteria	11759770	8048568	0.0503856	50.3856	0.00702208	0.00094925	0.00019601	592523	82578	11163	2305	367587	142358	53276	18139	6500	2358	955	478	256	179	114	92	60	28	24	23	36	18	17	9	6	4	2	0	0
Nocardia cyriacigeorgica GUH-2_chromosome_1	NC_016887.1	Terrabacteria	Actinobacteria	6194645	4235035	0.0503798	50.3798	0.0068803	0.00086736	0.00017386	312085	42621	5373	1077	193910	75554	27760	9488	3194	1102	419	200	136	107	79	53	34	27	14	2	1	1	4	0	0	0	0	0	0
Nocardia nova SH22a_chromosome_1	NZ_CP006850.1	Terrabacteria	Actinobacteria	8348532	5657815	0.0501053	50.1053	0.00692565	0.00091214	0.00018434	418306	57819	7615	1539	259729	100758	37396	12808	4442	1634	633	316	174	118	88	66	57	39	22	11	6	6	2	0	0	1	0	0	0
Nocardia sp, Y48_chromosome_1	NZ_CP018082.1	Terrabacteria	Actinobacteria	7310115	4977194	0.0498984	49.8984	0.00697499	0.00096127	0.00019877	364763	50988	7027	1453	225372	88403	32786	11175	4037	1537	604	287	157	120	93	62	50	24	23	15	7	2	4	0	3	0	0	2	0
Mycolicibacterium litorale_chromosome_1	NZ_CP019882.1	Terrabacteria	Actinobacteria	6103712	4111073	0.0498349	49.8349	0.00681241	0.00087226	0.00013221	304178	41581	5324	807	189412	73185	26957	9300	3312	1205	443	163	71	51	34	21	8	5	4	3	2	0	1	1	0	0	0	0	0
Corynebacterium marinum DSM 44953_chromosome_1	NZ_CP007790.1	Terrabacteria	Actinobacteria	2607268	1774296	0.0497935	49.7935	0.00705029	0.00092587	0.0001772	129825	18382	2414	462	79706	31737	11861	4107	1412	540	181	80	57	43	25	27	15	8	8	10	3	2	2	1	0	0	0	0	0
Leifsonia xyli subsp, cynodontis DSM 46306_chromosome_1	NC_022438.1	Terrabacteria	Actinobacteria	2686418	1836041	0.0497547	49.7547	0.00698551	0.00094587	0.00018873	133662	18766	2541	507	82681	32215	12168	4057	1489	545	217	88	70	40	26	13	18	12	10	5	2	3	0	0	1	2	0	0	0
Tessaracoccus flavescens_chromosome_1	NZ_CP019607.1	Terrabacteria	Actinobacteria	3603805	2460507	0.0496897	49.6897	0.00684415	0.00088185	0.0001676	179072	24665	3178	604	111251	43156	16023	5464	1952	622	237	114	87	56	46	29	10	10	7	6	1	0	1	0	0	0	0	0	9
Rhodococcus jostii RHA1_chromosome_1	NC_008268.1	Terrabacteria	Actinobacteria	7804765	5269450	0.0495121	49.5121	0.00681725	0.00089407	0.0001804	386430	53207	6978	1408	239822	93401	34389	11840	4130	1440	536	259	127	96	89	58	53	51	38	31	35	14	15	2	2	0	1	1	4
Actinoalloteichus hymeniacidonis_chromosome_1	NZ_CP014859.1	Terrabacteria	Actinobacteria	6306386	4293155	0.0494811	49.4811	0.00671716	0.00089164	0.00019821	312047	42361	5623	1250	194795	74891	27269	9469	3199	1174	463	267	151	116	72	74	48	29	7	9	8	3	2	1	0	0	0	0	1
Stackebrandtia nassauensis DSM 44728_chromosome_1	NC_013947.1	Terrabacteria	Actinobacteria	6841557	4661421	0.0494747	49.4747	0.00697824	0.00093531	0.00019879	338484	47742	6399	1360	209308	81434	30671	10672	3739	1300	531	261	191	97	98	70	49	24	17	10	4	3	4	0	0	1	0	1	0
Luteipulveratus mongoliensis_chromosome_1	NZ_CP011112.1	Terrabacteria	Actinobacteria	5420910	3699157	0.0494264	49.4264	0.00660756	0.00087181	0.00019812	267936	35819	4726	1074	167584	64533	23394	7699	2692	960	372	155	125	87	69	61	64	35	16	21	29	6	2	6	2	2	5	1	0
Actinomyces oris_chromosome_1	NZ_CP014232.1	Terrabacteria	Actinobacteria	3042917	2083127	0.0494141	49.4141	0.00663968	0.00082487	0.00017812	150363	20204	2510	542	93861	36298	13227	4467	1466	502	183	77	51	42	39	42	36	19	19	16	5	3	3	1	0	2	2	0	0
Gordonia polyisoprenivorans VH2_chromosome_1	NC_016906.1	Terrabacteria	Actinobacteria	5669805	3799836	0.04941	49.41	0.00691029	0.00093037	0.0001702	280145	39180	5275	965	173594	67371	25156	8749	3120	1190	434	190	95	67	47	45	35	24	12	2	6	1	4	1	1	0	0	0	0
Acidothermus cellulolyticus 11B_chromosome_1	NC_008578.1	Terrabacteria	Actinobacteria	2443540	1634907	0.0491782	49.1782	0.00652946	0.00079229	0.0001285	120169	15955	1936	314	75212	29002	10437	3582	1203	419	155	55	37	21	16	9	7	3	3	4	3	0	0	0	0	1	0	0	0
Gordonia bronchialis DSM 43247_chromosome_1	NC_013441.1	Terrabacteria	Actinobacteria	5208602	3493535	0.0490364	49.0364	0.00671121	0.00085839	0.00015436	255411	34956	4471	804	159112	61343	22706	7779	2707	960	315	151	96	64	46	44	21	24	16	8	3	7	3	0	0	0	0	1	0
Mycolicibacterium neoaurum VKM Ac-1815D_chromosome_1	NC_023036.2	Terrabacteria	Actinobacteria	5421267	3626033	0.0486311	48.6311	0.00658757	0.00082896	0.00013595	263642	35713	4494	737	164329	63600	23179	8040	2806	951	321	149	94	48	32	28	15	11	8	4	2	5	7	3	6	3	0	1	1
Tessaracoccus flavus_chromosome_1	NZ_CP019605.1	Terrabacteria	Actinobacteria	3222890	2189268	0.048562	48.562	0.00655312	0.00081604	0.00016073	156510	21120	2630	518	97674	37716	13947	4543	1568	544	208	90	52	56	37	27	20	5	7	2	5	1	3	1	0	0	2	0	0
Corynebacterium maris DSM 45190_chromosome_1	NC_021915.1	Terrabacteria	Actinobacteria	2787574	1858430	0.0485436	48.5436	0.00696591	0.00092769	0.00018152	135319	19418	2586	506	83051	32850	12592	4240	1531	549	196	84	67	43	30	26	16	9	12	7	7	5	0	0	2	1	1	0	0
Nocardia seriolae_chromosome_1	NZ_CP017839.1	Terrabacteria	Actinobacteria	8304518	5653738	0.0484226	48.4226	0.00672574	0.00088759	0.0002141	402126	55854	7371	1778	249542	96730	36196	12287	4191	1402	625	411	205	173	117	91	59	38	20	17	6	6	1	1	1	1	0	0	0
Prauserella marina_chromosome_1	NZ_CP016353.1	Terrabacteria	Actinobacteria	6851918	4631177	0.0483457	48.3457	0.00675752	0.00094689	0.00020199	331261	46302	6488	1384	205844	79115	29463	10351	3685	1419	524	277	152	107	84	72	49	38	29	17	14	9	3	3	4	2	0	0	0
Propionibacterium freudenreichii subsp, freudenreichii_chromosome_1	NZ_CP010341.1	Terrabacteria	Actinobacteria	2649166	1783837	0.0480993	48.0993	0.00645901	0.0007844	0.00017062	127423	17111	2078	452	79564	30748	11330	3703	1258	368	148	62	35	34	28	34	22	16	17	18	13	12	6	4	0	1	1	4	19
Corynebacterium variabile DSM 44702_chromosome_1	NC_015859.1	Terrabacteria	Actinobacteria	3433007	2305123	0.0480407	48.0407	0.00661723	0.00084794	0.00014943	164924	22717	2911	513	102457	39750	14731	5075	1769	629	214	101	52	51	25	19	17	9	3	4	3	6	4	3	0	1	0	0	0
Microlunatus phosphovorus NM-1_chromosome_1	NC_015635.1	Terrabacteria	Actinobacteria	5683123	3822896	0.0476775	47.6775	0.0062807	0.00076666	0.00012933	270957	35694	4357	735	170453	64810	23509	7828	2655	967	331	142	85	54	29	21	30	5	11	10	3	2	2	4	3	1	0	0	0
Corynebacterium terpenotabidum Y-11_chromosome_1	NC_021663.1	Terrabacteria	Actinobacteria	2751233	1843809	0.0476499	47.6499	0.00653889	0.00079782	0.00013158	131096	17990	2195	362	81556	31550	11674	4121	1375	458	167	66	31	26	18	10	10	11	4	4	2	2	0	4	2	0	0	0	0
Mycobacterium kansasii ATCC 12478_chromosome_1	NC_022663.1	Terrabacteria	Actinobacteria	6432277	4260709	0.0470412	47.0412	0.00631891	0.00079956	0.00012064	302582	40645	5143	776	189636	72301	26720	8782	3241	1126	406	177	76	46	24	19	8	7	3	4	0	1	1	1	0	0	1	0	0
Saccharomonospora viridis DSM 43017_chromosome_1	NC_013159.1	Terrabacteria	Actinobacteria	4308349	2900171	0.046824	46.824	0.0062799	0.00083976	0.0001829	201734	27056	3618	788	126814	47864	17428	6010	2072	758	305	165	99	58	57	43	33	11	10	5	1	1	0	0	0	0	0	1	3
Thermobifida fusca YX_chromosome_1	NC_007333.1	Terrabacteria	Actinobacteria	3642249	2458621	0.0467253	46.7253	0.00638644	0.00092168	0.00021717	170185	23261	3357	791	106118	40806	14824	5080	1898	668	285	164	110	85	49	33	23	7	10	9	6	5	2	1	1	1	0	0	0
Corynebacterium doosanense CAU 212 = DSM 45436_chromosome_1	NZ_CP006764.1	Terrabacteria	Actinobacteria	2671798	1786056	0.0467247	46.7247	0.00617786	0.00075193	0.00014971	124839	16506	2009	400	78373	29960	10907	3590	1183	426	171	64	55	33	31	16	10	4	5	3	3	1	1	0	0	0	0	0	0
Bifidobacterium scardovii JCM 12489 = DSM 13734_chromosome_1	NZ_AP012331.1	Terrabacteria	Actinobacteria	3158347	2041268	0.046454	46.454	0.00663923	0.0009524	0.00025551	146718	20969	3008	807	90276	35473	13275	4686	1594	607	253	117	100	76	55	38	49	17	17	24	11	13	8	5	3	4	2	3	1
Mycolicibacterium fortuitum_chromosome_1	NZ_CP011269.1	Terrabacteria	Actinobacteria	6254616	4141802	0.0463589	46.3589	0.00613483	0.00074553	0.00013078	289957	38371	4663	818	182920	68666	25243	8465	2844	1001	379	158	96	53	44	22	13	23	9	4	3	5	3	1	3	1	1	0	0
Dietzia timorensis_chromosome_1	NZ_CP015961.1	Terrabacteria	Actinobacteria	3607892	2366170	0.0462608	46.2608	0.00631255	0.00077109	0.00013886	166904	22775	2782	501	103751	40378	14967	5026	1698	583	195	79	53	46	37	33	20	19	6	6	5	1	0	0	0	1	0	1	1
Segniliparus rotundus DSM 44985_chromosome_1	NC_014168.1	Terrabacteria	Actinobacteria	3157527	2108953	0.0460766	46.0766	0.00624159	0.00086428	0.00018084	145488	19708	2729	571	91100	34680	12578	4401	1527	631	235	130	54	34	21	20	6	8	12	11	8	5	7	4	6	3	3	0	1
Mycobacterium marinum E11_chromosome_1	NZ_HG917972.2	Terrabacteria	Actinobacteria	6336293	4167358	0.0456898	45.6898	0.00617948	0.00076859	0.00011837	289504	39155	4870	750	181078	69271	25689	8596	3012	1108	391	166	76	38	26	25	9	8	1	1	3	2	0	1	0	1	0	0	0
Gordonibacter massiliensis_chromosome_1	NZ_LT827128.1	Terrabacteria	Actinobacteria	3948172	2568588	0.0455831	45.5831	0.00625707	0.00091967	0.00024442	179970	24704	3631	965	111572	43694	15798	5275	1889	777	347	184	142	94	49	32	36	21	17	5	6	2	3	4	3	2	3	1	0
Corynebacterium vitaeruminis DSM 20294_chromosome_1	NZ_CP004353.1	Terrabacteria	Actinobacteria	2931780	1921056	0.0455191	45.5191	0.00614644	0.00077086	0.00015349	133452	18020	2260	450	82897	32535	11786	3974	1344	466	179	83	61	46	31	13	16	9	5	3	3	0	1	0	0	0	0	0	0
Mycolicibacterium rhodesiae NBB3_chromosome_1	NC_016604.1	Terrabacteria	Actinobacteria	6415739	4201699	0.0454481	45.4481	0.00594476	0.00069719	9.321e-05	291583	38140	4473	598	184151	69292	25147	8520	2903	972	322	123	62	36	14	17	9	5	5	1	1	0	1	1	0	0	1	3	8
Corynebacterium uterequi_chromosome_1	NZ_CP011546.1	Terrabacteria	Actinobacteria	2419437	1584680	0.0453887	45.3887	0.00607249	0.00075679	0.00010498	109815	14692	1831	254	68445	26678	9580	3281	1168	409	130	59	29	22	8	4	1	1	0	0	0	0	0	0	0	0	0	3	4
Pseudarthrobacter chlorophenolicus A6_chromosome_1	NC_011886.1	Terrabacteria	Actinobacteria	4395537	2913350	0.044979	44.979	0.00570806	0.00076168	0.0002018	197707	25090	3348	887	125492	47125	16414	5328	1806	655	269	120	92	80	78	60	42	34	29	17	15	17	8	6	5	3	1	2	1
Corynebacterium atypicum_chromosome_1	NZ_CP008944.1	Terrabacteria	Actinobacteria	2311380	1514126	0.0448485	44.8485	0.00587787	0.00073852	0.00011422	103662	13586	1707	264	65171	24905	8833	3046	1053	390	137	49	33	21	10	6	4	0	1	2	1	0	0	0	0	0	0	0	1
Rubrobacter radiotolerans_chromosome_1	NZ_CP007514.1	Terrabacteria	Actinobacteria	2875491	1924051	0.0447802	44.7802	0.00576354	0.00067571	0.00010224	128765	16573	1943	294	81334	30858	10966	3664	1235	414	157	63	35	14	8	7	5	2	0	1	1	0	0	0	0	1	0	4	3
Eggerthella lenta DSM 2243_chromosome_1	NC_013204.1	Terrabacteria	Actinobacteria	3632260	2332078	0.0439875	43.9875	0.00596763	0.0008598	0.00024585	159774	21676	3123	893	99907	38191	13954	4599	1612	618	341	209	129	70	52	25	23	9	8	3	3	3	2	5	3	2	3	0	15
Pseudopropionibacterium propionicum F0230a_chromosome_1	NC_018142.1	Terrabacteria	Actinobacteria	3449360	2278667	0.043526	43.526	0.0055935	0.00068969	0.00013887	150137	19294	2379	479	95181	35662	12734	4181	1408	492	185	75	76	55	23	22	14	8	5	4	6	3	1	1	0	0	1	2	1
Rhodococcus fascians D188_chromosome_1	NZ_CP015235.1	Terrabacteria	Actinobacteria	5139988	3324467	0.0435017	43.5017	0.00561013	0.00071673	0.00014864	223598	28836	3684	764	141893	52869	18862	6290	2151	769	269	132	88	57	54	35	34	28	21	13	16	10	3	1	2	1	0	3	8
Brevibacterium linens_chromosome_1	NZ_CP014869.1	Terrabacteria	Actinobacteria	3862244	2478188	0.0433649	43.365	0.00578135	0.00077571	0.00018331	167486	22329	2996	708	105149	40008	14493	4840	1692	596	226	96	67	71	40	41	29	25	25	17	12	8	5	5	5	0	11	0	0
Pseudarthrobacter phenanthrenivorans Sphe3_chromosome_1	NC_015145.1	Terrabacteria	Actinobacteria	4250414	2787628	0.0433217	43.3217	0.005427	0.00071005	0.00019386	184135	23067	3018	824	117535	43533	15177	4872	1586	608	250	140	92	74	57	51	39	29	19	17	13	17	7	2	3	1	3	1	2
Actinomyces meyeri_chromosome_1	NZ_CP012072.1	Terrabacteria	Actinobacteria	2049088	1342355	0.0428937	42.8937	0.00559468	0.00073301	0.00019472	87893	11464	1502	399	55724	20705	7386	2576	803	300	126	80	41	43	36	24	18	12	7	1	6	2	0	1	1	1	0	1	5
Bifidobacterium pseudolongum PV8-2_chromosome_1	NZ_CP007457.1	Terrabacteria	Actinobacteria	2032698	1285879	0.0427083	42.7083	0.00582526	0.00084518	0.00024745	86813	11841	1718	503	54330	20642	7636	2487	919	296	142	85	50	42	38	38	31	20	8	9	5	6	3	2	4	3	2	3	12
Olsenella uli DSM 7084_chromosome_1	NC_014363.1	Terrabacteria	Actinobacteria	2051896	1327526	0.0427005	42.7005	0.00557484	0.00077489	0.00017545	87617	11439	1590	360	55418	20760	7395	2454	882	348	143	85	62	30	12	9	6	9	2	1	0	0	1	0	0	0	0	0	0
Corynebacterium glyciniphilum AJ 3170_chromosome_1	NZ_CP006842.1	Terrabacteria	Actinobacteria	3509786	2274920	0.0425838	42.5838	0.00552142	0.00071742	0.0001228	149460	19379	2518	431	94750	35331	12817	4044	1539	548	185	84	46	21	12	19	16	14	7	4	5	2	3	3	1	1	1	0	1
Corynebacterium ureicelerivorans_chromosome_1	NZ_CP009215.1	Terrabacteria	Actinobacteria	2279990	1482301	0.0425572	42.5572	0.00538862	0.00065044	0.00012061	97030	12286	1483	275	61529	23215	8062	2741	906	302	129	54	35	19	10	13	4	4	3	1	0	2	1	0	0	0	0	3	4
Mycobacterium haemophilum DSM 44634_chromosome_1	NZ_CP011883.2	Terrabacteria	Actinobacteria	4235765	2708684	0.0422422	42.2422	0.00530884	0.0006464	0.00011002	178928	22487	2738	466	113966	42475	14876	4873	1686	586	247	103	45	26	14	8	15	3	0	0	1	2	1	0	0	1	0	0	1
Pseudarthrobacter sulfonivorans_chromosome_1	NZ_CP013747.1	Terrabacteria	Actinobacteria	5043757	3261232	0.0418755	41.8755	0.00520564	0.00068719	0.00017784	211210	26256	3466	897	135394	49560	17191	5599	1860	709	305	137	92	79	69	55	42	25	21	16	18	7	10	5	4	6	1	0	0
Corynebacterium imitans_chromosome_1	NZ_CP009211.1	Terrabacteria	Actinobacteria	2565321	1648539	0.0417071	41.7071	0.0053697	0.00065606	0.00012825	106992	13775	1683	329	67607	25610	9113	2979	996	358	132	75	40	24	23	17	7	3	4	3	1	0	0	0	0	0	0	0	1
Corynebacterium urealyticum DSM 7109_chromosome_1	NC_010545.1	Terrabacteria	Actinobacteria	2369219	1520689	0.0416513	41.6513	0.00522999	0.00062552	0.00012367	98681	12391	1482	293	62870	23420	8203	2706	899	290	96	70	36	26	24	16	13	5	4	2	0	1	0	0	0	0	0	0	1
Mycobacteroides chelonae CCUG 47445_chromosome_1	NZ_CP007220.1	Terrabacteria	Actinobacteria	5029817	3215067	0.0409321	40.9321	0.00510058	0.00060797	0.00010835	205881	25655	3058	545	131966	48260	16970	5627	1874	639	264	101	57	48	22	19	10	14	4	4	2	0	0	0	0	0	0	0	0
Coriobacterium glomerans PW2_chromosome_1	NC_015389.1	Terrabacteria	Actinobacteria	2115681	1277733	0.040854	40.854	0.00538125	0.00072364	0.00017016	86434	11385	1531	360	54595	20454	7324	2530	826	345	156	82	46	32	20	7	8	4	4	1	0	0	0	0	0	0	0	4	11
Adlercreutzia equolifaciens DSM 19450_chromosome_1	NC_022567.1	Terrabacteria	Actinobacteria	2862526	1816538	0.0408105	40.8105	0.00497428	0.00062986	0.00015406	116821	14239	1803	441	74845	27737	9452	2984	972	390	189	90	64	30	28	15	6	4	3	3	2	4	1	1	1	0	0	0	0
Corynebacterium efficiens YS-314_chromosome_1	NC_004369.1	Terrabacteria	Actinobacteria	3147090	1987071	0.0407135	40.7135	0.00524993	0.00069874	0.00016205	128129	16522	2199	510	81279	30328	10696	3627	1267	422	151	99	50	47	41	31	32	21	15	5	7	5	1	2	1	2	0	0	0
Cutibacterium avidum 44067_chromosome_1	NC_021064.1	Terrabacteria	Actinobacteria	2526138	1603635	0.0406118	40.6118	0.00504486	0.00067376	0.00018487	102591	12744	1702	467	65540	24307	8344	2698	926	309	144	77	67	46	43	27	25	15	7	4	4	2	1	0	0	0	2	5	2
Brevibacterium aurantiacum_chromosome_1	NZ_CP017150.1	Terrabacteria	Actinobacteria	4209935	2636798	0.0399065	39.9065	0.00502644	0.00062566	0.00014727	168004	21161	2634	620	107563	39280	14008	4519	1514	500	178	103	66	49	49	49	33	28	19	11	8	7	4	6	2	2	1	1	8
Rhodococcus erythropolis CCM2595_chromosome_1	NC_022115.1	Terrabacteria	Actinobacteria	6281198	3922816	0.0397219	39.7219	0.00498122	0.00064319	0.00016685	249501	31288	4040	1048	160234	57979	20443	6805	2210	782	269	139	120	94	75	86	72	40	33	30	35	21	15	9	7	1	2	0	0
Actinotignum schaalii_chromosome_1	NZ_CP008802.1	Terrabacteria	Actinobacteria	2159306	1342911	0.0395099	39.5099	0.00489463	0.00058908	0.00014634	85314	10569	1272	316	54179	20566	6985	2312	729	227	111	49	40	30	28	26	18	8	5	0	0	0	0	0	1	0	0	1	2
Dermabacter vaginalis_chromosome_1	NZ_CP012117.1	Terrabacteria	Actinobacteria	2392314	1497302	0.039226	39.226	0.00498304	0.00062534	0.00012791	93841	11921	1496	306	59659	22261	7818	2607	869	321	121	56	50	31	15	13	12	4	2	1	1	0	0	0	0	0	0	0	0
Corynebacterium falsenii DSM 44353_chromosome_1	NZ_CP007156.1	Terrabacteria	Actinobacteria	2677607	1691631	0.0386991	38.6991	0.00484052	0.00056767	0.00011055	103621	12961	1520	296	66377	24283	8715	2726	932	292	131	65	27	16	17	12	9	5	4	4	3	2	0	1	0	0	0	0	0
Corynebacterium testudinoris_chromosome_1	NZ_CP011545.1	Terrabacteria	Actinobacteria	2721226	1718137	0.0386833	38.6833	0.0048254	0.00059312	0.00010951	105266	13131	1614	298	67433	24702	8664	2853	970	346	129	44	31	23	23	14	13	11	6	1	0	1	2	0	0	0	0	0	1
Hoyosella subflava DQS3-9A1_chromosome_1	NC_015564.1	Terrabacteria	Actinobacteria	4738809	2949635	0.0379074	37.9074	0.00446209	0.00054803	0.00011944	179636	21145	2597	566	117029	41462	13903	4645	1503	528	228	121	61	42	37	25	15	11	5	5	8	5	1	0	1	0	0	2	5
Arthrobacter alpinus_chromosome_1	NZ_CP012677.1	Terrabacteria	Actinobacteria	4046453	2516753	0.0378769	37.8769	0.00442264	0.00059632	0.00016632	153267	17896	2413	673	100210	35161	11664	3819	1296	444	201	125	59	61	32	45	28	17	13	18	12	7	8	12	3	8	1	0	1
Glutamicibacter halophytocola_chromosome_1	NZ_CP012750.1	Terrabacteria	Actinobacteria	3911798	2346930	0.0377282	37.7282	0.00479626	0.00067105	0.00020502	147585	18762	2625	802	94660	34163	12109	4028	1351	472	201	100	81	69	60	56	56	54	29	34	19	19	9	6	3	1	3	0	0
Bifidobacterium animalis subsp, lactis DSM 10140_chromosome_1	NC_012815.1	Terrabacteria	Actinobacteria	1938483	1172433	0.0370759	37.0759	0.00451229	0.00063761	0.00020274	71871	8747	1236	393	46566	16558	5740	1771	616	227	105	75	42	29	25	25	25	11	7	7	6	6	4	4	1	2	1	0	2
Slackia heliotrinireducens DSM 20476_chromosome_1	NC_013165.1	Terrabacteria	Actinobacteria	3165038	1905720	0.0370536	37.0536	0.00437846	0.00060094	0.00018104	117276	13858	1902	573	76332	27086	9092	2864	950	379	226	119	85	61	27	19	12	4	5	2	4	0	0	0	0	0	0	0	0
Bifidobacterium adolescentis ATCC 15703_chromosome_1	NC_008618.1	Terrabacteria	Actinobacteria	2089645	1236740	0.036945	36.945	0.00451991	0.00062738	0.00019716	77202	9445	1311	412	49861	17896	6176	1958	679	220	112	64	60	37	36	21	23	16	11	4	7	7	7	3	1	0	3	0	0
Bifidobacterium actinocoloniiforme DSM 22766_chromosome_1	NZ_CP011786.1	Terrabacteria	Actinobacteria	1830060	1147591	0.0369141	36.9141	0.00415287	0.00045572	0.00011256	67555	7600	834	206	44387	15568	5098	1668	442	186	57	32	29	18	15	19	9	7	6	1	5	3	4	0	0	1	0	0	2
Paenarthrobacter aurescens TC1_chromosome_1	NC_008711.1	Terrabacteria	Actinobacteria	4597686	2866334	0.0367657	36.7657	0.00421712	0.00055724	0.00015791	169037	19389	2562	726	111252	38396	12802	4025	1399	437	193	107	76	91	62	46	39	32	20	23	13	9	5	3	4	0	1	0	0
Rathayibacter toxicus_chromosome_1	NZ_CP013292.1	Terrabacteria	Actinobacteria	2346032	1442241	0.036687	36.687	0.00425868	0.00052557	0.00011424	86069	9991	1233	268	56244	19834	6651	2107	732	233	116	46	42	13	14	11	6	12	4	3	1	0	0	0	0	0	0	1	1
Glutamicibacter arilaitensis Re117_chromosome_1	NC_014550.1	Terrabacteria	Actinobacteria	3859257	2288017	0.0365625	36.5625	0.00453999	0.00062862	0.00020652	141104	17521	2426	797	90801	32782	11258	3837	1251	378	164	64	91	77	80	55	59	59	52	33	26	9	10	9	1	2	4	0	0
Corynebacterium aurimucosum ATCC 700975_chromosome_1	NC_012590.1	Terrabacteria	Actinobacteria	2790189	1691807	0.0365219	36.5219	0.00447962	0.00053975	0.00011075	101903	12499	1506	309	65765	23639	8237	2756	915	282	130	77	34	24	13	11	7	6	2	2	1	2	0	0	0	0	0	0	0
Corynebacterium jeikeium K411_chromosome_1	NC_007164.1	Terrabacteria	Actinobacteria	2462499	1511861	0.0362542	36.2542	0.00423229	0.00048487	9.299e-05	89276	10422	1194	229	58172	20682	6995	2233	704	261	92	81	27	15	4	4	4	2	0	0	0	0	0	0	0	0	0	1	1
Denitrobacterium detoxificans_chromosome_1	NZ_CP011402.1	Terrabacteria	Actinobacteria	2446250	1455468	0.0361627	36.1627	0.00448401	0.00061359	0.00016433	88463	10969	1501	402	56885	20609	7094	2374	787	312	160	98	62	35	21	14	4	1	1	1	2	0	0	0	1	0	0	0	0
Bifidobacterium angulatum DSM 20098 = JCM 7096_chromosome_1	NZ_AP012322.1	Terrabacteria	Actinobacteria	2021974	1201670	0.0361503	36.1503	0.00434476	0.00061573	0.0002097	73095	8785	1245	424	47393	16917	5780	1760	582	239	99	56	63	40	43	23	21	19	10	11	7	9	8	5	1	4	3	0	0
Bifidobacterium asteroides PRL2011_chromosome_1	NC_018720.1	Terrabacteria	Actinobacteria	2167304	1301543	0.036013	36.013	0.00392608	0.00042172	8.213e-05	78051	8509	914	178	51300	18242	5834	1761	549	187	78	18	16	18	14	16	5	5	3	2	1	1	1	0	0	0	0	0	0
Bifidobacterium dentium JCM 1195 = DSM 20436_chromosome_1	NZ_AP012326.1	Terrabacteria	Actinobacteria	2635669	1542865	0.0360094	36.0095	0.00441102	0.00062754	0.00019805	94909	11626	1654	522	61538	21745	7519	2453	824	308	171	92	60	51	35	35	15	17	7	5	4	8	4	4	3	3	1	1	2
Corynebacterium lactis RW2-5_chromosome_1	NZ_CP006841.1	Terrabacteria	Actinobacteria	2769745	1676519	0.0359845	35.9845	0.00413179	0.00045311	8.196e-05	99668	11444	1255	227	65028	23196	7796	2393	772	256	100	54	19	19	12	5	3	1	2	1	3	3	3	1	0	1	0	0	0
Bifidobacterium thermophilum RBL67_chromosome_1	NC_020546.1	Terrabacteria	Actinobacteria	2291643	1377521	0.0358594	35.8594	0.00427379	0.00056073	0.0001728	82177	9794	1285	396	53529	18854	6464	2045	672	217	103	56	46	45	32	32	17	19	14	6	8	9	3	2	0	1	0	0	0
Corynebacterium camporealensis_chromosome_1	NZ_CP011311.1	Terrabacteria	Actinobacteria	2451810	1456558	0.0356524	35.6524	0.00425115	0.00053471	0.00012073	87413	10423	1311	296	56447	20543	6870	2242	739	276	117	77	39	24	16	13	5	1	2	0	1	0	1	0	0	0	0	6	12
Corynebacterium singulare_chromosome_1	NZ_CP010827.1	Terrabacteria	Actinobacteria	2830519	1701670	0.0356405	35.6405	0.0042985	0.000531	0.00010104	100881	12167	1503	286	65149	23565	8053	2611	908	309	119	70	42	14	16	8	6	4	2	3	0	1	1	0	0	0	0	0	2
Corynebacterium flavescens_chromosome_1	NZ_CP009246.1	Terrabacteria	Actinobacteria	2758653	1652885	0.0356188	35.6188	0.00425171	0.00049988	9.425e-05	98260	11729	1379	260	63680	22851	7820	2530	826	293	112	44	30	13	13	12	8	8	3	5	0	4	2	0	4	2	0	0	2
Arthrobacter alpinus_chromosome_1	NZ_CP013200.1	Terrabacteria	Actinobacteria	4322479	2621494	0.0355907	35.5907	0.00401922	0.00053557	0.00017004	153840	17373	2315	735	101177	35290	11423	3635	1178	402	194	93	89	51	47	48	36	33	24	17	14	11	11	11	8	6	8	8	59
Corynebacterium simulans_chromosome_1	NZ_CP014634.1	Terrabacteria	Actinobacteria	2737971	1615621	0.0353883	35.3883	0.00421955	0.00050183	0.00010592	96892	11553	1374	290	62783	22556	7721	2458	787	297	98	57	39	27	24	14	9	6	6	1	4	1	2	1	1	0	0	0	0
Trueperella pyogenes_chromosome_1	NZ_CP007519.1	Terrabacteria	Actinobacteria	2338390	1391373	0.035329	35.329	0.00416098	0.00054354	0.00014711	82613	9730	1271	344	53821	19062	6370	2089	709	218	99	67	51	39	22	16	12	11	4	4	4	2	0	0	2	4	4	1	0
Bifidobacterium coryneforme_chromosome_1	NZ_CP007287.1	Terrabacteria	Actinobacteria	1755151	1062029	0.0353092	35.3092	0.0040572	0.00048486	0.00011908	61973	7121	851	209	40309	14543	4840	1430	483	159	61	40	29	20	14	11	8	4	8	7	1	2	0	3	0	1	0	2	4
Bifidobacterium breve DSM 20213 = JCM 1192_chromosome_1	NZ_AP012324.1	Terrabacteria	Actinobacteria	2269415	1336464	0.0352699	35.2699	0.00423413	0.00054507	0.00017229	80042	9609	1237	391	51889	18544	6236	2136	624	222	124	56	60	44	21	19	15	12	12	7	6	8	1	2	1	0	0	0	0
Parascardovia denticolens DSM 10105 = JCM 12538_chromosome_1	NZ_AP012333.1	Terrabacteria	Actinobacteria	1890857	1102614	0.0347805	34.7805	0.00405636	0.00047756	8.938e-05	65765	7670	903	169	42973	15122	5132	1635	555	179	75	36	14	19	7	5	4	3	3	1	0	0	1	0	0	0	0	0	0
Neomicrococcus aestuarii_chromosome_1	NZ_CP018135.1	Terrabacteria	Actinobacteria	2667837	1577923	0.0347457	34.7458	0.0039219	0.00042994	0.0001087	92696	10463	1147	290	60822	21411	7091	2225	655	202	88	32	32	27	28	22	16	17	9	2	5	5	3	2	1	1	0	1	0
Corynebacterium phocae_chromosome_1	NZ_CP009249.1	Terrabacteria	Actinobacteria	2779609	1635355	0.0346981	34.6981	0.00416318	0.00051158	0.00011009	96447	11572	1422	306	62744	22131	7653	2497	795	321	103	61	42	41	17	16	14	4	5	1	2	0	0	0	0	0	0	4	16
Cutibacterium acnes KPA171202_chromosome_1	NC_006085.1	Terrabacteria	Actinobacteria	2560265	1536433	0.03435	34.35	0.00387538	0.00045503	0.00011796	87945	9922	1165	302	57831	20192	6681	2076	641	222	86	56	57	34	22	11	8	7	6	3	4	0	1	0	2	0	1	0	1
Rothia mucilaginosa DY-18_chromosome_1	NC_013715.1	Terrabacteria	Actinobacteria	2264603	1350207	0.0342983	34.2983	0.00414024	0.00055948	0.00023006	77672	9376	1267	521	50312	17984	6183	1926	561	185	95	59	44	46	56	51	37	34	34	23	15	10	6	2	4	1	2	0	10
Corynebacterium aquilae DSM 44791_chromosome_1	NZ_CP009245.1	Terrabacteria	Actinobacteria	2926437	1782698	0.0342785	34.2785	0.00436914	0.00062875	0.00018008	100314	12786	1840	527	64218	23310	8163	2783	974	339	154	86	77	42	38	43	28	21	19	7	6	2	3	0	1	0	0	0	1
Gardnerella vaginalis 409-05_chromosome_1	NC_013721.1	Terrabacteria	Actinobacteria	1617545	679631	0.0339613	33.9613	0.00406357	0.00057804	0.0001595	54934	6573	935	258	35851	12510	4263	1375	483	194	96	54	38	20	21	11	6	2	1	3	2	1	1	2	0	0	0	0	0
Phoenicibacter massiliensis_chromosome_1	NZ_LT821227.1	Terrabacteria	Actinobacteria	1447956	629000	0.0339479	33.9479	0.00386545	0.00048758	8.426e-05	49155	5597	706	122	32083	11475	3666	1225	434	150	68	27	7	10	4	2	1	1	0	1	1	0	0	0	0	0	0	0	3
Devriesea agamarum_chromosome_1	NZ_LN849456.1	Terrabacteria	Actinobacteria	2958880	1779347	0.033831	33.831	0.00368281	0.00044138	0.00011187	100102	10897	1306	331	66336	22869	7333	2258	732	243	95	54	39	36	21	29	12	6	14	8	9	3	2	1	1	1	0	0	0
Corynebacterium jeikeium_chromosome_1	NZ_CP022054.2	Terrabacteria	Actinobacteria	2650878	1554714	0.0337997	33.7997	0.00390097	0.00047494	0.00011732	89599	10341	1259	311	58547	20711	6877	2205	707	241	98	75	48	22	25	15	7	9	4	0	3	2	1	1	0	0	0	3	16
Corynebacterium casei LMG S-19264_chromosome_1	NZ_CP004350.1	Terrabacteria	Actinobacteria	3113488	1733800	0.0332669	33.2669	0.00393353	0.00050362	0.00013297	103576	12247	1568	414	67171	24158	8076	2603	862	292	115	70	54	51	33	30	23	8	9	6	3	9	0	2	0	0	1	0	0
Corynebacterium ammoniagenes DSM 20306_chromosome_1	NZ_CP009244.1	Terrabacteria	Actinobacteria	2790185	1549745	0.0329444	32.9444	0.00390261	0.00046162	0.00011254	91921	10889	1288	314	59644	21388	7319	2282	732	242	99	63	36	30	34	17	9	6	11	5	4	0	0	0	0	0	0	2	3
Corynebacterium epidermidicanis_chromosome_1	NZ_CP011541.1	Terrabacteria	Actinobacteria	2692072	1563035	0.0328294	32.8294	0.00369418	0.00045207	0.00010029	88379	9945	1217	270	58206	20228	6677	2051	715	232	98	56	38	20	20	11	15	6	4	0	1	1	0	0	0	0	0	2	0
Corynebacterium kroppenstedtii DSM 44385_chromosome_1	NC_012704.1	Terrabacteria	Actinobacteria	2446804	1405929	0.0325935	32.5935	0.0035528	0.00036129	6.457e-05	79750	8693	884	158	52991	18066	5989	1820	559	167	71	36	21	9	5	7	6	3	0	0	0	0	0	0	0	0	0	0	0
Corynebacterium stationis_chromosome_1	NZ_CP009251.1	Terrabacteria	Actinobacteria	2808767	1539541	0.0323338	32.3338	0.00381057	0.00048455	0.0001182	90818	10703	1361	332	59176	20939	7029	2313	753	276	99	61	48	25	23	24	20	13	10	6	3	0	0	0	0	0	0	0	1
Renibacterium salmoninarum ATCC 33209_chromosome_1	NC_010168.1	Terrabacteria	Actinobacteria	3155250	1775499	0.0323268	32.3268	0.00367546	0.00052801	0.00017209	101999	11597	1666	543	67375	23027	7505	2426	856	267	116	98	47	43	33	33	21	18	10	16	7	8	3	2	7	10	4	1	0
Atopobium parvulum DSM 20469_chromosome_1	NC_013203.1	Terrabacteria	Actinobacteria	1543805	705312	0.032232	32.2321	0.00395128	0.00055253	0.00017619	49760	6100	853	272	32305	11355	3941	1306	422	159	88	71	43	29	15	18	2	4	1	0	1	0	0	0	0	0	0	0	0
Lawsonella clevelandensis_chromosome_1	NZ_CP009312.1	Terrabacteria	Actinobacteria	1860551	1090142	0.0319029	31.9029	0.00363441	0.0004719	0.00015748	59357	6762	878	293	39119	13476	4462	1422	438	147	80	48	34	30	27	21	18	13	8	6	5	3	0	0	0	0	0	0	2
Rhodoluna lacicola_chromosome_1	NZ_CP007490.1	Terrabacteria	Actinobacteria	1430433	737056	0.0315653	31.5653	0.00343882	0.00039499	9.018e-05	45152	4919	565	129	29709	10524	3326	1028	310	126	50	31	18	10	6	7	4	2	0	1	0	0	0	0	0	0	0	0	0
Corynebacterium resistens DSM 45100_chromosome_1	NC_015673.1	Terrabacteria	Actinobacteria	2601311	1485137	0.0315003	31.5003	0.0036224	0.00043978	9.265e-05	81942	9423	1144	241	54059	18460	6256	2023	629	274	83	74	22	17	12	7	8	4	4	2	3	2	2	0	0	0	0	3	14
Corynebacterium callunae DSM 20147_chromosome_1	NC_020506.1	Terrabacteria	Actinobacteria	2839551	1487671	0.0314183	31.4183	0.00384216	0.00057192	0.000187	89214	10910	1624	531	57893	20411	7021	2265	810	283	115	75	63	59	53	32	31	23	21	23	16	5	8	3	1	0	0	1	0
Corynebacterium deserti GIMN1,010_chromosome_1	NZ_CP009220.1	Terrabacteria	Actinobacteria	2972149	1642894	0.0313867	31.3867	0.00356712	0.00047945	0.00015073	93286	10602	1425	448	61429	21255	7010	2167	703	274	123	69	45	38	36	32	30	22	15	12	8	13	1	0	3	1	0	27	42
Jonesia denitrificans DSM 20603_chromosome_1	NC_013174.1	Terrabacteria	Actinobacteria	2749646	1606252	0.031352	31.352	0.00374048	0.00054225	0.00018839	86207	10285	1491	518	56186	19736	6632	2162	696	277	140	72	60	63	49	29	22	18	20	16	7	11	3	3	4	1	0	0	0
Corynebacterium argentoratense DSM 44202_chromosome_1	NC_022198.1	Terrabacteria	Actinobacteria	2031902	1196800	0.0312328	31.2328	0.00346375	0.00039815	9.745e-05	63462	7038	809	198	41900	14524	4691	1538	434	177	58	32	26	19	19	11	8	4	9	8	1	2	0	1	0	0	0	0	0
Corynebacterium crudilactis_chromosome_1	NZ_CP015622.1	Terrabacteria	Actinobacteria	3047373	1572125	0.0309627	30.9627	0.00359293	0.00050699	0.00016867	94355	10949	1545	514	61840	21566	7114	2290	751	280	122	69	54	42	51	45	26	25	19	17	14	12	6	3	2	2	2	3	5
Scardovia inopinata JCM 12537_chromosome_1	NZ_AP012334.1	Terrabacteria	Actinobacteria	1797862	874361	0.0307866	30.7866	0.00350361	0.00044164	9.567e-05	55350	6299	794	172	36314	12737	4195	1310	457	165	75	29	22	20	8	5	3	2	2	2	2	1	1	0	0	0	0	2	3
Rothia dentocariosa ATCC 17931_chromosome_1	NC_014643.1	Terrabacteria	Actinobacteria	2506025	1345425	0.0303896	30.3896	0.00328648	0.00044213	0.0001656	76157	8236	1108	415	50692	17229	5436	1692	515	178	72	41	42	49	36	26	41	22	18	15	6	5	5	2	6	7	4	8	17
Corynebacterium diphtheriae_chromosome_1	NZ_LN831026.1	Terrabacteria	Actinobacteria	2463666	1318656	0.0302801	30.2801	0.00336693	0.00043634	0.00013557	74600	8295	1075	334	49343	16962	5475	1745	543	198	97	49	41	44	27	15	18	9	10	5	7	4	3	1	1	0	1	1	2
Mobiluncus curtisii ATCC 43063_chromosome_1	NC_014246.1	Terrabacteria	Actinobacteria	2146480	1189434	0.0301647	30.1647	0.00319686	0.00040858	0.00010855	64748	6862	877	233	43397	14489	4619	1366	465	179	58	46	35	28	13	18	7	5	10	2	2	1	4	0	3	1	0	0	0
Corynebacterium kutscheri_chromosome_1	NZ_CP011312.1	Terrabacteria	Actinobacteria	2354065	1093763	0.0299129	29.9129	0.00346125	0.00048937	0.00016779	70417	8148	1152	395	46489	15780	5239	1757	547	210	106	80	53	34	30	20	25	19	5	5	8	5	1	1	1	0	0	2	1
Cryptobacterium curtum DSM 15641_chromosome_1	NC_013170.1	Terrabacteria	Actinobacteria	1617804	823649	0.0296828	29.6828	0.00322907	0.00040054	9.89e-05	48021	5224	648	160	31923	10874	3470	1106	369	119	63	35	26	10	15	3	4	2	1	1	0	0	0	0	0	0	0	2	5
Corynebacterium pseudotuberculosis C231_chromosome_1	NC_017301.1	Terrabacteria	Actinobacteria	2328208	1215073	0.0295438	29.5437	0.00329438	0.00043939	0.00013487	68784	7670	1023	314	45686	15428	4993	1654	500	209	71	54	46	33	25	14	22	16	7	13	3	4	2	1	1	1	1	1	1
Arcanobacterium haemolyticum DSM 20595_chromosome_1	NC_014218.1	Terrabacteria	Actinobacteria	1986154	1055308	0.0294771	29.4771	0.00341665	0.00052866	0.00022405	58546	6786	1050	445	38411	13349	4346	1390	440	165	84	79	62	57	52	28	21	19	11	9	5	3	3	5	2	1	2	0	2
Corynebacterium mustelae_chromosome_1	NZ_CP011542.1	Terrabacteria	Actinobacteria	3391554	1781837	0.0293753	29.3753	0.00322654	0.0004181	0.0001144	99628	10943	1418	388	66048	22637	7249	2276	752	278	139	81	48	36	27	14	11	11	9	1	2	4	1	2	1	0	1	0	0
Tropheryma whipplei str, Twist_chromosome_1	NC_004572.3	Terrabacteria	Actinobacteria	927303	429637	0.0293033	29.3033	0.00325029	0.0004044	7.764e-05	27173	3014	375	72	18042	6117	1998	641	207	96	35	16	7	4	5	0	0	2	1	0	1	1	0	0	0	0	0	0	0
			STATISTICS	Size	GC count	fr. all	fr all/1000 bp	fr. 8+	fr. 10+	fr. 12+	all	8	10	12	6	7	8	9	10	11	12	13	14	15	16	17	18	19	20	21	22	23	24	25	26	27	28	29	30
			SUM	1149815361	782763220	12.0564	12056.4	1.71645	0.236084	0.0495845	60232821	8709860	1208491	249739	36814055	14708906	5580810	1920559	698749	260003	98774	47499	28533	19640	15036	11434	8484	5772	4099	2808	2090	1495	1087	699	615	469	304	233	619
			CNT	245	245	245	245	245	245	245	245	245	245	245	245	245	245	245	245	245	245	245	245	245	245	245	245	245	245	245	245	245	245	245	245	245	245	245	245
			AVG	4.69312e+06	3.19495e+06	0.0492099	49.2099	0.0070059	0.00096361	0.000202386	245848	35550.4	4932.62	1019.34	150261	60036.4	22778.8	7839.02	2852.04	1061.24	403.159	193.873	116.461	80.1633	61.3714	46.6694	34.6286	23.5592	16.7306	11.4612	8.53061	6.10204	4.43673	2.85306	2.5102	1.91429	1.24082	0.95102	2.52653
			MIN	927303	429637	0.0293033	29.3033	0.00319686	0.00036129	6.457e-05	27173	3014	375	72	18042	6117	1998	641	207	96	35	16	7	4	4	0	0	0	0	0	0	0	0	0	0	0	0	0	0
			MAX	11936683	8445749	0.0805168	80.5168	0.0193354	0.00301869	0.00073963	652950	95471	14746	3293	398209	159352	60855	21025	8135	3365	1300	638	363	243	201	156	129	89	70	55	46	65	67	72	126	94	53	27	59
			VAR	5.94257e+12	3.29405e+12	0.000134213	134.213	6.51478e-06	1.7748e-07	6.88037e-09	2.452e+10	6.02947e+08	1.29619e+07	553496	8.69779e+09	1.52596e+09	2.40496e+08	2.99451e+07	4.32229e+06	640781	93145.5	21346.7	7562.12	3609.03	2211.48	1277.32	706.258	366.059	206.736	106.885	71.9797	48.2059	42.3603	30.5662	74.005	45.6049	14.6073	5.43434	38.8207
			STDEV	2.44273e+06	1.81867e+06	0.0116087	11.6087	0.00255763	0.000422146	8.31178e-05	156909	24605.2	3607.63	745.496	93452.9	39143.5	15539.7	5483.42	2083.27	802.127	305.822	146.404	87.1385	60.1982	47.1227	35.8128	26.6299	19.1718	14.4077	10.3597	8.50145	6.95726	6.5218	5.53999	8.62023	6.76696	3.82978	2.33594	6.24338
			Q1	2721226	1691631	0.0386833	38.6833	0.0048254	0.00062566	0.00013622	102591	12744	1666	424	66336	24158	8237	2741	926	339	142	77	52	36	25	19	13	8	6	3	3	1	1	0	0	0	0	0	0
			MEDIAN Q2	3973750	2636798	0.0498349	49.8349	0.00697499	0.00092769	0.00018964	205695	29814	4040	781	125492	49901	19324	6546	2398	841	320	140	82	58	46	35	28	19	12	8	6	4	2	1	1	1	0	0	0
			Q3	6254616	4235035	0.0579595	57.9595	0.00869681	0.00122655	0.00025493	338484	51920	7371	1477	205844	84135	32939	11310	4191	1625	625	298	164	107	87	64	52	34	24	17	12	9	6	4	3	2	2	1	2

## Sheet: Deinociccus Thermus
Title	NCBI	Group	Subgroup	Size	GC count	fr. All	fr all /1000 bp	fr. 8+	fr. 10+	fr. 12+	all Irs	Irs size 8+	Irs size 10+	Irs size 12+	6	7	8	9	10	11	12	13	14	15	16	17	18	19	20	21	22	23	24	25	26	27	28	29	30
Oceanithermus profundus DSM 14977_chromosome_1	NC_014761.1	Terrabacteria	Deinococcus-Thermus	2303940	1613330	0.0547089	54.7089	0.00833095	0.00118145	0.00018924	126046	19194	2722	436	75431	31421	12226	4246	1671	615	206	118	44	26	25	11	3	2	0	1	0	0	0	0	0	0	0	0	0
Deinococcus gobiensis I-0_chromosome_1	NC_017790.1	Terrabacteria	Deinococcus-Thermus	3137147	2221156	0.0525815	52.5815	0.00635259	0.00065091	0.00013547	164956	19929	2042	425	104540	40487	13701	4186	1200	417	148	95	47	41	26	18	10	10	8	7	7	1	3	2	2	0	0	0	0
Thermus oshimai JL-2_chromosome_1	NC_019386.1	Terrabacteria	Deinococcus-Thermus	2072393	1420697	0.0524669	52.4669	0.00858669	0.0012102	0.00019591	108732	17795	2508	406	64861	26076	11231	4056	1471	631	237	94	44	17	9	3	0	1	1	0	0	0	0	0	0	0	0	0	0
Deinococcus maricopensis DSM 21211_chromosome_1	NC_014958.1	Terrabacteria	Deinococcus-Thermus	3498530	2442849	0.0523654	52.3654	0.00792476	0.00123309	0.00036701	183202	27725	4314	1284	109982	45495	17571	5840	2153	877	354	232	177	122	108	57	49	42	37	27	19	23	18	9	2	5	2	1	0
Thermus aquaticus Y51MC23_chromosome_1	NZ_CP010822.1	Terrabacteria	Deinococcus-Thermus	2158963	1470180	0.0514284	51.4284	0.00816596	0.00115982	0.00020519	111032	17630	2504	443	66573	26829	11198	3928	1477	584	324	68	32	10	4	2	1	1	1	0	0	0	0	0	0	0	0	0	0
Deinococcus soli Cha et al, 2016_chromosome_1	NZ_CP011389.1	Terrabacteria	Deinococcus-Thermus	3236984	2272451	0.0509817	50.9817	0.0066046	0.00078561	0.0002008	165027	21379	2543	650	103272	40376	14525	4311	1454	439	254	149	78	67	31	26	10	8	10	5	7	1	0	2	0	1	0	0	1
Truepera radiovictrix DSM 17093_chromosome_1	NC_014221.1	Terrabacteria	Deinococcus-Thermus	3260398	2221603	0.0500108	50.0108	0.00736873	0.00102104	0.00018863	163055	24025	3329	615	98823	40207	15189	5507	1914	800	293	144	90	39	24	11	8	3	2	0	1	0	0	0	0	0	0	0	0
Thermus brockianus_chromosome_1	NZ_CP016312.1	Terrabacteria	Deinococcus-Thermus	2035182	1364970	0.0476488	47.6488	0.0072028	0.0009493	0.0001307	96974	14659	1932	266	59126	23189	9382	3345	1174	492	169	60	19	11	5	1	1	0	0	0	0	0	0	0	0	0	0	0	0
Marinithermus hydrothermalis DSM 14884_chromosome_1	NC_015387.1	Terrabacteria	Deinococcus-Thermus	2269167	1544754	0.04635	46.35	0.00643232	0.00084877	0.00014939	105176	14596	1926	339	64860	25720	9419	3251	1125	462	171	79	46	18	17	6	2	0	0	0	0	0	0	0	0	0	0	0	0
Thermus scotoductus SA-01_chromosome_1	NC_014974.1	Terrabacteria	Deinococcus-Thermus	2346803	1522724	0.0434868	43.4868	0.00626427	0.00084541	0.00012996	102055	14701	1984	305	63216	24138	9457	3260	1210	469	178	70	27	16	8	4	1	1	0	0	0	0	0	0	0	0	0	0	0
Deinococcus swuensis_chromosome_1	NZ_CP010028.1	Terrabacteria	Deinococcus-Thermus	3531443	2380591	0.0434658	43.4658	0.00491329	0.00054086	0.0001396	153497	17351	1910	493	100162	35984	11881	3560	1050	367	165	156	56	33	23	19	23	9	4	1	2	0	0	0	1	0	0	0	1
Deinococcus proteolyticus MRP_chromosome_1	NC_015161.1	Terrabacteria	Deinococcus-Thermus	2147060	1420552	0.0434068	43.4068	0.00496865	0.00053701	0.00011458	93197	10668	1153	246	60597	21932	7298	2217	665	242	90	63	52	15	12	4	2	5	1	1	0	0	1	0	0	0	0	0	0
Deinococcus geothermalis DSM 11300_chromosome_1	NC_008025.1	Terrabacteria	Deinococcus-Thermus	2467205	1644052	0.0405438	40.5438	0.00441025	0.00041829	7.498e-05	100030	10881	1032	185	65641	23508	7640	2209	630	217	79	50	22	14	7	3	6	2	0	1	1	0	0	0	0	0	0	0	0
Deinococcus peraridilitoris DSM 19664_chromosome_1	NC_019793.1	Terrabacteria	Deinococcus-Thermus	3881839	2483381	0.0394823	39.4823	0.00485002	0.00071822	0.00022541	153264	18827	2788	875	98893	35544	12099	3940	1365	548	265	154	93	81	71	50	40	24	30	26	13	8	6	4	2	5	3	0	0
Deinococcus deserti VCD115_chromosome_1	NC_012526.1	Terrabacteria	Deinococcus-Thermus	2819842	1787445	0.0390189	39.0189	0.00447295	0.00056315	0.0001649	110027	12613	1588	465	71791	25623	8310	2715	802	321	154	89	65	47	32	25	20	17	7	3	2	2	0	0	1	0	1	0	0
Meiothermus ruber DSM 1279_chromosome_1	NC_013946.1	Terrabacteria	Deinococcus-Thermus	3097457	1963303	0.0389252	38.9252	0.00476165	0.00053689	7.619e-05	120569	14749	1663	236	77674	28146	9760	3326	1061	366	145	49	14	12	5	5	1	4	0	0	0	0	0	0	0	1	0	0	0
Meiothermus silvanus DSM 9946_chromosome_1	NC_014212.1	Terrabacteria	Deinococcus-Thermus	3249394	2026440	0.0351515	35.1515	0.00406353	0.00047763	8.371e-05	114221	13204	1552	272	74454	26563	8942	2710	955	325	119	69	33	22	21	2	3	2	0	0	0	0	1	0	0	0	0	0	0
Deinococcus puniceus_chromosome_1	NZ_CP011387.1	Terrabacteria	Deinococcus-Thermus	2971983	1861910	0.0317142	31.7142	0.00265681	0.00026245	6.494e-05	94254	7896	780	193	65961	20397	5627	1489	435	152	62	43	28	19	13	14	7	2	1	3	0	0	0	0	0	0	0	1	0
			STATISTICS	Size	GC count	fr. all	fr all/1000 bp	fr. 8+	fr. 10+	fr. 12+	all	8	10	12	6	7	8	9	10	11	12	13	14	15	16	17	18	19	20	21	22	23	24	25	26	27	28	29	30
			SUM	50485730	33662388	0.813738	813.738	0.108331	0.0139401	0.00283661	2265314	297822	38270	8134	1425857	541635	195456	64096	21812	8324	3413	1782	967	610	441	261	187	133	102	75	52	35	29	17	8	12	6	2	2
			CNT	18	18	18	18	18	18	18	18	18	18	18	18	18	18	18	18	18	18	18	18	18	18	18	18	18	18	18	18	18	18	18	18	18	18	18	18
			AVG	2.80476e+06	1.87013e+06	0.0452077	45.2077	0.00601838	0.00077445	0.000157589	125851	16545.7	2126.11	451.889	79214.3	30090.8	10858.7	3560.89	1211.78	462.444	189.611	99	53.7222	33.8889	24.5	14.5	10.3889	7.38889	5.66667	4.16667	2.88889	1.94444	1.61111	0.944444	0.444444	0.666667	0.333333	0.111111	0.111111
			MIN	2035182	1364970	0.0317142	31.7142	0.00265681	0.00026245	6.494e-05	93197	7896	780	185	59126	20397	5627	1489	435	152	62	43	14	10	4	1	0	0	0	0	0	0	0	0	0	0	0	0	0
			MAX	3881839	2483381	0.0547089	54.7089	0.00858669	0.00123309	0.00036701	183202	27725	4314	1284	109982	45495	17571	5840	2153	877	354	232	177	122	108	57	49	42	37	27	19	23	18	9	2	5	3	1	1
			VAR	3.23641e+11	1.4312e+11	4.30939e-05	43.0939	2.7482e-06	8.46664e-08	4.87697e-09	8.18791e+08	2.2967e+07	690600	70599.7	3.00537e+08	5.49289e+07	8.77988e+06	1.14347e+06	185681	34757.5	6558.13	2385.89	1396.76	829.877	644.139	250.472	187.015	108.904	107.111	66.0278	27.0988	29.4969	18.0154	4.94136	0.580247	2.44444	0.666667	0.0987654	0.0987654
			STDEV	585387	389280	0.00675491	6.75491	0.00170583	0.000299411	7.18599e-05	29444.1	4931.33	855.116	273.409	17838.6	7626.27	3048.99	1100.33	443.4	191.839	83.3301	50.2617	38.4567	29.6428	26.1157	16.2851	14.0718	10.7383	10.6495	8.36133	5.35657	5.58856	4.36751	2.28736	0.783823	1.6088	0.840168	0.323381	0.323381
			Q1	2.27786e+06	1.52823e+06	0.0397477	39.7477	0.00478374	0.000537973	0.000118425	102835	13552	1606.75	267.5	65056	24509.2	9052	2849	978.75	335.25	145.75	64.25	29	15.25	8.25	3.25	1.25	1.25	0	0	0	0	0	0	0	0	0	0	0
			MEDIAN Q2	2.89591e+06	1.82468e+06	0.0449184	44.9184	0.00630843	0.000751915	0.000144495	112626	16050	1958	415.5	73122.5	26696	10479	3452.5	1187	450.5	170	84	45	20.5	19	8.5	4.5	2.5	1	1	0	0	0	0	0	0	0	0	0
			Q3	3.24629e+06	2.22149e+06	0.0513167	51.3167	0.00732725	0.00100311	0.000194243	153439	19102.2	2534.25	486	98875.5	35874	12194.2	4153.5	1466.75	575	249.75	137.5	62.75	40.5	25.75	18.75	10	8.75	6.25	3	2	0.75	0.75	0	0.75	0	0	0	0

## Sheet: Firmicutes
Title	NCBI	Group	Subgroup	Size	GC count	fr. All	fr all /1000 bp	fr. 8+	fr. 10+	fr. 12+	all Irs	Irs size 8+	Irs size 10+	Irs size 12+	6	7	8	9	10	11	12	13	14	15	16	17	18	19	20	21	22	23	24	25	26	27	28	29	30
Thermaerobacter marianensis DSM 12885_chromosome_1	NC_014831.1	Terrabacteria	Firmicutes	2844696	2061895	0.0659346	65.9346	0.0108592	0.00170247	0.00035188	187564	30891	4843	1001	109597	47076	18945	7103	2797	1045	409	211	129	70	49	53	21	27	17	6	0	3	3	2	0	1	0	0	0
Clostridium taeniosporum_chromosome_1	NZ_CP017253.2	Terrabacteria	Firmicutes	3264813	869189	0.0612715	61.2715	0.00984099	0.00165951	0.00045883	200040	32129	5418	1498	118059	49852	19447	7264	2776	1144	515	259	176	114	96	90	68	51	40	27	27	8	13	4	7	1	0	0	1
Clostridium botulinum B str, Eklund 17B (NRP)_chromosome_1	NC_010674.1	Terrabacteria	Firmicutes	3800327	1045522	0.0581666	58.1666	0.00905317	0.00152724	0.00046154	221052	34405	5804	1754	132314	54333	20855	7746	2886	1164	583	316	197	125	108	112	74	57	50	46	28	20	15	10	4	2	2	0	1
Parvimonas micra_chromosome_1	NZ_CP009761.1	Terrabacteria	Firmicutes	1627009	465543	0.0566487	56.6487	0.00891882	0.00148063	0.00035833	92168	14511	2409	583	54953	22704	8763	3339	1283	543	249	141	74	53	23	24	5	7	4	0	1	1	1	0	0	0	0	0	0
Clostridium perfringens ATCC 13124_chromosome_1	NC_008261.1	Terrabacteria	Firmicutes	3256683	924219	0.0565456	56.5456	0.00883967	0.00149969	0.0004262	184151	28788	4884	1388	109945	45418	17418	6486	2490	1006	420	222	198	130	111	92	75	36	38	29	15	6	7	3	2	2	2	2	1
Clostridium argentinense_chromosome_1	NZ_CP014176.1	Terrabacteria	Firmicutes	4662988	1345193	0.0556587	55.6587	0.00876948	0.00161163	0.00049711	259536	40892	7515	2318	155548	63096	24470	8907	3564	1633	770	495	285	187	121	116	91	66	50	31	31	21	23	8	3	5	4	0	0
Clostridium baratii str, Sullivan_chromosome_1	NZ_CP006905.1	Terrabacteria	Firmicutes	3153266	892197	0.0546833	54.6833	0.00850071	0.00144739	0.0004665	172431	26805	4564	1471	103318	42308	16236	6005	2178	915	399	258	178	147	116	96	83	71	26	40	23	8	8	6	4	3	4	0	1
Clostridium chauvoei JF4335_chromosome_1	NZ_LT799839.1	Terrabacteria	Firmicutes	2887451	816841	0.0545073	54.5072	0.00848395	0.00145353	0.0004478	157387	24497	4197	1293	94155	38735	14880	5420	2085	819	400	198	182	145	110	69	54	49	32	24	13	9	3	1	2	0	0	1	0
Halanaerobium praevalens DSM 2228_chromosome_1	NC_017455.1	Terrabacteria	Firmicutes	2309262	699559	0.0543018	54.3018	0.00831521	0.00123936	0.00022908	125397	19202	2862	529	75286	30909	11864	4476	1680	653	221	130	73	35	24	17	16	7	2	1	1	1	0	0	0	1	0	0	1
Clostridium botulinum BKT015925_chromosome_1	NC_015425.1	Terrabacteria	Firmicutes	2773157	790062	0.0542317	54.2317	0.0081373	0.00138723	0.00041866	150393	22566	3847	1161	90773	37054	13820	4899	1914	772	333	202	146	95	77	84	54	52	27	22	16	17	6	8	6	4	5
Clostridium butyricum	NZ_CP013252.1, NZ_CP013489.1	Terrabacteria	Firmicutes	4627894	1330146	0.0539842	53.9842	0.0160625	0.00259143	0.00075313	249833	37315	6160	1842	151492	61026	23050	8105	3112	1206	574	329	203	165	106	130	89	82	68	29	21	14	14	9	5	3	0	0	1
Clostridium saccharobutylicum DSM 13864_chromosome_1	NC_022571.1	Terrabacteria	Firmicutes	5107814	1464020	0.053935	53.935	0.00794919	0.00126669	0.00035436	275490	40603	6470	1810	167901	66986	25102	9031	3272	1388	608	321	212	159	109	97	79	70	35	23	25	19	16	7	7	10	4	1	1
Clostridium pasteurianum DSM 525 = ATCC 6013_chromosome_1	NZ_CP009268.1	Terrabacteria	Firmicutes	4352101	1302869	0.0530013	53.0013	0.00792169	0.00129202	0.00035638	230667	34476	5623	1551	139827	56364	21177	7676	2888	1184	569	291	151	107	83	66	72	58	43	24	29	19	19	9	2	5	2	0	1
Clostridium novyi NT_chromosome_1	NC_008593.1	Terrabacteria	Firmicutes	2547720	735161	0.0520151	52.0151	0.00760916	0.00123208	0.00039015	132520	19386	3139	994	80715	32419	12023	4224	1549	596	334	134	119	85	79	76	51	31	31	13	14	9	6	3	3	2	2	4	5
Clostridium tetani E88_chromosome_1	NC_004557.1	Terrabacteria	Firmicutes	2799251	804765	0.0517714	51.7713	0.00770456	0.0012464	0.00038617	144921	21567	3489	1081	88135	35219	13405	4673	1688	720	326	180	119	102	74	60	50	40	33	19	16	16	12	14	4	6	5	0	0
Clostridium saccharoperbutylacetonicum N1-4(HMT)_chromosome_1	NC_020291.1	Terrabacteria	Firmicutes	6530257	1929130	0.0513753	51.3753	0.00735959	0.00113058	0.00029708	335494	48060	7383	1940	206557	80877	30014	10663	3892	1551	684	375	236	155	132	85	69	62	44	30	25	9	13	6	9	0	2	1	1
Symbiobacterium thermophilum IAM 14863_chromosome_1	NC_006177.1	Terrabacteria	Firmicutes	3566135	2448808	0.0513368	51.3368	0.00734605	0.00106642	0.00027088	183074	26197	3803	966	112854	44023	16706	5688	2047	790	368	194	154	103	55	37	23	11	10	2	4	4	1	0	0	0	0	0	1
Limnochorda pilosa_chromosome_1	NZ_AP014924.1	Terrabacteria	Firmicutes	3817036	2661657	0.0512041	51.2041	0.00710211	0.0009248	0.00013152	195448	27109	3530	502	121332	47007	17641	5938	2223	805	268	120	58	29	6	14	4	2	0	0	1	0	0	0	0	0	0	0	0
Clostridium bornimense	NZ_HG917868.1,NZ_HG917869.1	Terrabacteria	Firmicutes	3617025	1065226	0.05115	51.15	0.0156321	0.00255637	0.0007028	185011	27505	4400	1178	112673	44833	16926	6179	2306	916	412	237	129	118	64	56	47	37	30	15	14	10	7	1	0	0	1	2	1
Clostridium pasteurianum BC1_chromosome_1	NC_021182.1	Terrabacteria	Firmicutes	4990707	1525998	0.0508265	50.8265	0.00744784	0.00120584	0.00035506	253660	37170	6018	1772	155538	60952	23089	8063	3017	1229	575	358	208	148	102	90	61	67	41	39	22	24	18	9	3	3	2	0	0
Clostridium carboxidivorans P7_chromosome_1	NZ_CP011803.1	Terrabacteria	Firmicutes	5732880	1716379	0.0504807	50.4807	0.0072072	0.00114934	0.00031886	289400	41318	6589	1828	178591	69491	25720	9009	3446	1315	614	352	192	171	128	104	81	50	34	24	26	18	12	8	7	3	1	0	3
Clostridium beijerinckii_chromosome_1	NZ_CP010086.2	Terrabacteria	Firmicutes	6485394	1945760	0.050438	50.438	0.00713341	0.00111589	0.00031579	327110	46263	7237	2048	202301	78546	28845	10181	3762	1427	677	357	236	181	152	110	100	72	48	40	25	18	10	5	5	6	2	0	1
Melissococcus plutonius S1_chromosome_1	NZ_CP006683.1	Terrabacteria	Firmicutes	1896191	595698	0.0488927	48.8927	0.00695763	0.00111803	0.00032539	92710	13193	2120	617	57330	22187	8104	2969	1049	454	185	94	66	36	37	30	32	24	28	14	16	13	12	9	7	3	3	1	0
Clostridium tyrobutyricum_chromosome_1	NZ_CP014170.1	Terrabacteria	Firmicutes	3071606	954694	0.0486114	48.6114	0.00689118	0.00107566	0.00029268	149315	21167	3304	899	92227	35921	13292	4571	1718	687	281	156	111	78	59	41	47	28	27	24	11	8	11	6	3	1	4	0	0
Clostridium estertheticum subsp, estertheticum_chromosome_1	NZ_CP015756.1	Terrabacteria	Firmicutes	4760574	1471768	0.0480505	48.0505	0.00673721	0.00107319	0.00031635	228748	32073	5109	1506	141424	55251	19972	6992	2536	1067	433	230	184	129	90	117	68	59	51	37	32	21	14	12	12	9	3	0	0
Clostridium autoethanogenum DSM 10061_chromosome_1	NC_022592.1	Terrabacteria	Firmicutes	4352205	1353183	0.047844	47.844	0.00668489	0.00105027	0.00031111	208227	29094	4571	1354	129076	50057	18122	6401	2269	948	468	229	175	112	75	67	48	45	36	30	20	16	12	6	6	3	2	0	0
Clostridium kluyveri DSM 555_chromosome_1	NC_009706.1	Terrabacteria	Firmicutes	3964618	1269485	0.0472499	47.2499	0.00670153	0.00106139	0.00027972	187328	26569	4208	1109	115910	44849	16489	5872	2225	874	406	218	142	86	66	58	29	25	21	10	20	5	8	4	4	2	1	0	1
Gottschalkia acidurici 9a_chromosome_1	NC_018664.1	Terrabacteria	Firmicutes	3105335	929570	0.0472194	47.2194	0.00653585	0.00097155	0.00030109	146632	20296	3017	935	91113	35223	12806	4473	1512	570	265	154	90	61	64	58	58	39	36	28	24	17	12	10	9	3	3	1	3
Clostridium cellulovorans 743B_chromosome_1	NC_014393.1	Terrabacteria	Firmicutes	5262222	1642308	0.0468146	46.8146	0.00645298	0.00092946	0.00025103	246349	33957	4891	1321	153748	58644	21593	7473	2568	1002	437	236	161	131	87	77	49	52	20	26	14	13	9	2	3	2	1	0	0
Halanaerobium hydrogeniformans_chromosome_1	NC_014654.1	Terrabacteria	Firmicutes	2613117	866545	0.0459455	45.9455	0.00640499	0.00090199	0.00016188	120061	16737	2357	423	74427	28897	10655	3725	1401	533	200	106	43	26	21	9	7	3	4	2	2	0	0	0	0	0	0	1	0
endosymbiont 'TC1' of Trimyema compressum_chromosome_1	NZ_CP014606.1	Terrabacteria	Firmicutes	1586453	520710	0.044892	44.892	0.00621008	0.00102367	0.00031769	71219	9852	1624	504	44381	16986	6157	2071	779	341	163	100	61	56	27	35	25	9	11	3	3	5	3	2	1	0	0	0	0
Staphylococcus haemolyticus JCSC1435_chromosome_1	NC_007168.1	Terrabacteria	Firmicutes	2685015	880485	0.0445368	44.5368	0.0059333	0.00087337	0.00023538	119582	15931	2345	632	75657	27994	10201	3385	1248	465	200	106	54	81	33	84	36	14	10	6	4	2	1	1	0	0	0	0	0
Thermodesulfobium narugense DSM 14796_chromosome_1	NC_015499.1	Terrabacteria	Firmicutes	1898865	643074	0.0445029	44.5029	0.00592091	0.00075993	0.00011849	84505	11243	1443	225	52932	20330	7301	2499	890	328	99	50	33	19	7	6	4	3	4	0	0	0	0	0	0	0	0	0	0
Finegoldia magna ATCC 29328_chromosome_1	NC_010376.1	Terrabacteria	Firmicutes	1797577	580846	0.0443814	44.3814	0.00612769	0.00085671	0.0002075	79779	11015	1540	373	49802	18962	6987	2488	840	327	148	83	48	45	21	12	8	4	0	0	3	1	0	0	0	0	0	1	7
Lactobacillus lindneri_chromosome_1	NZ_CP014907.1	Terrabacteria	Firmicutes	1416623	485313	0.044299	44.299	0.00603266	0.00093956	0.00029648	62755	8546	1331	420	39337	14872	5308	1907	648	263	113	69	46	37	37	26	28	25	14	6	5	4	2	2	1	1	3	0	0
Staphylococcus xylosus_chromosome_1	NZ_CP007208.1	Terrabacteria	Firmicutes	2836901	929570	0.0441052	44.1052	0.00586661	0.00084494	0.00025239	125122	16643	2397	716	78996	29483	10631	3615	1230	451	186	134	75	75	57	54	30	35	19	18	16	5	3	3	2	1	0	0	0
Lactobacillus sanfranciscensis TMW 1,1304_chromosome_1	NC_015978.1	Terrabacteria	Firmicutes	1298316	450540	0.0440509	44.0509	0.00599469	0.00095893	0.00031502	57192	7783	1245	409	35686	13723	4812	1726	606	230	106	68	47	54	41	31	18	11	13	5	8	2	1	3	1	0	0	1	7
Staphylococcus capitis subsp, capitis_chromosome_1	NZ_CP007601.1	Terrabacteria	Firmicutes	2443604	806338	0.0439764	43.9764	0.00581477	0.00085448	0.00023817	107461	14209	2088	582	68008	25244	8951	3170	1089	417	190	122	82	59	40	35	19	7	8	6	9	3	1	1	0	0	0	0	1
Weissella koreensis KACC 15510_chromosome_1	NC_015759.1	Terrabacteria	Firmicutes	1422478	504740	0.0437806	43.7806	0.0059312	0.00091601	0.00024394	62277	8437	1303	347	38927	14913	5263	1871	693	263	144	67	39	29	25	12	7	5	5	1	5	1	2	1	1	1	1	0	0
Staphylococcus warneri SG1_chromosome_1	NC_020164.1	Terrabacteria	Firmicutes	2486042	813768	0.0436658	43.6658	0.00570827	0.00085155	0.00025382	108555	14191	2117	631	68814	25550	9071	3003	1064	422	191	104	72	61	55	48	49	18	14	8	3	3	3	1	0	1	0
Halobacteroides halobius DSM 5150_chromosome_1	NC_019978.1	Terrabacteria	Firmicutes	2649255	859838	0.0435832	43.5832	0.00579786	0.00086137	0.00022082	115463	15360	2282	585	72917	27186	9596	3482	1247	450	217	109	79	53	41	25	16	14	11	6	4	3	3	4	0	0	0	0	0
Staphylococcus equorum_chromosome_1	NZ_CP013114.1	Terrabacteria	Firmicutes	2822193	933399	0.0435413	43.5413	0.00578274	0.00091312	0.00029941	122882	16320	2577	845	77649	28913	10229	3514	1243	489	218	125	108	87	73	53	35	36	37	27	19	13	4	1	6	1	0	1	3
Staphylococcus succinus_chromosome_1	NZ_CP018199.1	Terrabacteria	Firmicutes	2745675	908347	0.0432892	43.2892	0.00577126	0.0009138	0.00031286	118858	15846	2509	859	75311	27701	9860	3477	1205	445	199	115	96	94	80	61	60	39	39	28	15	15	4	8	5	0	1	2	0
Staphylococcus saprophyticus subsp, saprophyticus ATCC 15305_chromosome_1	NC_007350.1	Terrabacteria	Firmicutes	2516575	836505	0.0432107	43.2107	0.0057006	0.00082533	0.00026067	108743	14346	2077	656	68682	25715	9094	3175	1059	362	181	105	77	67	46	64	40	23	15	15	8	6	7	0	2	0	0	0	1
Acetoanaerobium sticklandii_chromosome_1	NC_014614.1	Terrabacteria	Firmicutes	2715461	904241	0.0431776	43.1776	0.00585757	0.00083117	0.00019334	117247	15906	2257	525	73273	28068	10191	3458	1270	462	186	96	72	43	47	24	17	10	9	10	6	1	1	0	1	0	0	0	0
Staphylococcus sciuri_chromosome_1	NZ_CP022046.2	Terrabacteria	Firmicutes	2764040	901684	0.0430859	43.0859	0.00579442	0.00092148	0.00030499	119091	16016	2547	843	75003	28072	10114	3355	1203	501	214	145	125	98	83	52	41	28	18	13	8	5	3	1	3	3	2	1	0
Lactobacillus jensenii_chromosome_1	NZ_CP018809.1	Terrabacteria	Firmicutes	1672949	576130	0.0430808	43.0808	0.00583222	0.00095998	0.00029947	72072	9757	1606	501	45235	17080	6037	2114	776	329	155	103	70	60	40	25	24	10	3	2	1	4	2	0	0	0	1	0	0
Lactobacillus crustorum_chromosome_1	NZ_CP017996.1	Terrabacteria	Firmicutes	2261471	791921	0.0425688	42.5688	0.005557	0.000872	0.00028212	96268	12567	1972	638	61115	22586	7956	2639	966	368	176	82	91	70	40	39	42	32	26	12	21	4	1	2	0	0	0	0	0
Auricoccus indicus_chromosome_1	NZ_CP019573.1	Terrabacteria	Firmicutes	1745789	594692	0.0423757	42.3757	0.00559976	0.00094341	0.00034426	73979	9776	1647	601	46769	17434	6053	2076	739	307	172	100	83	56	57	38	30	18	16	14	10	3	2	0	0	2	0	0	7
Thermobacillus composti KWC4_chromosome_1	NC_019897.1	Terrabacteria	Firmicutes	4206343	2547765	0.0421028	42.1028	0.00563007	0.00073247	0.00015595	177099	23682	3081	656	111708	41709	15325	5276	1791	634	305	141	91	41	27	16	13	11	6	2	2	0	1	0	0	0	0	0	0
Staphylococcus lugdunensis HKU09-01_chromosome_1	NC_013893.1	Terrabacteria	Firmicutes	2658366	900338	0.0416794	41.6794	0.00530062	0.00070231	0.00018884	110799	14091	1867	502	70593	26115	9101	3123	1034	331	148	88	53	47	55	35	17	22	18	10	6	1	1	1	0	0	0	0	1
Anaerococcus mediterraneensis_chromosome_1	NZ_LT635772.1	Terrabacteria	Firmicutes	2080215	719307	0.0415346	41.5346	0.00586526	0.00083837	0.00018604	86401	12201	1744	387	53724	20476	7680	2777	983	374	162	91	44	25	18	21	8	9	2	3	2	1	0	0	1	0	0	0	0
Streptococcus parauberis KCTC 11537_chromosome_1	NC_015558.1	Terrabacteria	Firmicutes	2143887	762104	0.041422	41.422	0.00545924	0.00088577	0.00026681	88804	11704	1899	572	56370	20730	7327	2478	942	385	184	107	95	64	47	27	20	10	5	5	2	2	1	2	0	0	0	0	0
Lactobacillus gasseri ATCC 33323 = JCM 1131_chromosome_1	NC_008530.1	Terrabacteria	Firmicutes	1894360	667944	0.0412831	41.2831	0.00554382	0.00083089	0.00025919	78205	10502	1574	491	49354	18349	6622	2306	783	300	137	109	77	59	38	34	16	11	4	5	0	0	1	0	0	0	0	0	0
Dialister pneumosintes_chromosome_1	NZ_CP017037.1	Terrabacteria	Firmicutes	1274073	448349	0.0411892	41.1892	0.00560486	0.00092381	0.00034221	52478	7141	1177	436	32871	12466	4452	1512	523	218	97	80	47	36	40	32	21	23	11	15	14	3	2	6	4	1	0	1	0
Lactobacillus acetotolerans_chromosome_1	NZ_AP014808.1	Terrabacteria	Firmicutes	1704859	626024	0.0410362	41.0362	0.00550837	0.00082118	0.00026923	69961	9391	1400	459	44110	16460	5934	2057	686	255	131	93	70	61	55	23	8	9	7	0	1	0	0	1	0	0	0	0	0
Thermoanaerobacterium thermosaccharolyticum DSM 571_chromosome_1	NC_014410.1	Terrabacteria	Firmicutes	2785752	950290	0.0409785	40.9785	0.00543875	0.00079045	0.0001942	114156	15151	2202	541	72282	26723	9602	3347	1163	498	219	113	63	58	30	17	13	14	4	6	2	0	2	0	0	0	0	1	4
Lactobacillus helveticus_chromosome_1	NZ_CP012381.1	Terrabacteria	Firmicutes	2160583	795302	0.0407085	40.7085	0.00538003	0.00084468	0.00026798	87954	11624	1825	579	55556	20774	7353	2446	893	353	161	130	95	64	45	33	24	12	5	4	2	0	1	1	1	0	0	0	0
Lactobacillus gallinarum_chromosome_1	NZ_CP012890.1	Terrabacteria	Firmicutes	2317164	853260	0.0407071	40.7071	0.00533842	0.00084241	0.00025937	94325	12370	1952	601	59521	22434	7649	2769	918	433	169	150	100	63	39	35	23	8	5	2	2	3	1	0	0	0	0
Ezakiella massiliensis_chromosome_1	NZ_LT635475.1	Terrabacteria	Firmicutes	1741785	639071	0.0406893	40.6893	0.00555178	0.00081124	0.00017626	70872	9670	1413	307	44470	16732	6055	2202	801	305	144	72	37	25	13	7	4	1	3	0	0	0	0	0	1	0	0	0	1
Staphylococcus condimenti_chromosome_1	NZ_CP015114.1	Terrabacteria	Firmicutes	2659676	923051	0.0405963	40.5963	0.00529914	0.00078769	0.00021732	107973	14094	2095	578	68607	25272	8997	3002	1065	452	173	132	73	69	41	27	21	14	5	12	5	3	1	2	0	0	0	0	0
Lactobacillus kunkeei_chromosome_1	NZ_CP012920.1	Terrabacteria	Firmicutes	1614522	595193	0.040521	40.521	0.00566483	0.00090925	0.00029668	65422	9146	1468	479	40748	15528	5642	2036	706	283	110	93	69	72	49	41	25	11	3	4	0	2	0	0	0	0	0	0	0
Carnobacterium maltaromaticum LMA28_chromosome_1	NC_019425.2	Terrabacteria	Firmicutes	3650416	1260353	0.0404658	40.4658	0.00524488	0.00079909	0.00025422	147717	19146	2917	928	93977	34594	12149	4080	1436	553	207	143	101	90	82	68	56	50	43	21	29	13	7	6	3	5	3	0	0
Oenococcus oeni PSU-1_chromosome_1	NC_008528.1	Terrabacteria	Firmicutes	1780517	674618	0.0404152	40.4152	0.00532317	0.00077225	0.00016624	71960	9478	1375	296	45661	16821	6024	2079	786	293	130	67	35	15	15	13	5	7	5	1	1	0	1	0	0	0	0	0	0
Vagococcus teuberi_chromosome_1	NZ_CP017267.1	Terrabacteria	Firmicutes	2169060	740206	0.0403737	40.3737	0.00523406	0.00080357	0.00025218	87573	11353	1743	547	55596	20624	7189	2421	867	329	165	107	71	58	41	26	25	16	22	4	3	2	1	2	0	3	1	1	5
Flavonifractor plautii_chromosome_1	NZ_CP015406.2	Terrabacteria	Firmicutes	3818478	2325662	0.0402873	40.2873	0.00554802	0.00096112	0.00036847	153836	21185	3670	1407	96810	35841	13008	4507	1575	688	331	274	191	153	136	102	68	58	36	22	10	6	6	7	2	1	2
Thermoanaerobacter italicus Ab9_chromosome_1	NC_013921.1	Terrabacteria	Firmicutes	2451061	836915	0.0402254	40.2254	0.00516756	0.0007409	0.0001991	98595	12666	1816	488	62488	23441	8082	2768	1013	315	183	98	63	39	26	24	21	15	12	2	2	1	1	1	0	0	0	0	0
Vagococcus penaei_chromosome_1	NZ_CP019609.1	Terrabacteria	Firmicutes	2365304	829208	0.0401458	40.1458	0.00525091	0.00082442	0.00027354	94957	12420	1950	647	60472	22065	7886	2584	933	370	162	101	66	60	58	44	39	44	24	25	12	7	1	2	1	1	0	4	3
Halothermothrix orenii H 168_chromosome_1	NC_011899.1	Terrabacteria	Firmicutes	2578146	976684	0.0400342	40.0342	0.00536704	0.00078855	0.00017416	103214	13837	2033	449	64939	24438	8749	3055	1144	440	207	99	59	39	14	13	6	4	4	2	1	1	0	0	0	0	0	1	5
Thermoanaerobacter wiegelii Rt8,B1_chromosome_1	NC_015958.1	Terrabacteria	Firmicutes	2785056	956432	0.0398811	39.8811	0.00515286	0.00076982	0.00020969	111071	14351	2144	584	70502	26218	9054	3153	1120	440	199	96	50	37	36	36	25	29	13	20	5	2	11	2	1	1	0	0	0
Cellulosilyticum lentocellum DSM 5427_chromosome_1	NC_015275.1	Terrabacteria	Firmicutes	4714237	1618145	0.0396592	39.6592	0.00501523	0.00074158	0.00023991	186963	23643	3496	1131	119874	43446	15021	5126	1750	615	288	143	107	115	76	75	57	59	38	48	25	25	20	14	10	10	6	8	7
Caldicellulosiruptor bescii DSM 6725_chromosome_1	NC_012034.1	Terrabacteria	Firmicutes	2919718	1026937	0.0396299	39.6299	0.00506385	0.00065315	0.00015207	115708	14785	1907	444	73502	27421	9677	3201	1065	398	183	92	57	35	28	23	10	5	6	3	1	1	0	0	0	0	0	2	3
Filifactor alocis ATCC 35896_chromosome_1	NC_016630.1	Terrabacteria	Firmicutes	1931012	684456	0.0396181	39.6181	0.00515895	0.00070481	0.00016002	76503	9962	1361	309	48485	18056	6461	2140	759	293	129	51	47	18	19	18	10	9	7	0	0	0	1	0	0	0	0	0	0
Streptococcus uberis 0140J_chromosome_1	NC_012004.1	Terrabacteria	Firmicutes	1852352	678549	0.0395951	39.5951	0.00508975	0.00080816	0.00027155	73344	9428	1497	503	46885	17031	5959	1972	714	280	144	105	79	67	48	24	14	11	4	4	1	1	1	0	0	0	0	2	5
Hungateiclostridium clariflavum DSM 19732_chromosome_1	NC_016627.1	Terrabacteria	Firmicutes	4897678	1749312	0.0395577	39.5577	0.0051649	0.00074117	0.00017886	193741	25296	3630	876	122819	45626	16229	5437	2013	741	304	181	120	77	68	35	20	28	17	9	6	2	3	1	2	1	1	0	0
Leuconostoc gelidum subsp, gasicomitatum LMG 18811_chromosome_1	NC_014319.1	Terrabacteria	Firmicutes	1954080	716429	0.0395183	39.5183	0.00501054	0.00077735	0.00025639	77222	9791	1519	501	49697	17734	6141	2131	710	308	133	88	57	47	32	24	16	17	15	18	15	10	1	8	5	4	5	0	1
Lactobacillus ginsenosidimutans_chromosome_1	NZ_CP012034.1	Terrabacteria	Firmicutes	2590556	950918	0.0394437	39.4437	0.00518808	0.00080369	0.00026944	102181	13440	2082	698	64748	23993	8400	2958	1005	379	180	133	125	73	66	55	27	15	13	7	1	2	0	0	1	0	0	0	1
Staphylococcus hyicus_chromosome_1	NZ_CP008747.1	Terrabacteria	Firmicutes	2472129	879532	0.0394275	39.4275	0.00488324	0.00067796	0.00019619	97470	12072	1676	485	62652	22746	7821	2575	856	335	140	73	76	42	46	34	26	18	8	8	5	5	2	0	0	0	2	0	0
Carnobacterium inhibens subsp, gilichinskyi_chromosome_1	NC_022606.1	Terrabacteria	Firmicutes	2347813	827872	0.0394167	39.4167	0.00512349	0.0008361	0.00030028	92543	12029	1963	705	58943	21571	7556	2510	916	342	164	89	75	75	47	43	37	42	41	24	18	20	10	10	4	5	1
Alicyclobacillus acidocaldarius subsp, acidocaldarius DSM 446_chromosome_1	NC_013205.1	Terrabacteria	Firmicutes	3018755	1881729	0.0394139	39.4139	0.00497523	0.000586	0.00011064	118981	15019	1769	334	76200	27762	9932	3318	1037	398	162	76	43	27	11	6	5	0	2	0	0	0	1	1	0	0	0	0	0
Caldicellulosiruptor saccharolyticus DSM 8903_chromosome_1	NC_009437.1	Terrabacteria	Firmicutes	2970275	1047143	0.039294	39.294	0.00485443	0.00064539	0.00013197	116714	14419	1917	392	74902	27393	9361	3141	1154	371	159	88	47	35	17	22	13	4	4	2	1	0	0	0	0	0	0	0	0
Thermoanaerobacter kivui_chromosome_1	NZ_CP009170.1	Terrabacteria	Firmicutes	2397824	839539	0.039294	39.294	0.00503081	0.00073567	0.0002006	94220	12063	1764	481	59930	22227	7623	2676	947	336	175	96	58	47	26	15	30	12	6	4	5	1	1	1	0	2	0	0	2
Lactobacillus kefiranofaciens ZW3_chromosome_1	NC_015602.1	Terrabacteria	Firmicutes	2113023	796522	0.0391222	39.1222	0.0049228	0.0007203	0.00020397	82666	10402	1522	431	52656	19608	6581	2299	757	334	145	122	76	34	24	9	9	3	2	4	0	1	1	1	0	0	0	0	0
Lachnoclostridium phytofermentans ISDg_chromosome_1	NC_010001.1	Terrabacteria	Firmicutes	4847594	1713553	0.0391176	39.1176	0.0049439	0.00070509	0.00018587	189626	23966	3418	901	121568	44092	15311	5237	1846	671	309	175	99	70	54	55	41	33	22	16	8	5	4	2	4	1	1	0	0
Amphibacillus xylanus NBRC 15112_chromosome_1	NC_018704.1	Terrabacteria	Firmicutes	2569486	917775	0.0389175	38.9175	0.00494729	0.00073828	0.00024519	99998	12712	1897	630	64262	23024	8110	2705	949	318	196	117	106	50	49	43	14	21	13	2	1	16	1	1	0	0	0	1	0
Pediococcus pentosaceus ATCC 25745_chromosome_1	NC_008525.1	Terrabacteria	Firmicutes	1832387	684540	0.038869	38.869	0.00498803	0.00070727	0.00023194	71223	9140	1296	425	45507	16576	5814	2030	616	255	119	66	46	32	32	39	31	20	13	9	6	5	2	1	2	1	0	0	1
Lactobacillus amylolyticus_chromosome_1	NZ_CP020457.1	Terrabacteria	Firmicutes	1422440	547015	0.0388459	38.8459	0.00487683	0.00074028	0.00024606	55256	6937	1053	350	35151	13168	4426	1458	505	198	93	69	54	33	43	24	20	9	3	0	0	1	0	1	0	0	0	0	0
Lactobacillus heilongjiangensis_chromosome_1	NZ_CP012559.1	Terrabacteria	Firmicutes	2790548	1046107	0.0388375	38.8375	0.00511262	0.00088155	0.00034617	108378	14267	2460	966	68998	25113	8633	3174	1147	347	176	149	210	104	69	55	85	51	22	20	10	3	4	6	1	1	0	0	0
Thermoanaerobacterium xylanolyticum LX-11_chromosome_1	NC_015555.1	Terrabacteria	Firmicutes	2534358	886413	0.0387877	38.7877	0.00492117	0.00072997	0.00019571	98302	12472	1850	496	63078	22752	7874	2748	1000	354	202	111	57	43	30	18	9	11	5	7	0	0	1	2	0	0	0	0	0
Tetragenococcus halophilus NBRC 12172_chromosome_1	NC_016052.1	Terrabacteria	Firmicutes	2562720	923632	0.0387756	38.7756	0.00499586	0.00074491	0.00023608	99371	12803	1909	605	63044	23524	8188	2706	924	380	181	111	82	47	45	37	32	25	15	9	8	7	1	0	3	1	0	9	29
Erysipelothrix rhusiopathiae str, Fujisawa_chromosome_1	NC_015601.1	Terrabacteria	Firmicutes	1787941	653604	0.0387457	38.7457	0.00518082	0.00080596	0.0002226	69275	9263	1441	398	43920	16092	5855	1967	764	279	130	90	66	35	26	24	13	5	4	3	1	1	0	0	0	0	0	0	0
Leuconostoc carnosum JB16_chromosome_1	NC_018673.1	Terrabacteria	Firmicutes	1645096	612653	0.0387132	38.7132	0.00489272	0.00075862	0.00024862	63687	8049	1248	409	41054	14584	5094	1707	604	235	97	69	43	30	18	27	21	26	19	17	7	10	5	6	3	4	2	1	0
Clostridium aceticum_chromosome_1	NZ_CP009687.1	Terrabacteria	Firmicutes	4201318	1482593	0.0387024	38.7024	0.00494012	0.00074667	0.00022945	162601	20755	3137	964	103657	38189	13115	4503	1601	572	273	158	125	83	73	66	49	37	29	16	15	9	8	5	8	2	2	3	3
Streptococcus iniae_chromosome_1	NZ_CP010783.1	Terrabacteria	Firmicutes	2086959	768413	0.0386083	38.6083	0.00485874	0.00073935	0.00019837	80574	10140	1543	414	51634	18800	6494	2103	801	328	164	91	52	42	23	17	8	6	5	3	1	0	0	1	0	0	0	0	1
Clostridium formicaceticum_chromosome_1	NZ_CP017603.1	Terrabacteria	Firmicutes	4586755	1629472	0.0385944	38.5944	0.00490914	0.00072709	0.0002311	177023	22517	3335	1060	113198	41308	14358	4824	1620	655	339	169	118	112	61	61	48	36	25	27	18	11	8	7	8	3	5	0	0
Bacillus mycoides_chromosome_1	NZ_CP009692.1	Terrabacteria	Firmicutes	5255868	1865478	0.0384641	38.4641	0.00505759	0.00095684	0.00040831	202162	26582	5029	2146	128952	46628	16034	5519	2019	864	480	370	308	279	192	138	112	64	81	39	26	20	16	8	9	1	1	0	0
Bacillus thuringiensis YBT-1518_chromosome_1	NC_022873.1	Terrabacteria	Firmicutes	6002284	2125904	0.0384375	38.4375	0.00502275	0.00091648	0.00038285	230713	30148	5501	2298	146962	53603	18243	6404	2198	1005	541	397	321	243	213	157	126	104	60	40	36	25	18	8	5	1	0
Alkaliphilus oremlandii OhILAs_chromosome_1	NC_009922.1	Terrabacteria	Firmicutes	3123558	1132518	0.0384277	38.4276	0.00488001	0.00077252	0.00023787	120031	15243	2413	743	76773	28015	9552	3278	1228	442	215	150	73	53	58	36	25	37	34	27	12	10	4	3	0	2	2	3	5
Staphylococcus simulans_chromosome_1	NZ_CP014016.2	Terrabacteria	Firmicutes	2647556	951802	0.0383286	38.3286	0.00492756	0.00072104	0.00020547	101477	13046	1909	544	65069	23362	8263	2874	967	398	172	111	76	60	42	28	26	14	9	2	2	0	1	0	0	1	0
Anaerococcus prevotii DSM 20548_chromosome_1	NC_013171.1	Terrabacteria	Firmicutes	1883067	679199	0.0383067	38.3067	0.00477625	0.00058681	0.00010302	72134	8994	1105	194	46002	17138	5876	2013	697	214	96	44	28	14	5	4	1	1	1	0	0	0	0	0	0	0	0	0	0
Lactobacillus amylovorus_chromosome_1	NC_015214.1	Terrabacteria	Firmicutes	2078001	792712	0.0382988	38.2988	0.00495236	0.00076227	0.00026516	79585	10291	1584	551	50686	18608	6573	2134	718	315	158	132	87	54	47	44	14	6	5	1	2	0	1	0	0	0	0	0	0
Bacillus cytotoxicus NVH 391-98_chromosome_1	NC_009674.1	Terrabacteria	Firmicutes	4087024	1466293	0.0382166	38.2166	0.00507778	0.0008987	0.00035845	156192	20753	3673	1465	99207	36232	12730	4350	1543	665	345	243	189	184	119	114	75	56	40	27	28	21	9	6	4	4	0	1	0
Streptococcus gallolyticus subsp, gallolyticus DSM 16831_chromosome_1	NZ_CP018822.1	Terrabacteria	Firmicutes	2492900	939721	0.0381664	38.1664	0.00482932	0.0007389	0.00020819	95145	12039	1842	519	60843	22263	7677	2520	926	397	200	143	65	46	27	16	10	6	2	1	2	1	0	0	0	0	0	0	0
Pediococcus claussenii ATCC BAA-344_chromosome_1	NC_016605.1	Terrabacteria	Firmicutes	1829111	673479	0.03806	38.06	0.00473181	0.00068995	0.00018807	69616	8655	1262	344	44985	15976	5501	1892	670	248	98	60	34	29	32	18	17	8	9	12	5	5	8	3	2	1	0
Acidaminococcus fermentans DSM 20731_chromosome_1	NC_013740.1	Terrabacteria	Firmicutes	2329769	1301006	0.037899	37.899	0.00503312	0.00081939	0.00028071	88296	11726	1909	654	56057	20513	7431	2386	928	327	164	145	88	85	37	25	27	24	10	15	6	13	8	3	2	1	1	2	1
Leuconostoc mesenteroides subsp, mesenteroides ATCC 8293_chromosome_1	NC_008531.1	Terrabacteria	Firmicutes	2038396	768686	0.0375683	37.5683	0.00474589	0.00072312	0.00023254	76579	9674	1474	474	48984	17921	6070	2130	710	290	130	78	65	55	37	31	22	13	17	11	2	3	6	1	1	1	0	0	0
Oceanobacillus iheyensis HTE831_chromosome_1	NC_004193.1	Terrabacteria	Firmicutes	3630528	1295420	0.0375158	37.5158	0.00457785	0.0006674	0.00019391	136202	16620	2423	704	88134	31448	10698	3499	1240	479	215	117	102	57	67	49	36	18	15	11	10	2	2	1	0	1	0	2	4
Macrococcus canis_chromosome_1	NZ_CP021059.1	Terrabacteria	Firmicutes	2363414	876717	0.0374843	37.4843	0.00474356	0.0007743	0.00027968	88591	11211	1830	661	56884	20496	6983	2398	831	338	149	114	84	73	68	42	38	27	20	21	9	9	3	1	1	2	0
Acetohalobium arabaticum DSM 5501_chromosome_1	NC_014378.1	Terrabacteria	Firmicutes	2469596	904645	0.0374608	37.4608	0.00478702	0.00069688	0.00021501	92513	11822	1721	531	59157	21534	7615	2486	851	339	162	90	86	48	44	25	24	11	14	14	4	3	0	3	1	1	0	0	0
Veillonella parvula DSM 2008_chromosome_1	NC_013520.1	Terrabacteria	Firmicutes	2132142	823631	0.0373062	37.3062	0.00470419	0.00073213	0.00024482	79542	10030	1561	522	50834	18678	6327	2142	733	306	149	106	77	53	48	31	20	16	5	8	4	1	1	2	1	0	0	0	0
Selenomonas sputigena ATCC 35185_chromosome_1	NC_015437.1	Terrabacteria	Firmicutes	2568361	1466713	0.037295	37.295	0.00477464	0.00068137	0.00019662	95787	12263	1750	505	61306	22218	7877	2636	907	338	164	88	68	39	25	30	18	12	17	16	9	6	5	2	3	1	1	0	0
Erysipelothrix larvae_chromosome_1	NZ_CP013213.1	Terrabacteria	Firmicutes	2495108	933998	0.0372862	37.2862	0.00476973	0.00066931	0.00013025	93033	11901	1670	325	59451	21681	7623	2608	967	378	144	88	45	24	13	7	1	0	1	1	0	1	0	0	0	0	0	0	1
Enterococcus hirae ATCC 9790_chromosome_1	NC_018081.1	Terrabacteria	Firmicutes	2827741	1044477	0.0372672	37.2672	0.00480631	0.00070692	0.00021501	105382	13591	1999	608	67335	24456	8648	2944	970	421	160	90	105	53	38	41	35	25	15	27	4	7	3	1	2	0	1	0	1
Pediococcus damnosus_chromosome_1	NZ_CP012288.1	Terrabacteria	Firmicutes	2247318	860529	0.0372244	37.2244	0.00466111	0.00073688	0.00023005	83655	10475	1656	517	54063	19117	6595	2224	847	292	137	156	44	39	29	31	21	24	8	9	8	3	2	1	2	1	0
Natranaerobius thermophilus JW/NM-WN-LF_chromosome_1	NC_010718.1	Terrabacteria	Firmicutes	3165557	1149803	0.0372225	37.2225	0.00457202	0.0006656	0.00016648	117830	14473	2107	527	75805	27552	9272	3094	1195	385	190	105	64	43	39	36	18	9	8	5	4	3	3	0	0	0	0	0	0
Streptococcus intermedius B196_chromosome_1	NC_022246.1	Terrabacteria	Firmicutes	1996214	749717	0.0372009	37.2009	0.0045942	0.00066125	0.00016682	74261	9171	1320	333	47963	17127	5889	1962	696	291	110	85	46	29	20	12	7	8	2	3	4	2	2	2	0	0	0	0	0
Bacillus methanolicus MGA3_chromosome_1	NZ_CP007739.1	Terrabacteria	Firmicutes	3337035	1290028	0.0371941	37.1941	0.00481535	0.0007237	0.000178	124118	16069	2415	594	79221	28828	10168	3486	1284	537	225	125	86	54	30	21	16	10	5	5	2	10	1	2	0	0	1	0	0
Leuconostoc kimchii IMSNU 11154_chromosome_1	NC_014136.1	Terrabacteria	Firmicutes	2002721	761025	0.037143	37.143	0.00466016	0.00076346	0.00024367	74387	9333	1529	488	47971	17083	5816	1988	744	297	111	68	53	48	37	28	26	31	27	16	9	5	13	5	7	2	0
Lactobacillus hokkaidonensis JCM 18461_chromosome_1	NZ_AP014680.1	Terrabacteria	Firmicutes	2277985	868374	0.0371065	37.1065	0.00462558	0.00067955	0.00021598	84528	10537	1548	492	54445	19546	6723	2266	747	309	123	68	50	37	27	29	38	24	15	14	19	6	9	7	4	2	4	0	0
Weissella jogaejeotgali_chromosome_1	NZ_CP014332.1	Terrabacteria	Firmicutes	2114163	821296	0.037025	37.0251	0.00468791	0.0006972	0.00023603	78277	9911	1474	499	50230	18136	6168	2269	698	277	147	77	63	40	56	39	25	14	12	7	10	5	2	1	0	0	1	3	4
[Eubacterium] eligens ATCC 27750_chromosome_1	NC_012778.1	Terrabacteria	Firmicutes	2144190	808631	0.037	37	0.00465677	0.00060396	0.00014411	79335	9985	1295	309	50856	18494	6614	2076	712	274	113	52	38	36	22	16	10	5	9	3	2	1	2	0	0	0	0	0	0
Paenibacillus mucilaginosus 3016_chromosome_1	NC_016935.1	Terrabacteria	Firmicutes	8739048	5095690	0.0369758	36.9758	0.00448539	0.00057844	0.00013022	323133	39198	5055	1138	208976	74959	25622	8521	2874	1043	416	222	150	108	75	60	38	16	24	14	6	4	1	4	0	0	0	1	1
Acetobacterium woodii DSM 1030_chromosome_1	NC_016894.1	Terrabacteria	Firmicutes	4044777	1591140	0.0369462	36.9462	0.00459605	0.00068038	0.00020273	149439	18590	2752	820	95874	34975	11870	3968	1381	551	283	150	93	74	60	35	31	25	25	15	12	5	2	2	2	1	0	0	1
Ruminiclostridium cellulolyticum H10_chromosome_1	NC_011898.1	Terrabacteria	Firmicutes	4068724	1521864	0.0369096	36.9096	0.00450215	0.00062182	0.00015681	150175	18318	2530	638	96925	34932	11943	3845	1392	500	214	123	79	45	44	33	35	22	11	10	7	7	0	2	1	2	2	1	0
Anaerotignum propionicum DSM 1682_chromosome_1	NZ_CP014223.1	Terrabacteria	Firmicutes	3120417	1215362	0.0368649	36.8649	0.0046779	0.00065184	0.00017081	115034	14597	2034	533	73415	27022	9347	3216	1084	417	178	124	67	51	23	31	26	15	7	5	0	1	3	1	0	0	0	1	0
Tepidanaerobacter acetatoxydans Re1_chromosome_1	NC_019954.2	Terrabacteria	Firmicutes	2761252	1036355	0.0368637	36.8637	0.00442408	0.00059756	0.00015862	101790	12216	1650	438	65724	23850	7928	2638	868	344	141	86	57	39	27	20	16	9	13	9	8	3	3	2	1	0	1	0	0
Lactococcus garvieae ATCC 49156_chromosome_1	NC_015930.1	Terrabacteria	Firmicutes	1950135	757176	0.0368323	36.8323	0.00478685	0.00082148	0.00027434	71828	9335	1602	535	45657	16836	5730	2003	744	323	173	112	79	49	37	25	18	14	11	5	7	1	1	2	1	0	0	0	0
Intestinimonas butyriciproducens_chromosome_1	NZ_CP011307.1	Terrabacteria	Firmicutes	3376475	1994253	0.0367967	36.7967	0.00470106	0.00076322	0.00030801	124243	15873	2577	1040	79751	28619	10008	3288	1111	426	233	178	109	121	77	74	55	46	35	38	31	12	13	5	6	3	0	0	0
Bacillus cellulosilyticus DSM 2522_chromosome_1	NC_014829.1	Terrabacteria	Firmicutes	4681672	1709838	0.0366875	36.6875	0.00457764	0.00077259	0.00027512	171759	21431	3617	1288	110163	40165	13357	4457	1630	699	382	181	147	107	102	100	84	57	38	26	19	21	10	8	2	1	2	1	0
Bacillus weihaiensis_chromosome_1	NZ_CP016020.1	Terrabacteria	Firmicutes	4344873	1584915	0.0364317	36.4317	0.00444662	0.00067275	0.00020185	158291	19320	2923	877	102544	36427	12343	4054	1473	573	255	193	114	94	71	37	38	24	23	10	6	2	2	7	0	0	0	0	1
Streptococcus thermophilus JIM 8232_chromosome_1	NC_017581.1	Terrabacteria	Firmicutes	1929905	751133	0.0364205	36.4205	0.00451888	0.00065703	0.00018706	70288	8721	1268	361	45628	15939	5644	1809	641	266	128	74	38	44	31	21	6	5	5	1	1	4	2	0	0	0	0	3	1
Lysinibacillus fusiformis_chromosome_1	NZ_CP010820.1	Terrabacteria	Firmicutes	4843789	1822311	0.036251	36.251	0.00446758	0.00070998	0.00024196	175592	21640	3439	1172	113979	39973	13664	4537	1620	647	354	243	189	115	97	61	36	33	21	12	5	3	0	0	1	1	1	0	1
Carboxydothermus hydrogenoformans Z-2901_chromosome_1	NC_007503.1	Terrabacteria	Firmicutes	2401520	1009831	0.0362362	36.2362	0.00466663	0.00067124	0.0001574	87022	11207	1612	378	55237	20578	7120	2475	870	364	158	73	59	52	17	5	5	4	2	0	1	2	0	0	0	0	0	0	0
Anaerostipes hadrus_chromosome_1	NZ_CP012098.1	Terrabacteria	Firmicutes	3172613	1182865	0.0361964	36.1964	0.00456028	0.00062441	0.00017178	114837	14468	1981	545	73548	26821	9389	3098	1059	377	182	101	56	50	45	30	24	19	13	4	7	3	1	3	3	0	0	0	0
Jeotgalibaca dankookensis_chromosome_1	NZ_CP019728.1	Terrabacteria	Firmicutes	2096058	785550	0.0361689	36.1688	0.00446171	0.00067221	0.00024093	75812	9352	1409	505	49363	17097	5961	1982	666	238	132	85	71	33	29	31	25	31	14	18	13	11	6	3	1	0	1	0	0
Streptococcus anginosus C238_chromosome_1	NC_022239.1	Terrabacteria	Firmicutes	2233640	854018	0.0361647	36.1647	0.00447879	0.00063976	0.00017281	80779	10004	1429	386	52219	18556	6496	2079	763	280	129	108	53	25	28	11	6	8	6	1	4	1	3	1	0	1	1	2	0
Bacillus megaterium NBRC 15308 = ATCC 14581_chromosome_1	NZ_CP009920.1	Terrabacteria	Firmicutes	5343114	2034407	0.0361297	36.1297	0.00470718	0.0008656	0.00036533	193045	25151	4625	1952	123278	44616	15332	5194	1890	783	431	294	288	241	167	120	118	80	85	37	26	28	17	7	5	6	1
Rummeliibacillus stabekisii_chromosome_1	NZ_CP014806.1	Terrabacteria	Firmicutes	3412092	1284774	0.036113	36.113	0.00452655	0.00066206	0.00023505	123221	15445	2259	802	79671	28105	9844	3342	1049	408	224	138	116	94	78	56	39	24	13	9	5	3	1	1	0	0	1	0	0
Leuconostoc citreum KM20_chromosome_1	NC_010471.1	Terrabacteria	Firmicutes	1796284	700354	0.0360912	36.0912	0.00443916	0.00067584	0.00022602	64830	7974	1214	406	41936	14920	5046	1714	581	227	111	64	46	33	33	29	26	22	7	15	8	3	4	1	1	2	0	0	0
Lactobacillus curieae_chromosome_1	NZ_CP018906.1	Terrabacteria	Firmicutes	2095860	833764	0.0360239	36.0239	0.00454658	0.00070186	0.00024047	75501	9529	1471	504	48474	17498	5957	2101	683	284	131	68	51	46	42	45	30	25	17	16	11	14	4	4	0	0	0	0	0
Solibacillus silvestris_chromosome_1	NZ_CP014609.1	Terrabacteria	Firmicutes	3991226	1540623	0.0360105	36.0105	0.0044207	0.00069402	0.00024203	143726	17644	2770	966	93296	32786	11141	3733	1266	538	269	162	119	97	85	77	67	41	16	13	14	3	1	1	0	1	0	0	0
Alkaliphilus metalliredigens QYMF_chromosome_1	NC_009633.1	Terrabacteria	Firmicutes	4929566	1815166	0.0359924	35.9924	0.00430281	0.00066355	0.00022821	177427	21211	3271	1125	115450	40766	13569	4371	1547	599	327	170	152	97	86	56	54	51	51	24	19	10	5	10	4	3	0	0	0
Hungateiclostridium thermocellum ATCC 27405_chromosome_1	NC_009012.1	Terrabacteria	Firmicutes	3843301	1498370	0.0359066	35.9066	0.00457601	0.00066297	0.00016444	138000	17587	2548	632	88616	31797	11191	3848	1373	543	251	147	72	46	38	26	10	10	8	5	11	3	2	2	0	0	1	0	0
Megasphaera elsdenii 14-14_chromosome_1	NZ_CP009240.1	Terrabacteria	Firmicutes	2504349	1321080	0.0358828	35.8828	0.00445625	0.00060694	0.00021722	89863	11160	1520	544	57931	20772	7192	2448	724	252	114	81	81	92	59	54	24	14	7	6	3	2	1	1	3	0	2	0	0
Lactobacillus ruminis ATCC 27782_chromosome_1	NC_015975.1	Terrabacteria	Firmicutes	2066652	898360	0.035783	35.783	0.00461665	0.00066581	0.00016355	73951	9541	1376	338	46994	17416	6086	2079	747	291	112	63	42	36	18	21	8	11	3	11	4	6	1	1	0	0	0	0	0
Bacillus flexus_chromosome_1	NZ_CP016790.1	Terrabacteria	Firmicutes	3960308	1508665	0.0357624	35.7624	0.00452137	0.00077519	0.00031992	141630	17906	3070	1267	91369	32355	10962	3874	1285	518	335	227	164	126	102	84	57	51	34	26	19	17	15	3	4	1	2	0	0
Staphylococcus lutrae_chromosome_1	NZ_CP020773.1	Terrabacteria	Firmicutes	2533115	955768	0.0356715	35.6715	0.00425524	0.00053531	0.00015041	90360	10779	1356	381	58816	20765	7092	2331	742	233	139	48	51	39	32	18	21	7	13	2	5	4	2	0	0	0	0	0	0
Lactobacillus acidipiscis_chromosome_1	NZ_LT630287.1	Terrabacteria	Firmicutes	2607423	1037760	0.0356463	35.6463	0.00435449	0.000591	0.00015418	92945	11354	1541	402	60192	21399	7302	2511	844	295	154	78	39	42	22	20	9	17	7	1	5	2	3	2	0	0	0
Butyrivibrio hungatei	NZ_CP017831.1, NZ_CP017830.1	Terrabacteria	Firmicutes	3235560	1289183	0.0355669	35.5669	0.00899188	0.00144455	0.00041275	115079	14634	2014	566	73739	26706	9456	3164	1013	435	179	118	86	75	35	28	12	8	0	4	2	0	3	1	0	1	0	6	12
Virgibacillus necropolis_chromosome_1	NZ_CP022437.1	Terrabacteria	Firmicutes	4337422	1616616	0.0355193	35.5193	0.00416353	0.00061511	0.00019989	154062	18059	2668	867	100330	35673	11624	3767	1293	508	243	151	121	75	83	49	51	27	25	12	16	3	5	2	1	1	1
Lactococcus piscium MKFS47_chromosome_1	NZ_LN774769.1	Terrabacteria	Firmicutes	2394138	928762	0.0355147	35.5147	0.00438154	0.00067122	0.00020884	85027	10490	1607	500	54985	19552	6601	2282	770	337	168	90	61	48	25	26	19	18	12	8	6	2	5	7	0	1	1	0	0
Virgibacillus halodenitrificans_chromosome_1	NZ_CP017962.1	Terrabacteria	Firmicutes	3869935	1450768	0.0354045	35.4045	0.00431713	0.00063128	0.00021137	137013	16707	2443	818	89002	31304	10762	3502	1170	455	248	133	119	92	68	43	40	26	17	15	8	3	1	2	1	1	1	2	4
Weissella ceti_chromosome_1	NZ_CP009224.1	Terrabacteria	Firmicutes	1390397	566536	0.0353964	35.3964	0.00475763	0.00078323	0.00029488	49215	6615	1089	410	31226	11374	4089	1437	493	186	103	67	68	39	32	32	34	16	10	6	1	0	0	1	1	0	0	0	0
Ethanoligenens harbinense YUAN-3_chromosome_1	NC_014828.1	Terrabacteria	Firmicutes	3008576	1671520	0.0353922	35.3922	0.00441072	0.00061724	0.00018979	106480	13270	1857	571	68627	24583	8638	2775	933	353	174	105	66	52	35	41	21	22	18	15	7	6	3	1	1	2	1	0	0
Geosporobacter ferrireducens_chromosome_1	NZ_CP017269.1	Terrabacteria	Firmicutes	5792634	2236497	0.0353235	35.3235	0.0043431	0.00065221	0.00021752	204616	25158	3778	1260	132416	47042	16017	5363	1799	719	339	209	158	127	81	77	58	47	38	30	14	22	17	14	11	5	4	1	1
Enterococcus mundtii QU 25_chromosome_1	NC_022878.1	Terrabacteria	Firmicutes	3022186	1166927	0.0352966	35.2966	0.00442329	0.00065582	0.00021441	106673	13368	1982	648	68563	24742	8500	2886	1003	331	182	109	83	64	37	46	26	23	14	15	10	7	4	13	10	2	1
Streptococcus halotolerans_chromosome_1	NZ_CP014835.1	Terrabacteria	Firmicutes	2182100	856457	0.0352802	35.2802	0.00425187	0.00060859	0.00016773	76985	9278	1328	366	49972	17735	6025	1925	650	312	126	82	60	23	28	11	10	11	7	5	1	2	0	0	0	0	0	0	0
Streptococcus salivarius_chromosome_1	NZ_CP009913.1	Terrabacteria	Firmicutes	2188923	878796	0.035231	35.231	0.00435557	0.00066562	0.00019416	77118	9534	1457	425	49584	18000	6051	2026	722	310	159	95	65	47	28	11	5	6	2	2	1	2	0	1	0	1	0	0	0
Lactobacillus backii_chromosome_1	NZ_CP014873.1	Terrabacteria	Firmicutes	2672521	1090949	0.0351365	35.1365	0.00432251	0.00065144	0.0002043	93903	11552	1741	546	60762	21589	7311	2500	850	345	176	99	47	37	35	27	24	31	22	8	16	9	3	6	1	2	0
Aerococcus viridans_chromosome_1	NZ_CP014164.1	Terrabacteria	Firmicutes	2199877	866216	0.035127	35.127	0.00420796	0.00061867	0.00017774	77275	9257	1361	391	50467	17551	5954	1942	731	239	132	85	50	37	23	22	13	9	11	3	3	0	1	1	0	1	0	1	1
Desulfofarcimen acetoxidans DSM 771_chromosome_1	NC_013216.1	Terrabacteria	Firmicutes	4545624	1888927	0.0350772	35.0772	0.0042333	0.00059706	0.00017863	159448	19243	2714	812	103765	36440	12440	4089	1379	523	236	149	105	98	58	42	30	26	15	11	10	6	4	8	0	3	5	1	0
Butyrivibrio proteoclasticus B316	NC_014387.1, NC_014388.1	Terrabacteria	Firmicutes	3857162	1550553	0.0350696	35.0696	0.00894615	0.0012508	0.00036013	135269	16968	2338	624	87034	31267	11022	3608	1231	483	216	130	99	61	41	24	14	15	8	8	6	1	0	1	0	0	0	0	1
Lactobacillus reuteri DSM 20016_chromosome_1	NC_009513.1	Terrabacteria	Firmicutes	1999618	777304	0.0350422	35.0422	0.00421681	0.00057661	0.00016753	70071	8432	1153	335	45597	16042	5466	1813	583	235	92	45	37	34	32	18	19	13	14	9	6	5	6	0	3	0	1	0	0
Staphylococcus pettenkoferi_chromosome_1	NZ_CP022096.2	Terrabacteria	Firmicutes	2502360	973825	0.0350421	35.0421	0.00408854	0.00059144	0.00016584	87688	10231	1480	415	57579	19878	6565	2186	801	264	143	85	53	52	32	20	19	7	2	1	0	0	0	1	0	0	0
Streptococcus dysgalactiae subsp, equisimilis AC-2713_chromosome_1	NC_019042.1	Terrabacteria	Firmicutes	2179445	861367	0.0349626	34.9626	0.0042364	0.00061071	0.00018032	76199	9233	1331	393	49506	17460	5934	1968	690	248	146	84	51	42	22	15	13	9	4	4	2	0	0	1	0	0	0	3	1
Streptococcus gordonii str, Challis substr, CH1_chromosome_1	NC_009785.1	Terrabacteria	Firmicutes	2196662	889795	0.0348392	34.8392	0.00417224	0.00058862	0.00018756	76530	9165	1293	412	49788	17577	5956	1916	616	265	146	88	53	44	23	16	18	10	4	7	1	1	1	0	0	0	0	0	0
Bacillus smithii_chromosome_1	NZ_CP012024.1	Terrabacteria	Firmicutes	3368778	1373533	0.034839	34.839	0.00437369	0.00064771	0.00017662	117365	14734	2182	595	75210	27421	9350	3202	1043	544	191	136	76	50	37	19	26	36	6	4	2	0	2	7	0	0	0	0	3
Pediococcus acidilactici_chromosome_1	NZ_CP015206.1	Terrabacteria	Firmicutes	2131361	897349	0.0347778	34.7778	0.004225	0.00062589	0.00020175	74124	9005	1334	430	48344	16775	5807	1864	663	241	102	83	32	30	28	46	50	24	16	10	6	0	2	1	0	0	0	1	0
Bacillus simplex_chromosome_1	NZ_CP011008.1	Terrabacteria	Firmicutes	5345500	2131383	0.034741	34.741	0.0043719	0.00071481	0.00024881	185708	23370	3821	1330	120009	42329	14694	4855	1758	733	365	260	182	130	105	84	70	42	31	23	18	6	6	2	3	3	0	0	1
Streptococcus pantholopis_chromosome_1	NZ_CP014699.1	Terrabacteria	Firmicutes	2241302	940712	0.0347124	34.7124	0.00433052	0.00062419	0.00019453	77801	9706	1399	436	49859	18236	6098	2209	680	283	163	59	50	38	22	28	23	18	11	11	1	2	2	3	4	1	0	0	0
Aerococcus christensenii_chromosome_1	NZ_CP014159.1	Terrabacteria	Firmicutes	1634920	640670	0.0347093	34.7093	0.00427727	0.00059881	0.00019084	56747	6993	979	312	36882	12872	4573	1441	491	176	95	52	41	39	19	23	11	11	8	4	5	0	1	0	1	1	0	0	0
Faecalibaculum rodentium_chromosome_1	NZ_CP011391.1	Terrabacteria	Firmicutes	2542486	1372058	0.0346452	34.6452	0.00428636	0.00057621	0.00014277	88085	10898	1465	363	56649	20538	7013	2420	820	282	123	88	51	51	15	8	5	2	4	1	4	7	1	0	0	1	1	1	3
Lactobacillus delbrueckii subsp, bulgaricus ATCC 11842 = JCM 1002_chromosome_1	NC_008054.1	Terrabacteria	Firmicutes	1864998	927258	0.0345555	34.5555	0.00426328	0.00062145	0.00021716	64446	7951	1159	405	41615	14880	5176	1616	549	205	108	89	74	58	38	17	7	9	3	2	0	0	0	0	0	0	0	0	0
Caldanaerobacter subterraneus subsp, tengcongensis MB4_chromosome_1	NC_003869.1	Terrabacteria	Firmicutes	2689445	1010449	0.0345343	34.5343	0.00422057	0.00062801	0.00017364	92878	11351	1689	467	60160	21367	7235	2427	863	359	189	80	55	40	35	22	18	10	8	4	4	0	1	0	0	0	0	0	0
Bacillus krulwichiae_chromosome_1	NZ_CP020814.1	Terrabacteria	Firmicutes	4610863	1759452	0.0345066	34.5066	0.0041888	0.00066951	0.00022816	159105	19314	3087	1052	103715	36076	12146	4081	1424	611	292	169	137	106	89	79	61	48	26	20	12	7	3	1	2	0	0
Negativicoccus massiliensis_chromosome_1	NZ_LT700188.1	Terrabacteria	Firmicutes	1360589	695743	0.0344976	34.4976	0.00425037	0.00060268	0.00023887	46937	5783	820	325	30259	10895	3711	1252	332	163	65	63	62	40	25	29	13	7	6	6	4	2	2	0	1	0	0	0	2
Pelosinus fermentans JBW45_chromosome_1	NZ_CP010978.1	Terrabacteria	Firmicutes	5380816	2125974	0.0344769	34.4769	0.00414714	0.00067536	0.0002481	185514	22315	3634	1335	120969	42230	14162	4519	1656	643	331	199	152	125	90	92	64	74	41	36	35	21	14	15	12	7	6	4	17
Streptococcus parasanguinis ATCC 15912_chromosome_1	NC_015678.1	Terrabacteria	Firmicutes	2153652	898599	0.0344703	34.4703	0.00432057	0.0006872	0.00021963	74237	9305	1480	473	48110	16822	5842	1983	695	312	215	97	53	36	33	16	8	7	2	1	3	1	1	0	0	0	0	2	2
Heliobacterium modesticaldum Ice1_chromosome_1	NC_010337.2	Terrabacteria	Firmicutes	3075407	1752219	0.0344351	34.4351	0.00412043	0.00054757	0.00013104	105902	12672	1684	403	69038	24192	8242	2746	959	322	152	87	53	23	51	12	10	5	4	3	2	0	0	1	0	0	0	0	0
Paenibacillus beijingensis_chromosome_1	NZ_CP011058.1	Terrabacteria	Firmicutes	5749967	3020776	0.0344339	34.4339	0.00401394	0.00051305	0.00012661	197994	23080	2950	728	129489	45425	15239	4891	1659	563	259	128	77	81	49	41	30	20	13	14	5	2	3	2	3	0	0	0	0
Lactobacillus agilis_chromosome_1	NZ_CP016766.1	Terrabacteria	Firmicutes	2187209	909273	0.0344288	34.4288	0.00415461	0.00060579	0.00019614	75303	9087	1325	429	48807	17409	5835	1927	644	252	106	57	58	36	44	42	24	25	9	12	9	5	1	0	0	0	1
Bacillus oceanisediminis 2691_chromosome_1	NZ_CP015506.1	Terrabacteria	Firmicutes	5461741	2252590	0.0344095	34.4095	0.00428087	0.00069062	0.00021202	187936	23381	3772	1158	121113	43442	14656	4953	1834	780	387	245	185	110	87	52	28	22	18	8	8	4	1	2	1	0	0	2	0
Lactobacillus sakei_chromosome_1	NZ_CP020459.1	Terrabacteria	Firmicutes	1945884	803057	0.0343905	34.3905	0.00427209	0.00068555	0.0002513	66920	8313	1334	489	43296	15311	5190	1789	629	216	116	64	44	45	56	45	38	26	15	18	11	5	2	2	1	0	0	0	0
Staphylococcus pseudintermedius HKU10-03_chromosome_1	NC_014925.1	Terrabacteria	Firmicutes	2617381	982393	0.0343706	34.3706	0.00373541	0.00044701	0.00011156	89961	9777	1170	292	59883	20301	6637	1970	655	223	104	55	31	29	18	16	5	8	10	5	4	1	4	1	1	0	0	0	0
Lysinibacillus sphaericus_chromosome_1	NZ_CP017560.1	Terrabacteria	Firmicutes	3436578	1339961	0.0342829	34.2829	0.00409593	0.00061893	0.00021679	117816	14076	2127	745	76917	26823	9041	2908	1005	377	204	108	117	79	65	53	50	24	14	13	10	5	0	2	1	0	0	0	0
Fictibacillus phosphorivorans_chromosome_1	NZ_CP015378.1	Terrabacteria	Firmicutes	4230665	1664749	0.0342629	34.2629	0.00418539	0.00067294	0.00023235	144955	17707	2847	983	94091	33157	11186	3674	1314	550	321	211	169	94	76	42	29	19	14	2	2	2	0	1	0	1	0	0	0
Geobacillus thermoleovorans_chromosome_1	NZ_CP014335.1	Terrabacteria	Firmicutes	3450609	1807806	0.034205	34.205	0.00425229	0.00064279	0.00016635	118028	14673	2218	574	76304	27051	9317	3138	1193	451	217	109	97	62	41	22	15	7	1	1	1	1	0	0	0	0	0	0	0
Leuconostoc lactis_chromosome_1	NZ_CP016598.1	Terrabacteria	Firmicutes	1737502	752763	0.0341997	34.1997	0.00441956	0.00071482	0.00024288	59422	7679	1242	422	38165	13578	4785	1652	587	233	101	67	56	49	48	30	19	19	15	10	4	2	1	0	1	0	0	1	3
Lactobacillus curvatus_chromosome_1	NZ_CP022474.1	Terrabacteria	Firmicutes	2114309	880779	0.0341095	34.1095	0.004068	0.00066547	0.00027101	72118	8601	1407	573	47246	16271	5406	1788	597	237	108	68	72	53	52	57	39	33	24	23	18	10	8	5	1	0	1
Streptococcus cristatus AS 1,3089_chromosome_1	NC_021175.1	Terrabacteria	Firmicutes	2142100	901117	0.0340297	34.0297	0.00404323	0.0005742	0.00017039	72895	8661	1230	365	47533	16701	5578	1853	588	277	179	78	40	27	17	5	10	4	3	2	0	0	0	0	0	0	0	0	0
Streptococcus equi subsp, zooepidemicus_chromosome_1	NC_012470.1	Terrabacteria	Firmicutes	2149868	892892	0.0340281	34.0281	0.00412258	0.00054515	0.00014233	73156	8863	1172	306	47663	16630	5808	1883	630	236	124	65	43	27	17	15	7	3	0	2	2	1	0	0	0	0	0	0	0
Eubacterium sulci ATCC 35585_chromosome_1	NZ_CP012068.1	Terrabacteria	Firmicutes	1739380	694366	0.0339759	33.9759	0.00400488	0.00051513	0.00012821	59097	6966	896	223	38557	13574	4522	1548	499	174	92	50	41	21	7	4	4	3	1	0	0	0	0	0	0	0	0	3	1
Kyrpidia tusciae DSM 2912_chromosome_1	NC_014098.1	Terrabacteria	Firmicutes	3384766	2000875	0.0339371	33.9371	0.00388299	0.00046621	8.272e-05	114869	13143	1578	280	75494	26232	8686	2879	980	318	135	71	38	11	8	4	5	3	5	0	0	0	0	0	0	0	0	0	1
Lactobacillus zymae_chromosome_1	NZ_LT854705.1	Terrabacteria	Firmicutes	2734129	1446831	0.0338909	33.8909	0.0038868	0.00067371	0.00023481	92662	10627	1842	642	61055	20980	6731	2054	871	329	128	103	110	78	48	47	32	19	46	7	9	12	0	1	1	0	0	2	1
[Clostridium] cellulosi_chromosome_1	NZ_LM995447.1	Terrabacteria	Firmicutes	2229578	984316	0.0338396	33.8396	0.0041685	0.00065663	0.00023771	75448	9294	1464	530	48597	17557	5859	1971	665	269	156	100	74	62	40	38	26	12	9	8	1	0	3	0	1	0	0	0	0
Parageobacillus thermoglucosidasius_chromosome_1	NZ_CP012712.1	Terrabacteria	Firmicutes	3873116	1699953	0.0338072	33.8072	0.00419946	0.00065322	0.0002081	130939	16265	2530	806	84622	30052	10269	3466	1219	505	268	178	121	87	55	34	23	17	11	7	2	2	0	0	1	0	0	0	0
[Eubacterium] rectale ATCC 33656_chromosome_1	NC_012781.1	Terrabacteria	Firmicutes	3449685	1430969	0.0337987	33.7987	0.00408675	0.0005557	0.00014407	116595	14098	1917	497	75801	26696	9178	3003	999	421	155	106	74	52	33	27	13	16	6	6	4	3	1	0	0	0	0	1	0
Ammonifex degensii KC4_chromosome_1	NC_013385.1	Terrabacteria	Firmicutes	2129237	1265798	0.0337971	33.7971	0.00412777	0.00052084	9.957e-05	71962	8789	1109	212	46664	16509	5682	1998	698	199	97	48	37	12	7	6	3	0	2	0	0	0	0	0	0	0	0	0	0
Aerococcus urinaehominis_chromosome_1	NZ_CP014163.1	Terrabacteria	Firmicutes	1831400	782931	0.0337878	33.7878	0.00410396	0.00062302	0.00021623	61879	7516	1141	396	40276	14087	4818	1557	526	219	123	80	62	31	36	15	14	15	6	5	1	2	2	1	0	1	1	0	0
Desulfotomaculum reducens MI-1_chromosome_1	NC_009253.1	Terrabacteria	Firmicutes	3608104	1525335	0.0337537	33.7537	0.00409439	0.00065713	0.00021701	121787	14773	2371	783	78839	28175	9281	3121	1105	483	215	154	105	86	57	43	32	21	16	13	9	7	6	5	3	3	1	0	0
Enterococcus casseliflavus EC20_chromosome_1	NC_020995.1	Terrabacteria	Firmicutes	3427276	1468534	0.0335894	33.5894	0.00407875	0.00059522	0.00020745	115120	13979	2040	711	74661	26480	9023	2916	980	349	191	145	93	75	60	50	34	25	13	8	9	3	2	1	2	0	0	0	0
Eubacterium limosum_chromosome_1	NZ_CP019962.1	Terrabacteria	Firmicutes	4422837	2087154	0.0335319	33.5319	0.00416791	0.00063443	0.00020756	148306	18434	2806	918	96313	33559	11700	3928	1371	517	293	160	119	99	70	53	48	27	17	11	10	3	6	0	1	0	0	0	2
Desulfallas gibsoniae DSM 7213_chromosome_1	NC_021184.1	Terrabacteria	Firmicutes	4855529	2208827	0.0334769	33.4769	0.0040146	0.00058119	0.00018103	162548	19493	2822	879	105868	37187	12601	4070	1418	525	275	178	115	74	55	41	28	17	13	12	6	8	1	5	1	7	5	0	0
Lactobacillus buchneri CD034_chromosome_1	NC_018610.1	Terrabacteria	Firmicutes	2500564	1109478	0.0334752	33.4752	0.00383314	0.00056267	0.00019676	83707	9585	1407	492	55011	19111	6150	2028	663	252	117	65	44	43	34	43	36	20	17	15	8	3	7	7	16	6	6	0	0
Dehalobacterium formicoaceticum_chromosome_1	NZ_CP022121.1	Terrabacteria	Firmicutes	3766545	1625894	0.0334219	33.4219	0.00396809	0.00056604	0.00017018	125885	14946	2132	641	82276	28663	9742	3072	1090	401	223	115	77	53	45	28	22	25	8	22	5	4	6	0	1	0	0
Lactobacillus parabuchneri_chromosome_1	NZ_CP018796.1	Terrabacteria	Firmicutes	2600578	1133275	0.033421	33.421	0.00385107	0.00053296	0.00016266	86914	10015	1386	423	57130	19769	6524	2105	700	263	95	55	56	43	40	39	32	22	12	9	6	2	4	1	6	1	0	0	0
Anoxybacillus gonensis_chromosome_1	NZ_CP012152.1	Terrabacteria	Firmicutes	2803668	1168301	0.0334041	33.4041	0.00417096	0.00066449	0.00022792	93654	11694	1863	639	60188	21772	7409	2422	869	355	235	156	83	66	38	23	17	10	7	2	1	0	0	1	0	0	0	0	0
Ruminococcus bicirculans	NZ_HF545616.1, NZ_HF545617.1	Terrabacteria	Firmicutes	2968500	1265303	0.0334041	33.4041	0.0084571	0.00124212	0.00035339	99160	12552	1833	507	63775	22833	7933	2786	939	387	177	113	71	51	30	21	31	6	4	1	1	1	0	0	0	0	0	0	2
Streptococcus himalayensis_chromosome_1	NZ_CP016953.1	Terrabacteria	Firmicutes	2275471	939081	0.0333729	33.3729	0.00405542	0.00061921	0.00018106	75939	9228	1409	412	49210	17501	5817	2002	711	286	202	64	37	40	27	24	6	4	4	0	1	2	0	0	1	0	0	1	2
Desulfotomaculum ruminis DSM 2154_chromosome_1	NC_015589.1	Terrabacteria	Firmicutes	3969014	1875083	0.0333574	33.3574	0.00403778	0.0006266	0.00018443	132396	16026	2487	732	86249	30121	10173	3366	1221	534	224	132	103	73	53	45	26	17	13	16	6	7	5	4	2	3	0	0	1
Paenibacillus stellifer_chromosome_1	NZ_CP009286.1	Terrabacteria	Firmicutes	5658798	3029882	0.0333491	33.3491	0.00382572	0.00051442	0.00013837	188716	21649	2911	783	124179	42888	14110	4628	1539	589	288	160	103	62	55	32	31	17	10	10	5	6	3	0	0	1	0	1	20
Sporosarcina psychrophila_chromosome_1	NZ_CP014616.1	Terrabacteria	Firmicutes	4674191	1885536	0.0333245	33.3245	0.00396325	0.00063262	0.00022892	155765	18525	2957	1070	102094	35146	11861	3707	1368	519	238	148	115	111	107	89	64	71	48	25	20	14	8	4	6	2	0	0	0
Desulfotomaculum nigrificans CO-1-SRB_chromosome_1	NC_015565.1	Terrabacteria	Firmicutes	2892255	1348537	0.0331568	33.1568	0.00399377	0.00059123	0.00016389	95898	11551	1710	474	62178	22169	7362	2479	864	372	168	94	79	39	27	23	11	12	12	3	4	0	1	0	0	0	1	0	0
Thermoclostridium stercorarium subsp, stercorarium DSM 8532_chromosome_1	NC_020134.1	Terrabacteria	Firmicutes	2974379	1256520	0.0331118	33.1118	0.00384551	0.00052515	0.00013549	98487	11438	1562	403	64385	22664	7450	2426	855	304	132	90	54	38	33	16	19	13	4	2	0	1	0	0	0	1	0	0	0
Exiguobacterium sibiricum 255-15_chromosome_1	NC_010556.1	Terrabacteria	Firmicutes	3034136	1447838	0.0330816	33.0816	0.00402981	0.00059556	0.00021126	100374	12227	1807	641	65137	23010	7891	2529	826	340	161	107	80	65	53	62	51	17	12	9	5	2	6	6	1	2	0	0	0
Oscillibacter valericigenes Sjm18-20_chromosome_1	NC_016048.1	Terrabacteria	Firmicutes	4410036	2351482	0.0330612	33.0612	0.00397004	0.00065033	0.00024716	145801	17508	2868	1090	95506	32787	11050	3590	1288	490	215	224	162	127	100	86	68	32	26	17	17	5	1	2	4	3	0	0	1
Salinicoccus halodurans_chromosome_1	NZ_CP011366.1	Terrabacteria	Firmicutes	2778379	1237614	0.0330423	33.0423	0.00405956	0.0006241	0.0002066	91804	11279	1734	574	59448	21077	7178	2367	809	351	171	103	70	62	53	33	29	22	15	8	2	2	3	1	0	0	0	0	0
Aerococcus urinae_chromosome_1	NZ_CP014161.1	Terrabacteria	Firmicutes	1974262	840936	0.0330361	33.0361	0.00387588	0.00052577	0.0001322	65222	7652	1038	261	42589	14981	4973	1641	567	210	81	51	38	33	15	14	12	6	5	4	0	1	0	0	0	0	1	0	1
Planococcus kocurii_chromosome_1	NZ_CP013661.2	Terrabacteria	Firmicutes	3472056	1420668	0.0330038	33.0038	0.00398986	0.00066906	0.00028398	114591	13853	2323	986	74629	26109	8691	2839	973	364	187	134	108	107	92	80	62	44	57	32	33	15	8	12	6	5	3	1	1
Jeotgalibacillus malaysiensis_chromosome_1	NZ_CP009416.1	Terrabacteria	Firmicutes	3516439	1501881	0.0329854	32.9854	0.0039122	0.00064127	0.00023802	115991	13757	2255	837	75669	26565	8736	2766	1003	415	241	150	118	91	66	56	43	19	19	12	3	6	6	3	1	0	2	0	0
Bacillus infantis NRRL B-14911_chromosome_1	NC_022524.1	Terrabacteria	Firmicutes	4884713	2248591	0.0329321	32.9321	0.00404097	0.00065981	0.00023379	160864	19739	3223	1142	104257	36868	12332	4184	1471	610	350	228	164	122	110	50	45	21	17	11	8	3	4	3	5	0	0	0	0
Bacillus glycinifermentans_chromosome_1	NZ_LT603683.1	Terrabacteria	Firmicutes	4607442	2125479	0.0328497	32.8497	0.00402935	0.00062638	0.00020098	151353	18565	2886	926	97997	34791	11789	3890	1372	588	327	209	139	80	57	60	19	24	7	2	2	0	0	0	0	0	0	0	0
Ruminococcus albus 7 = DSM 20455_chromosome_1	NC_014833.1	Terrabacteria	Firmicutes	3685408	1629142	0.0328487	32.8487	0.00401258	0.00060617	0.00019699	121061	14788	2234	726	78632	27641	9488	3066	1025	483	248	141	115	67	62	44	20	12	3	10	1	2	0	0	0	0	0	0	0
Desulfosporosinus acidiphilus SJ4_chromosome_1	NC_018068.1	Terrabacteria	Firmicutes	4926837	2076298	0.0328002	32.8002	0.00378986	0.00055736	0.00016177	161601	18672	2746	797	106354	36575	12100	3826	1438	511	258	131	99	66	58	53	26	25	21	15	17	9	7	3	1	5	1	0	0
Bacillus licheniformis DSM 13 = ATCC 14580_chromosome_1	NC_006270.3	Terrabacteria	Firmicutes	4222597	1950602	0.0327936	32.7936	0.00397646	0.00063705	0.00021669	138474	16791	2690	915	89828	31855	10668	3433	1214	561	303	199	145	92	69	51	27	19	4	3	0	0	2	0	1	0	0	1	0
Bacillus pumilus_chromosome_1	NZ_CP011007.1	Terrabacteria	Firmicutes	3787586	1574388	0.0327494	32.7494	0.00395661	0.0006355	0.00022442	124041	14986	2407	850	81121	27934	9484	3095	1100	457	276	196	142	83	65	32	31	12	11	2	0	0	0	0	0	0	0	0	0
Desulfosporosinus meridiei DSM 13257_chromosome_1	NC_018515.1	Terrabacteria	Firmicutes	4873567	2036374	0.03273	32.73	0.00375454	0.00057453	0.00020457	159512	18298	2800	997	105345	35869	11774	3724	1325	478	258	168	117	86	64	59	54	38	34	21	29	13	6	9	11	9	0	0	1
Selenomonas ruminantium subsp, lactilytica TAM6421_chromosome_1	NC_017068.1	Terrabacteria	Firmicutes	3003680	1522209	0.0327145	32.7145	0.00393084	0.00057197	0.00016979	98264	11807	1718	510	63871	22586	7533	2556	880	328	141	104	71	49	48	23	26	9	18	9	4	2	1	2	3	0	0
[Clostridium] saccharolyticum WM1_chromosome_1	NC_014376.1	Terrabacteria	Firmicutes	4662871	2098513	0.0327067	32.7067	0.0038946	0.00052886	0.0001542	152507	18160	2466	719	99352	34995	11830	3864	1259	488	258	122	89	73	53	31	24	18	23	5	11	7	2	2	1	0	0	7	2
Desulfosporosinus orientis DSM 765_chromosome_1	NC_016584.1	Terrabacteria	Firmicutes	5863081	2512617	0.0326548	32.6548	0.00375809	0.00056489	0.00019444	191458	22034	3312	1140	126314	43110	14110	4612	1543	629	306	179	147	97	86	67	70	40	27	25	23	13	19	10	8	8	6	2	0
Lactobacillus amylophilus DSM 20533 = JCM 1125_chromosome_1	NZ_CP018888.1	Terrabacteria	Firmicutes	1610352	702977	0.0326301	32.6301	0.00373397	0.00052535	0.00015649	52546	6013	846	252	34539	11994	3933	1234	413	181	86	49	39	25	14	19	5	6	5	2	2	0	0	0	0	0	0	2	0
Bacillus horikoshii_chromosome_1	NZ_CP020880.1	Terrabacteria	Firmicutes	4277585	1736045	0.0325978	32.5978	0.0038641	0.00061109	0.00018889	139440	16529	2614	808	91118	31793	10391	3524	1317	489	263	159	117	85	67	50	29	20	6	9	2	0	0	1	0	0	0	0	1
Streptococcus marmotae_chromosome_1	NZ_CP015196.1	Terrabacteria	Firmicutes	2309282	944983	0.0325772	32.5772	0.00388779	0.0006227	0.00019616	75230	8978	1438	453	49159	17093	5717	1823	677	308	194	105	43	39	28	15	10	3	8	4	1	1	0	1	1	0	0	0	0
Dehalobacter restrictus DSM 9455_chromosome_1	NZ_CP007033.1	Terrabacteria	Firmicutes	2943336	1311588	0.0325318	32.5318	0.00378788	0.00051268	0.00014405	95752	11149	1509	424	62809	21794	7181	2459	787	298	151	78	68	35	24	16	11	10	7	5	6	5	2	0	2	3	0	0	0
Acidaminococcus intestini RyC-MR95_chromosome_1	NC_016077.1	Terrabacteria	Firmicutes	2487765	1244394	0.0325196	32.5196	0.0039847	0.00061421	0.00020983	80901	9913	1528	522	52429	18559	6308	2077	734	272	140	98	59	56	35	33	22	11	30	7	16	6	3	1	1	2	0	0	2	3	1	0	0
Bacillus coagulans DSM 1 = ATCC 7050_chromosome_1	NZ_CP009709.1	Terrabacteria	Firmicutes	3366995	1579028	0.0325085	32.5085	0.0038423	0.00060558	0.00020196	109456	12937	2039	680	71568	24951	8120	2778	964	395	202	124	86	74	57	44	28	22	11	10	6	3	1	9	3	0	0	0	0
Desulfitobacterium metallireducens DSM 15288_chromosome_1	NZ_CP007032.1	Terrabacteria	Firmicutes	3176073	1330547	0.0324882	32.4882	0.00375149	0.00054785	0.0001823	103185	11915	1740	579	67998	23272	7721	2454	842	319	168	100	81	44	46	20	27	28	17	17	6	10	2	1	4	3	3	0	1
Syntrophobotulus glycolicus DSM 8271_chromosome_1	NC_015172.1	Terrabacteria	Firmicutes	3406739	1579030	0.0324337	32.4337	0.00379102	0.00049109	0.00013649	110493	12915	1673	465	72251	25327	8537	2705	881	327	158	86	59	56	28	26	14	15	6	4	1	3	3	2	0	2	2	0	0
Paenibacillus bovis_chromosome_1	NZ_CP013023.1	Terrabacteria	Firmicutes	5354277	2532261	0.0324292	32.4292	0.0036201	0.00046785	0.00015576	173635	19383	2505	834	114987	39265	12864	4014	1245	426	199	142	135	77	80	70	43	28	15	22	7	6	8	1	0	0	1	0	0
Paenibacillus yonginensis_chromosome_1	NZ_CP014167.1	Terrabacteria	Firmicutes	4985901	2543529	0.032405	32.405	0.00368479	0.0004958	0.0001436	161568	18372	2472	716	106393	36803	12069	3831	1242	514	224	153	103	69	54	30	25	15	16	7	7	8	2	3	0	0	0	0	0
Weissella cibaria_chromosome_1	NZ_CP012873.1	Terrabacteria	Firmicutes	2466961	1112234	0.0323957	32.3957	0.00399196	0.00065222	0.00026835	79919	9848	1609	662	51822	18249	6258	1981	699	248	143	109	83	96	77	51	35	21	15	9	7	3	5	1	2	1	2
Lactobacillus fermentum IFO 3956_chromosome_1	NC_010610.1	Terrabacteria	Firmicutes	2098685	1080173	0.0323812	32.3812	0.00369851	0.00054558	0.00017821	67958	7762	1145	374	45056	15140	4928	1689	580	191	93	54	54	33	33	27	25	14	12	15	2	4	7	0	0	0	0	1	0
Mahella australiensis 50-1 BON_chromosome_1	NC_015520.1	Terrabacteria	Firmicutes	3135972	1362640	0.0323801	32.3801	0.00378862	0.00051978	0.00013935	101543	11881	1630	437	66592	23070	7773	2478	877	316	129	92	43	48	34	22	23	14	9	10	2	5	1	3	0	0	1	0	0
Bacillus atrophaeus_chromosome_1	NZ_CP021500.1	Terrabacteria	Firmicutes	4180819	1811533	0.0323494	32.3494	0.00382796	0.00059319	0.00021503	135247	16004	2480	899	88484	30759	10262	3262	1096	485	264	185	146	129	62	43	24	30	9	3	2	2	0	0	0	0	0	2	1
Thermacetogenium phaeum DSM 12270_chromosome_1	NC_018870.1	Terrabacteria	Firmicutes	2939057	1583683	0.0323423	32.3423	0.00373725	0.00045763	9.391e-05	95056	10984	1345	276	62321	21751	7308	2331	801	268	124	59	36	27	12	10	3	2	1	0	2	0	0	0	0	0	0	0	0
Planococcus antarcticus DSM 14505_chromosome_1	NZ_CP016534.2	Terrabacteria	Firmicutes	3765545	1628197	0.0323387	32.3387	0.00385814	0.00061717	0.00026025	121773	14528	2324	980	79685	27560	9199	3005	958	386	217	141	126	107	86	65	66	50	37	28	27	14	5	5	2	2	1	0	0
Bacillus amyloliquefaciens DSM 7_chromosome_1	NC_014551.1	Terrabacteria	Firmicutes	3980199	1834169	0.0323177	32.3177	0.00383323	0.00057459	0.00020803	128631	15257	2287	828	83861	29513	9816	3154	1022	437	256	172	145	120	63	42	14	6	6	2	0	0	1	1	0	0	0	0	1
Christensenella massiliensis_chromosome_1	NZ_LT700187.1	Terrabacteria	Firmicutes	2560186	1289764	0.0322645	32.2644	0.00393292	0.00062456	0.00021327	82603	10069	1599	546	53624	18910	6348	2122	745	308	159	123	86	66	44	25	20	11	5	1	3	1	1	1	0	0	0	1	0
Paenibacillus donghaensis_chromosome_1	NZ_CP021780.1	Terrabacteria	Firmicutes	8542333	4242905	0.0322625	32.2625	0.00371924	0.00053381	0.00015101	275597	31771	4560	1290	181498	62328	20605	6606	2376	894	454	236	148	94	86	72	50	45	31	26	10	12	14	7	3	2	0
Mageeibacillus indolicus UPII9-5_chromosome_1	NC_013895.2	Terrabacteria	Firmicutes	1809746	800111	0.0321935	32.1935	0.00347784	0.00041663	0.00010609	58262	6294	754	192	38734	13234	4226	1314	418	144	68	47	28	25	14	4	2	0	1	2	0	0	0	0	0	1	0	0	0
Lachnoclostridium phocaeense_chromosome_1	NZ_LT635479.1	Terrabacteria	Firmicutes	3500754	1772171	0.0321828	32.1828	0.00383403	0.00051532	0.0001394	112664	13422	1804	488	73364	25878	8873	2745	962	354	173	111	60	49	25	15	17	11	6	4	4	6	3	0	1	0	2	0	0
Desulfotomaculum ferrireducens_chromosome_1	NZ_CP019698.1	Terrabacteria	Firmicutes	3240180	1470363	0.032159	32.159	0.00382479	0.00059225	0.00018425	104201	12393	1919	597	68001	23807	7868	2606	945	377	191	130	79	53	37	36	24	10	9	9	6	1	4	0	2	1	2	0	3
Paenibacillus borealis_chromosome_1	NZ_CP009285.1	Terrabacteria	Firmicutes	8156808	4191724	0.0321357	32.1357	0.00355053	0.00045827	0.00011549	262125	28961	3738	942	173540	59624	19267	5956	2000	796	322	188	100	73	76	62	39	29	30	6	8	2	3	3	0	1	0	0	0
Halobacillus halophilus DSM 2266_chromosome_1	NC_017668.1	Terrabacteria	Firmicutes	4150632	1735924	0.0321281	32.1281	0.00385267	0.000664	0.00026984	133352	15991	2756	1120	87718	29643	9926	3309	1135	501	271	190	135	140	99	76	51	51	32	18	21	8	8	2	5	7	2	0	0
Bacillus pseudofirmus OF4_chromosome_1	NC_013791.2	Terrabacteria	Firmicutes	3858997	1553916	0.0321099	32.1099	0.0037914	0.00062115	0.00023374	123912	14631	2397	902	81503	27778	9198	3036	1070	425	241	188	153	126	79	44	32	14	11	7	3	1	0	1	1	1	0	1	2
Paenibacillus durus_chromosome_1	NZ_CP009288.1	Terrabacteria	Firmicutes	6038347	3068332	0.0321028	32.1028	0.00344647	0.00042098	0.00010152	193848	20811	2542	613	129312	43725	13991	4278	1407	522	224	103	96	57	45	31	25	9	9	4	3	6	1	0	0	0	0	0	0
Geobacillus thermodenitrificans NG80-2_chromosome_1	NC_009328.1	Terrabacteria	Firmicutes	3550319	1740001	0.0320554	32.0554	0.00390697	0.00058812	0.00018196	113807	13871	2088	646	73889	26047	8788	2995	1027	415	227	136	99	56	49	24	23	20	8	2	1	0	1	0	0	0	0	1	2
Terribacillus goriensis_chromosome_1	NZ_CP008876.1	Terrabacteria	Firmicutes	3488643	1496593	0.0320041	32.0041	0.0038697	0.00066559	0.00025712	111651	13500	2322	897	72719	25432	8413	2765	1019	406	233	174	142	112	74	56	38	34	19	4	3	5	1	0	1	1	0	0	0
Halobacillus mangrovi_chromosome_1	NZ_CP020772.1	Terrabacteria	Firmicutes	4142697	1721609	0.0320033	32.0033	0.00385208	0.00065223	0.00025491	132580	15958	2702	1056	86812	29810	9946	3310	1178	468	267	228	140	126	112	57	38	28	16	15	8	7	5	1	3	3	1	0	2
Anoxybacillus amylolyticus_chromosome_1	NZ_CP015438.1	Terrabacteria	Firmicutes	2834744	1238387	0.0319658	31.9658	0.00389453	0.00064944	0.0002226	90615	11040	1841	631	59063	20512	6906	2293	840	370	232	139	94	65	42	25	15	11	4	2	1	0	0	0	0	0	1	0	1
Lentibacillus amyloliquefaciens_chromosome_1	NZ_CP013862.1	Terrabacteria	Firmicutes	3858284	1625107	0.0319588	31.9588	0.00364696	0.00054195	0.0001848	123306	14071	2091	713	81284	27951	9115	2865	974	404	202	152	110	77	55	39	23	25	10	5	0	3	2	7	2	1	0	0	0
Planococcus rifietoensis_chromosome_1	NZ_CP013659.2	Terrabacteria	Firmicutes	3505011	1698325	0.0317768	31.7768	0.00379571	0.00064821	0.00028131	111378	13304	2272	986	72831	25243	8351	2681	930	356	221	178	138	120	110	68	59	40	18	9	11	6	5	1	0	0	0	0	0
Ndongobacter massiliensis_chromosome_1	NZ_LT635480.1	Terrabacteria	Firmicutes	1864878	926746	0.0317656	31.7656	0.00362008	0.00044775	0.00011314	59239	6751	835	211	38842	13646	4501	1415	462	162	85	52	22	22	9	10	5	2	1	3	0	0	0	0	0	0	0	0	1
Brevibacillus laterosporus LMG 15441_chromosome_1	NZ_CP007806.1	Terrabacteria	Firmicutes	5114147	2102435	0.0317265	31.7265	0.00357362	0.00048454	0.00013746	162254	18276	2478	703	107194	36784	12003	3795	1307	468	243	143	113	69	53	32	20	10	8	3	5	2	1	0	0	0	0	0	0
Bacillus beveridgei_chromosome_1	NZ_CP012502.1	Terrabacteria	Firmicutes	3582268	1650661	0.0316286	31.6286	0.0036823	0.00054072	0.00018647	113302	13191	1937	668	74397	25714	8478	2776	863	406	195	130	103	60	62	40	26	21	12	9	4	2	0	0	2	1	0	0	0
Planococcus sp, Y42_chromosome_1	NZ_CP019640.1	Terrabacteria	Firmicutes	3718896	1813111	0.031614	31.614	0.0037452	0.00060314	0.00022318	117569	13928	2243	830	76975	26666	8823	2862	1020	393	230	155	115	78	71	45	54	31	13	18	6	11	2	0	1	0	0	0	0
Thermosediminibacter oceani DSM 16646_chromosome_1	NC_014377.1	Terrabacteria	Firmicutes	2280035	1067515	0.0316083	31.6083	0.0037688	0.00053376	0.00016579	72068	8593	1217	378	47253	16222	5588	1788	577	262	150	77	44	33	17	44	6	4	2	1	0	0	0	0	0	0	0	0	0
Paenibacillus naphthalenovorans_chromosome_1	NZ_CP013652.1	Terrabacteria	Firmicutes	5200139	2583919	0.0315976	31.5976	0.00350702	0.00044307	0.00011519	164312	18237	2304	599	108843	37232	12078	3855	1261	444	204	131	96	49	43	23	23	14	10	4	0	1	0	1	0	0	0	0	0
Paenibacillus larvae subsp, larvae_chromosome_1	NZ_CP019687.1	Terrabacteria	Firmicutes	4289950	1894457	0.0315535	31.5535	0.00361403	0.00048602	0.00013194	135363	15504	2085	566	88880	30979	10148	3271	1106	413	193	114	60	77	45	19	25	19	5	7	1	0	0	0	0	0	1	1	0
[Bacillus] selenitireducens MLS10_chromosome_1	NC_014219.1	Terrabacteria	Firmicutes	3592487	1748462	0.0315314	31.5314	0.00367962	0.0005428	0.00017648	113276	13219	1950	634	74393	25664	8496	2773	923	393	176	120	103	69	53	43	29	21	10	5	3	0	2	0	0	0	0	9	12
Lactobacillus paracollinoides_chromosome_1	NZ_CP014915.1	Terrabacteria	Firmicutes	3476943	1640337	0.0315012	31.5012	0.00373403	0.00066927	0.00028646	109528	12983	2327	996	71958	24587	8152	2504	942	389	166	122	77	64	77	51	84	60	32	16	12	14	5	15	118	29	15
Salimicrobium jeotgali_chromosome_1	NZ_CP011361.2	Terrabacteria	Firmicutes	2698725	1255294	0.0314308	31.4308	0.00373028	0.00056805	0.00019454	84823	10067	1533	525	55595	19161	6490	2044	723	285	173	97	75	48	38	33	25	12	6	9	3	2	3	0	1	0	0	0	0
Syntrophomonas wolfei subsp, wolfei str, Goettingen G311_chromosome_1	NC_008346.1	Terrabacteria	Firmicutes	2936195	1317351	0.0314206	31.4206	0.00365337	0.00046353	0.0001066	92257	10727	1361	313	60500	21030	7122	2244	790	258	119	55	47	31	16	10	8	7	4	2	1	2	0	1	0	0	4	1	1
Sporosarcina ureae_chromosome_1	NZ_CP015109.1	Terrabacteria	Firmicutes	3412428	1416359	0.0313431	31.3431	0.00354938	0.000531	0.00020015	106956	12112	1812	683	71027	23817	7823	2477	798	331	168	118	85	66	65	55	37	30	20	14	6	10	3	2	2	2	0	19	20
Desulfitobacterium dehalogenans ATCC 51507_chromosome_1	NC_018017.1	Terrabacteria	Firmicutes	4321753	1943455	0.0312253	31.2253	0.00363695	0.00052918	0.00017655	134948	15718	2287	763	89235	29995	10135	3296	1098	426	277	134	99	74	42	42	26	24	9	10	4	3	8	2	2	2	1	0	0
Roseburia hominis A2-183_chromosome_1	NC_015977.1	Terrabacteria	Firmicutes	3592125	1742066	0.0312147	31.2147	0.00357643	0.00049636	0.00014365	112127	12847	1783	516	73605	25675	8451	2613	907	360	179	110	65	36	34	33	13	19	9	6	2	4	3	1	1	0	1	0	0
Desulfitobacterium hafniense DCB-2_chromosome_1	NC_011830.1	Terrabacteria	Firmicutes	5279134	2509560	0.0311813	31.1813	0.00358582	0.0005427	0.00016688	164610	18930	2865	881	108611	37069	12186	3879	1448	536	264	177	110	70	61	53	32	35	14	9	16	10	8	5	7	2	1	0	0
Lactobacillus mucosae LM1_chromosome_1	NZ_CP011013.1	Terrabacteria	Firmicutes	2326299	1081022	0.0311533	31.1533	0.00339939	0.00047844	0.00017324	72472	7908	1113	403	48378	16186	5191	1604	510	200	97	74	57	44	54	39	21	9	6	2	0	0	0	0	0	0	0	0	0
Lactobacillus paracasei subsp, paracasei JCM 8130_chromosome_1	NZ_AP012541.1	Terrabacteria	Firmicutes	2995875	1395846	0.0311465	31.1465	0.00355222	0.00053741	0.00018292	93311	10642	1610	548	61728	20941	6835	2197	769	293	155	76	68	46	48	28	33	33	25	12	10	1	4	4	4	0	1	0	1
Aerococcus sanguinicola_chromosome_1	NZ_CP014160.1	Terrabacteria	Firmicutes	2033849	967333	0.0310692	31.0692	0.00344962	0.00052905	0.00017209	63190	7016	1076	350	41768	14406	4549	1391	526	200	101	64	56	39	30	22	10	6	10	10	0	2	0	0	0	0	0	0	0
Bacillus clausii KSM-K16_chromosome_1	NC_006582.1	Terrabacteria	Firmicutes	4303871	1926124	0.0309545	30.9545	0.00356005	0.00052255	0.00017496	133224	15322	2249	753	87775	30127	9884	3189	1076	420	233	156	117	82	59	41	30	18	8	5	3	1	0	0	0	0	0	0	0
Desulfitobacterium dichloroeliminans LMG P-21439_chromosome_1	NC_019903.1	Terrabacteria	Firmicutes	3624449	1602655	0.0309128	30.9128	0.00353047	0.00053498	0.00017658	112042	12796	1939	640	74131	25115	8308	2549	929	370	201	125	83	42	42	37	24	27	10	12	13	9	5	4	2	3	1	0	0
Lactobacillus koreensis_chromosome_1	NZ_CP012033.1	Terrabacteria	Firmicutes	3006812	1480166	0.0306797	30.6797	0.00331614	0.00052946	0.00021784	92248	9971	1592	655	61700	20577	6459	1920	656	281	196	120	77	82	59	42	18	26	9	11	2	0	3	5	0	5	0	0	0
Peptoclostridium acidaminophilum DSM 3953_chromosome_1	NZ_CP007452.1	Terrabacteria	Firmicutes	2246262	989400	0.0306549	30.6549	0.0034987	0.00047368	0.00013623	68859	7859	1064	306	45197	15803	5135	1660	570	188	105	53	41	38	19	11	12	10	4	2	5	3	0	0	1	1	0	0	0
Lactobacillus brevis ATCC 367_chromosome_1	NC_008497.1	Terrabacteria	Firmicutes	2291220	1058976	0.0306322	30.6321	0.00361423	0.00055211	0.00019858	70185	8281	1265	455	46151	15753	5318	1698	577	233	118	74	58	41	36	39	21	33	15	8	3	4	1	1	2	1	0	0	1
Paenibacillus odorifer_chromosome_1	NZ_CP009428.1	Terrabacteria	Firmicutes	6812473	3012123	0.0305111	30.5111	0.00319165	0.00043127	0.00012756	207856	21743	2938	869	139478	46635	14479	4326	1539	530	234	157	120	90	76	55	41	32	25	17	10	3	1	6	1	0	1	0	0
Paenibacillus polymyxa SC2	NZ_CP002213.1, NC_014622.2	Terrabacteria	Firmicutes	11456784	5182810	0.0304387	30.4387	0.00662454	0.00088682	0.0002671	348730	37948	5080	1530	231934	78848	24934	7934	2574	976	398	282	262	176	106	70	76	56	40	20	14	12	10	4	0	2	2	0	0
Paenibacillus swuensis_chromosome_1	NZ_CP011388.1	Terrabacteria	Firmicutes	5012599	2452657	0.0302935	30.2935	0.00320353	0.00044328	0.00013885	151849	16058	2222	696	102100	33691	10598	3238	1117	409	242	151	83	55	51	31	26	14	12	11	6	8	2	2	2	0	0	0	1
Novibacillus thermophilus_chromosome_1	NZ_CP019699.1	Terrabacteria	Firmicutes	3629225	1830716	0.0297871	29.7871	0.00329106	0.00041469	9.258e-05	108104	11944	1505	336	71975	24185	7899	2540	808	361	142	73	36	32	18	16	11	4	1	1	2	0	0	0	0	0	0	0	0
Lactobacillus rhamnosus GG_chromosome_1	NC_013198.1	Terrabacteria	Firmicutes	3010111	1405420	0.0293624	29.3624	0.00312082	0.00045347	0.00015083	88384	9394	1365	454	59667	19323	6091	1938	638	273	130	63	55	27	48	32	22	38	16	12	4	5	0	1	0	1	0	1	3
Brevibacillus brevis NBRC 100599_chromosome_1	NC_012491.1	Terrabacteria	Firmicutes	6296436	2976547	0.0285666	28.5666	0.00296612	0.00039276	0.00011848	179868	18676	2473	746	121411	39781	12397	3806	1241	486	289	183	88	71	56	20	17	12	3	2	2	2	0	0	0	1	0	0	0
Syntrophothermus lipocalidus DSM 12680_chromosome_1	NC_014220.1	Terrabacteria	Firmicutes	2405559	1226580	0.0272415	27.2415	0.00280642	0.00032342	7.774e-05	65531	6751	778	187	44164	14616	4511	1462	439	152	71	42	28	8	12	6	7	2	0	1	0	0	1	0	0	1	0	0	0
			STATISTICS	Size	GC count	fr. all	fr all/1000 bp	fr. 8+	fr. 10+	fr. 12+	all	8	10	12	6	7	8	9	10	11	12	13	14	15	16	17	18	19	20	21	22	23	24	25	26	27	28	29	30
			SUM	944025799	389993964	10.9496	10949.6	1.42676	0.215543	0.0655107	35161375	4456190	673297	205841	22539105	8166080	2830171	952722	335676	131780	63267	38286	26965	19936	15145	11838	8823	6589	4589	3203	2252	1499	1042	720	608	354	218	157	286
			CNT	292	292	292	292	292	292	292	292	292	292	292	292	292	292	292	292	292	292	292	292	292	292	292	292	292	292	292	292	292	292	292	292	292	292	267	267
			AVG	3.23297e+06	1.3356e+06	0.0374985	37.4985	0.00488617	0.000738161	0.000224352	120416	15260.9	2305.81	704.935	77188.7	27966	9692.37	3262.75	1149.58	451.301	216.668	131.116	92.3459	68.274	51.8664	40.5411	30.2158	22.5651	15.7158	10.9692	7.71233	5.13356	3.56849	2.46575	2.08219	1.21233	0.746575	0.588015	1.07116
			MIN	1274073	448349	0.0272415	27.2415	0.00280642	0.00032342	7.774e-05	46937	5783	754	187	30259	10895	3711	1234	332	144	65	42	22	8	5	4	1	0	0	0	0	0	0	0	0	0	0	0	0
			MAX	11456784	5182810	0.0659346	65.9346	0.0160625	0.00259143	0.00075313	348730	48060	7515	2318	231934	80877	30014	10663	3892	1633	770	495	321	279	213	157	126	104	85	48	36	28	23	15	118	29	15	19	29
			VAR	1.8572e+12	4.58044e+11	3.98609e-05	39.8609	2.5131e-06	7.55231e-08	7.23612e-09	2.81812e+09	5.44073e+07	1.44215e+06	147819	1.11725e+09	1.58854e+08	2.10642e+07	2.6225e+06	367844	60739.3	13164.2	4778.36	2592.01	1587.14	963.129	688.735	480.176	311.842	193.532	97.6532	64.5953	33.4239	19.9713	10.4132	52.7878	5.99601	2.33304	2.9239	9.33201
			STDEV	1.36513e+06	677952	0.00632439	6.32439	0.001588	0.000275286	8.52114e-05	53177.1	7388.79	1202.96	385.133	33482.6	12625.4	4597.46	1622.19	607.542	246.877	114.933	69.2444	50.9992	39.9074	31.0876	26.2888	21.9505	17.6894	13.9355	9.89893	8.05092	5.79127	4.4766	3.23249	7.27799	2.45288	1.53005	1.71315	3.06057
			Q1	2.23939e+06	865004	0.0329992	32.9992	0.00395069	0.000591173	0.000171538	80727.8	9999.25	1508	437.75	52119.8	18769.5	6482.75	2128	746.5	294.5	143	85	56	39.75	30	22.75	14.75	10	6	3	2	1	1	0	0	0	0	0	0
			MEDIAN Q2	2889853	1.19911e+06	0.0357169	35.7169	0.00445144	0.00066561	0.000209265	108466	13287	1951	589.5	69770	25114	8498	2782	973.5	378.5	184.5	112.5	78	58	45	34.5	25	18	12	9	5	3	2	1	1	0	0	0	0
			Q3	3894914	1.6444e+06	0.0396008	39.6008	0.00518263	0.000804258	0.000256573	146009	18179.2	2673.5	870.75	92494.2	33592	11718.5	3797.75	1296.5	518.25	256.5	156	116.25	86	66.25	53	38.25	30	21	15	11	7	5	3	2	1.25	1	1	1

[truncated: 5 more sheets: Delta Epsilon subdiv., Alphaproteobacteria, Betaproteobacteria, Gammaproteobacteria, others]
