# Supplementary material for: Variability of Inverted Repeats in All Available Genomes of Bacteria
Source: Microbiol Spectr. 2023 Jun 26;11(4):e01648-23. doi: 10.1128/spectrum.01648-23 (PMC10434271; doi:10.1128/spectrum.01648-23)
Supplement: Supplemental file 5 — Supplemental material. Download spectrum.01648-23-s0005.xlsx, XLSX file, 0.9 MB [file spectrum.01648-23-s0005.xlsx]

## Sheet: 6+
Title	Size	GC count	GC%	fr. All	fr all /1000 bp	normalize fr.
Buchnera aphidicola BCc_chromosome_1	416380	83680	20.097	0.113375	113.375	100
Buchnera aphidicola (Tuberolachnus salignus)_chromosome_1	421426	91031	21.6007	0.10645	106.45	93.8925
Wigglesworthia glossinidia endosymbiont of Glossina brevipalpis_chromosome_1	697724	156840	22.4788	0.0982107	98.2108	86.6248
Buchnera aphidicola (Cinara tujafilina)_chromosome_1	444925	102474	23.0317	0.093681	93.681	82.6294
Buchnera aphidicola (Cinara pseudotaxifoliae)_chromosome_1	446627	107508	24.0711	0.0860942	86.0942	75.9377
Buchnera aphidicola (Cinara confinis)_chromosome_1	443747	106307	23.9567	0.0856952	85.6952	75.5858
Candidatus Arsenophonus lipoptenae_chromosome_1	836724	208103	24.8712	0.0846408	84.6408	74.6558
Wigglesworthia glossinidia endosymbiont of Glossina morsitans morsitans (Yale colony)_chromosome_1	719535	181491	25.2234	0.0831384	83.1384	73.3306
Buchnera aphidicola str, Ua (Uroleucon ambrosiae)_chromosome_1	615380	148525	24.1355	0.081964	81.964	72.2947
Blattabacterium sp, (Cryptocercus punctulatus) str, Cpu_chromosome_1	605745	144451	23.8468	0.0818331	81.8331	72.1793
Corynebacterium sphenisci DSM 44792_chromosome_1	2594799	1939083	74.7296	0.0805168	80.5168	71.0183
Spiroplasma taiwanense CT-1_chromosome_1	1075140	256673	23.8734	0.0782921	78.2921	69.056
Buchnera aphidicola str, Sg (Schizaphis graminum)_chromosome_1	641454	162483	25.3304	0.0765105	76.5105	67.4846
Mycoplasma canadense_chromosome_1	693241	168758	24.3433	0.0762938	76.2938	67.2934
Buchnera aphidicola (Aphis glycines)_chromosome_1	628164	160697	25.582	0.0752988	75.2988	66.4158
Buchnera aphidicola str, G002 (Myzus persicae)_chromosome_1	643517	163710	25.4399	0.0751122	75.1122	66.2513
Buchnera aphidicola (Diuraphis noxia)_chromosome_1	636266	162066	25.4714	0.0746669	74.6669	65.8584
Mycoplasma capricolum subsp, capricolum ATCC 27343_chromosome_1	1010023	240087	23.7704	0.0741755	74.1755	65.4251
Buchnera aphidicola str, Bp (Baizongia pistaciae)_chromosome_1	615980	156098	25.3414	0.0741729	74.1729	65.4227
Mycoplasma mobile 163K_chromosome_1	777079	193890	24.9511	0.0741482	74.1482	65.4009
Isoptericola variabilis 225_chromosome_1	3307740	2444014	73.8877	0.0739659	73.9659	65.2402
Buchnera aphidicola str, Ak (Acyrthosiphon kondoi)_chromosome_1	200073	51997	25.989	0.073918	73.918	65.1979
Anaeromyxobacter dehalogenans 2CP-1_chromosome_1	5029329	3757737	74.7165	0.0738164	73.8164	65.1083
Cellulomonas fimi ATCC 484_chromosome_1	4266344	3187997	74.7243	0.0735285	73.5285	64.8544
Spiroplasma kunkelii CR2-3x_chromosome_1	1463926	365560	24.9712	0.0735051	73.5051	64.8337
Spiroplasma turonicum_chromosome_1	1261374	305248	24.1996	0.073412	73.412	64.7516
Cellulosimicrobium cellulans_chromosome_1	4799856	3558828	74.1445	0.073088	73.088	64.4659
Ureaplasma parvum serovar 3 str, ATCC 27815_chromosome_1	751679	191652	25.4965	0.0721957	72.1957	63.6788
Conexibacter woesei DSM 14684_chromosome_1	6359369	4625387	72.7334	0.0720752	72.0752	63.5725
Buchnera aphidicola (Schlechtendalia chinensis)_chromosome_1	607835	156788	25.7945	0.0719225	71.9225	63.4378
Cellulomonas flavigena DSM 20109_chromosome_1	4123179	3063259	74.2936	0.0718991	71.8991	63.4172
Kocuria flava_chromosome_1	3504335	2599576	74.1817	0.0710928	71.0928	62.706
Spiroplasma cantharicola_chromosome_1	1179577	295004	25.0093	0.0706762	70.6762	62.3385
Sandaracinus amylolyticus_chromosome_1	10327335	7439389	72.0359	0.0705874	70.5874	62.2602
Modestobacter marinus_chromosome_1	5575517	4133193	74.1311	0.0704006	70.4006	62.0955
Blattabacterium cuenoti BPAA_chromosome_1	632490	167026	26.4077	0.0703853	70.3853	62.082
Spiroplasma citri_chromosome_1	1599709	408922	25.5623	0.0703309	70.3309	62.034
Kineococcus radiotolerans SRS30216 = ATCC BAA-149_chromosome_1	4761183	3543987	74.435	0.0699083	69.9083	61.6612
Isoptericola dokdonensis DS-3_chromosome_1	3826972	2824739	73.8113	0.0699049	69.9049	61.6582
Spiroplasma litorale_chromosome_1	1225519	305349	24.9159	0.0694196	69.4196	61.2302
Geodermatophilus obscurus DSM 43160_chromosome_1	5322497	3937801	73.9841	0.0689922	68.9922	60.8532
Cellulomonas gilvus ATCC 13127_chromosome_1	3526441	2602968	73.8129	0.0689599	68.9599	60.8247
secondary endosymbiont of Heteropsylla cubana_chromosome_1	1121596	324169	28.9025	0.0688653	68.8653	60.7412
Pseudonocardia dioxanivorans CB1190_chromosome_1	7096571	5202463	73.3095	0.0685687	68.5687	60.4797
Beutenbergia cavernae DSM 12333_chromosome_1	4669183	3413947	73.1166	0.0680881	68.0881	60.0558
Spiroplasma diminutum CUAS-1_chromosome_1	945296	240664	25.4591	0.0679523	67.9523	59.9359
Mycoplasma pulmonis UAB CTIP_chromosome_1	963879	256744	26.6365	0.0677751	67.7751	59.7797
Phycisphaera mikurensis NBRC 102666_chromosome_1	3803225	2787300	73.2878	0.0677617	67.7617	59.7679
Mycoplasma penetrans HF-2_chromosome_1	1358633	349407	25.7175	0.0676474	67.6474	59.6671
Mycoplasma arginini_chromosome_1	678592	178992	26.377	0.067643	67.643	59.6632
Mycoplasma hyorhinis SK76_chromosome_1	836897	216689	25.892	0.0674265	67.4265	59.4722
Buchnera aphidicola_chromosome_1	447673	125757	28.0913	0.0671539	67.1539	59.2318
Kitasatospora setae KM-6054_chromosome_1	8783278	6516971	74.1975	0.0670713	67.0713	59.1589
Spiroplasma culicicola AES-1_chromosome_1	1175131	309783	26.3616	0.0670096	67.0096	59.1044
Mycoplasma parvum str, Indiana_chromosome_1	564395	152245	26.9749	0.0669159	66.9159	59.0218
Pimelobacter simplex_chromosome_1	5637360	4106826	72.8502	0.0667256	66.7256	58.854
Frankia alni ACN14a_chromosome_1	7497934	5460601	72.8281	0.0666212	66.6212	58.7619
Mycoplasma cynos C142_chromosome_1	998123	256522	25.7004	0.0664978	66.4978	58.6531
Thermobispora bispora DSM 43833_chromosome_1	4189976	3034764	72.4291	0.0664288	66.4288	58.5922
Rubrivivax gelatinosus IL144_chromosome_1	5043253	3592972	71.2431	0.0663855	66.3855	58.554
Thermaerobacter marianensis DSM 12885_chromosome_1	2844696	2061895	72.4821	0.0659346	65.9346	58.1563
Frankia inefficax_chromosome_1	8815781	6375044	72.314	0.065521	65.521	57.7915
Mycoplasma hominis ATCC 23114_chromosome_1	665445	180457	27.1182	0.0653142	65.3142	57.6091
Blastococcus saxobsidens DD2_chromosome_1	4875340	3556462	72.948	0.0651805	65.1805	57.4912
Mycoplasma hyopneumoniae J_chromosome_1	897405	255960	28.5222	0.0650542	65.0542	57.3798
Mycoplasma yeatsii GM274B_chromosome_1	895051	230347	25.7356	0.06486	64.86	57.2085
Micromonospora aurantiaca ATCC 27029_chromosome_1	7025559	5116162	72.8221	0.0647119	64.7119	57.0778
Mycoplasma synoviae ATCC 25204_chromosome_1	846495	239938	28.3449	0.0646678	64.6678	57.039
Mycoplasma bovoculi M165/69_chromosome_1	760240	214514	28.2166	0.0646256	64.6256	57.0018
Mycoplasma fermentans M64_chromosome_1	1118751	300490	26.8594	0.0642842	64.2842	56.7006
Xylanimonas cellulosilytica DSM 15894_chromosome_1	3742776	2713048	72.4876	0.0642061	64.2061	56.6317
Aster yellows witches'-broom phytoplasma AYWB_chromosome_1	706569	189970	26.8863	0.0642032	64.2032	56.6292
Micrococcus luteus NCTC 2665_chromosome_1	2501097	1825681	72.9952	0.0640855	64.0855	56.5253
Blochmannia endosymbiont of Camponotus (Colobopsis) obliquus_chromosome_1	773940	211716	27.3556	0.0640747	64.0747	56.5158
Actinomyces radicidentis_chromosome_1	3051613	2214900	72.5813	0.0640481	64.0481	56.4924
Sorangium cellulosum So ce56_chromosome_1	13033779	9302955	71.3757	0.0639178	63.9178	56.3774
Streptomyces glaucescens_chromosome_1	7453200	5441051	73.0029	0.0637662	63.7662	56.2437
Corynebacterium frankenforstense DSM 45800_chromosome_1	2604152	1862138	71.5065	0.0635858	63.5858	56.0846
Streptomyces albireticuli_chromosome_1	8144417	5931004	72.8229	0.0635295	63.5295	56.035
Aeromicrobium erythreum_chromosome_1	3629239	2618050	72.1377	0.0634541	63.4541	55.9684
Methylobacterium radiotolerans JCM 2831_chromosome_1	6077833	4345777	71.5021	0.0634243	63.4243	55.9421
Mycoplasma flocculare ATCC 27399_chromosome_1	778866	225544	28.958	0.0632561	63.2561	55.7938
Streptomyces leeuwenhoekii_chromosome_1	7903895	5751320	72.7656	0.0632377	63.2377	55.7775
Clavibacter michiganensis subsp, sepedonicus_chromosome_1	3258645	2364347	72.5561	0.0631229	63.1229	55.6763
Mycoplasma dispar_chromosome_1	1084449	314926	29.0402	0.06308	63.08	55.6384
Streptomyces clavuligerus_chromosome_1	6883702	5003455	72.6855	0.0627688	62.7688	55.364
Mycoplasma putrefaciens KS1_chromosome_1	832603	224297	26.9392	0.0626037	62.6037	55.2183
Streptomyces cattleya NRRL 8057 = DSM 46488_chromosome_1	6282967	4582779	72.9397	0.0625166	62.5166	55.1416
Brachyspira hyodysenteriae ATCC 27164	3041447	823821	27.0865	0.0622411	62.2411	54.8985
Spiroplasma helicoides_chromosome_1	1326546	354869	26.7514	0.0621969	62.1969	54.8595
Mycoplasma crocodyli MP145_chromosome_1	934379	251850	26.9537	0.0621868	62.1868	54.8506
Nocardioides dokdonensis FR1436_chromosome_1	4376707	3162426	72.2558	0.0621648	62.1648	54.8312
Sanguibacter keddieii DSM 10542_chromosome_1	4253413	3057628	71.8865	0.0620227	62.0227	54.7059
Nocardiopsis dassonvillei subsp, dassonvillei DSM 43111_chromosome_1	5767958	4200760	72.8292	0.0620093	62.0093	54.6941
Streptomyces collinus Tu 365_chromosome_1	8272925	6006214	72.6009	0.0619139	61.9139	54.6099
Methylobacterium aquaticum_chromosome_1	5348274	3802981	71.1067	0.061879	61.879	54.5792
Campylobacter hepaticus_chromosome_1	1520669	426174	28.0254	0.0617518	61.7518	54.4669
Mycoplasma canis PG 14_chromosome_1	897443	244253	27.2165	0.061693	61.693	54.4151
Kitasatospora aureofaciens_chromosome_1	6824334	4955947	72.6217	0.0615626	61.5626	54.3001
Clostridium taeniosporum_chromosome_1	3264813	869189	26.6229	0.0612715	61.2715	54.0433
Nakamurella multipartita DSM 44233_chromosome_1	6060298	4297748	70.9164	0.0612481	61.2481	54.0227
Streptomyces lydicus_chromosome_1	8201357	5922905	72.2186	0.0611515	61.1515	53.9374
Dokdonella koreensis DS-123_chromosome_1	4446619	3128050	70.3467	0.0611123	61.1123	53.9029
Agromyces aureus_chromosome_1	4373124	3078352	70.3925	0.0610413	61.0413	53.8402
Actinosynnema mirum DSM 43827_chromosome_1	8248144	6079614	73.7089	0.0610187	61.0187	53.8203
Spiroplasma chrysopicola DF-1_chromosome_1	1123322	323505	28.799	0.0608178	60.8178	53.6432
Thermomonospora curvata DSM 43183_chromosome_1	5639016	4039904	71.642	0.0606634	60.6634	53.507
Nocardiopsis dassonvillei subsp, dassonvillei DSM 43111_chromosome_2	775354	558174	71.9896	0.0605285	60.5285	53.3879
Spiroplasma mirum ATCC 29335_chromosome_1	1132608	333124	29.4121	0.0604861	60.4861	53.3505
Streptomyces alfalfae_chromosome_1	8625867	6218701	72.0936	0.0600882	60.0882	52.9996
Arcobacter butzleri RM4018_chromosome_1	2341251	633195	27.0452	0.0600529	60.0529	52.9685
Streptomyces albus_chromosome_1	8384669	6090986	72.6443	0.0600199	60.0199	52.9394
Phenylobacterium zucineum HLK1_chromosome_1	3996255	2851181	71.3463	0.0599842	59.9842	52.9078
Onion yellows phytoplasma OY-M_chromosome_1	853092	236817	27.7598	0.059915	59.915	52.8468
Brachyspira murdochii DSM 12563	3241804	899647	27.7514	0.0598315	59.8315	52.7732
Streptomyces vietnamensis_chromosome_1	8867142	6392251	72.0892	0.0598042	59.8042	52.7491
Saccharothrix espanaensis DSM 44229_chromosome_1	9360653	6757460	72.19	0.0597872	59.7872	52.7341
Streptomyces griseus subsp, griseus NBRC 13350_chromosome_1	8545929	6172501	72.2274	0.0597598	59.7598	52.7099
Sinomonas atrocyanea_chromosome_1	4410241	3151338	71.455	0.059697	59.697	52.6545
Cnuibacter physcomitrellae_chromosome_1	4061502	2887023	71.0826	0.0596299	59.6299	52.5954
Spiroplasma syrphidicola EA-1_chromosome_1	1107344	323356	29.201	0.059612	59.612	52.5796
Spiroplasma eriocheiris_chromosome_1	1365714	406904	29.7942	0.0594729	59.4729	52.4569
Actinoalloteichus hoggarensis_chromosome_1	6606717	4700498	71.1473	0.0594076	59.4076	52.3993
Rhodococcus aetherivorans_chromosome_1	5922748	4182606	70.6193	0.0593733	59.3733	52.369
Fusobacterium nucleatum subsp, animalis 7_1_chromosome_1	2507720	676249	26.9667	0.0592211	59.2211	52.2348
Streptomyces pristinaespiralis_chromosome_1	8532592	6104334	71.5414	0.0591907	59.1907	52.208
Streptomyces xiamenensis_chromosome_1	5961401	4293556	72.0226	0.0591015	59.1015	52.1293
Microbacterium paludicola_chromosome_1	3410829	2390844	70.0957	0.0587016	58.7016	51.7765
Amycolatopsis methanolica 239_chromosome_1	7237391	5176701	71.5272	0.0586807	58.6807	51.7581
Curtobacterium pusillum_chromosome_1	3973750	2816324	70.8732	0.0586695	58.6695	51.7483
Streptomyces alboflavus_chromosome_1	9622415	6936704	72.089	0.0586162	58.6162	51.7012
Campylobacter insulaenigrae NCTC 12927_chromosome_1	1465081	413044	28.1926	0.0585824	58.5824	51.6715
Streptomyces venezuelae_chromosome_1	9054831	6496321	71.7443	0.0584677	58.4677	51.5703
Borreliella valaisiana Tom4006_chromosome_1	912160	256525	28.1228	0.0584305	58.4305	51.5375
Ehrlichia ruminantium str, Welgevonden_chromosome_1	1516355	416675	27.4787	0.0584151	58.4151	51.5239
Campylobacter volucris LMG 24379_chromosome_1	1517949	433701	28.5715	0.0583676	58.3676	51.482
Streptobacillus moniliformis DSM 12112_chromosome_1	1662578	437500	26.3146	0.0583588	58.3588	51.4742
Pseudoxanthomonas suwonensis_chromosome_1	3891720	2733728	70.2447	0.058255	58.255	51.3826
Nocardia farcinica_chromosome_1	3648762	2591944	71.0363	0.0582173	58.2173	51.3494
Clostridium botulinum B str, Eklund 17B (NRP)_chromosome_1	3800327	1045522	27.5114	0.0581666	58.1666	51.3047
Burkholderia ubonensis MSMB22_chromosome_1	3546310	2393933	67.5049	0.0581517	58.1517	51.2916
Streptomyces noursei ATCC 11455_chromosome_1	9815884	7013744	71.453	0.058072	58.072	51.2213
Borrelia mayonii_chromosome_1	904387	256076	28.3149	0.0580426	58.0426	51.1954
Saccharopolyspora erythraea NRRL 2338_chromosome_1	8212805	5843077	71.1459	0.0579661	57.9661	51.1278
Microbacterium aurum_chromosome_1	3424892	2393946	69.8984	0.0579595	57.9595	51.122
Frankia symbiont of Datisca glomerata_chromosome_1	5323186	3728181	70.0366	0.0579326	57.9326	51.0983
Actinoplanes missouriensis 431_chromosome_1	8773466	6213639	70.8231	0.0579032	57.9032	51.0724
Ramlibacter tataouinensis TTB310_chromosome_1	4070193	2849000	69.9967	0.0578955	57.8955	51.0656
Borreliella garinii_chromosome_1	905638	256870	28.3634	0.0578145	57.8145	50.9941
Borreliella afzelii HLJ01_chromosome_1	905471	256432	28.3203	0.057749	57.749	50.9363
Microbacterium testaceum StLB037_chromosome_1	3982034	2798508	70.2784	0.0577024	57.7024	50.8953
Brachyspira pilosicoli P43/6/78	2555556	713442	27.9173	0.0575883	57.5883	50.7946
Streptosporangium roseum DSM 43021_chromosome_1	10341314	7328538	70.8666	0.0575371	57.5371	50.7494
BorA2:O39reliella bissettii DN127_chromosome_1	900755	258542	28.7028	0.0573896	57.3896	50.6194
Rhodospirillum centenum SW_chromosome_1	4355543	3068970	70.4612	0.0572436	57.2436	50.4906
Mycoplasma pullorum_chromosome_1	1007172	292786	29.0701	0.0572216	57.2216	50.4712
Spiroplasma sabaudiense Ar-1343_chromosome_1	1075953	324553	30.1642	0.0571902	57.1902	50.4435
Campylobacter ureolyticus RIGS 9880_chromosome_1	1641887	479949	29.2315	0.0570898	57.0898	50.3549
Microbacterium chocolatum_chromosome_1	3117902	2181729	69.9743	0.0570281	57.0281	50.3005
Burkholderia ubonensis MSMB22_chromosome_2	2722556	1832217	67.2977	0.0568484	56.8484	50.142
Verrucosispora maris AB-18-032_chromosome_1	6673976	4728813	70.8545	0.0567704	56.7704	50.0732
Streptomyces scabiei 87,22_chromosome_1	10148695	7251528	71.4528	0.0567618	56.7618	50.0656
Parvimonas micra_chromosome_1	1627009	465543	28.6134	0.0566487	56.6487	49.9659
Kocuria rhizophila DC2201_chromosome_1	2697540	1919671	71.1638	0.0566049	56.6049	49.9272
Dermacoccus nishinomiyaensis_chromosome_1	3029021	2093875	69.1271	0.0565978	56.5978	49.921
Kytococcus sedentarius DSM 20547_chromosome_1	2785024	1994843	71.6275	0.0565966	56.5966	49.9199
Clostridium perfringens ATCC 13124_chromosome_1	3256683	924219	28.3792	0.0565456	56.5456	49.8749
Leifsonia xyli_chromosome_1	3596761	2525643	70.2199	0.056468	56.468	49.8065
Pseudoxanthomonas suwonensis 11-1_chromosome_1	3419049	2400537	70.2107	0.0564452	56.4452	49.7864
Sphingomonas wittichii RW1_chromosome_1	5382261	3681332	68.3975	0.0563815	56.3815	49.7302
Castellaniella defragrans 65Phen_chromosome_1	3952818	2725137	68.9416	0.0563135	56.3135	49.6702
Mycobacterium avium subsp, paratuberculosis K-10_chromosome_1	4829781	3346970	69.2986	0.0563034	56.3034	49.6613
Kribbella flavida DSM 17836_chromosome_1	7579488	5348686	70.5679	0.0562688	56.2688	49.6308
Intrasporangium calvum DSM 43043_chromosome_1	4024382	2845385	70.7037	0.0561791	56.1791	49.5516
Rickettsia typhi str, Wilmington_chromosome_1	1111496	321438	28.9194	0.0561693	56.1693	49.5431
Streptomyces autolyticus_chromosome_1	10029028	7135039	71.1439	0.0561418	56.1418	49.5188
Frankia casuarinae_chromosome_1	5433628	3807820	70.0788	0.0560944	56.0944	49.4769
Kocuria palustris_chromosome_1	2854447	2012322	70.4978	0.0560655	56.0655	49.4515
Burkholderia gladioli_chromosome_2	3927513	2690071	68.493	0.0560036	56.0036	49.3969
Mycolicibacterium phlei_chromosome_1	5349645	3714772	69.4396	0.0559607	55.9607	49.359
Spiroplasma apis B31_chromosome_1	1160554	328483	28.304	0.0559586	55.9586	49.3572
Borrelia duttonii Ly_chromosome_1	931674	257012	27.586	0.0557953	55.7953	49.2131
Campylobacter hominis ATCC BAA-381_chromosome_1	1711273	543041	31.7332	0.0557293	55.7293	49.1549
Clostridium argentinense_chromosome_1	4662988	1345193	28.8483	0.0556587	55.6587	49.0927
Streptomyces puniciscabiei_chromosome_1	9698948	6894864	71.0888	0.0554846	55.4846	48.9391
Xanthomonas sacchari_chromosome_1	4497453	3100078	68.9296	0.0554592	55.4592	48.9167
Leptothrix cholodnii SP-6_chromosome_1	4909403	3382563	68.8997	0.0553577	55.3576	48.8271
Burkholderia ubonensis MSMB22_chromosome_3	920205	612639	66.5764	0.0553257	55.3257	48.799
Methylibium petroleiphilum PM1_chromosome_1	4044195	2798490	69.1977	0.0552955	55.2955	48.7723
Roseomonas gilardii_chromosome_1	4328147	3059465	70.6876	0.0552791	55.2791	48.7578
Mycoplasma suis str, Illinois_chromosome_1	742431	230719	31.0762	0.0552307	55.2307	48.7152
Clostridium bornimense_chromosome_2	699161	196400	28.0908	0.0552062	55.2062	48.6935
Campylobacter lari RM2100_chromosome_1	1525460	453115	29.7035	0.0551971	55.1971	48.6855
Blastochloris viridis_chromosome_1	3724841	2530393	67.9329	0.0551846	55.1846	48.6745
Actinoplanes friuliensis DSM 7358_chromosome_1	9376071	6596540	70.3551	0.0551828	55.1828	48.6729
Methylorubrum populi BJ001_chromosome_1	5800441	4024934	69.3901	0.0550806	55.0806	48.5828
secondary endosymbiont of Trabutina mannipara_chromosome_1	298471	97224	32.574	0.055074	55.074	48.577
Streptomyces niveus_chromosome_1	7990492	5630178	70.461	0.0550592	55.0592	48.5639
Streptomyces avermitilis MA-4680 = NBRC 14893_chromosome_1	9025608	6382597	70.7165	0.0550191	55.0191	48.5285
Sphingomonas taxi_chromosome_1	3859099	2624243	68.0014	0.0549483	54.9483	48.4661
Streptomyces lincolnensis_chromosome_1	10319054	7327604	71.0104	0.0549244	54.9244	48.445
Clostridium butyricum_chromosome_2	803000	227289	28.305	0.0548792	54.8792	48.4051
Blochmannia endosymbiont of Polyrhachis (Hedomyrma) turneri_chromosome_1	749321	217884	29.0775	0.0548283	54.8283	48.3602
Oceanithermus profundus DSM 14977_chromosome_1	2303940	1613330	70.0248	0.0547089	54.7089	48.2549
Burkholderia cepacia ATCC 25416_chromosome_2	3408190	2285114	67.0477	0.0547088	54.7088	48.2548
Streptomyces griseochromogenes_chromosome_1	10764674	7616680	70.7563	0.0547077	54.7077	48.2539
Streptomyces bingchenggensis BCW-1_chromosome_1	11936683	8445749	70.7546	0.0547011	54.7011	48.248
Arcobacter nitrofigilis DSM 7299_chromosome_1	3192235	905345	28.3609	0.0546868	54.6868	48.2354
Clostridium baratii str, Sullivan_chromosome_1	3153266	892197	28.2944	0.0546833	54.6833	48.2323
Rhizobacter gummiphilus_chromosome_1	6398096	4460972	69.7234	0.0546653	54.6653	48.2165
Mycoplasma bovis PG45_chromosome_1	1003404	294145	29.3147	0.0546011	54.6011	48.1599
Campylobacter cuniculorum DSM 23162 = LMG 24588_chromosome_1	1931011	601793	31.1647	0.0545968	54.5968	48.156
Kutzneria albida DSM 43870_chromosome_1	9874926	6971301	70.596	0.054528	54.528	48.0953
Clostridium chauvoei JF4335_chromosome_1	2887451	816841	28.2893	0.0545073	54.5072	48.077
Methylobacterium nodulans ORS 2060_chromosome_1	7772460	5351902	68.8572	0.0543748	54.3748	47.9602
Halanaerobium praevalens DSM 2228_chromosome_1	2309262	699559	30.2936	0.0543018	54.3018	47.8958
Burkholderia cepacia ATCC 25416_chromosome_1	3791734	2521556	66.5014	0.0542673	54.2673	47.8654
Clostridium botulinum BKT015925_chromosome_1	2773157	790062	28.4896	0.0542317	54.2317	47.834
Polaribacter vadi_chromosome_1	3809314	1129007	29.6381	0.0541153	54.1153	47.7313
Azospirillum thiophilum_chromosome_4	712512	491475	68.9778	0.0541114	54.1114	47.7279
Campylobacter sputorum bv, faecalis CCUG 20703_chromosome_1	1757292	522275	29.7204	0.0540855	54.0855	47.705
Xanthomonas translucens pv, undulosa_chromosome_1	4561137	3103991	68.053	0.0539697	53.9697	47.6029
Clostridium saccharobutylicum DSM 13864_chromosome_1	5107814	1464020	28.6624	0.053935	53.935	47.5723
Rhodococcus hoagii 103S_chromosome_1	5043170	3470953	68.8248	0.0539147	53.9147	47.5544
Mycoplasma agalactiae PG2_chromosome_1	877438	260661	29.7071	0.0538443	53.8443	47.4923
Clostridium butyricum_chromosome_1	3824894	1102857	28.8337	0.0537963	53.7963	47.4499
Burkholderia gladioli_chromosome_1	4668573	3142859	67.3195	0.0537777	53.7777	47.4335
Myxococcus macrosporus_chromosome_1	9003593	6358798	70.6251	0.0537639	53.7639	47.4214
Mycolicibacterium chubuense NBB4_chromosome_1	5583723	3835218	68.6857	0.0537065	53.7065	47.3707
Stenotrophomonas acidaminiphila_chromosome_1	4138297	2834088	68.4844	0.0536298	53.6298	47.3031
Rubrobacter xylanophilus DSM 9941_chromosome_1	3225748	2273396	70.4766	0.0535993	53.5993	47.2762
Burkholderia cepacia ATCC 25416_chromosome_3	1196214	795078	66.4662	0.0534896	53.4896	47.1794
Ilumatobacter coccineus YM16-304_chromosome_1	4830181	3250347	67.2924	0.0534613	53.4613	47.1545
Rathayibacter tritici_chromosome_1	3354681	2330883	69.4815	0.0534563	53.4564	47.1501
Cyanobium gracile PCC 6307_chromosome_1	3342364	2296444	68.7072	0.0534352	53.4352	47.1315
Cupriavidus gilardii CR3_chromosome_2	2039213	1382771	67.8091	0.0534196	53.4196	47.1177
Amycolatopsis japonica_chromosome_1	8961318	6173629	68.892	0.0534102	53.4102	47.1094
Vulgatibacter incomptus_chromosome_1	4350553	2999237	68.9392	0.0533737	53.3737	47.0772
Mycolicibacterium vaccae 95051_chromosome_1	6235754	4276876	68.5863	0.0533241	53.3241	47.0335
Mycolicibacter sinensis_chromosome_1	4643668	3174979	68.3722	0.0532846	53.2846	46.9986
Polaribacter reichenbachii_chromosome_1	4125014	1217166	29.507	0.0532789	53.2789	46.9936
Prochlorococcus marinus str, MIT 9515_chromosome_1	1704176	524787	30.7942	0.0532527	53.2527	46.9705
Prochlorococcus marinus subsp, pastoris str, CCMP1986_chromosome_1	1657990	510647	30.7992	0.0532392	53.2392	46.9585
Acidovorax avenae subsp, avenae ATCC 19860_chromosome_1	5482170	3772885	68.821	0.0532058	53.2058	46.9291
Microterricola viridarii_chromosome_1	3689726	2534784	68.6984	0.0532007	53.2007	46.9246
Catenulispora acidiphila DSM 44928_chromosome_1	10467782	7303065	69.7671	0.0531922	53.1922	46.9171
Azospirillum thiophilum_chromosome_6	694460	475211	68.4289	0.0531895	53.1895	46.9148
Thermodesulfobacterium geofontis OPF15_chromosome_1	1634377	499915	30.5875	0.0531854	53.1854	46.9111
Lutibacter profundi_chromosome_1	2966978	883280	29.7704	0.0531662	53.1662	46.8942
Mycolicibacterium aurum_chromosome_1	6038730	4137796	68.521	0.0531355	53.1355	46.8671
Paracoccus contaminans_chromosome_1	2939512	2018795	68.6779	0.0530574	53.0574	46.7983
Leptotrichia buccalis C-1013-b_chromosome_1	2465610	730947	29.6457	0.0530096	53.0096	46.7561
Clostridium pasteurianum DSM 525 = ATCC 6013_chromosome_1	4352101	1302869	29.9366	0.0530013	53.0013	46.7487
Acidiphilium multivorum AIU301_chromosome_1	3749411	2533821	67.5792	0.052963	52.963	46.715
Azospirillum thiophilum_chromosome_3	878428	603761	68.732	0.05294	52.94	46.6947
Tistrella mobilis KA081020-065_chromosome_1	3919492	2670937	68.145	0.0529245	52.9245	46.681
Lentzea guizhouensis_chromosome_1	9997872	6999069	70.0056	0.0528996	52.8996	46.659
Campylobacter coli_chromosome_1	2033919	627036	30.829	0.05289	52.89	46.6506
Salinispora arenicola CNS-205_chromosome_1	5786361	4022593	69.5185	0.0528515	52.8515	46.6166
Cupriavidus gilardii CR3_chromosome_1	3539530	2385727	67.4024	0.0527988	52.7988	46.5702
Starkeya novella DSM 506_chromosome_1	4765023	3234723	67.8847	0.0527494	52.7494	46.5265
Marinitoga piezophila KA3_chromosome_1	2231407	650578	29.1555	0.0527192	52.7192	46.4999
Mycoplasma gallisepticum str, R(low)_chromosome_1	1012800	318727	31.4699	0.0526629	52.6629	46.4503
Nocardiopsis alba ATCC BAA-2165_chromosome_1	5848211	4073270	69.6498	0.0526016	52.6016	46.3962
Deinococcus gobiensis I-0_chromosome_1	3137147	2221156	70.8018	0.0525815	52.5815	46.3785
Mycobacterium colombiense CECT 3035_chromosome_1	5581643	3800476	68.0888	0.0525806	52.5806	46.3777
Thermus oshimai JL-2_chromosome_1	2072393	1420697	68.5535	0.0524669	52.4669	46.2774
Mycobacterium intracellulare ATCC 13950_chromosome_1	5402402	3679080	68.1008	0.0524567	52.4567	46.2684
Deinococcus maricopensis DSM 21211_chromosome_1	3498530	2442849	69.825	0.0523654	52.3654	46.1879
Alicycliphilus denitrificans K601_chromosome_1	4995263	3395939	67.9832	0.0523045	52.3045	46.1342
Achromobacter xylosoxidans_chromosome_1	6813182	4590383	67.375	0.0522763	52.2763	46.1093
Streptomyces pluripotens_chromosome_1	7346075	5138024	69.9424	0.0522729	52.273	46.1063
Salinispora tropica CNB-440_chromosome_1	5183331	3600394	69.461	0.0522662	52.2662	46.1004
Immundisolibacter cernigliae_chromosome_1	3243537	2198886	67.7928	0.0522316	52.2316	46.0698
Ehrlichia canis str, Jake_chromosome_1	1315030	380803	28.9577	0.0521304	52.1304	45.9806
Azospirillum thiophilum_chromosome_2	1354909	924115	68.2049	0.0520699	52.0699	45.9272
Clostridium novyi NT_chromosome_1	2547720	735161	28.8556	0.0520151	52.0151	45.8789
Bordetella hinzii_chromosome_1	4912977	3294776	67.0627	0.0520072	52.0072	45.8719
Prochlorococcus marinus str, MIT 9312_chromosome_1	1709204	533451	31.2105	0.0519522	51.9522	45.8235
Tsukamurella paurometabola DSM 20162_chromosome_1	4379918	2996432	68.413	0.0518994	51.8994	45.7768
Acholeplasma palmae J233_chromosome_1	1554229	450455	28.9825	0.0518463	51.8463	45.73
Rhodococcus pyridinivorans SB3094_chromosome_1	5227080	3553606	67.9845	0.0518199	51.8199	45.7068
Acidimicrobium ferrooxidans DSM 10331_chromosome_1	2158157	1473790	68.2893	0.0517896	51.7896	45.68
Borrelia miyamotoi LB-2001_chromosome_1	907293	260558	28.7182	0.051787	51.787	45.6777
Borrelia miyamotoi LB-2001_chromosome_2	907293	260558	28.7182	0.051787	51.787	45.6777
Clostridium tetani E88_chromosome_1	2799251	804765	28.7493	0.0517714	51.7713	45.6639
Bordetella bronchialis_chromosome_1	5878756	3955862	67.2908	0.0517586	51.7586	45.6526
Azospirillum thiophilum_chromosome_1	3037424	2064918	67.9825	0.0517083	51.7083	45.6083
Comamonas serinivorans_chromosome_1	4522913	3072285	67.9271	0.0516663	51.6663	45.5712
Gordonia terrae_chromosome_1	5701501	3866215	67.8105	0.0516643	51.6643	45.5695
Rhodopseudomonas palustris HaA2_chromosome_1	5331656	3520937	66.0383	0.0515506	51.5506	45.4692
Acidipropionibacterium acidipropionici_chromosome_1	3651382	2510938	68.7668	0.0515419	51.5418	45.4615
Bordetella genomosp, 13_chromosome_1	5380929	3634462	67.5434	0.0514422	51.4422	45.3736
Thermus aquaticus Y51MC23_chromosome_1	2158963	1470180	68.0966	0.0514284	51.4284	45.3614
Corynebacterium halotolerans YIM 70093 = DSM 44683_chromosome_1	3135752	2146249	68.4445	0.0514224	51.4224	45.3561
Mycoplasma californicum_chromosome_1	793841	244731	30.8287	0.0514184	51.4184	45.3525
Mycoplasma genitalium G37_chromosome_1	580076	183820	31.689	0.0514019	51.4019	45.338
Clostridium saccharoperbutylacetonicum N1-4(HMT)_chromosome_1	6530257	1929130	29.5414	0.0513753	51.3753	45.3146
Symbiobacterium thermophilum IAM 14863_chromosome_1	3566135	2448808	68.6684	0.0513368	51.3368	45.2806
Rhodanobacter denitrificans_chromosome_1	4225490	2850273	67.4543	0.0513356	51.3356	45.2795
Cryobacterium arcticum_chromosome_1	4174501	2863722	68.6003	0.0512756	51.2756	45.2266
Polymorphum gilvum SL003B-26A1_chromosome_1	4649365	3125217	67.2181	0.0512569	51.2569	45.2101
Limnochorda pilosa_chromosome_1	3817036	2661657	69.731	0.0512041	51.2041	45.1636
Mycolicibacterium gilvum Spyr1_chromosome_1	5547747	3764573	67.8577	0.0511777	51.1777	45.1403
Prochlorococcus marinus str, AS9601_chromosome_1	1669886	523034	31.3215	0.0511628	51.1628	45.1271
Lacinutrix venerupis_chromosome_1	3192399	975297	30.5506	0.05116	51.16	45.1246
Borrelia turicatae 91E135_chromosome_1	917330	267117	29.119	0.0511288	51.1288	45.0972
Azospirillum thiophilum_chromosome_5	518276	352288	67.973	0.0510384	51.0384	45.0174
Deinococcus soli Cha et al, 2016_chromosome_1	3236984	2272451	70.2027	0.0509817	50.9817	44.9674
Caulobacter segnis ATCC 21756_chromosome_1	4655622	3150315	67.6669	0.050909	50.909	44.9033
Ramlibacter tataouinensis_chromosome_1	4916630	3325134	67.6303	0.0508991	50.8991	44.8945
Nocardia brasiliensis ATCC 700358_chromosome_1	9436348	6421158	68.0471	0.0508299	50.8299	44.8335
Clostridium pasteurianum BC1_chromosome_1	4990707	1525998	30.5768	0.0508265	50.8265	44.8305
Tenacibaculum dicentrarchi_chromosome_1	2918253	918680	31.4805	0.0507855	50.7855	44.7944
Flavobacterium branchiophilum FL-15_chromosome_1	3559884	1169695	32.8577	0.0507747	50.7747	44.7848
Mycolicibacterium vanbaalenii PYR-1_chromosome_1	6491865	4401037	67.7931	0.050768	50.768	44.7789
Azospirillum brasilense_chromosome_1	3005726	2050221	68.2105	0.0507604	50.7604	44.7723
Lysobacter capsici_chromosome_1	6391889	4258024	66.6161	0.0507341	50.7341	44.749
Lysobacter antibioticus_chromosome_1	5765176	3851563	66.8074	0.050728	50.728	44.7437
Ehrlichia muris AS145_chromosome_1	1196717	354994	29.664	0.0507179	50.7179	44.7347
Pseudoxanthomonas spadix BD-a59_chromosome_1	3452554	2335747	67.6527	0.0506964	50.6964	44.7157
Azoarcus olearius_chromosome_1	4451751	3019769	67.8333	0.0506704	50.6704	44.6928
Sphingopyxis granuli_chromosome_1	4679853	3097393	66.1857	0.0506668	50.6668	44.6896
Mycolicibacterium goodii_chromosome_1	7105933	4801610	67.5718	0.0506563	50.6563	44.6804
Sphingomonas sanxanigenens DSM 19645 = NX02_chromosome_1	6205897	4144348	66.7808	0.0506323	50.6323	44.6592
Corynebacterium humireducens NBRC 106098 = DSM 45392_chromosome_1	2681312	1838584	68.5703	0.0505764	50.5764	44.6099
Corallococcus coralloides DSM 2259_chromosome_1	10080619	7046042	69.8969	0.0505285	50.5285	44.5677
Rickettsia canadensis str, McKiel_chromosome_1	1159772	360155	31.0539	0.050497	50.497	44.5399
Clostridium carboxidivorans P7_chromosome_1	5732880	1716379	29.9392	0.0504807	50.4807	44.5255
Clostridium beijerinckii_chromosome_1	6485394	1945760	30.0022	0.050438	50.438	44.4878
Mycoplasma arthritidis 158L3-1_chromosome_1	820453	251957	30.7095	0.0504063	50.4063	44.4599
Kibdelosporangium phytohabitans_chromosome_1	11759770	8048568	68.4415	0.0503856	50.3856	44.4416
Nocardia cyriacigeorgica GUH-2_chromosome_1	6194645	4235035	68.3661	0.0503798	50.3798	44.4365
Dyella thiooxydans_chromosome_1	4227172	2873639	67.9802	0.0503616	50.3616	44.4204
Clostridium bornimense_chromosome_1	2917864	868826	29.7761	0.0501781	50.1781	44.2586
Halomonas aestuarii_chromosome_1	3543891	2405710	67.8833	0.0501711	50.1711	44.2525
Nitrospirillum amazonense CBAmc_chromosome_2	2007914	1355455	67.5056	0.0501491	50.1491	44.233
Flavobacterium indicum GPTSA100-9 = DSM 17447_chromosome_1	2993089	939339	31.3836	0.0501068	50.1068	44.1957
Nocardia nova SH22a_chromosome_1	8348532	5657815	67.7702	0.0501053	50.1053	44.1944
Nitrospirillum amazonense CBAmc_chromosome_1	2945703	1990228	67.5638	0.0501052	50.1052	44.1943
Azospirillum thiophilum_chromosome_7	330423	222226	67.255	0.0500116	50.0116	44.1118
Truepera radiovictrix DSM 17093_chromosome_1	3260398	2221603	68.139	0.0500108	50.0108	44.111
Marichromatium purpuratum 984_chromosome_1	3779112	2564658	67.864	0.0500099	50.0099	44.1102
Brevundimonas subvibrioides ATCC 15264_chromosome_1	3445263	2357342	68.4227	0.0499779	49.9779	44.082
Bernardetia litoralis DSM 6794_chromosome_1	4919337	1508848	30.6718	0.0499252	49.9252	44.0356
Orrella dioscoreae_chromosome_1	4848101	3269206	67.4327	0.0499189	49.9189	44.03
Nocardia sp, Y48_chromosome_1	7310115	4977194	68.0864	0.0498984	49.8984	44.0119
Desulfarculus baarsii DSM 2075_chromosome_1	3655731	2401943	65.7035	0.0498877	49.8877	44.0025
Mycoplasma ovis str, Michigan_chromosome_1	702511	222642	31.6923	0.0498526	49.8526	43.9715
cyanobacterium endosymbiont of Epithemia turgida isolate EtSB Lake Yunoko_chromosome_1	2794318	933679	33.4135	0.0498447	49.8447	43.9645
Mycolicibacterium litorale_chromosome_1	6103712	4111073	67.3537	0.0498349	49.8349	43.9559
Sneathia amnii_chromosome_1	1330224	378208	28.4319	0.0498194	49.8194	43.9422
Corynebacterium marinum DSM 44953_chromosome_1	2607268	1774296	68.0519	0.0497935	49.7935	43.9194
[Polyangium] brachysporum_chromosome_1	6476147	4372305	67.514	0.049758	49.758	43.888
Leifsonia xyli subsp, cynodontis DSM 46306_chromosome_1	2686418	1836041	68.3453	0.0497547	49.7547	43.8852
Pseudomonas citronellolis_chromosome_1	7309421	4900014	67.037	0.0497362	49.7362	43.8688
Rhodobacter sphaeroides ATCC 17025_chromosome_1	3217726	2203418	68.4775	0.0497034	49.7034	43.8399
Tessaracoccus flavescens_chromosome_1	3603805	2460507	68.2753	0.0496897	49.6897	43.8278
Thauera chlorobenzoica_chromosome_1	3735506	2513440	67.2851	0.0496819	49.6819	43.8209
Campylobacter pinnipediorum subsp, pinnipediorum_chromosome_1	1782665	542247	30.4178	0.0496313	49.6313	43.7763
Nitrospirillum amazonense CBAmc_chromosome_3	1603407	1080793	67.406	0.0496306	49.6306	43.7757
Roseomonas gilardii_chromosome_2	702334	479751	68.3081	0.0496274	49.6274	43.7729
Rhodococcus jostii RHA1_chromosome_1	7804765	5269450	67.5158	0.0495121	49.5121	43.6711
Ralstonia solanacearum GMI1000_chromosome_1	3716413	2491370	67.037	0.0494848	49.4848	43.6471
Sphingomonas melonis TY_chromosome_1	4156476	2787174	67.0562	0.049483	49.483	43.6455
Actinoalloteichus hymeniacidonis_chromosome_1	6306386	4293155	68.0763	0.0494811	49.4811	43.6438
Stackebrandtia nassauensis DSM 44728_chromosome_1	6841557	4661421	68.1339	0.0494747	49.4747	43.6382
Borrelia hermsii HS1_chromosome_1	922500	275143	29.8258	0.0494602	49.4602	43.6254
Luteipulveratus mongoliensis_chromosome_1	5420910	3699157	68.2387	0.0494264	49.4264	43.5956
Actinomyces oris_chromosome_1	3042917	2083127	68.4582	0.0494141	49.4141	43.5847
Gordonia polyisoprenivorans VH2_chromosome_1	5669805	3799836	67.0188	0.04941	49.41	43.5811
Nitrospirillum amazonense CBAmc_chromosome_4	825362	555406	67.2924	0.0494086	49.4086	43.5799
Massilia putida_chromosome_1	6987670	4580776	65.5551	0.0493402	49.3402	43.5195
Rhodopseudomonas palustris BisB18_chromosome_1	5513844	3581637	64.9572	0.0492852	49.2852	43.4711
Delftia acidovorans SPH-1_chromosome_1	6767514	4498789	66.4762	0.0492849	49.2849	43.4707
Thiobacillus denitrificans ATCC 25259_chromosome_1	2909809	1922430	66.0672	0.0492637	49.2637	43.4521
Gluconacetobacter diazotrophicus PA1 5_chromosome_1	3887492	2580441	66.378	0.049205	49.205	43.4003
Acidothermus cellulolyticus 11B_chromosome_1	2443540	1634907	66.9073	0.0491782	49.1782	43.3767
Ehrlichia chaffeensis str, Arkansas_chromosome_1	1176248	354059	30.1007	0.049147	49.147	43.3491
Brevundimonas naejangsanensis_chromosome_1	2971535	2006508	67.5243	0.0491382	49.1382	43.3414
Gordonia bronchialis DSM 43247_chromosome_1	5208602	3493535	67.0724	0.0490364	49.0364	43.2516
Cupriavidus necator N-1_chromosome_2	2684606	1790165	66.6826	0.0489264	48.9264	43.1545
Rickettsia bellii RML369-C_chromosome_1	1522076	481674	31.6459	0.0489207	48.9207	43.1495
Melissococcus plutonius S1_chromosome_1	1896191	595698	31.4155	0.0488927	48.8927	43.1249
Cupriavidus necator N-1_chromosome_1	3872936	2575234	66.4931	0.0488722	48.8722	43.1068
Flavobacterium columnare ATCC 49512_chromosome_1	3162432	995044	31.4645	0.0488712	48.8712	43.1059
Halorhodospira halophila SL1_chromosome_1	2678452	1820857	67.9817	0.0487942	48.7942	43.038
Azotobacter chroococcum NCIMB 8003_chromosome_1	4591803	3043010	66.2705	0.0487789	48.7789	43.0244
Paracoccus yeei_chromosome_1	3622127	2433260	67.1777	0.0486637	48.6637	42.9228
Candidatus Vesicomyosocius okutanii HA_chromosome_1	1022154	322949	31.5949	0.0486463	48.6463	42.9075
Mycolicibacterium neoaurum VKM Ac-1815D_chromosome_1	5421267	3626033	66.8853	0.0486311	48.6311	42.8941
Xanthobacter autotrophicus Py2_chromosome_1	5308934	3581656	67.4647	0.048629	48.629	42.8922
Clostridium tyrobutyricum_chromosome_1	3071606	954694	31.0813	0.0486114	48.6114	42.8767
Borrelia anserina Es_chromosome_1	906833	267413	29.4887	0.0486076	48.6076	42.8734
Tessaracoccus flavus_chromosome_1	3222890	2189268	67.9287	0.048562	48.562	42.8332
Corynebacterium maris DSM 45190_chromosome_1	2787574	1858430	66.6684	0.0485436	48.5436	42.817
Francisella persica ATCC VR-331_chromosome_1	1540768	484295	31.4321	0.0485083	48.5083	42.7858
Sphingomonas hengshuiensis_chromosome_1	5191536	3462645	66.6979	0.0485078	48.5078	42.7853
Chromobacterium violaceum ATCC 12472_chromosome_1	4751080	3080301	64.8337	0.0484995	48.4995	42.778
Bordetella petrii_chromosome_1	5287950	3462698	65.4828	0.0484808	48.4808	42.7615
Orientia tsutsugamushi str, Boryong_chromosome_1	2127051	649411	30.531	0.0484497	48.4497	42.7341
Francisella halioticida_chromosome_1	2197430	685186	31.1812	0.0484425	48.4425	42.7277
Deferribacter desulfuricans SSM1_chromosome_1	2234389	695303	31.1183	0.048437	48.437	42.7229
Myxococcus xanthus DK 1622_chromosome_1	9139763	6296495	68.8912	0.0484267	48.4267	42.7139
Nocardia seriolae_chromosome_1	8304518	5653738	68.0803	0.0484226	48.4226	42.7102
Stenotrophomonas rhizophila_chromosome_1	4198652	2806737	66.8485	0.0483843	48.3843	42.6765
Prauserella marina_chromosome_1	6851918	4631177	67.5895	0.0483457	48.3457	42.6424
Sphaerobacter thermophilus DSM 20745_chromosome_2	1252731	853408	68.1238	0.0483352	48.3352	42.6331
Thermosipho africanus TCF52B_chromosome_1	2016657	621347	30.8107	0.0483325	48.3325	42.6307
Archangium gephyra_chromosome_1	12489432	8673755	69.4488	0.0483297	48.3297	42.6282
Diaphorobacter polyhydroxybutyrativorans_chromosome_1	4061276	2707030	66.6547	0.0483149	48.3149	42.6152
Myxococcus stipitatus DSM 14675_chromosome_1	10350586	7161795	69.1922	0.0481343	48.1343	42.4559
Sphingopyxis alaskensis RB2256_chromosome_1	3345170	2191137	65.5015	0.0481309	48.1309	42.4529
Propionibacterium freudenreichii subsp, freudenreichii_chromosome_1	2649166	1783837	67.3358	0.0480993	48.0993	42.425
Sphingopyxis macrogoltabida_chromosome_1	5174928	3371364	65.148	0.048084	48.084	42.4115
Sphaerobacter thermophilus DSM 20745_chromosome_1	2741033	1866720	68.1028	0.0480662	48.0662	42.3958
Clostridium estertheticum subsp, estertheticum_chromosome_1	4760574	1471768	30.9158	0.0480505	48.0505	42.382
Corynebacterium variabile DSM 44702_chromosome_1	3433007	2305123	67.1459	0.0480407	48.0407	42.3733
Azorhizobium caulinodans ORS 571_chromosome_1	5369772	3614877	67.319	0.0479655	47.9655	42.3071
Rhodovulum sulfidophilum DSM 1374_chromosome_1	4132586	2758757	66.7562	0.0478744	47.8744	42.2267
Rickettsia felis URRWXCal2_chromosome_1	1485148	481936	32.4504	0.0478579	47.8579	42.2121
Algibacter alginicilyticus_chromosome_1	3994770	1270383	31.8012	0.0478458	47.8458	42.2015
Clostridium autoethanogenum DSM 10061_chromosome_1	4352205	1353183	31.0919	0.047844	47.844	42.1999
Salipiger profundus_chromosome_1	4609584	3092027	67.0782	0.0478093	47.8093	42.1692
Paracoccus denitrificans PD1222_chromosome_2	1730097	1156119	66.8239	0.0478002	47.8002	42.1612
Rickettsia japonica YH_chromosome_1	1283087	415079	32.35	0.0477848	47.7848	42.1476
Rhodopseudomonas palustris BisA53_chromosome_1	5505494	3547885	64.4426	0.0477795	47.7796	42.143
Rhodopseudomonas palustris CGA009_chromosome_1	5459213	3550571	65.0381	0.047769	47.769	42.1337
Acholeplasma oculi_chromosome_1	1587120	496612	31.2901	0.047762	47.762	42.1275
Rickettsia rhipicephali str, 3-7-female6-CWPP_chromosome_1	1290368	418152	32.4056	0.0477127	47.7127	42.0841
Microlunatus phosphovorus NM-1_chromosome_1	5683123	3822896	67.2675	0.0476775	47.6775	42.053
Corynebacterium terpenotabidum Y-11_chromosome_1	2751233	1843809	67.0176	0.0476499	47.6499	42.0287
Thermus brockianus_chromosome_1	2035182	1364970	67.0687	0.0476488	47.6488	42.0277
Rickettsia australis str, Cutlack_chromosome_1	1296670	418235	32.2545	0.047612	47.612	41.9952
Rickettsia amblyommatis_chromosome_1	1415369	458485	32.3933	0.0475798	47.5798	41.9668
Alkalilimnicola ehrlichii MLHE-1_chromosome_1	3275944	2212285	67.5312	0.0475069	47.5069	41.9025
Paracoccus denitrificans PD1222_chromosome_1	2852282	1902653	66.7063	0.0474971	47.4971	41.8938
Paludisphaera borealis_chromosome_1	7497544	4972278	66.3188	0.0474781	47.4781	41.8771
Rickettsia conorii str, Malish 7_chromosome_1	1268755	411569	32.4388	0.0474615	47.4615	41.8625
Stenotrophomonas maltophilia K279a_chromosome_1	4851126	3217462	66.324	0.0474558	47.4558	41.8574
Bordetella trematum_chromosome_1	4480141	2936095	65.5358	0.0474364	47.4365	41.8404
Bradyrhizobium oligotrophicum S58_chromosome_1	8264165	5382138	65.1262	0.0474188	47.4188	41.8248
Chondromyces crocatus_chromosome_1	11388132	7824682	68.7091	0.0474152	47.4152	41.8217
Herbaspirillum robiniae_chromosome_1	5445269	3544692	65.0967	0.0473973	47.3973	41.8058
Sphingomonas panacis_chromosome_1	5003808	3285694	65.6639	0.0473453	47.3453	41.76
Variovorax paradoxus EPS_chromosome_1	6550056	4354459	66.4797	0.0473385	47.3385	41.754
Bosea vaviloviae_chromosome_1	6373793	4177780	65.5462	0.0473139	47.3139	41.7323
Defluviitoga tunisiensis_chromosome_1	2053097	644167	31.3754	0.0473003	47.3003	41.7203
Rhodobacter capsulatus SB 1003_chromosome_1	3738958	2488719	66.5618	0.0472947	47.2947	41.7154
Azotobacter vinelandii CA_chromosome_1	5366370	3524390	65.6755	0.0472517	47.2517	41.6774
Clostridium kluyveri DSM 555_chromosome_1	3964618	1269485	32.0204	0.0472499	47.2499	41.6759
Gottschalkia acidurici 9a_chromosome_1	3105335	929570	29.9346	0.0472194	47.2194	41.6489
Rickettsia akari str, Hartford_chromosome_1	1231060	398060	32.3347	0.0472154	47.2154	41.6454
Sphingopyxis terrae subsp, terrae NBRC 15098_chromosome_1	3979087	2569401	64.5726	0.0471608	47.1608	41.5973
Sphingomonas koreensis_chromosome_1	4508286	2980387	66.1091	0.0471607	47.1607	41.5972
Wenyingzhuangia fucanilytica_chromosome_1	3427057	1084162	31.6354	0.0471241	47.1241	41.5649
Thioflavicoccus mobilis 8321_chromosome_1	4048921	2657781	65.6417	0.0470651	47.0651	41.5129
Mycobacterium kansasii ATCC 12478_chromosome_1	6432277	4260709	66.2395	0.0470412	47.0412	41.4918
Desulfurella acetivorans A63_chromosome_1	1816487	582642	32.0752	0.0470347	47.0347	41.4861
Sphingobium japonicum UT26S_chromosome_2	681892	449615	65.9364	0.0469943	46.9943	41.4503
Methylocella silvestris BL2_chromosome_1	4305430	2716010	63.0834	0.0469449	46.9449	41.4068
Saccharomonospora viridis DSM 43017_chromosome_1	4308349	2900171	67.3151	0.046824	46.824	41.3002
Clostridium cellulovorans 743B_chromosome_1	5262222	1642308	31.2094	0.0468146	46.8146	41.2919
Thermobifida fusca YX_chromosome_1	3642249	2458621	67.5028	0.0467253	46.7253	41.2131
Corynebacterium doosanense CAU 212 = DSM 45436_chromosome_1	2671798	1786056	66.8485	0.0467247	46.7247	41.2126
Verminephrobacter eiseniae EF01-2_chromosome_1	5566749	3633923	65.2791	0.0466639	46.6639	41.1589
Paraburkholderia sprentiae WSM5005_chromosome_1	3645501	2330372	63.9246	0.0466353	46.6353	41.1337
Aromatoleum aromaticum EbN1_chromosome_1	4296230	2797767	65.1214	0.0466286	46.6286	41.1278
Candidatus Kinetoplastibacterium blastocrithidii (ex Strigomonas culicis)_chromosome_1	820037	266886	32.5456	0.0466259	46.6259	41.1255
Acholeplasma laidlawii PG-8A_chromosome_1	1496992	477956	31.9278	0.0466075	46.6075	41.1092
Thauera humireducens_chromosome_1	4171754	2770902	66.4206	0.0465979	46.5979	41.1008
Ralstonia mannitolilytica_chromosome_2	1377860	911803	66.1753	0.0465403	46.5403	41.0499
Desulfovibrio vulgaris str, 'Miyazaki F'_chromosome_1	4040304	2711405	67.1089	0.0465047	46.5047	41.0185
Thioalkalivibrio paradoxus ARh 1_chromosome_1	3756729	2500003	66.5473	0.0464838	46.4838	41.0001
Roseateles depolymerans_chromosome_1	5681722	3782161	66.5672	0.0464694	46.4694	40.9874
Bifidobacterium scardovii JCM 12489 = DSM 13734_chromosome_1	3158347	2041268	64.6309	0.046454	46.454	40.9739
Mycolicibacterium fortuitum_chromosome_1	6254616	4141802	66.2199	0.0463589	46.3589	40.8899
Siansivirga zeaxanthinifaciens CC-SAMT-1_chromosome_1	3303986	1107957	33.5339	0.0463549	46.3549	40.8864
Marinithermus hydrothermalis DSM 14884_chromosome_1	2269167	1544754	68.0758	0.04635	46.35	40.8821
Cellulophaga lytica DSM 7489_chromosome_1	3765936	1209276	32.1109	0.0463011	46.3011	40.839
Caulobacter henricii_chromosome_1	3864204	2542593	65.7986	0.0462701	46.2701	40.8116
Dietzia timorensis_chromosome_1	3607892	2366170	65.5832	0.0462608	46.2608	40.8034
Pseudomonas alcaligenes_chromosome_1	4406305	2886097	65.4993	0.0462013	46.2013	40.7509
Allofrancisella guangzhouensis_chromosome_1	1658482	530658	31.9966	0.0461151	46.1151	40.6749
Segniliparus rotundus DSM 44985_chromosome_1	3157527	2108953	66.7913	0.0460766	46.0766	40.6409
Azospira oryzae PS_chromosome_1	3806980	2488532	65.3676	0.0460714	46.0714	40.6364
Halanaerobium hydrogeniformans_chromosome_1	2613117	866545	33.1614	0.0459455	45.9455	40.5253
Thioalkalivibrio nitratireducens DSM 14787_chromosome_1	4002350	2661457	66.4974	0.0458983	45.8983	40.4837
Desulfovibrio piger_chromosome_1	2807531	1801869	64.1798	0.0458873	45.8873	40.474
Pelagibaca abyssi_chromosome_1	4246390	2797392	65.8769	0.04585	45.85	40.4411
Lawsonia intracellularis PHE/MN1-00_chromosome_1	1457619	485161	33.2845	0.045809	45.809	40.4049
Cupriavidus basilensis_chromosome_1	4522716	2952542	65.2825	0.0457984	45.7984	40.3955
Thermosipho melanesiensis BI429_chromosome_1	1915238	601382	31.3999	0.0457322	45.7322	40.3372
Mycobacterium marinum E11_chromosome_1	6336293	4167358	65.7697	0.0456898	45.6898	40.2998
Desulfovibrio magneticus RS-1_chromosome_1	5248049	3294168	62.7694	0.0456827	45.6827	40.2935
Altererythrobacter dongtanensis_chromosome_1	3009495	1978783	65.7513	0.0456548	45.6548	40.2689
Pandoraea pnomenusa_chromosome_1	5389285	3496069	64.8707	0.0456521	45.6521	40.2665
Brevundimonas vesicularis_chromosome_1	3345527	2210317	66.0678	0.0456457	45.6457	40.2609
Gilliamella apicola_chromosome_1	3139412	1055385	33.6173	0.0456449	45.6448	40.2601
Celeribacter indicus_chromosome_1	4529105	2989583	66.0083	0.0455969	45.5969	40.2178
Marinovum algicola DG 898_chromosome_1	3727131	2444081	65.5754	0.0455892	45.5892	40.2111
Gordonibacter massiliensis_chromosome_1	3948172	2568588	65.0577	0.0455831	45.5831	40.2057
Methylocystis bryophila_chromosome_1	4532950	2866189	63.2301	0.045552	45.552	40.1782
Defluviimonas alba_chromosome_1	4738298	3161027	66.7123	0.0455301	45.5301	40.1589
Corynebacterium vitaeruminis DSM 20294_chromosome_1	2931780	1921056	65.5252	0.0455191	45.5191	40.1492
Opitutus terrae PB90-1_chromosome_1	5957605	3892766	65.3411	0.0455158	45.5158	40.1463
Picrophilus torridus DSM 9790_chromosome_1	1545895	556064	35.9704	0.0454992	45.4992	40.1317
Mycolicibacterium rhodesiae NBB3_chromosome_1	6415739	4201699	65.4905	0.0454481	45.4481	40.0866
Magnetospirillum magneticum AMB-1_chromosome_1	4967148	3233291	65.0935	0.0454176	45.4176	40.0597
Flavobacterium johnsoniae UW101_chromosome_1	6096872	2079817	34.1129	0.0453934	45.3934	40.0384
Corynebacterium uterequi_chromosome_1	2419437	1584680	65.4979	0.0453887	45.3887	40.0342
Campylobacter fetus subsp, testudinum 03-427_chromosome_1	1775480	588096	33.1232	0.0452762	45.2762	39.935
Stigmatella aurantiaca DW4/3-1_chromosome_1	10260756	6921767	67.4586	0.0452451	45.2451	39.9076
Cupriavidus basilensis_chromosome_2	3898767	2523804	64.7334	0.0451515	45.1515	39.8249
Desulfovibrio desulfuricans ND132_chromosome_1	3858580	2516156	65.2094	0.0451386	45.1386	39.8136
Ralstonia mannitolilytica_chromosome_1	3503899	2291835	65.4081	0.0451143	45.1143	39.7922
Pseudarthrobacter chlorophenolicus A6_chromosome_1	4395537	2913350	66.2797	0.044979	44.979	39.6729
Wenzhouxiangella marina_chromosome_1	3675202	2398278	65.2557	0.0449028	44.9028	39.6057
endosymbiont 'TC1' of Trimyema compressum_chromosome_1	1586453	520710	32.8223	0.044892	44.892	39.5961
Corynebacterium atypicum_chromosome_1	2311380	1514126	65.5074	0.0448485	44.8485	39.5578
Wolbachia endosymbiont of Onchocerca ochengi_chromosome_1	957990	307227	32.07	0.0448282	44.8282	39.5399
Croceicoccus marinus_chromosome_1	3001363	1957195	65.2102	0.0448073	44.8073	39.5214
Francisella philomiragia subsp, philomiragia ATCC 25017_chromosome_1	2045775	666377	32.5733	0.0447933	44.7933	39.509
Rubrobacter radiotolerans_chromosome_1	2875491	1924051	66.9121	0.0447802	44.7802	39.4975
Sphingopyxis fribergensis_chromosome_1	4993584	3188551	63.853	0.0447524	44.7524	39.473
Campylobacter hyointestinalis subsp, lawsonii_chromosome_1	1753277	588199	33.5485	0.0447026	44.7026	39.429
Acinetobacter equi_chromosome_1	3054269	1065715	34.8926	0.0447024	44.7024	39.4288
Nautilia profundicola AmH_chromosome_1	1676444	561735	33.5075	0.0446779	44.6779	39.4073
Janthinobacterium agaricidamnosum NBRC 102515 = DSM 9628_chromosome_1	5949001	3631741	61.0479	0.0446764	44.6764	39.4059
Paraburkholderia sprentiae WSM5005_chromosome_2	2657711	1683192	63.3324	0.0446275	44.6275	39.3628
Roseibacterium elongatum DSM 19469_chromosome_1	3555109	2337213	65.7424	0.0446059	44.6059	39.3438
Pseudomonas balearica DSM 6083_chromosome_1	4383480	2834155	64.6554	0.0445607	44.5607	39.3039
Staphylococcus haemolyticus JCSC1435_chromosome_1	2685015	880485	32.7926	0.0445368	44.5368	39.2828
Porphyrobacter neustonensis_chromosome_1	3090363	2016516	65.2518	0.0445223	44.5223	39.27
Thermodesulfobium narugense DSM 14796_chromosome_1	1898865	643074	33.8662	0.0445029	44.5029	39.2529
Pseudomonas mendocina ymp_chromosome_1	5072807	3280894	64.6761	0.0444695	44.4695	39.2234
Sebaldella termitidis ATCC 33386_chromosome_1	4418842	1478173	33.4516	0.0444551	44.4551	39.2107
Finegoldia magna ATCC 29328_chromosome_1	1797577	580846	32.3127	0.0443814	44.3814	39.1457
Xanthomonas citri pv, vignicola_chromosome_1	5446452	3519725	64.6242	0.0443737	44.3737	39.1389
Lactobacillus lindneri_chromosome_1	1416623	485313	34.2584	0.044299	44.299	39.0731
Frischella perrara_chromosome_1	2692351	918605	34.1191	0.0442654	44.2654	39.0434
Treponema pedis str. T A4	2889325	1066119	36.8985	0.0442643	44.2643	39.0425
Pseudomonas resinovorans NBRC 106553_chromosome_1	6285863	4120666	65.5545	0.0442396	44.2396	39.0207
Lacunisphaera limnophila_chromosome_1	4199284	2791502	66.4757	0.0442178	44.2178	39.0014
Sphingobium japonicum UT26S_chromosome_1	3514822	2276140	64.7583	0.0441539	44.1539	38.945
Pandoraea thiooxydans_chromosome_1	4464185	2821103	63.1941	0.0441218	44.1218	38.9168
Staphylococcus xylosus_chromosome_1	2836901	929570	32.7671	0.0441052	44.1052	38.9021
Novosphingobium resinovorum_chromosome_1	3778345	2479647	65.6279	0.0440936	44.0936	38.8919
Bradyrhizobium japonicum USDA 6_chromosome_1	9207384	5861933	63.6656	0.0440758	44.0758	38.8762
Halotalea alkalilenta_chromosome_1	4387428	2821739	64.3142	0.0440707	44.0707	38.8717
Campylobacter hyointestinalis subsp, hyointestinalis LMG 9260_chromosome_1	1753385	595520	33.964	0.0440668	44.0668	38.8682
Lactobacillus sanfranciscensis TMW 1,1304_chromosome_1	1298316	450540	34.7019	0.0440509	44.0509	38.8542
Eggerthella lenta DSM 2243_chromosome_1	3632260	2332078	64.2046	0.0439875	43.9875	38.7983
Staphylococcus capitis subsp, capitis_chromosome_1	2443604	806338	32.9979	0.0439764	43.9764	38.7885
Erythrobacter litoralis_chromosome_1	3251353	2119505	65.1884	0.0439192	43.9192	38.7381
Campylobacter helveticus_chromosome_1	1758726	608940	34.6239	0.0438914	43.8914	38.7136
Thiomonas intermedia_chromosome_1	3301026	2148992	65.1007	0.0438236	43.8237	38.6538
Liberibacter crescens BT-1_chromosome_1	1504659	531978	35.3554	0.0438219	43.8219	38.6522
Weissella koreensis KACC 15510_chromosome_1	1422478	504740	35.4831	0.0437806	43.7806	38.6158
Flavobacterium gilvum_chromosome_1	4402594	1548226	35.1662	0.0437722	43.7722	38.6084
Altererythrobacter marensis_chromosome_1	2885033	1865289	64.654	0.0437354	43.7354	38.5759
Staphylococcus warneri SG1_chromosome_1	2486042	813768	32.7335	0.0436658	43.6658	38.5145
Thioalkalivibrio versutus_chromosome_1	2969361	1960705	66.0312	0.04364	43.64	38.4918
Ignavibacterium album JCM 16511_chromosome_1	3658997	1241612	33.9331	0.0436248	43.6248	38.4784
Paraburkholderia phymatum STM815_chromosome_1	3479187	2192808	63.0264	0.0436145	43.6145	38.4693
Halobacteroides halobius DSM 5150_chromosome_1	2649255	859838	32.4558	0.0435832	43.5832	38.4417
Staphylococcus equorum_chromosome_1	2822193	933399	33.0735	0.0435413	43.5413	38.4048
Pseudopropionibacterium propionicum F0230a_chromosome_1	3449360	2278667	66.0606	0.043526	43.526	38.3913
Rhodococcus fascians D188_chromosome_1	5139988	3324467	64.6785	0.0435017	43.5017	38.3698
Thermus scotoductus SA-01_chromosome_1	2346803	1522724	64.885	0.0434868	43.4868	38.3567
Deinococcus swuensis_chromosome_1	3531443	2380591	67.4113	0.0434658	43.4658	38.3381
Deinococcus proteolyticus MRP_chromosome_1	2147060	1420552	66.1627	0.0434068	43.4068	38.2861
Brevibacterium linens_chromosome_1	3862244	2478188	64.1645	0.0433649	43.365	38.2492
Pseudarthrobacter phenanthrenivorans Sphe3_chromosome_1	4250414	2787628	65.5849	0.0433217	43.3217	38.211
Staphylococcus succinus_chromosome_1	2745675	908347	33.0828	0.0432892	43.2892	38.1824
Pseudomonas psychrotolerans_chromosome_1	5271920	3415515	64.7869	0.0432746	43.2746	38.1695
Aminobacter aminovorans_chromosome_1	5623946	3568301	63.4484	0.043271	43.271	38.1664
Thioalkalivibrio sulfidiphilus HL-EbGr7_chromosome_1	3464554	2254142	65.063	0.0432682	43.2682	38.1639
Staphylococcus saprophyticus subsp, saprophyticus ATCC 15305_chromosome_1	2516575	836505	33.2398	0.0432107	43.2107	38.1132
Dinoroseobacter shibae DFL 12 = DSM 16493_chromosome_1	3789584	2501710	66.0154	0.0432039	43.2039	38.1072
Polaromonas naphthalenivorans CJ2_chromosome_1	4410291	2757538	62.5251	0.0431842	43.1842	38.0898
Acetoanaerobium sticklandii_chromosome_1	2715461	904241	33.2997	0.0431776	43.1776	38.0839
Stenotrophomonas nitritireducens_chromosome_1	4541729	2899176	63.8342	0.0431188	43.1188	38.0321
Staphylococcus sciuri_chromosome_1	2764040	901684	32.622	0.0430859	43.0859	38.003
Lactobacillus jensenii_chromosome_1	1672949	576130	34.438	0.0430808	43.0808	37.9986
Novosphingobium aromaticivorans DSM 12444_chromosome_1	3561584	2320472	65.1528	0.0430797	43.0797	37.9976
Helicobacter cetorum MIT 00-7128_chromosome_1	1947646	672617	34.5349	0.0430782	43.0782	37.9962
Frateuria aurantia DSM 6220_chromosome_1	3603458	2284441	63.3958	0.0429901	42.9901	37.9186
Pseudomonas monteilii_chromosome_1	4714359	3033986	64.3563	0.0429621	42.9621	37.8939
Trichodesmium erythraeum IMS101_chromosome_1	7750108	2646147	34.1434	0.0429557	42.9557	37.8882
Actinomyces meyeri_chromosome_1	2049088	1342355	65.5099	0.0428937	42.8937	37.8336
Dyella jiangningensis_chromosome_1	5396991	3466243	64.2255	0.0428778	42.8778	37.8195
Mycoplasma wenyonii str, Massachusetts_chromosome_1	650228	220572	33.9223	0.0428757	42.8757	37.8177
Altererythrobacter namhicola_chromosome_1	2591679	1684908	65.0122	0.0428267	42.8267	37.7744
Cellulophaga algicola DSM 14237_chromosome_1	4888353	1650610	33.7662	0.0427843	42.7843	37.7371
Ralstonia pickettii 12J_chromosome_2	1302238	839914	64.4977	0.0427195	42.7195	37.6799
Chromohalobacter salexigens DSM 3043_chromosome_1	3696649	2362597	63.9119	0.0427173	42.7173	37.678
endosymbiont of unidentified scaly snail isolate Monju_chromosome_1	2597759	1690027	65.0571	0.0427133	42.7133	37.6745
Bifidobacterium pseudolongum PV8-2_chromosome_1	2032698	1285879	63.2597	0.0427083	42.7083	37.67
Olsenella uli DSM 7084_chromosome_1	2051896	1327526	64.6975	0.0427005	42.7005	37.6631
Laribacter hongkongensis HLHK9_chromosome_1	3169329	1976150	62.3523	0.0426838	42.6838	37.6484
Paraburkholderia xenovorans LB400_chromosome_1	4895836	3072424	62.7559	0.0426695	42.6695	37.6358
Corynebacterium glyciniphilum AJ 3170_chromosome_1	3509786	2274920	64.8165	0.0425838	42.5838	37.5602
Xanthomonas oryzae pv, oryzae PXO99A_chromosome_1	5238555	3333397	63.632	0.042581	42.581	37.5577
Lactobacillus crustorum_chromosome_1	2261471	791921	35.018	0.0425688	42.5688	37.5469
Pseudomonas stutzeri_chromosome_1	4547930	2907419	63.9284	0.0425578	42.5578	37.5373
Corynebacterium ureicelerivorans_chromosome_1	2279990	1482301	65.0135	0.0425572	42.5572	37.5367
Herbaspirillum seropedicae_chromosome_1	5509723	3493186	63.4004	0.0425167	42.5167	37.501
Paraburkholderia xenovorans LB400_chromosome_2	3363523	2113488	62.8355	0.0424106	42.4106	37.4074
Pararhodospirillum photometricum DSM 122_chromosome_1	3876289	2509473	64.7391	0.0424009	42.4009	37.3988
Ilyobacter polytropus DSM 2926_chromosome_1	2046464	706735	34.5344	0.0423946	42.3946	37.3933
Auricoccus indicus_chromosome_1	1745789	594692	34.0644	0.0423757	42.3757	37.3766
Hyphomicrobium nitrativorans NL23_chromosome_1	3653837	2334230	63.8843	0.0423683	42.3683	37.3702
Prochlorococcus marinus str, NATL2A_chromosome_1	1842899	647282	35.123	0.0423566	42.3566	37.3598
Xanthomonas gardneri_chromosome_1	5313102	3376393	63.5484	0.0423463	42.3463	37.3507
Magnetospirillum gryphiswaldense MSR-1 v2_chromosome_1	4365796	2762892	63.285	0.0423419	42.3419	37.3468
Sulfuritalea hydrogenivorans sk43H_chromosome_1	3802648	2405836	63.2674	0.042341	42.341	37.3461
Croceibacter atlanticus HTCC2559_chromosome_1	2952962	1001053	33.9	0.0423212	42.3212	37.3286
Allochromatium vinosum DSM 180_chromosome_1	3526903	2270360	64.3726	0.042319	42.319	37.3266
Pseudodesulfovibrio indicus_chromosome_1	3966573	2518312	63.4884	0.0422503	42.2503	37.2661
Mycobacterium haemophilum DSM 44634_chromosome_1	4235765	2708684	63.9479	0.0422422	42.2422	37.2589
Ensifer adhaerens_chromosome_1	4071185	2557805	62.827	0.0421781	42.1781	37.2024
Oligotropha carboxidovorans OM5_chromosome_1	3595748	2246460	62.4755	0.0421701	42.1701	37.1953
Paraburkholderia phymatum STM815_chromosome_2	2697374	1681224	62.3282	0.0421528	42.1529	37.1801
Thermobacillus composti KWC4_chromosome_1	4206343	2547765	60.5696	0.0421028	42.1028	37.136
Martelella mediterranea DSM 17316_chromosome_1	4671477	2920731	62.5226	0.0421004	42.1004	37.1338
Rhodothermus marinus DSM 4252_chromosome_1	3261604	2104945	64.5371	0.0420839	42.0839	37.1193
Ruegeria pomeroyi DSS-3_chromosome_1	4109437	2639198	64.2229	0.0420649	42.0649	37.1025
Cupriavidus metallidurans CH34_chromosome_1	3928089	2506918	63.8203	0.0420594	42.0594	37.0976
Sphingobium chlorophenolicum L-1_chromosome_2	1368670	870529	63.604	0.0420481	42.0481	37.0877
Spiribacter curvatus_chromosome_1	1926631	1230296	63.8574	0.0420153	42.0153	37.0588
Coxiella endosymbiont of Amblyomma americanum_chromosome_1	656901	227240	34.5927	0.0419576	41.9576	37.0079
Psychroflexus torquis ATCC 700755_chromosome_1	4321832	1492125	34.5253	0.0419422	41.9422	36.9943
Pseudomonas fulva 12-X_chromosome_1	4920769	3125262	63.5117	0.0419298	41.9298	36.9834
uncultured Termite group 1 bacterium phylotype Rs-D17_chromosome_1	1125857	396385	35.2074	0.0419289	41.929	36.9826
Pseudarthrobacter sulfonivorans_chromosome_1	5043757	3261232	64.6588	0.0418755	41.8755	36.9355
Chryseobacterium indologenes_chromosome_1	5314748	1906953	35.8804	0.0418517	41.8517	36.9144
Flavobacterium crassostreae_chromosome_1	3027315	1089263	35.9812	0.0418404	41.8404	36.9045
Erythrobacter flavus_chromosome_1	3184307	2016211	63.3171	0.0418147	41.8147	36.8819
Komagataeibacter xylinus E25_chromosome_1	3447725	2159729	62.6421	0.0417757	41.7757	36.8474
Myroides profundi_chromosome_1	4064534	1375674	33.8458	0.0417275	41.7275	36.805
Sphingobium chlorophenolicum L-1_chromosome_1	3080818	1967323	63.8572	0.0417117	41.7117	36.7909
Corynebacterium imitans_chromosome_1	2565321	1648539	64.2625	0.0417071	41.7071	36.7869
Staphylococcus lugdunensis HKU09-01_chromosome_1	2658366	900338	33.8681	0.0416794	41.6794	36.7625
Corynebacterium urealyticum DSM 7109_chromosome_1	2369219	1520689	64.1852	0.0416513	41.6513	36.7377
Novosphingobium pentaromativorans US6-1_chromosome_1	3979506	2526937	63.4988	0.0415755	41.5755	36.6709
Anaerococcus mediterraneensis_chromosome_1	2080215	719307	34.5785	0.0415346	41.5346	36.6348
Pseudomonas protegens CHA0_chromosome_1	6867980	4353652	63.3906	0.0415273	41.5273	36.6284
Rhizobium leguminosarum bv, trifolii WSM2304_chromosome_1	4537948	2792242	61.5309	0.0415196	41.5196	36.6216
Elusimicrobium minutum Pei191_chromosome_1	1643562	656638	39.9521	0.0415135	41.5135	36.6162
Paracoccus aminophilus JCM 7686_chromosome_1	3613807	2290625	63.3854	0.04151	41.51	36.613
Gemmatimonas aurantiaca T-27_chromosome_1	4636964	2980378	64.2743	0.0414239	41.4239	36.5371
Sulfurihydrogenibium azorense Az-Fu1_chromosome_1	1640877	537433	32.7528	0.041423	41.423	36.5363
Streptococcus parauberis KCTC 11537_chromosome_1	2143887	762104	35.5478	0.041422	41.422	36.5354
Sulfurimonas denitrificans DSM 1251_chromosome_1	2201561	758701	34.462	0.0413834	41.3834	36.5014
Serratia rubidaea_chromosome_1	4922834	2914446	59.2026	0.0413802	41.3802	36.4986
Treponema putidum	2796913	1043201	37.2983	0.0413341	41.3341	36.458
Azospirillum thiophilum_chromosome_8	83026	52472	63.1995	0.0413244	41.3244	36.4494
Bradyrhizobium icense_chromosome_1	8322773	5162226	62.0253	0.0412973	41.2973	36.4255
Nitrobacter winogradskyi Nb-255_chromosome_1	3402093	2110965	62.049	0.0412955	41.2955	36.4238
Lactobacillus gasseri ATCC 33323 = JCM 1131_chromosome_1	1894360	667944	35.2596	0.0412831	41.2831	36.4129
Elizabethkingia anophelis NUHP1_chromosome_1	4369828	1556639	35.6224	0.0412495	41.2495	36.3833
Ornithobacterium rhinotracheale DSM 15997_chromosome_1	2399175	892916	37.2176	0.041235	41.235	36.3705
Desulfovibrio fairfieldensis_chromosome_1	3699310	2252880	60.9	0.0412236	41.2236	36.3605
Martelella endophytica_chromosome_1	4817335	2993347	62.137	0.0412047	41.2047	36.3438
Dialister pneumosintes_chromosome_1	1274073	448349	35.1902	0.0411892	41.1892	36.3301
Thioclava nitratireducens_chromosome_1	3910681	2503624	64.0202	0.0411113	41.1113	36.2614
Gemmatimonas phototrophica_chromosome_1	4716552	3035979	64.3686	0.0411078	41.1078	36.2583
Pannonibacter phragmitetus_chromosome_1	5318696	3368728	63.3375	0.0410917	41.0917	36.2441
Comamonas testosteroni TK102_chromosome_1	6062703	3751133	61.8723	0.041081	41.081	36.2347
Alcanivorax pacificus W11-5_chromosome_1	4168427	2609371	62.5985	0.0410476	41.0476	36.2052
Lactobacillus acetotolerans_chromosome_1	1704859	626024	36.72	0.0410362	41.0362	36.1952
Desulfurobacterium thermolithotrophum DSM 11699_chromosome_1	1541968	538895	34.9485	0.0410235	41.0236	36.184
Nitrobacter hamburgensis X14_chromosome_1	4406967	2719705	61.7138	0.041006	41.006	36.1685
Ralstonia pickettii 12J_chromosome_1	3942557	2500932	63.4343	0.0409896	40.9896	36.1541
Capnocytophaga canimorsus Cc5_chromosome_1	2571406	928519	36.1094	0.040985	40.985	36.15
Thermoanaerobacterium thermosaccharolyticum DSM 571_chromosome_1	2785752	950290	34.1125	0.0409785	40.9785	36.1443
Dictyoglomus thermophilum H-6-12_chromosome_1	1959987	661319	33.741	0.0409737	40.9737	36.1401
Paraburkholderia rhizoxinica HKI 454_chromosome_1	2755309	1686529	61.2102	0.0409609	40.9609	36.1288
Cellulophaga baltica 18_chromosome_1	4635105	1607501	34.681	0.0409367	40.9367	36.1074
Mycobacteroides chelonae CCUG 47445_chromosome_1	5029817	3215067	63.9202	0.0409321	40.9321	36.1034
Bartonella clarridgeiae 73_chromosome_1	1522743	544029	35.7269	0.0409314	40.9314	36.1027
Rhizobium etli CFN 42_chromosome_1	4381608	2684707	61.2722	0.040888	40.888	36.0644
Methylococcus capsulatus str, Bath_chromosome_1	3304561	2101189	63.5845	0.0408868	40.8868	36.0634
Coriobacterium glomerans PW2_chromosome_1	2115681	1277733	60.3935	0.040854	40.854	36.0345
Adlercreutzia equolifaciens DSM 19450_chromosome_1	2862526	1816538	63.4593	0.0408105	40.8105	35.9961
Erythrobacter litoralis HTCC2594_chromosome_1	3052398	1925101	63.0685	0.0407214	40.7214	35.9175
Corynebacterium efficiens YS-314_chromosome_1	3147090	1987071	63.1399	0.0407135	40.7135	35.9105
Lactobacillus helveticus_chromosome_1	2160583	795302	36.8096	0.0407085	40.7085	35.9061
Lactobacillus gallinarum_chromosome_1	2317164	853260	36.8235	0.0407071	40.7071	35.9049
Bordetella holmesii ATCC 51541_chromosome_1	3699674	2319271	62.6885	0.040699	40.699	35.8977
Ezakiella massiliensis_chromosome_1	1741785	639071	36.6906	0.0406893	40.6893	35.8892
Sulfurimonas autotrophica DSM 16294_chromosome_1	2153198	758696	35.2358	0.0406837	40.6837	35.8842
Thermodesulfobacterium commune DSM 2178_chromosome_1	1764045	652273	36.976	0.0406781	40.6781	35.8793
Wolbachia endosymbiont of Drosophila simulans wNo_chromosome_1	1301823	442758	34.0106	0.0406476	40.6476	35.8524
Aequorivita sublithincola DSM 14238_chromosome_1	3520671	1274174	36.1912	0.0406411	40.6411	35.8467
Kiritimatiella glycovorans_chromosome_1	2949723	1867445	63.3092	0.0406357	40.6357	35.8419
Cutibacterium avidum 44067_chromosome_1	2526138	1603635	63.4817	0.0406118	40.6118	35.8208
Thermomicrobium roseum DSM 5159_chromosome_1	2003006	1274852	63.6469	0.040597	40.597	35.8078
Staphylococcus condimenti_chromosome_1	2659676	923051	34.7054	0.0405963	40.5963	35.8072
Rhizobium leguminosarum bv, trifolii WSM1689_chromosome_1	4854518	2966148	61.1008	0.0405859	40.5859	35.798
Deinococcus geothermalis DSM 11300_chromosome_1	2467205	1644052	66.6362	0.0405438	40.5438	35.7609
Caldimicrobium thiodismutans_chromosome_1	1814952	695055	38.2961	0.0405228	40.5228	35.7424
Maricaulis maris MCS10_chromosome_1	3368780	2113156	62.7276	0.0405224	40.5224	35.742
Lactobacillus kunkeei_chromosome_1	1614522	595193	36.865	0.040521	40.521	35.7407
Riemerella anatipestifer ATCC 11845 = DSM 15868_chromosome_1	2164087	757539	35.005	0.0404679	40.4679	35.6939
Carnobacterium maltaromaticum LMA28_chromosome_1	3650416	1260353	34.5263	0.0404658	40.4658	35.6921
Methyloceanibacter caenitepidi_chromosome_1	3424964	2152327	62.8423	0.0404617	40.4617	35.6885
Oenococcus oeni PSU-1_chromosome_1	1780517	674618	37.8889	0.0404152	40.4152	35.6475
Campylobacter iguaniorum_chromosome_1	1684608	603949	35.851	0.040388	40.388	35.6235
Ferroplasma acidarmanus fer1_chromosome_1	1935211	705689	36.4657	0.0403749	40.3749	35.6119
Vagococcus teuberi_chromosome_1	2169060	740206	34.1257	0.0403737	40.3737	35.6108
Helicobacter cetorum MIT 99-5656_chromosome_1	1833666	652023	35.5584	0.0403689	40.3689	35.6066
Paraburkholderia xenovorans LB400_chromosome_3	1471779	908485	61.727	0.0403586	40.3586	35.5975
Leisingera methylohalidivorans DSM 14336_chromosome_1	4144900	2585133	62.369	0.0403197	40.3197	35.5632
Pluralibacter gergoviae_chromosome_1	5489680	3244706	59.1056	0.0402896	40.2896	35.5366
Flavonifractor plautii_chromosome_1	3818478	2325662	60.9055	0.0402873	40.2873	35.5346
Xanthomonas fragariae_chromosome_1	4232635	2636806	62.297	0.0402697	40.2697	35.5191
Herbaspirillum hiltneri N3_chromosome_1	4965474	3016833	60.7562	0.0402592	40.2592	35.5098
Parvibaculum lavamentivorans DS-1_chromosome_1	3914745	2439986	62.3281	0.0402555	40.2555	35.5066
Hyphomicrobium denitrificans ATCC 51888_chromosome_1	3638969	2212945	60.8124	0.0402323	40.2323	35.4861
Thermoanaerobacter italicus Ab9_chromosome_1	2451061	836915	34.145	0.0402254	40.2254	35.4801
Petrotoga mobilis SJ95_chromosome_1	2169548	740319	34.1232	0.0402148	40.2148	35.4707
Neorhizobium galegae bv, orientalis str, HAMBI 540_chromosome_1	4647962	2857613	61.481	0.0401647	40.1647	35.4265
Vagococcus penaei_chromosome_1	2365304	829208	35.0571	0.0401458	40.1458	35.4098
Vitreoscilla filiformis_chromosome_1	3464895	2199855	63.4898	0.0401068	40.1068	35.3754
Steroidobacter denitrificans_chromosome_1	3467246	2137961	61.6616	0.0400894	40.0894	35.3601
Stanieria cyanosphaera PCC 7437_chromosome_1	5041209	1812479	35.9533	0.0400618	40.0618	35.3357
Erythrobacter gangjinensis_chromosome_2	229922	144565	62.8757	0.040044	40.044	35.32
Halothermothrix orenii H 168_chromosome_1	2578146	976684	37.8832	0.0400342	40.0342	35.3114
Rhodomicrobium vannielii ATCC 17100_chromosome_1	4014469	2498944	62.2484	0.0400319	40.0319	35.3094
Campylobacter concisus_chromosome_1	1840041	692132	37.615	0.0399986	39.9986	35.2799
Nonlabens dokdonensis DSW-6_chromosome_1	3914632	1382464	35.3153	0.0399716	39.9716	35.2561
Edwardsiella anguillarum ET080813_chromosome_1	4200387	2466404	58.7185	0.0399458	39.9458	35.2334
Cobetia marina_chromosome_1	4176400	2607878	62.4432	0.0399258	39.9258	35.2157
Wolbachia endosymbiont strain TRS of Brugia malayi_chromosome_1	1080084	369162	34.179	0.0399256	39.9256	35.2156
Erythrobacter gangjinensis_chromosome_1	2495029	1564331	62.6979	0.039925	39.925	35.215
Serratia marcescens subsp, marcescens Db11_chromosome_1	5113802	3043306	59.5116	0.0399085	39.9085	35.2005
Brevibacterium aurantiacum_chromosome_1	4209935	2636798	62.6327	0.0399065	39.9065	35.1988
Thermoanaerobacter wiegelii Rt8,B1_chromosome_1	2785056	956432	34.3416	0.0398811	39.8811	35.1763
Zunongwangia profunda SM-A87_chromosome_1	5128187	1857348	36.2184	0.0398572	39.8572	35.1552
Nonlabens sediminis_chromosome_1	2835711	1005448	35.4566	0.0398531	39.8531	35.1517
Acholeplasma brassicae_chromosome_1	1877792	671683	35.7698	0.0398234	39.8234	35.1254
Endomicrobium proavitum_chromosome_1	1588979	625130	39.3416	0.0398193	39.8193	35.1218
Altererythrobacter atlanticus_chromosome_1	3386291	2096061	61.8984	0.0398164	39.8164	35.1193
Calditerrivibrio nitroreducens DSM 19672_chromosome_1	2157835	771489	35.7529	0.0397792	39.7792	35.0865
Marivirga tractuosa DSM 4126_chromosome_1	4511574	1602160	35.5122	0.0397267	39.7267	35.0402
Rhodococcus erythropolis CCM2595_chromosome_1	6281198	3922816	62.4533	0.0397219	39.7219	35.0359
Thiocystis violascens DSM 198_chromosome_1	5017071	3141035	62.6069	0.0396714	39.6714	34.9913
Cellulosilyticum lentocellum DSM 5427_chromosome_1	4714237	1618145	34.3246	0.0396592	39.6592	34.9806
Acinetobacter defluvii_chromosome_1	3354033	1273191	37.96	0.0396478	39.6478	34.9705
Thermobaculum terrenum ATCC BAA-798_chromosome_2	1074634	685161	63.7576	0.0396433	39.6433	34.9666
Caldicellulosiruptor bescii DSM 6725_chromosome_1	2919718	1026937	35.1725	0.0396299	39.6299	34.9547
Geobacter pickeringii_chromosome_1	3618700	2253462	62.2727	0.0396231	39.6231	34.9487
Filifactor alocis ATCC 35896_chromosome_1	1931012	684456	35.4455	0.0396181	39.6181	34.9444
Cardinium endosymbiont cEper1 of Encarsia pergandiella_chromosome_1	887130	324891	36.6227	0.0395962	39.5962	34.9251
Streptococcus uberis 0140J_chromosome_1	1852352	678549	36.6318	0.0395951	39.5951	34.924
Hungateiclostridium clariflavum DSM 19732_chromosome_1	4897678	1749312	35.7172	0.0395577	39.5577	34.8911
Desulfuromonas soudanensis_chromosome_1	3958620	2422327	61.1912	0.0395256	39.5256	34.8628
Leuconostoc gelidum subsp, gasicomitatum LMG 18811_chromosome_1	1954080	716429	36.6632	0.0395183	39.5183	34.8564
Actinotignum schaalii_chromosome_1	2159306	1342911	62.1918	0.0395099	39.5099	34.8489
Cyanobacterium aponinum PCC 10605_chromosome_1	4114099	1438220	34.9583	0.0395054	39.5054	34.8449
Halomonas chromatireducens_chromosome_1	3973651	2495568	62.8029	0.0395047	39.5047	34.8444
Deinococcus peraridilitoris DSM 19664_chromosome_1	3881839	2483381	63.9743	0.0394823	39.4823	34.8246
Halobacteriovorax marinus SJ_chromosome_1	3435933	1262611	36.7473	0.0394763	39.4763	34.8193
Pseudodesulfovibrio aespoeensis Aspo-2_chromosome_1	3629109	2270442	62.562	0.0394604	39.4604	34.8052
Lactobacillus ginsenosidimutans_chromosome_1	2590556	950918	36.7071	0.0394437	39.4437	34.7905
Staphylococcus hyicus_chromosome_1	2472129	879532	35.5779	0.0394275	39.4275	34.7763
Carnobacterium inhibens subsp, gilichinskyi_chromosome_1	2347813	827872	35.2614	0.0394167	39.4167	34.7667
Alicyclobacillus acidocaldarius subsp, acidocaldarius DSM 446_chromosome_1	3018755	1881729	62.3346	0.0394139	39.4139	34.7643
Sphingobium baderi_chromosome_1	4107398	2562873	62.3965	0.0393877	39.3877	34.7412
Bordetella avium 197N_chromosome_1	3732255	2298418	61.5826	0.0393631	39.3631	34.7194
Caldicellulosiruptor saccharolyticus DSM 8903_chromosome_1	2970275	1047143	35.2541	0.039294	39.294	34.6585
Thermoanaerobacter kivui_chromosome_1	2397824	839539	35.0125	0.039294	39.294	34.6585
Sphingobium herbicidovorans_chromosome_1	2919834	1823672	62.4581	0.0392711	39.2711	34.6383
Dermabacter vaginalis_chromosome_1	2392314	1497302	62.588	0.039226	39.226	34.5986
Gramella forsetii KT0803_chromosome_1	3798465	1390646	36.6107	0.0392151	39.215	34.5889
Comamonas kerstersii_chromosome_1	3547915	2115676	59.6315	0.0392137	39.2137	34.5877
Collimonas pratensis_chromosome_1	5730025	3365689	58.7378	0.0391951	39.1951	34.5713
Pseudomonas rhizosphaerae_chromosome_1	4688635	2906683	61.9942	0.0391862	39.1863	34.5635
Wolbachia endosymbiont of Drosophila melanogaster_chromosome_1	1267782	446701	35.2348	0.0391495	39.1495	34.531
Lactobacillus kefiranofaciens ZW3_chromosome_1	2113023	796522	37.6959	0.0391222	39.1222	34.5069
Lachnoclostridium phytofermentans ISDg_chromosome_1	4847594	1713553	35.3485	0.0391176	39.1176	34.5029
Weeksella virosa DSM 16922_chromosome_1	2272954	816483	35.9217	0.0391033	39.1033	34.4903
Treponema succinifaciens DSM 2489	2731853	1069882	39.1632	0.0390325	39.0325	34.4278
Deinococcus deserti VCD115_chromosome_1	2819842	1787445	63.3881	0.0390189	39.0189	34.4158
Caldisericum exile AZM16c01_chromosome_1	1558103	551177	35.3749	0.0389551	38.9551	34.3595
Croceicoccus naphthovorans_chromosome_1	3543806	2218507	62.6024	0.0389477	38.9477	34.353
Belliella baltica DSM 15883_chromosome_1	4196595	1544897	36.8131	0.0389366	38.9366	34.3432
Desulfovibrio africanus str, Walvis Bay_chromosome_1	4200534	2580003	61.4208	0.0389315	38.9315	34.3387
Fluviicola taffensis DSM 16823_chromosome_1	4633577	1691009	36.4947	0.0389272	38.9272	34.3349
Meiothermus ruber DSM 1279_chromosome_1	3097457	1963303	63.3844	0.0389252	38.9252	34.3332
Altererythrobacter epoxidivorans_chromosome_1	2786256	1713621	61.5026	0.0389203	38.9203	34.3289
Pseudorhodoplanes sinuspersici_chromosome_1	5971615	3601819	60.3157	0.0389201	38.9201	34.3287
Amphibacillus xylanus NBRC 15112_chromosome_1	2569486	917775	35.7182	0.0389175	38.9175	34.3264
Desulfurivibrio alkaliphilus AHT 2_chromosome_1	3097763	1867527	60.2863	0.0389087	38.9087	34.3187
Pediococcus pentosaceus ATCC 25745_chromosome_1	1832387	684540	37.3578	0.038869	38.869	34.2836
Neoasaia chiangmaiensis_chromosome_1	3407860	2095963	61.5038	0.0388461	38.8461	34.2634
Lactobacillus amylolyticus_chromosome_1	1422440	547015	38.4561	0.0388459	38.8459	34.2633
Treponema brennaborense DSM 12168	3055580	1572797	51.4729	0.0388404	38.8404	34.2584
Lactobacillus heilongjiangensis_chromosome_1	2790548	1046107	37.4875	0.0388375	38.8375	34.2559
Thermoanaerobacterium xylanolyticum LX-11_chromosome_1	2534358	886413	34.9758	0.0387877	38.7877	34.212
Tetragenococcus halophilus NBRC 12172_chromosome_1	2562720	923632	36.0411	0.0387756	38.7756	34.2013
Snodgrassella alvi wkB2_chromosome_1	2527978	1043194	41.2659	0.0387606	38.7606	34.188
Ketogulonicigenium robustum_chromosome_1	2452467	1527653	62.2905	0.0387516	38.7516	34.1801
Erysipelothrix rhusiopathiae str, Fujisawa_chromosome_1	1787941	653604	36.5562	0.0387457	38.7457	34.1749
Leuconostoc carnosum JB16_chromosome_1	1645096	612653	37.2412	0.0387132	38.7132	34.1462
Clostridium aceticum_chromosome_1	4201318	1482593	35.2888	0.0387024	38.7024	34.1367
Corynebacterium falsenii DSM 44353_chromosome_1	2677607	1691631	63.177	0.0386991	38.6991	34.1338
Rhizobium tropici CIAT 899_chromosome_1	3837060	2297581	59.8787	0.0386932	38.6932	34.1285
Corynebacterium testudinoris_chromosome_1	2721226	1718137	63.1383	0.0386833	38.6833	34.1198
Aeromonas schubertii_chromosome_1	4400034	2705480	61.4877	0.0386349	38.6349	34.0772
Streptococcus iniae_chromosome_1	2086959	768413	36.8197	0.0386083	38.6083	34.0537
Clostridium formicaceticum_chromosome_1	4586755	1629472	35.5256	0.0385944	38.5944	34.0414
Spiribacter salinus M19-40_chromosome_1	1739487	1089831	62.6524	0.038574	38.574	34.0235
Singulisphaera acidiphila DSM 18658_chromosome_1	9629675	5996018	62.266	0.0385539	38.5539	34.0057
Leptospira borgpetersenii serovar Hardjo-bovis str, L550_chromosome_2	317336	127452	40.1631	0.0385364	38.5364	33.9903
Nitrospira moscoviensis_chromosome_1	4589485	2844881	61.9869	0.0385102	38.5102	33.9672
Alcanivorax dieselolei B5_chromosome_1	4928223	3037341	61.6316	0.0385007	38.5007	33.9588
Hyphomonas neptunium ATCC 15444_chromosome_1	3705021	2294530	61.9303	0.0384786	38.4786	33.9393
Bacillus mycoides_chromosome_1	5255868	1865478	35.4932	0.0384641	38.4641	33.9265
Bacillus thuringiensis YBT-1518_chromosome_1	6002284	2125904	35.4183	0.0384375	38.4375	33.9031
Alkaliphilus oremlandii OhILAs_chromosome_1	3123558	1132518	36.2573	0.0384277	38.4276	33.8943
Staphylococcus simulans_chromosome_1	2647556	951802	35.9502	0.0383286	38.3286	33.8069
Helicobacter hepaticus ATCC 51449_chromosome_1	1799146	646455	35.9312	0.0383171	38.3171	33.7968
Leptospira borgpetersenii serovar Hardjo-bovis str. L550	3614446	1454267	40.2349	0.038314	38.314	33.7941
Anaerococcus prevotii DSM 20548_chromosome_1	1883067	679199	36.0688	0.0383067	38.3067	33.7876
Lactobacillus amylovorus_chromosome_1	2078001	792712	38.1478	0.0382988	38.2988	33.7807
Cytophaga hutchinsonii ATCC 33406_chromosome_1	4433218	1722146	38.8464	0.0382729	38.2729	33.7578
Bacillus cytotoxicus NVH 391-98_chromosome_1	4087024	1466293	35.8768	0.0382166	38.2166	33.7082
Legionella longbeachae NSW150_chromosome_1	4077332	1513169	37.1117	0.0381865	38.1865	33.6816
Campylobacter gracilis_chromosome_1	2281652	1062271	46.5571	0.0381776	38.1776	33.6738
Helicobacter bilis_chromosome_1	2620399	911265	34.7758	0.0381743	38.1743	33.6709
Streptococcus gallolyticus subsp, gallolyticus DSM 16831_chromosome_1	2492900	939721	37.6959	0.0381664	38.1664	33.6639
Komagataeibacter medellinensis NBRC 3288_chromosome_1	3136818	1910841	60.9165	0.0381517	38.1517	33.651
Hymenobacter sedentarius_chromosome_1	4868852	2968280	60.9647	0.0380923	38.0923	33.5986
Chlamydia avium 10DC88_chromosome_1	1041170	384354	36.9156	0.0380774	38.0774	33.5854
Pediococcus claussenii ATCC BAA-344_chromosome_1	1829111	673479	36.82	0.03806	38.06	33.5701
Leptospira santarosai serovar Shermani str. LT 821	3659905	1530001	41.8044	0.0380488	38.0488	33.5602
Yoonia vestfoldensis_chromosome_1	3836950	2334556	60.8441	0.0380318	38.0318	33.5452
Leptospira alstonii	4105414	1741857	42.4283	0.0379862	37.9862	33.505
Leptospira alstonii_chromosome_2	486474	206112	42.3686	0.0379774	37.9774	33.4972
Pseudopedobacter saltans DSM 12145_chromosome_1	4635236	1695689	36.5826	0.0379489	37.9489	33.4721
Proteus mirabilis HI4320_chromosome_1	4063606	1580730	38.8997	0.0379397	37.9397	33.464
Leptospira santarosai serovar Shermani str, LT 821_chromosome_2	323706	135807	41.9538	0.0379078	37.9079	33.4359
Hoyosella subflava DQS3-9A1_chromosome_1	4738809	2949635	62.2442	0.0379074	37.9074	33.4355
Acidaminococcus fermentans DSM 20731_chromosome_1	2329769	1301006	55.8427	0.037899	37.899	33.4281
Bartonella grahamii as4aup_chromosome_1	2341328	891044	38.0572	0.0378956	37.8956	33.4251
Acinetobacter baumannii_chromosome_1	4335793	1692737	39.041	0.037886	37.886	33.4166
Arthrobacter alpinus_chromosome_1	4046453	2516753	62.1965	0.0378769	37.8769	33.4086
Fervidobacterium nodosum Rt17-B1_chromosome_1	1948941	681920	34.9893	0.0378703	37.8703	33.4028
Rhizobium gallicum bv, gallicum R602_chromosome_1	4133237	2478812	59.9727	0.0378672	37.8672	33.4
Candidatus Coxiella mudrowiae_chromosome_1	1733840	661850	38.1725	0.0378507	37.8507	33.3854
Sodalis praecaptivus_chromosome_1	4709528	2706751	57.4739	0.0378441	37.8441	33.3797
Pelagibacterium halotolerans B2_chromosome_1	3944837	2420924	61.3694	0.0378267	37.8267	33.3643
Glutamicibacter halophytocola_chromosome_1	3911798	2346930	59.9962	0.0377282	37.7282	33.2774
Leptospira biflexa serovar Patoc strain 'Patoc 1 (Paris)'	3599677	1400087	38.8948	0.0377026	37.7026	33.2548
Acinetobacter junii_chromosome_1	3378307	1305264	38.6366	0.0376979	37.6979	33.2507
Bartonella tribocorum CIP 105476_chromosome_1	2619061	1017663	38.856	0.0376517	37.6517	33.2099
Solitalea canadensis DSM 3403_chromosome_1	5202069	1940816	37.3085	0.0376412	37.6412	33.2007
Parvularcula bermudensis HTCC2503_chromosome_1	2902643	1760629	60.6561	0.037613	37.613	33.1758
Leuconostoc mesenteroides subsp, mesenteroides ATCC 8293_chromosome_1	2038396	768686	37.7103	0.0375683	37.5683	33.1363
Oceanobacillus iheyensis HTE831_chromosome_1	3630528	1295420	35.6813	0.0375158	37.5158	33.09
Macrococcus canis_chromosome_1	2363414	876717	37.0954	0.0374843	37.4843	33.0623
Acetohalobium arabaticum DSM 5501_chromosome_1	2469596	904645	36.6313	0.0374608	37.4608	33.0415
Rhodoferax saidenbachensis_chromosome_1	4264855	2599218	60.945	0.037451	37.451	33.0329
Bartonella henselae str, Houston-1_chromosome_1	1931047	738245	38.2303	0.037446	37.446	33.0285
Taylorella equigenitalis ATCC 35865_chromosome_1	1732123	646799	37.3414	0.0374367	37.4367	33.0203
Phaeobacter gallaeciensis_chromosome_1	4061725	2498623	61.5163	0.0374186	37.4186	33.0043
Histophilus somni 2336_chromosome_1	2263857	846186	37.3781	0.0373919	37.3919	32.9808
Cyclobacterium marinum DSM 745_chromosome_1	6221273	2373171	38.1461	0.0373597	37.3597	32.9524
Thermoplasmatales archaeon BRNA1_chromosome_1	1461105	851867	58.3029	0.0373375	37.3375	32.9328
Veillonella parvula DSM 2008_chromosome_1	2132142	823631	38.6293	0.0373062	37.3062	32.9052
Selenomonas sputigena ATCC 35185_chromosome_1	2568361	1466713	57.107	0.037295	37.295	32.8953
Erysipelothrix larvae_chromosome_1	2495108	933998	37.4332	0.0372862	37.2862	32.8875
Rhodoferax ferrireducens T118_chromosome_1	4712337	2821716	59.8793	0.037276	37.276	32.8785
Enterococcus hirae ATCC 9790_chromosome_1	2827741	1044477	36.9368	0.0372672	37.2672	32.8708
[Haemophilus] ducreyi 35000HP_chromosome_1	1698955	649349	38.2205	0.0372488	37.2488	32.8545
Bartonella bacilliformis KC583_chromosome_1	1445021	552556	38.2386	0.0372341	37.2341	32.8416
Pediococcus damnosus_chromosome_1	2247318	860529	38.2914	0.0372244	37.2244	32.833
Natranaerobius thermophilus JW/NM-WN-LF_chromosome_1	3165557	1149803	36.3223	0.0372225	37.2225	32.8314
Streptococcus intermedius B196_chromosome_1	1996214	749717	37.5569	0.0372009	37.2009	32.8123
Bacillus methanolicus MGA3_chromosome_1	3337035	1290028	38.6579	0.0371941	37.1941	32.8063
Leuconostoc kimchii IMSNU 11154_chromosome_1	2002721	761025	37.9996	0.037143	37.143	32.7612
Roseiflexus castenholzii DSM 13941_chromosome_1	5723298	3473474	60.6901	0.0371178	37.1178	32.739
Lactobacillus hokkaidonensis JCM 18461_chromosome_1	2277985	868374	38.1203	0.0371065	37.1065	32.729
[Enterobacter] lignolyticus SCF1_chromosome_1	4814049	2744879	57.0181	0.037089	37.089	32.7136
Bifidobacterium animalis subsp, lactis DSM 10140_chromosome_1	1938483	1172433	60.482	0.0370759	37.0759	32.7021
Slackia heliotrinireducens DSM 20476_chromosome_1	3165038	1905720	60.2116	0.0370536	37.0536	32.6824
Parachlamydia acanthamoebae UV-7_chromosome_1	3072383	1199115	39.0288	0.0370351	37.0351	32.6661
Weissella jogaejeotgali_chromosome_1	2114163	821296	38.8473	0.037025	37.0251	32.6572
[Eubacterium] eligens ATCC 27750_chromosome_1	2144190	808631	37.7127	0.037	37	32.6351
Chloracidobacterium thermophilum B_chromosome_2	1012010	619786	61.2431	0.0369996	36.9996	32.6348
Paenibacillus mucilaginosus 3016_chromosome_1	8739048	5095690	58.3094	0.0369758	36.9758	32.6137
Acetobacterium woodii DSM 1030_chromosome_1	4044777	1591140	39.3381	0.0369462	36.9462	32.5876
Bifidobacterium adolescentis ATCC 15703_chromosome_1	2089645	1236740	59.1842	0.036945	36.945	32.5866
Bartonella vinsonii subsp, berkhoffii str, Winnie_chromosome_1	1802699	699998	38.8306	0.0369196	36.9196	32.5642
Bifidobacterium actinocoloniiforme DSM 22766_chromosome_1	1830060	1147591	62.7078	0.0369141	36.9141	32.5593
Ruminiclostridium cellulolyticum H10_chromosome_1	4068724	1521864	37.404	0.0369096	36.9096	32.5554
Colwellia psychrerythraea 34H_chromosome_1	5373180	2042100	38.0054	0.036888	36.888	32.5364
Anaerotignum propionicum DSM 1682_chromosome_1	3120417	1215362	38.9487	0.0368649	36.8649	32.516
Tepidanaerobacter acetatoxydans Re1_chromosome_1	2761252	1036355	37.5321	0.0368637	36.8637	32.5149
Alistipes finegoldii DSM 17242_chromosome_1	3734239	2115285	56.6457	0.0368388	36.8388	32.493
Lactococcus garvieae ATCC 49156_chromosome_1	1950135	757176	38.8269	0.0368323	36.8323	32.4872
Gallibacterium anatis UMN179_chromosome_1	2687335	1071625	39.8769	0.0368171	36.8171	32.4738
Intestinimonas butyriciproducens_chromosome_1	3376475	1994253	59.0632	0.0367967	36.7967	32.4558
Desulfobacula toluolica Tol2_chromosome_1	5197905	2154472	41.4489	0.0367948	36.7948	32.4541
Flexistipes sinusarabici DSM 4947_chromosome_1	2526590	967539	38.2943	0.0367713	36.7713	32.4334
Fimbriimonas ginsengisoli Gsoil 348_chromosome_1	5231762	3182306	60.8267	0.0367708	36.7708	32.4329
Paenarthrobacter aurescens TC1_chromosome_1	4597686	2866334	62.343	0.0367657	36.7657	32.4284
Acidithiobacillus caldus ATCC 51756_chromosome_1	2777717	1714507	61.7236	0.0367554	36.7554	32.4193
Chlamydia caviae GPIC_chromosome_1	1173390	460238	39.2229	0.0367474	36.7474	32.4123
Ferrimonas balearica DSM 9799_chromosome_1	4279159	2576887	60.2195	0.0367336	36.7336	32.4002
Thalassotalea crassostreae_chromosome_1	3861670	1496625	38.7559	0.0367188	36.7188	32.3871
Pseudomonas fluorescens F113_chromosome_1	6845832	4161169	60.784	0.0367101	36.7101	32.3794
Plautia stali symbiont_chromosome_1	4035456	2298469	56.9569	0.0367084	36.7084	32.3779
Bacillus cellulosilyticus DSM 2522_chromosome_1	4681672	1709838	36.522	0.0366875	36.6875	32.3595
Rathayibacter toxicus_chromosome_1	2346032	1442241	61.4758	0.036687	36.687	32.3591
Leptospira biflexa serovar Patoc strain 'Patoc 1 (Paris)'_chromosome_2	277655	109043	39.2728	0.0366714	36.6714	32.3453
Gluconobacter oxydans 621H_chromosome_1	2702173	1650276	61.0722	0.0366631	36.6631	32.338
Parasaccharibacter apium_chromosome_1	2011634	1195245	59.4166	0.0366458	36.6458	32.3227
Dokdonia donghaensis DSW-1_chromosome_1	3293944	1257353	38.1717	0.0366312	36.6312	32.3098
Desulfovibrio desulfuricans ATCC 27774_chromosome_1	2873437	1668667	58.0722	0.0366272	36.6272	32.3063
Desulfomicrobium orale DSM 12838_chromosome_1	2783374	1640118	58.9255	0.0366171	36.6171	32.2974
Alkalitalea saponilacus_chromosome_1	4775573	1875544	39.2737	0.0366132	36.6132	32.2939
Glutamicibacter arilaitensis Re117_chromosome_1	3859257	2288017	59.2865	0.0365625	36.5625	32.2492
Pseudoalteromonas translucida KMM 520_chromosome_2	757205	300088	39.631	0.0365423	36.5423	32.2314
Corynebacterium aurimucosum ATCC 700975_chromosome_1	2790189	1691807	60.6341	0.0365219	36.5219	32.2134
Persephonella marina EX-H1_chromosome_1	1930284	717223	37.1563	0.0365014	36.5014	32.1953
Isosphaera pallida ATCC 43644_chromosome_1	5472964	3417542	62.4441	0.0364989	36.4989	32.1931
Desulfobulbus propionicus DSM 2032_chromosome_1	3851869	2269813	58.9276	0.0364973	36.4973	32.1918
[Mannheimia] succiniciproducens MBEL55E_chromosome_1	2314078	984362	42.538	0.0364849	36.4849	32.1808
Chlamydia gallinacea 08-1274/3_chromosome_1	1059583	402032	37.9425	0.0364719	36.4719	32.1693
Pseudomonas stutzeri_chromosome_1	4731359	2866219	60.5792	0.0364572	36.4572	32.1563
Chlamydia psittaci 6BC_chromosome_1	1171667	457680	39.0623	0.036443	36.443	32.1438
Bacillus weihaiensis_chromosome_1	4344873	1584915	36.4778	0.0364317	36.4317	32.1338
Streptococcus thermophilus JIM 8232_chromosome_1	1929905	751133	38.9207	0.0364205	36.4205	32.1239
Kushneria marisflavi_chromosome_1	3667185	2165373	59.0473	0.0363639	36.3639	32.074
Chloracidobacterium thermophilum B_chromosome_1	2683362	1646873	61.3735	0.0363399	36.3399	32.0529
Spirochaeta africana DSM 8902	3285855	1898111	57.7661	0.0363272	36.3272	32.0417
Taylorella asinigenitalis MCE3_chromosome_1	1638559	627783	38.3131	0.0363252	36.3252	32.0399
Butyrivibrio hungatei_chromosome_2	91776	34609	37.7103	0.0363167	36.3167	32.0324
Cuniculiplasma divulgatum_chromosome_1	1878916	698217	37.1606	0.0363156	36.3156	32.0315
Bartonella quintana str, Toulouse_chromosome_1	1581384	613526	38.7968	0.0363043	36.3043	32.0215
Chlamydia felis Fe/C-56_chromosome_1	1166239	459210	39.3753	0.0362953	36.2953	32.0136
Pseudoalteromonas espejiana DSM 9414_chromosome_2	779695	310422	39.8133	0.0362809	36.2809	32.0008
Spirochaeta thermophila DSM 6578	2560222	1559644	60.9183	0.0362765	36.2765	31.997
Corynebacterium jeikeium K411_chromosome_1	2462499	1511861	61.3954	0.0362542	36.2542	31.9773
Lysinibacillus fusiformis_chromosome_1	4843789	1822311	37.6216	0.036251	36.251	31.9744
Carboxydothermus hydrogenoformans Z-2901_chromosome_1	2401520	1009831	42.0497	0.0362362	36.2362	31.9614
Syntrophobacter fumaroxidans MPOB_chromosome_1	4990251	2991591	59.9487	0.0362114	36.2114	31.9395
Anaerostipes hadrus_chromosome_1	3172613	1182865	37.2836	0.0361964	36.1964	31.9263
Dichelobacter nodosus VCS1703A_chromosome_1	1389350	616812	44.3957	0.0361781	36.1781	31.9102
Labrenzia aggregata_chromosome_1	6149397	3624371	58.9386	0.0361702	36.1702	31.9032
Jeotgalibaca dankookensis_chromosome_1	2096058	785550	37.4775	0.0361689	36.1688	31.902
Streptococcus anginosus C238_chromosome_1	2233640	854018	38.2344	0.0361647	36.1647	31.8984
Denitrobacterium detoxificans_chromosome_1	2446250	1455468	59.4979	0.0361627	36.1627	31.8966
Pseudoalteromonas translucida KMM 520_chromosome_1	3390388	1363115	40.2053	0.0361507	36.1507	31.886
Bifidobacterium angulatum DSM 20098 = JCM 7096_chromosome_1	2021974	1201670	59.4305	0.0361503	36.1503	31.8857
Actinobacillus suis ATCC 33415_chromosome_1	2501598	1006022	40.2152	0.0361313	36.1313	31.8689
Bacillus megaterium NBRC 15308 = ATCC 14581_chromosome_1	5343114	2034407	38.0753	0.0361297	36.1297	31.8675
Rummeliibacillus stabekisii_chromosome_1	3412092	1284774	37.6536	0.036113	36.113	31.8528
Dechloromonas aromatica RCB_chromosome_1	4501104	2666778	59.2472	0.0361089	36.1089	31.8492
Desulfovibrio alaskensis G20_chromosome_1	3730232	2157421	57.8361	0.0360983	36.0983	31.8398
Thermodesulfatator indicus DSM 15286_chromosome_1	2322224	985214	42.4255	0.0360982	36.0982	31.8397
Leuconostoc citreum KM20_chromosome_1	1796284	700354	38.989	0.0360912	36.0912	31.8335
Desulfococcus oleovorans Hxd3_chromosome_1	3944167	2215384	56.1686	0.03609	36.09	31.8325
Rhodoferax antarcticus_chromosome_1	3916274	2312117	59.0387	0.0360876	36.0876	31.8304
Pedobacter cryoconitis_chromosome_1	5950539	2307656	38.7806	0.0360823	36.0823	31.8257
Desulfomicrobium baculatum DSM 4028_chromosome_1	3942657	2312250	58.647	0.0360402	36.0402	31.7885
Lactobacillus curieae_chromosome_1	2095860	833764	39.7815	0.0360239	36.0239	31.7742
Chlamydia muridarum str, Nigg_chromosome_1	1072950	432790	40.3365	0.0360222	36.0222	31.7727
endosymbiont of Bathymodiolus septemdierum str, Myojin knoll_chromosome_1	1469434	569305	38.7431	0.0360207	36.0207	31.7713
Legionella fallonii LLAP-10_chromosome_1	4181563	1601136	38.2904	0.036016	36.016	31.7672
Bifidobacterium asteroides PRL2011_chromosome_1	2167304	1301543	60.0536	0.036013	36.013	31.7645
Solibacillus silvestris_chromosome_1	3991226	1540623	38.6002	0.0360105	36.0105	31.7623
Bifidobacterium dentium JCM 1195 = DSM 20436_chromosome_1	2635669	1542865	58.5379	0.0360094	36.0095	31.7614
Alkaliphilus metalliredigens QYMF_chromosome_1	4929566	1815166	36.822	0.0359924	35.9924	31.7464
Corynebacterium lactis RW2-5_chromosome_1	2769745	1676519	60.5297	0.0359845	35.9845	31.7395
Tateyamaria omphalii_chromosome_1	3861636	2393382	61.9784	0.0359845	35.9845	31.7394
Beijerinckia indica subsp, indica ATCC 9039_chromosome_1	4170153	2379485	57.0599	0.0359749	35.9749	31.731
Shimwellia blattae DSM 4481 = NBRC 105725_chromosome_1	4158725	2350025	56.5083	0.0359738	35.9738	31.73
Legionella hackeliae_chromosome_1	3440975	1342701	39.0209	0.035945	35.945	31.7046
Sulfurospirillum barnesii SES-3_chromosome_1	2510109	974385	38.8184	0.0359423	35.9423	31.7022
Asticcacaulis excentricus CB 48_chromosome_2	1315949	794429	60.3693	0.0359391	35.9391	31.6994
Paludibacter propionicigenes WB4_chromosome_1	3685504	1432064	38.8567	0.035931	35.931	31.6923
Zymomonas mobilis subsp, pomaceae ATCC 29192_chromosome_1	1989865	877421	44.0945	0.0359075	35.9075	31.6715
Hungateiclostridium thermocellum ATCC 27405_chromosome_1	3843301	1498370	38.9865	0.0359066	35.9066	31.6707
Granulibacter bethesdensis CGDNIH1_chromosome_1	2708434	1599933	59.0723	0.035892	35.892	31.6578
Pseudoalteromonas espejiana DSM 9414_chromosome_1	3720756	1503053	40.3964	0.0358854	35.8854	31.6521
Megasphaera elsdenii 14-14_chromosome_1	2504349	1321080	52.7514	0.0358828	35.8828	31.6497
Sphingorhabdus flavimaris_chromosome_1	3479724	2017246	57.9714	0.0358681	35.8681	31.6367
Bifidobacterium thermophilum RBL67_chromosome_1	2291643	1377521	60.1106	0.0358594	35.8594	31.6291
Acidihalobacter prosperus_chromosome_1	3566941	2136954	59.91	0.0358576	35.8576	31.6275
Cloacibacillus porcorum_chromosome_1	3585187	1966074	54.8388	0.0358503	35.8503	31.621
Lactobacillus ruminis ATCC 27782_chromosome_1	2066652	898360	43.4693	0.035783	35.783	31.5617
Aliivibrio wodanis_chromosome_2	1515310	571574	37.7199	0.0357683	35.7683	31.5487
Bacillus flexus_chromosome_1	3960308	1508665	38.0946	0.0357624	35.7624	31.5435
Dickeya solani IPO 2222_chromosome_1	4919833	2767153	56.2449	0.0357327	35.7327	31.5173
secondary endosymbiont of Ctenarytaina eucalypti_chromosome_1	1441139	623870	43.2901	0.0357065	35.7065	31.4942
Aliivibrio salmonicida LFI1238_chromosome_2	1206461	461323	38.2377	0.035682	35.682	31.4726
Staphylococcus lutrae_chromosome_1	2533115	955768	37.7309	0.0356715	35.6715	31.4633
Bartonella ancashensis_chromosome_1	1467695	563838	38.4166	0.0356709	35.6709	31.4628
Piscirickettsia salmonis LF-89 = ATCC VR-1361_chromosome_1	3184851	1265253	39.7272	0.0356597	35.6597	31.453
Corynebacterium camporealensis_chromosome_1	2451810	1456558	59.4075	0.0356524	35.6524	31.4465
Lactobacillus acidipiscis_chromosome_1	2607423	1037760	39.8002	0.0356463	35.6463	31.4411
Legionella clemsonensis_chromosome_1	3272100	1287984	39.3626	0.0356429	35.6429	31.4381
Corynebacterium singulare_chromosome_1	2830519	1701670	60.1187	0.0356405	35.6405	31.436
Nitratireductor basaltis_chromosome_1	3357577	1967231	58.5908	0.0356403	35.6403	31.4358
Helicobacter himalayensis_chromosome_1	1829936	729895	39.8864	0.0356215	35.6215	31.4192
Corynebacterium flavescens_chromosome_1	2758653	1652885	59.9164	0.0356188	35.6188	31.4169
Geobacter metallireducens GS-15_chromosome_1	3997420	2378844	59.5095	0.035617	35.617	31.4152
Psychromonas ingrahamii 37_chromosome_1	4559598	1827773	40.0863	0.0356093	35.6093	31.4085
Wolbachia endosymbiont of Cimex lectularius_chromosome_1	1250060	453153	36.2505	0.0356047	35.6047	31.4044
Arthrobacter alpinus_chromosome_1	4322479	2621494	60.6479	0.0355907	35.5907	31.3921
Cronobacter sakazakii_chromosome_1	4511265	2558492	56.7134	0.0355477	35.5477	31.3541
Butyrivibrio hungatei_chromosome_1	3143784	1254574	39.9065	0.0355451	35.5451	31.3518
Salinivirga cyanobacteriivorans_chromosome_1	4812386	1878485	39.0344	0.0355416	35.5416	31.3488
Geobacter bemidjiensis Bem_chromosome_1	4615150	2781399	60.2667	0.0355304	35.5304	31.3389
Aeromonas salmonicida subsp, salmonicida A449_chromosome_1	4702402	2751429	58.5111	0.0355221	35.5221	31.3315
Virgibacillus necropolis_chromosome_1	4337422	1616616	37.2714	0.0355193	35.5193	31.3291
Lactococcus piscium MKFS47_chromosome_1	2394138	928762	38.7932	0.0355147	35.5147	31.325
Asaia bogorensis NBRC 16594_chromosome_1	3198265	1912827	59.8083	0.0355118	35.5117	31.3224
Acetobacter persici_chromosome_1	3230507	1880176	58.2006	0.0354975	35.4975	31.3099
Moraxella catarrhalis BBH18_chromosome_1	1863286	776460	41.6715	0.0354734	35.4734	31.2886
Acinetobacter schindleri_chromosome_1	3001209	1286271	42.8584	0.0354567	35.4567	31.2739
Sulfurospirillum deleyianum DSM 6946_chromosome_1	2306351	898781	38.9698	0.035443	35.443	31.2618
Brucella melitensis bv, 1 str, 16M_chromosome_1	2117144	1210116	57.1579	0.0354279	35.4279	31.2485
Arenibacter algicola_chromosome_1	5793053	2303420	39.7618	0.03542	35.42	31.2415
Virgibacillus halodenitrificans_chromosome_1	3869935	1450768	37.4882	0.0354045	35.4045	31.2278
Chlorobaculum limnaeum_chromosome_1	2797276	1577329	56.388	0.0354019	35.4019	31.2256
Weissella ceti_chromosome_1	1390397	566536	40.7463	0.0353964	35.3964	31.2207
Ethanoligenens harbinense YUAN-3_chromosome_1	3008576	1671520	55.5585	0.0353922	35.3922	31.217
Gloeobacter kilaueensis JS1_chromosome_1	4724791	2860237	60.5368	0.0353918	35.3918	31.2167
Corynebacterium simulans_chromosome_1	2737971	1615621	59.008	0.0353883	35.3883	31.2135
Pelobacter acetylenicus_chromosome_1	3192352	1833111	57.422	0.0353699	35.3698	31.1973
Melioribacter roseus P3M-2_chromosome_1	3300414	1363999	41.3281	0.0353665	35.3665	31.1943
Klebsiella oxytoca_chromosome_1	6257473	3488237	55.7451	0.0353636	35.3636	31.1918
Trueperella pyogenes_chromosome_1	2338390	1391373	59.5013	0.035329	35.329	31.1613
Geosporobacter ferrireducens_chromosome_1	5792634	2236497	38.6093	0.0353235	35.3235	31.1564
Desulfococcus multivorans_chromosome_1	4455399	2531878	56.8272	0.0353122	35.3122	31.1464
Bifidobacterium coryneforme_chromosome_1	1755151	1062029	60.5093	0.0353092	35.3092	31.1438
Enterococcus mundtii QU 25_chromosome_1	3022186	1166927	38.612	0.0352966	35.2966	31.1327
Streptococcus halotolerans_chromosome_1	2182100	856457	39.2492	0.0352802	35.2802	31.1182
Bifidobacterium breve DSM 20213 = JCM 1192_chromosome_1	2269415	1336464	58.8902	0.0352699	35.2699	31.1091
Roseovarius mucosus_chromosome_1	4170996	2541971	60.944	0.0352662	35.2662	31.1058
Acidobacterium capsulatum ATCC 51196_chromosome_1	4127356	2496926	60.497	0.0352497	35.2497	31.0913
Leptospirillum ferriphilum ML-04_chromosome_1	2406157	1312576	54.5507	0.0352359	35.2359	31.0791
Streptococcus salivarius_chromosome_1	2188923	878796	40.1474	0.035231	35.231	31.0748
Brucella melitensis bv, 1 str, 16M_chromosome_2	1177787	675318	57.3379	0.0351643	35.1643	31.0159
Meiothermus silvanus DSM 9946_chromosome_1	3249394	2026440	62.3636	0.0351515	35.1515	31.0047
Butyrivibrio proteoclasticus B316_chromosome_2	302358	121076	40.0439	0.0351405	35.1405	30.9949
Lactobacillus backii_chromosome_1	2672521	1090949	40.821	0.0351365	35.1365	30.9914
Aerococcus viridans_chromosome_1	2199877	866216	39.3757	0.035127	35.127	30.983
Agrobacterium vitis S4_chromosome_1	3726375	2148535	57.6575	0.0351261	35.1261	30.9823
Anabaena cylindrica PCC 7122_chromosome_1	6395836	2481336	38.7961	0.0350781	35.0781	30.94
Desulfofarcimen acetoxidans DSM 771_chromosome_1	4545624	1888927	41.5548	0.0350772	35.0772	30.9392
Pelobacter propionicus DSM 2379_chromosome_1	4008000	2365689	59.0242	0.0350644	35.0644	30.9278
Butyrivibrio proteoclasticus B316_chromosome_1	3554804	1429477	40.2125	0.0350635	35.0635	30.9271
Acinetobacter johnsonii XBB1_chromosome_1	3509795	1454137	41.4308	0.035061	35.061	30.9249
Treponema primitia ZAS-2	4059867	2063936	50.8375	0.0350566	35.0566	30.921
Chloroherpeton thalassium ATCC 35110_chromosome_1	3293456	1483336	45.0389	0.0350449	35.045	30.9107
Lactobacillus reuteri DSM 20016_chromosome_1	1999618	777304	38.8726	0.0350422	35.0422	30.9083
Staphylococcus pettenkoferi_chromosome_1	2502360	973825	38.9163	0.0350421	35.0421	30.9082
Glaesserella parasuis SH0165_chromosome_1	2269156	907505	39.9931	0.0350227	35.0227	30.8911
Erwinia gerundensis_chromosome_1	3775020	2092194	55.4221	0.0350128	35.0128	30.8823
Aliivibrio wodanis_chromosome_1	3003353	1167841	38.8846	0.0350072	35.0072	30.8774
Methylacidiphilum fumariolicum SolV_chromosome_1	2476671	1027237	41.4765	0.0349901	34.9901	30.8623
Providencia stuartii MRSN 2154_chromosome_1	4402109	1816553	41.2655	0.034988	34.988	30.8605
Mannheimia haemolytica M42548_chromosome_1	2731870	1121358	41.0473	0.0349819	34.9819	30.8551
Streptococcus dysgalactiae subsp, equisimilis AC-2713_chromosome_1	2179445	861367	39.5223	0.0349626	34.9626	30.838
Sulfurospirillum cavolei_chromosome_1	2698323	1183950	43.8773	0.0349369	34.9369	30.8154
Legionella oakridgensis ATCC 33761 = DSM 21215_chromosome_1	2722964	1113084	40.8777	0.0349278	34.9278	30.8073
Capnocytophaga ochracea DSM 7271_chromosome_1	2612925	1034404	39.588	0.0349233	34.9233	30.8034
Zymomonas mobilis subsp, mobilis ATCC 10988_chromosome_1	2021773	934478	46.2207	0.0349011	34.9011	30.7838
Aliivibrio salmonicida LFI1238_chromosome_1	3325165	1304408	39.2284	0.0348906	34.8906	30.7746
Acinetobacter larvae_chromosome_1	3741098	1557799	41.6402	0.0348809	34.8809	30.766
Pseudothermotoga lettingae TMO_chromosome_1	2135342	826313	38.697	0.0348745	34.8745	30.7604
Acetobacter aceti_chromosome_1	3725037	2116912	56.8293	0.034852	34.852	30.7405
Pseudoalteromonas spongiae UST010723-006_chromosome_1	3154175	1294047	41.0265	0.0348459	34.8459	30.7351
Streptococcus gordonii str, Challis substr, CH1_chromosome_1	2196662	889795	40.5067	0.0348392	34.8392	30.7292
Bacillus smithii_chromosome_1	3368778	1373533	40.7724	0.034839	34.839	30.7291
Caldilinea aerophila DSM 14535 = NBRC 104270_chromosome_1	5144873	3023493	58.7671	0.0348279	34.8279	30.7192
Pseudoalteromonas phenolica_chromosome_2	1023473	407404	39.806	0.0348275	34.8275	30.7189
Moritella viscosa_chromosome_1	5086074	2005983	39.4407	0.034797	34.797	30.692
Parascardovia denticolens DSM 10105 = JCM 12538_chromosome_1	1890857	1102614	58.3129	0.0347805	34.7805	30.6775
Pediococcus acidilactici_chromosome_1	2131361	897349	42.1022	0.0347778	34.7778	30.6751
Kosakonia cowanii JCM 10956 = DSM 18146_chromosome_1	4646998	2615674	56.2874	0.0347575	34.7575	30.6572
Chlamydia pecorum E58_chromosome_1	1106197	454381	41.076	0.034756	34.756	30.6559
Neomicrococcus aestuarii_chromosome_1	2667837	1577923	59.1462	0.0347457	34.7458	30.6468
Bacillus simplex_chromosome_1	5345500	2131383	39.8725	0.034741	34.741	30.6426
Morganella morganii subsp, morganii KT_chromosome_1	3799539	1943061	51.1394	0.0347389	34.7389	30.6408
Helicobacter typhlonius_chromosome_1	1920832	746338	38.8549	0.0347375	34.7375	30.6396
Streptococcus pantholopis_chromosome_1	2241302	940712	41.9717	0.0347124	34.7124	30.6174
Aerococcus christensenii_chromosome_1	1634920	640670	39.1866	0.0347093	34.7093	30.6147
Corynebacterium phocae_chromosome_1	2779609	1635355	58.834	0.0346981	34.6981	30.6047
Sulfurospirillum multivorans DSM 12446_chromosome_1	3175729	1298817	40.8982	0.0346865	34.6865	30.5946
Pseudoalteromonas spongiae UST010723-006_chromosome_2	1598238	647865	40.5362	0.0346613	34.6613	30.5723
Faecalibaculum rodentium_chromosome_1	2542486	1372058	53.9652	0.0346452	34.6452	30.5581
Akkermansia muciniphila ATCC BAA-835_chromosome_1	2664102	1485566	55.7624	0.0346417	34.6417	30.555
Chlamydia suis_chromosome_1	1075789	452705	42.0812	0.034635	34.635	30.5492
Thioploca ingrica_chromosome_1	4810005	1982226	41.2105	0.0346284	34.6285	30.5433
Pseudothermotoga thermarum DSM 5069_chromosome_1	2039943	822588	40.3241	0.0345877	34.5877	30.5074
Pseudoalteromonas phenolica_chromosome_1	3845520	1568431	40.7859	0.0345857	34.5857	30.5056
Lactobacillus delbrueckii subsp, bulgaricus ATCC 11842 = JCM 1002_chromosome_1	1864998	927258	49.719	0.0345555	34.5555	30.479
methanogenic archaeon ISO4-H5_chromosome_1	1937883	1046532	54.0039	0.034549	34.549	30.4733
Kozakia baliensis_chromosome_1	2888029	1658115	57.4134	0.034544	34.544	30.4688
Crinalium epipsammum PCC 9333_chromosome_1	5315554	2134836	40.1621	0.0345371	34.5371	30.4628
Caldanaerobacter subterraneus subsp, tengcongensis MB4_chromosome_1	2689445	1010449	37.5709	0.0345343	34.5343	30.4603
Helicobacter cinaedi CCUG 18818 = ATCC BAA-847_chromosome_1	2240130	858944	38.3435	0.0345297	34.5297	30.4562
Saprospira grandis str, Lewin_chromosome_1	4345237	2014450	46.36	0.0345238	34.5238	30.451
Hymenobacter swuensis DY53_chromosome_1	4904241	2926512	59.6731	0.0345197	34.5197	30.4474
Simkania negevensis Z_chromosome_1	2496337	1042877	41.7763	0.0345174	34.5174	30.4454
Bacillus krulwichiae_chromosome_1	4610863	1759452	38.1588	0.0345066	34.5066	30.4358
Ochrobactrum anthropi ATCC 49188_chromosome_1	2887297	1618356	56.0509	0.0344987	34.4987	30.4289
Negativicoccus massiliensis_chromosome_1	1360589	695743	51.1354	0.0344976	34.4976	30.4279
Gramella flava JLT2011_chromosome_1	4007868	1689099	42.1446	0.0344957	34.4957	30.4262
Calothrix sp, PCC 6303_chromosome_1	6767834	2693312	39.7958	0.0344865	34.4865	30.4181
Nitrospira japonica_chromosome_1	4084817	2408374	58.9592	0.0344848	34.4848	30.4166
Pelosinus fermentans JBW45_chromosome_1	5380816	2125974	39.5103	0.0344769	34.4769	30.4097
Streptococcus parasanguinis ATCC 15912_chromosome_1	2153652	898599	41.7244	0.0344703	34.4703	30.4038
Woeseia oceani_chromosome_1	4059891	2347826	57.8298	0.0344561	34.4561	30.3913
Heliobacterium modesticaldum Ice1_chromosome_1	3075407	1752219	56.9752	0.0344351	34.4351	30.3728
Paenibacillus beijingensis_chromosome_1	5749967	3020776	52.5355	0.0344339	34.4339	30.3718
Lactobacillus agilis_chromosome_1	2187209	909273	41.5723	0.0344288	34.4288	30.3673
Bibersteinia trehalosi USDA-ARS-USMARC-192_chromosome_1	2407846	988311	41.0454	0.0344262	34.4262	30.3649
Asticcacaulis excentricus CB 48_chromosome_1	2588221	1531732	59.1809	0.0344202	34.4202	30.3596
Bacillus oceanisediminis 2691_chromosome_1	5461741	2252590	41.2431	0.0344095	34.4095	30.3503
Campylobacter curvus 525,92_chromosome_1	1971270	877910	44.5352	0.0343936	34.3936	30.3362
Phaeobacter gallaeciensis DSM 26640_chromosome_1	3776653	2251810	59.6245	0.034391	34.391	30.3339
Lactobacillus sakei_chromosome_1	1945884	803057	41.2695	0.0343905	34.3905	30.3335
Staphylococcus pseudintermedius HKU10-03_chromosome_1	2617381	982393	37.5334	0.0343706	34.3706	30.3159
Caldithrix abyssi DSM 13497_chromosome_1	4978541	2245113	45.0958	0.034352	34.352	30.2995
Cutibacterium acnes KPA171202_chromosome_1	2560265	1536433	60.0107	0.03435	34.35	30.2977
Actinobacillus succinogenes 130Z_chromosome_1	2319663	1041960	44.9186	0.0343451	34.3451	30.2934
Draconibacterium orientale_chromosome_1	5132075	2120117	41.3111	0.0343409	34.3409	30.2897
Rothia mucilaginosa DY-18_chromosome_1	2264603	1350207	59.6222	0.0342983	34.2983	30.2521
Agrobacterium vitis S4_chromosome_2	1283187	738070	57.5185	0.0342865	34.2865	30.2417
Acinetobacter soli_chromosome_1	3438298	1482108	43.1059	0.034285	34.285	30.2404
Lysinibacillus sphaericus_chromosome_1	3436578	1339961	38.9911	0.0342829	34.2829	30.2386
Corynebacterium aquilae DSM 44791_chromosome_1	2926437	1782698	60.917	0.0342785	34.2785	30.2347
Thermotoga profunda AZM34c06_chromosome_1	2187612	848722	38.7967	0.0342716	34.2716	30.2286
Fictibacillus phosphorivorans_chromosome_1	4230665	1664749	39.3496	0.0342629	34.2629	30.2209
Pasteurella multocida_chromosome_1	2271840	916793	40.3546	0.0342427	34.2427	30.2031
Sedimenticola thiotaurini_chromosome_1	3928944	2264767	57.6431	0.034224	34.224	30.1866
Shewanella japonica_chromosome_1	4975677	2030083	40.8001	0.0342187	34.2187	30.1819
Geobacillus thermoleovorans_chromosome_1	3450609	1807806	52.3909	0.034205	34.205	30.1698
Acidithiobacillus ferrooxidans ATCC 23270_chromosome_1	2982397	1752827	58.7724	0.0342	34.2	30.1654
Leuconostoc lactis_chromosome_1	1737502	752763	43.3244	0.0341997	34.1997	30.1651
Nostoc azollae' 0708_chromosome_1	5354700	2058805	38.4486	0.034192	34.192	30.1584
Rhodobaca barguzinensis_chromosome_1	3899419	2300420	58.9939	0.03419	34.19	30.1566
Tatlockia micdadei_chromosome_1	3310028	1339130	40.4568	0.0341897	34.1897	30.1564
Desulfohalobium retbaense DSM 5692_chromosome_1	2864304	1648121	57.54	0.03418	34.18	30.1478
Bartonella apis_chromosome_1	2907212	1327156	45.6505	0.0341423	34.1423	30.1146
Lactobacillus curvatus_chromosome_1	2114309	880779	41.658	0.0341095	34.1095	30.0856
Erythrobacter atlanticus_chromosome_1	3012400	1752631	58.1806	0.0341017	34.1017	30.0787
Sulfitobacter pseudonitzschiae_chromosome_1	3572445	2140767	59.9244	0.034059	34.059	30.0411
Halomonas huangheensis_chromosome_1	4757486	2784519	58.5292	0.0340539	34.0539	30.0366
Muricauda ruestringensis DSM 13258_chromosome_1	3842422	1589148	41.358	0.0340301	34.0301	30.0156
Streptococcus cristatus AS 1,3089_chromosome_1	2142100	901117	42.067	0.0340297	34.0297	30.0152
Streptococcus equi subsp, zooepidemicus_chromosome_1	2149868	892892	41.5324	0.0340281	34.0281	30.0138
Niabella ginsenosidivorans_chromosome_1	5627734	2503439	44.484	0.034022	34.022	30.0085
Eubacterium sulci ATCC 35585_chromosome_1	1739380	694366	39.9203	0.0339759	33.9759	29.9678
Pirellula staleyi DSM 6068_chromosome_1	6196199	3560626	57.4647	0.0339665	33.9665	29.9595
Terriglobus roseus DSM 18391_chromosome_1	5227858	3151416	60.2812	0.033964	33.964	29.9573
Pantoea agglomerans_chromosome_1	4182028	2322596	55.5376	0.0339622	33.9622	29.9557
Gardnerella vaginalis 409-05_chromosome_1	1617545	679631	42.0162	0.0339613	33.9613	29.9549
Robiginitalea biformata HTCC2501_chromosome_1	3530383	1952065	55.2933	0.033953	33.953	29.9475
Dehalogenimonas lykanthroporepellens BL-DC-9_chromosome_1	1686510	928329	55.0444	0.033953	33.953	29.9475
Ochrobactrum anthropi ATCC 49188_chromosome_2	1895911	1065935	56.2228	0.0339499	33.9499	29.9448
Phoenicibacter massiliensis_chromosome_1	1447956	629000	43.4405	0.0339479	33.9479	29.943
Kyrpidia tusciae DSM 2912_chromosome_1	3384766	2000875	59.1141	0.0339371	33.9371	29.9335
Pedobacter heparinus DSM 2366_chromosome_1	5167383	2172827	42.0489	0.0339369	33.9369	29.9334
Thalassospira xiamenensis M-5 = DSM 17429_chromosome_1	4576570	2510254	54.8501	0.033914	33.914	29.9132
Lactobacillus zymae_chromosome_1	2734129	1446831	52.9174	0.0338909	33.8909	29.8928
[Clostridium] cellulosi_chromosome_1	2229578	984316	44.1481	0.0338396	33.8396	29.8475
Devriesea agamarum_chromosome_1	2958880	1779347	60.1358	0.033831	33.831	29.84
Xenorhabdus nematophila AN6/1_chromosome_1	4432103	1956856	44.1519	0.0338124	33.8124	29.8235
Parageobacillus thermoglucosidasius_chromosome_1	3873116	1699953	43.8911	0.0338072	33.8072	29.8189
Corynebacterium jeikeium_chromosome_1	2650878	1554714	58.649	0.0337997	33.7997	29.8124
Erwinia amylovora CFBP1430_chromosome_1	3805573	2039861	53.6019	0.0337988	33.7989	29.8116
[Eubacterium] rectale ATCC 33656_chromosome_1	3449685	1430969	41.4811	0.0337987	33.7987	29.8115
Ammonifex degensii KC4_chromosome_1	2129237	1265798	59.4484	0.0337971	33.7971	29.81
Aerococcus urinaehominis_chromosome_1	1831400	782931	42.7504	0.0337878	33.7878	29.8019
Epibacterium mobile F1926_chromosome_1	3260769	1925449	59.0489	0.0337844	33.7844	29.7988
Hippea maritima DSM 10411_chromosome_1	1694430	634974	37.4742	0.03376	33.76	29.7774
Desulfotomaculum reducens MI-1_chromosome_1	3608104	1525335	42.2753	0.0337537	33.7537	29.7718
Methylovorus glucosetrophus SIP3-4_chromosome_1	2995511	1643350	54.8604	0.0337448	33.7448	29.764
Pedobacter steynii_chromosome_1	6581659	2719019	41.3121	0.0337357	33.7357	29.7559
Candidatus Protochlamydia naegleriophila_chromosome_1	2885090	1232021	42.703	0.033732	33.7321	29.7527
Photobacterium damselae subsp, damselae_chromosome_2	1105401	434497	39.3067	0.0337145	33.7145	29.7372
Leadbetterella byssophila DSM 17132_chromosome_1	4059653	1640653	40.4136	0.0337041	33.7041	29.728
Sideroxydans lithotrophicus ES-1_chromosome_1	3003656	1728356	57.5417	0.0337029	33.7029	29.727
Photorhabdus thracensis_chromosome_1	5147098	2270331	44.109	0.0336943	33.6943	29.7194
Herminiimonas arsenicoxydans_chromosome_1	3424307	1859223	54.2949	0.0336865	33.6865	29.7125
Shewanella frigidimarina NCIMB 400_chromosome_1	4845257	2014855	41.5841	0.0336847	33.6847	29.7109
Beggiatoa leptomitoformis_chromosome_1	4265296	1727093	40.4918	0.0336764	33.6764	29.7036
Serratia liquefaciens ATCC 27592_chromosome_1	5238612	2899698	55.3524	0.0336457	33.6457	29.6766
Bdellovibrio bacteriovorus W_chromosome_1	3006992	1301659	43.2877	0.0336083	33.6083	29.6436
Bdellovibrio exovorus JSS_chromosome_1	2657893	1114068	41.9155	0.0336067	33.6067	29.6421
Enterococcus casseliflavus EC20_chromosome_1	3427276	1468534	42.8484	0.0335894	33.5894	29.6268
Pseudoalteromonas luteoviolacea_chromosome_2	1321096	540786	40.9346	0.0335857	33.5857	29.6236
Halioglobus japonicus_chromosome_1	4085301	2355460	57.657	0.0335787	33.5787	29.6174
Ruminococcus bicirculans_chromosome_2	727623	312822	42.9923	0.0335765	33.5765	29.6154
Geoalkalibacter subterraneus_chromosome_1	3475523	1982689	57.0472	0.0335745	33.5745	29.6137
Aggregatibacter actinomycetemcomitans_chromosome_1	2367908	1047258	44.2271	0.0335516	33.5516	29.5935
Eubacterium limosum_chromosome_1	4422837	2087154	47.1904	0.0335319	33.5319	29.5761
Thiolapillus brandeum_chromosome_1	3129662	1761133	56.2723	0.0335196	33.5196	29.5653
Owenweeksia hongkongensis DSM 17368_chromosome_1	4000057	1609363	40.2335	0.0334845	33.4845	29.5344
Desulfallas gibsoniae DSM 7213_chromosome_1	4855529	2208827	45.491	0.0334769	33.4769	29.5276
Lactobacillus buchneri CD034_chromosome_1	2500564	1109478	44.3691	0.0334752	33.4752	29.5262
Phaeobacter porticola_chromosome_1	3653592	2142315	58.6359	0.0334383	33.4383	29.4936
Micavibrio aeruginosavorus ARL-13_chromosome_1	2481983	1357966	54.7129	0.0334269	33.4269	29.4835
Erwinia billingiae Eb661_chromosome_1	5100167	2815150	55.1972	0.033422	33.422	29.4792
Dehalobacterium formicoaceticum_chromosome_1	3766545	1625894	43.1667	0.0334219	33.4219	29.4791
Lactobacillus parabuchneri_chromosome_1	2600578	1133275	43.5778	0.033421	33.421	29.4784
Methylacidiphilum infernorum V4_chromosome_1	2287145	1040257	45.4828	0.0334054	33.4054	29.4646
Anoxybacillus gonensis_chromosome_1	2803668	1168301	41.6704	0.0334041	33.4041	29.4634
Xenorhabdus doucetiae_chromosome_1	4195202	1917572	45.7087	0.0334039	33.4039	29.4632
Nostoc punctiforme PCC 73102_chromosome_1	8234322	3410240	41.4149	0.033398	33.398	29.4581
Roseobacter denitrificans OCh 114_chromosome_1	4133097	2437233	58.9687	0.0333801	33.3801	29.4422
Enterobacter hormaechei subsp, steigerwaltii_chromosome_1	4782480	2656811	55.553	0.0333783	33.3783	29.4407
Streptococcus himalayensis_chromosome_1	2275471	939081	41.2697	0.0333729	33.3729	29.4359
Desulfotomaculum ruminis DSM 2154_chromosome_1	3969014	1875083	47.243	0.0333574	33.3574	29.4222
Paenibacillus stellifer_chromosome_1	5658798	3029882	53.5429	0.0333491	33.3491	29.4149
Ruminococcus bicirculans_chromosome_1	2240877	952481	42.5048	0.0333481	33.3481	29.414
Paraglaciecola psychrophila 170_chromosome_1	5413691	2185243	40.3651	0.033336	33.336	29.4034
Sporosarcina psychrophila_chromosome_1	4674191	1885536	40.3393	0.0333245	33.3245	29.3932
Altererythrobacter ishigakiensis_chromosome_1	2673978	1521044	56.8832	0.0333006	33.3006	29.3721
Acetobacter senegalensis_chromosome_1	3889881	2164660	55.6485	0.0332822	33.2822	29.356
Corynebacterium casei LMG S-19264_chromosome_1	3113488	1733800	55.6867	0.0332669	33.2669	29.3424
Thermoplasma volcanium GSS1_chromosome_1	1584804	632629	39.9184	0.0332641	33.2641	29.3399
Pantoea alhagi_chromosome_1	4239970	2271187	53.5661	0.0332627	33.2627	29.3387
Treponema caldarium DSM 7334	3239340	1476358	45.5759	0.0332623	33.2623	29.3384
Methylotenera versatilis 301_chromosome_1	3059871	1304580	42.6351	0.0332501	33.2501	29.3276
Cedecea neteri_chromosome_1	4876443	2687052	55.1027	0.0332039	33.2039	29.2869
Geobacter lovleyi SZ_chromosome_1	3917761	2145776	54.7705	0.033183	33.183	29.2684
Salinispira pacifica	3782798	1961772	51.8603	0.0331805	33.1805	29.2662
Waddlia chondrophila WSU 86-1044_chromosome_1	2116312	926524	43.7801	0.0331775	33.1775	29.2636
Xenorhabdus bovienii SS-2004_chromosome_1	4225498	1900104	44.9676	0.0331755	33.1755	29.2618
Desulfotomaculum nigrificans CO-1-SRB_chromosome_1	2892255	1348537	46.6258	0.0331568	33.1568	29.2453
Oxalobacter formigenes_chromosome_1	2468871	1223951	49.5753	0.0331403	33.1403	29.2307
Marinobacter hydrocarbonoclasticus ATCC 49840_chromosome_1	3989480	2290968	57.4252	0.0331397	33.1397	29.2302
Xenorhabdus hominickii_chromosome_1	4522699	1964060	43.4267	0.0331388	33.1388	29.2295
Neisseria elongata subsp, glycolytica ATCC 29315_chromosome_1	2256647	1224445	54.2595	0.0331354	33.1354	29.2265
Neisseria lactamica 020-06_chromosome_1	2220606	1160820	52.2749	0.0331347	33.1347	29.2258
Chlorobaculum parvum NCIB 8327_chromosome_1	2289249	1277312	55.7961	0.0331266	33.1266	29.2186
Thermoclostridium stercorarium subsp, stercorarium DSM 8532_chromosome_1	2974379	1256520	42.2448	0.0331118	33.1118	29.2056
Exiguobacterium sibiricum 255-15_chromosome_1	3034136	1447838	47.7183	0.0330816	33.0816	29.179
Helicobacter mustelae 12198_chromosome_1	1578097	670143	42.4653	0.0330651	33.0651	29.1645
Oscillibacter valericigenes Sjm18-20_chromosome_1	4410036	2351482	53.3212	0.0330612	33.0612	29.161
Salinicoccus halodurans_chromosome_1	2778379	1237614	44.5445	0.0330423	33.0423	29.1443
Ochrobactrum pseudogrignonense_chromosome_2	1042249	572196	54.9001	0.0330372	33.0372	29.1398
Aerococcus urinae_chromosome_1	1974262	840936	42.595	0.0330361	33.0361	29.1389
Simiduia agarivorans SA1 = DSM 21679_chromosome_1	4300227	2400845	55.8307	0.0330245	33.0245	29.1286
Planococcus kocurii_chromosome_1	3472056	1420668	40.9172	0.0330038	33.0038	29.1103
Prevotella intermedia ATCC 25611 = DSM 20706_chromosome_1	1965935	841030	42.7802	0.0329909	32.9909	29.099
Jeotgalibacillus malaysiensis_chromosome_1	3516439	1501881	42.7103	0.0329854	32.9854	29.0941
Psychrobacter arcticus 273-4_chromosome_1	2650701	1134506	42.8002	0.0329837	32.9837	29.0926
Microbulbifer thermotolerans_chromosome_1	3938396	2227893	56.5685	0.0329807	32.9807	29.09
Chlorobium chlorochromatii CaD3_chromosome_1	2572079	1138869	44.2782	0.0329784	32.9784	29.0879
Gluconobacter oxydans H24_chromosome_1	3602424	2026257	56.247	0.0329781	32.9781	29.0877
Psychrobacter urativorans_chromosome_1	2802354	1183004	42.2147	0.0329691	32.9691	29.0797
Desulfobacterium autotrophicum HRM2_chromosome_1	5589073	2730095	48.847	0.0329622	32.9622	29.0736
Bartonella australis Aust/NH1_chromosome_1	1596490	667966	41.8397	0.0329517	32.9517	29.0644
Pelodictyon luteolum DSM 273_chromosome_1	2364842	1355764	57.33	0.0329481	32.9481	29.0612
Marinobacter adhaerens HP15_chromosome_1	4421911	2526679	57.14	0.0329446	32.9446	29.0581
Corynebacterium ammoniagenes DSM 20306_chromosome_1	2790185	1549745	55.5427	0.0329444	32.9444	29.058
Leptospirillum ferrooxidans C2-3_chromosome_1	2559538	1280985	50.0475	0.0329438	32.9438	29.0575
Bacillus infantis NRRL B-14911_chromosome_1	4884713	2248591	46.0332	0.0329321	32.9321	29.0471
Shewanella loihica PV-4_chromosome_1	4602594	2470073	53.667	0.0329114	32.9114	29.0289
Pseudoalteromonas luteoviolacea_chromosome_1	4902887	2052076	41.8544	0.0329112	32.9112	29.0287
Photobacterium profundum SS9_chromosome_1	4085304	1714555	41.9688	0.0328923	32.8923	29.012
Hydrogenovibrio crunogenus XCL-2_chromosome_1	2427734	1047081	43.13	0.0328912	32.8912	29.011
Bacillus glycinifermentans_chromosome_1	4607442	2125479	46.1314	0.0328497	32.8497	28.9744
Ruminococcus albus 7 = DSM 20455_chromosome_1	3685408	1629142	44.2052	0.0328487	32.8487	28.9736
Sulfuricurvum kujiense DSM 16994_chromosome_1	2574824	1158523	44.9943	0.0328485	32.8485	28.9733
Odoribacter splanchnicus DSM 20712_chromosome_1	4392288	1904431	43.3585	0.032843	32.843	28.9685
Rubinisphaera brasiliensis DSM 5305_chromosome_1	6006602	3390644	56.4486	0.0328327	32.8327	28.9594
Ochrobactrum pseudogrignonense_chromosome_1	3950556	2110083	53.4123	0.0328311	32.8311	28.958
Corynebacterium epidermidicanis_chromosome_1	2692072	1563035	58.0607	0.0328294	32.8294	28.9565
Treponema azotonutricium ZAS-9	3855671	1920026	49.7975	0.032801	32.801	28.9315
Desulfosporosinus acidiphilus SJ4_chromosome_1	4926837	2076298	42.1426	0.0328002	32.8002	28.9307
Turneriella parva DSM 21527	4384015	2351357	53.6348	0.0327939	32.7939	28.9252
Bacillus licheniformis DSM 13 = ATCC 14580_chromosome_1	4222597	1950602	46.1944	0.0327936	32.7936	28.9249
Kosakonia sacchari SP1_chromosome_1	4902027	2634552	53.7441	0.0327921	32.7921	28.9237
Pelobacter carbinolicus DSM 2380_chromosome_1	3665893	2020411	55.1137	0.0327904	32.7904	28.9221
Moraxella osloensis_chromosome_1	2434688	1067709	43.854	0.0327767	32.7767	28.91
Bacteroides caccae_chromosome_1	4570803	1915404	41.9052	0.0327717	32.7717	28.9056
Bacillus pumilus_chromosome_1	3787586	1574388	41.5671	0.0327494	32.7494	28.8859
Halioglobus pacificus_chromosome_1	4847776	2786560	57.4812	0.0327486	32.7486	28.8853
Nostocales cyanobacterium HT-58-2_chromosome_1	7846907	3340148	42.5664	0.0327432	32.7432	28.8805
Nitratifractor salsuginis DSM 16511_chromosome_1	2101285	1132843	53.9119	0.0327381	32.7381	28.876
Desulfosporosinus meridiei DSM 13257_chromosome_1	4873567	2036374	41.7841	0.03273	32.73	28.8689
Basilea psittacipulmonis DSM 24701_chromosome_1	1959069	788770	40.2625	0.0327283	32.7283	28.8673
Advenella mimigardefordensis DPN7_chromosome_1	4740516	2572425	54.2647	0.0327258	32.7258	28.8651
Selenomonas ruminantium subsp, lactilytica TAM6421_chromosome_1	3003680	1522209	50.6781	0.0327145	32.7145	28.8552
[Clostridium] saccharolyticum WM1_chromosome_1	4662871	2098513	45.0047	0.0327067	32.7067	28.8483
Bacteroides vulgatus ATCC 8482_chromosome_1	5163189	2178943	42.2015	0.0327028	32.7028	28.8449
Proteiniphilum saccharofermentans_chromosome_1	4414963	1926157	43.6279	0.0327018	32.7018	28.8439
Niabella soli DSM 19437_chromosome_1	4697343	2124959	45.2375	0.0326951	32.6951	28.838
Desulfosporosinus orientis DSM 765_chromosome_1	5863081	2512617	42.8549	0.0326548	32.6548	28.8026
Neisseria weaveri_chromosome_1	2188497	1072455	49.0042	0.0326471	32.6471	28.7957
Syntrophus aciditrophicus SB_chromosome_1	3179300	1636068	51.46	0.0326446	32.6446	28.7935
Alcaligenes faecalis_chromosome_1	4233756	2405936	56.8275	0.0326441	32.6441	28.793
Lactobacillus amylophilus DSM 20533 = JCM 1125_chromosome_1	1610352	702977	43.6536	0.0326301	32.6301	28.7808
Bacillus horikoshii_chromosome_1	4277585	1736045	40.5847	0.0325978	32.5978	28.7523
Corynebacterium kroppenstedtii DSM 44385_chromosome_1	2446804	1405929	57.4598	0.0325935	32.5935	28.7485
Streptococcus marmotae_chromosome_1	2309282	944983	40.9211	0.0325772	32.5772	28.7341
Desulfobacca acetoxidans DSM 11109_chromosome_1	3282536	1736169	52.8911	0.0325599	32.5599	28.7188
Zobellia galactanivorans_chromosome_1	5521712	2362166	42.7796	0.0325528	32.5528	28.7125
Photobacterium profundum SS9_chromosome_2	2237943	922540	41.2227	0.0325428	32.5428	28.7038
Tolumonas auensis DSM 9187_chromosome_1	3471292	1701870	49.027	0.0325323	32.5323	28.6944
Dehalobacter restrictus DSM 9455_chromosome_1	2943336	1311588	44.5613	0.0325318	32.5318	28.694
Acidaminococcus intestini RyC-MR95_chromosome_1	2487765	1244394	50.0206	0.0325196	32.5196	28.6832
Prevotella fusca JCM 17724_chromosome_2	1433558	626956	43.7343	0.0325184	32.5184	28.6822
Bacillus coagulans DSM 1 = ATCC 7050_chromosome_1	3366995	1579028	46.8972	0.0325085	32.5085	28.6735
Desulfurispirillum indicum S5_chromosome_1	2928377	1643074	56.1087	0.0325071	32.5071	28.6722
Pantoea ananatis LMG 20103_chromosome_1	4703373	2525276	53.6907	0.0324926	32.4926	28.6595
Acetobacter ascendens_chromosome_1	2859878	1517641	53.0666	0.0324923	32.4923	28.6592
Acidithiobacillus ferrivorans SS3_chromosome_1	3207552	1815292	56.5943	0.0324902	32.4902	28.6573
Desulfitobacterium metallireducens DSM 15288_chromosome_1	3176073	1330547	41.8928	0.0324882	32.4882	28.6556
Nitrospira defluvii_chromosome_1	4317083	2548226	59.0266	0.0324807	32.4807	28.649
Bacteroides ovatus_chromosome_1	6472489	2710595	41.8787	0.0324694	32.4694	28.639
Planktomarina temperata RCA23_chromosome_1	3288122	1763711	53.6389	0.032448	32.448	28.6201
Syntrophobotulus glycolicus DSM 8271_chromosome_1	3406739	1579030	46.3502	0.0324337	32.4337	28.6075
Paenibacillus bovis_chromosome_1	5354277	2532261	47.2942	0.0324292	32.4292	28.6035
Moraxella ovis_chromosome_1	2265514	1027553	45.3563	0.0324266	32.4266	28.6013
Methylomicrobium alcaliphilum 20Z_chromosome_1	4668296	2275603	48.7459	0.0324204	32.4204	28.5958
Methylomicrobium alcaliphilum 20Z_chromosome_2	4668296	2275603	48.7459	0.0324204	32.4204	28.5958
Fervidobacterium pennivorans DSM 9078_chromosome_1	2166381	842188	38.8753	0.032407	32.407	28.584
Paenibacillus yonginensis_chromosome_1	4985901	2543529	51.0144	0.032405	32.405	28.5822
Weissella cibaria_chromosome_1	2466961	1112234	45.0852	0.0323957	32.3957	28.574
Lactobacillus fermentum IFO 3956_chromosome_1	2098685	1080173	51.469	0.0323812	32.3812	28.5612
Mahella australiensis 50-1 BON_chromosome_1	3135972	1362640	43.4519	0.0323801	32.3801	28.5602
Nitrosomonas communis_chromosome_1	4067838	1819616	44.7318	0.0323791	32.3791	28.5594
Granulicella mallensis MP5ACTX8_chromosome_1	6237577	3612173	57.9099	0.0323597	32.3597	28.5422
Dickeya zeae Ech586_chromosome_1	4818394	2584542	53.6391	0.0323519	32.3519	28.5353
Bacillus atrophaeus_chromosome_1	4180819	1811533	43.3296	0.0323494	32.3494	28.5331
Fibrobacter succinogenes subsp, succinogenes S85_chromosome_1	3843004	1846530	48.0491	0.0323427	32.3427	28.5272
Thermacetogenium phaeum DSM 12270_chromosome_1	2939057	1583683	53.8841	0.0323423	32.3423	28.5269
Planococcus antarcticus DSM 14505_chromosome_1	3765545	1628197	43.2393	0.0323387	32.3387	28.5238
Corynebacterium stationis_chromosome_1	2808767	1539541	54.812	0.0323338	32.3338	28.5194
Photobacterium damselae subsp, damselae_chromosome_1	3134662	1305183	41.6371	0.0323295	32.3295	28.5156
Renibacterium salmoninarum ATCC 33209_chromosome_1	3155250	1775499	56.2713	0.0323268	32.3268	28.5132
Bacillus amyloliquefaciens DSM 7_chromosome_1	3980199	1834169	46.0823	0.0323177	32.3177	28.5052
Muricauda lutaonensis_chromosome_1	3274259	1472391	44.9687	0.0323148	32.3148	28.5026
Sulfuricella denitrificans skB26_chromosome_1	3130594	1756390	56.104	0.0323098	32.3098	28.4983
Tannerella forsythia 92A2_chromosome_1	3405521	1599775	46.9759	0.0323064	32.3064	28.4952
Sulfurovum lithotrophicum_chromosome_1	2217891	981619	44.2591	0.032301	32.301	28.4904
Pantoea rwandensis_chromosome_1	4327607	2333725	53.9265	0.0322897	32.2897	28.4805
Psychrobacter alimentarius_chromosome_1	3332539	1428849	42.8757	0.0322655	32.2655	28.4591
Christensenella massiliensis_chromosome_1	2560186	1289764	50.3777	0.0322645	32.2644	28.4582
Paenibacillus donghaensis_chromosome_1	8542333	4242905	49.6692	0.0322625	32.2625	28.4565
Nitrosomonas ureae_chromosome_1	3307820	1471423	44.4832	0.0322581	32.2581	28.4526
Dehalogenimonas formicexedens_chromosome_1	2092789	1129325	53.9627	0.0322569	32.2569	28.4516
Prevotella fusca JCM 17724_chromosome_1	1828248	812240	44.4272	0.0322451	32.2451	28.4411
Atopobium parvulum DSM 20469_chromosome_1	1543805	705312	45.6866	0.032232	32.2321	28.4296
Bacteroides cellulosilyticus_chromosome_1	7084828	3024907	42.6956	0.0322291	32.2291	28.4271
Vibrio tritonius_chromosome_1	3434724	1509828	43.9578	0.0322221	32.2221	28.4209
Microbulbifer agarilyticus_chromosome_1	4255625	2359340	55.4405	0.032216	32.2159	28.4154
Capnocytophaga haemolytica_chromosome_1	2688484	1189208	44.2334	0.0322141	32.2141	28.4138
Denitrovibrio acetiphilus DSM 12809_chromosome_1	3222077	1370563	42.5366	0.0322131	32.2131	28.4129
Barnesiella viscericola DSM 18177_chromosome_1	3076856	1589809	51.6699	0.0321936	32.1936	28.3957
Mageeibacillus indolicus UPII9-5_chromosome_1	1809746	800111	44.2112	0.0321935	32.1935	28.3956
Lachnoclostridium phocaeense_chromosome_1	3500754	1772171	50.6226	0.0321828	32.1828	28.3862
Microcystis aeruginosa NIES-843_chromosome_1	5842795	2473292	42.3306	0.0321759	32.1759	28.3801
Niastella koreensis GR20-10_chromosome_1	9033684	4053391	44.8697	0.0321695	32.1695	28.3745
Synechococcus elongatus PCC 6301_chromosome_1	2696255	1495998	55.4843	0.0321628	32.1628	28.3685
Desulfotomaculum ferrireducens_chromosome_1	3240180	1470363	45.3791	0.032159	32.159	28.3652
Paenibacillus borealis_chromosome_1	8156808	4191724	51.3893	0.0321357	32.1357	28.3447
Oleispira antarctica RB-8_chromosome_1	4406383	1857703	42.1594	0.0321307	32.1307	28.3402
Halobacillus halophilus DSM 2266_chromosome_1	4150632	1735924	41.8231	0.0321281	32.1281	28.338
Marinobacter salarius_chromosome_1	4616532	2635088	57.0794	0.0321163	32.1163	28.3276
Bacillus pseudofirmus OF4_chromosome_1	3858997	1553916	40.2674	0.0321099	32.1099	28.3219
Paenibacillus durus_chromosome_1	6038347	3068332	50.8141	0.0321028	32.1028	28.3157
Methylomonas denitrificans_chromosome_1	5172098	2672048	51.6627	0.0321009	32.1009	28.314
Shewanella piezotolerans WP3_chromosome_1	5396476	2336229	43.2918	0.0320989	32.0989	28.3122
Kosmotoga olearia TBF 19,5,1_chromosome_1	2302126	956441	41.546	0.0320942	32.0942	28.3081
Geobacillus thermodenitrificans NG80-2_chromosome_1	3550319	1740001	49.0097	0.0320554	32.0554	28.2739
Serratia fonticola_chromosome_1	6000511	3217041	53.6128	0.0320534	32.0534	28.2721
Sphaerochaeta pleomorpha str. Grapes	3590853	1658876	46.1973	0.032037	32.037	28.2576
Geobacter uraniireducens Rf4_chromosome_1	5136364	2785872	54.2382	0.0320211	32.0211	28.2436
Methylomonas methanica MC09_chromosome_1	5051681	2592020	51.31	0.0320189	32.0189	28.2416
Rahnella aquatilis HX2_chromosome_1	4962173	2589705	52.1889	0.032012	32.012	28.2355
Terribacillus goriensis_chromosome_1	3488643	1496593	42.899	0.0320041	32.0041	28.2286
Halobacillus mangrovi_chromosome_1	4142697	1721609	41.5577	0.0320033	32.0033	28.2279
Polynucleobacter asymbioticus QLW-P1DMWA-1_chromosome_1	2159490	968188	44.8341	0.0320029	32.0029	28.2276
Brevefilum fermentans_chromosome_1	2574431	1264967	49.1358	0.032002	32.002	28.2267
Vibrio gazogenes_chromosome_2	1303572	584460	44.8353	0.0319775	31.9775	28.2051
Anoxybacillus amylolyticus_chromosome_1	2834744	1238387	43.686	0.0319658	31.9658	28.1948
Lentibacillus amyloliquefaciens_chromosome_1	3858284	1625107	42.1199	0.0319588	31.9588	28.1886
Vibrio tritonius_chromosome_2	1787202	782475	43.7821	0.0319488	31.9488	28.1798
Tatumella citrea_chromosome_1	4487466	2231126	49.7191	0.0319243	31.9243	28.1582
Prevotella intermedia ATCC 25611 = DSM 20706_chromosome_2	708235	320671	45.2775	0.031916	31.916	28.1508
Halothiobacillus neapolitanus c2_chromosome_1	2582886	1413191	54.7136	0.031912	31.912	28.1473
Petrimonas mucosa_chromosome_1	3717632	1783489	47.9738	0.0319098	31.9098	28.1454
Lawsonella clevelandensis_chromosome_1	1860551	1090142	58.5924	0.0319029	31.9029	28.1393
Echinicola vietnamensis DSM 17526_chromosome_1	5608040	2509804	44.7537	0.0318967	31.8967	28.1339
Pseudohongiella spirulinae_chromosome_1	3345119	1806518	54.0046	0.0318835	31.8835	28.1222
Pragia fontium_chromosome_1	4094629	1857988	45.3762	0.0318759	31.8759	28.1155
Roseobacter litoralis Och 149_chromosome_1	4505211	2577257	57.2061	0.0318551	31.8551	28.0972
Chloroflexus aggregans DSM 9485_chromosome_1	4684931	2643636	56.4285	0.03184	31.84	28.0838
Anaerolinea thermophila UNI-1_chromosome_1	3532378	1902173	53.8496	0.0318363	31.8363	28.0806
Prevotella denticola F0289_chromosome_1	2937589	1479388	50.3606	0.0318356	31.8356	28.08
Thermovibrio ammonificans HB-1_chromosome_1	1682965	877074	52.1148	0.0318129	31.8129	28.0599
Polynucleobacter duraquae_chromosome_1	2026292	915076	45.1601	0.0318029	31.8029	28.0511
Shewanella amazonensis SB2B_chromosome_1	4306142	2307506	53.5864	0.0317781	31.7781	28.0292
Planococcus rifietoensis_chromosome_1	3505011	1698325	48.4542	0.0317768	31.7768	28.0281
Fuerstia marisgermanicae_chromosome_1	8920478	4986592	55.9005	0.0317725	31.7725	28.0243
Methylotenera mobilis JLW8_chromosome_1	2547570	1159404	45.5102	0.0317679	31.7679	28.0203
Ndongobacter massiliensis_chromosome_1	1864878	926746	49.6947	0.0317656	31.7656	28.0182
Shewanella denitrificans OS217_chromosome_1	4545906	2052438	45.1492	0.0317574	31.7574	28.011
Glaciecola nitratireducens FR1064_chromosome_1	4134229	1748721	42.2986	0.0317556	31.7556	28.0094
Shewanella pealeana ATCC 700345_chromosome_1	5174581	2311068	44.6619	0.0317388	31.7388	27.9946
Methylophaga nitratireducenticrescens_chromosome_1	3137100	1403815	44.7488	0.0317341	31.7341	27.9904
Polynucleobacter necessarius STIR1_chromosome_1	1560469	710909	45.5574	0.0317302	31.7302	27.987
Brevibacillus laterosporus LMG 15441_chromosome_1	5114147	2102435	41.1102	0.0317265	31.7265	27.9837
Bdellovibrio bacteriovorus HD100_chromosome_1	3782950	1915892	50.6454	0.0317236	31.7236	27.9812
Cellvibrio japonicus Ueda107_chromosome_1	4576573	2379416	51.9912	0.0317233	31.7233	27.9809
Deinococcus puniceus_chromosome_1	2971983	1861910	62.6487	0.0317142	31.7142	27.9729
Photobacterium gaetbulicola Gung47_chromosome_2	3856884	1956385	50.7245	0.0316789	31.6789	27.9418
Desulfovibrio salexigens DSM 2638_chromosome_1	4289847	2020207	47.0928	0.0316787	31.6787	27.9416
Hahella chejuensis KCTC 2396_chromosome_1	7215267	3886845	53.8697	0.0316738	31.6738	27.9373
Plesiomonas shigelloides_chromosome_1	3405979	1772167	52.0311	0.0316584	31.6584	27.9237
Parabacteroides distasonis ATCC 8503_chromosome_1	4811379	2167986	45.0596	0.0316512	31.6512	27.9173
Citrobacter freundii CFNIH1_chromosome_1	5099034	2664013	52.2454	0.0316421	31.6421	27.9093
Chlorobium limicola DSM 245_chromosome_1	2763181	1417977	51.3168	0.0316288	31.6288	27.8975
Bacillus beveridgei_chromosome_1	3582268	1650661	46.0787	0.0316286	31.6286	27.8974
Neisseria sicca_chromosome_1	2783943	1418403	50.9494	0.0316249	31.6249	27.8941
Vibrio anguillarum 775_chromosome_2	988135	435669	44.09	0.0316141	31.6141	27.8846
Planococcus sp, Y42_chromosome_1	3718896	1813111	48.754	0.031614	31.614	27.8845
Thermosediminibacter oceani DSM 16646_chromosome_1	2280035	1067515	46.8201	0.0316083	31.6083	27.8795
Paenibacillus naphthalenovorans_chromosome_1	5200139	2583919	49.6894	0.0315976	31.5976	27.8701
Shewanella violacea DSS12_chromosome_1	4962103	2218870	44.7163	0.0315681	31.5681	27.844
Rhodoluna lacicola_chromosome_1	1430433	737056	51.5268	0.0315653	31.5653	27.8415
Haliscomenobacter hydrossis DSM 1100_chromosome_1	8371686	3945836	47.1331	0.0315584	31.5584	27.8355
Paenibacillus larvae subsp, larvae_chromosome_1	4289950	1894457	44.1604	0.0315535	31.5535	27.8311
Aciduliprofundum boonei T469_chromosome_1	1486778	582192	39.158	0.0315488	31.5488	27.827
Prevotella ruminicola 23_chromosome_1	3619559	1726006	47.6855	0.0315456	31.5456	27.8241
Celeribacter marinus_chromosome_1	3096705	1741600	56.2404	0.0315406	31.5406	27.8198
Vibrio gazogenes_chromosome_1	3471064	1578498	45.4759	0.0315361	31.5361	27.8158
[Bacillus] selenitireducens MLS10_chromosome_1	3592487	1748462	48.67	0.0315314	31.5314	27.8116
Prochlorococcus marinus str, MIT 9313_chromosome_1	2410873	1223271	50.7398	0.0315019	31.5019	27.7856
Lactobacillus paracollinoides_chromosome_1	3476943	1640337	47.1776	0.0315012	31.5012	27.785
Corynebacterium resistens DSM 45100_chromosome_1	2601311	1485137	57.0919	0.0315003	31.5003	27.7842
Nitrosomonas europaea ATCC 19718_chromosome_1	2812094	1426242	50.7181	0.0314822	31.4822	27.7683
Marinobacter salinus_chromosome_1	4121005	2303961	55.9077	0.0314559	31.4559	27.7451
Moorea producens PAL-8-15-08-1_chromosome_1	9673108	4209589	43.5185	0.0314455	31.4455	27.7359
Alteromonas stellipolaris_chromosome_1	4652019	2029747	43.6315	0.0314373	31.4373	27.7287
Geobacter daltonii FRC-32_chromosome_1	4304501	2301702	53.472	0.0314325	31.4324	27.7244
Pseudoalteromonas piscicida_chromosome_1	4128210	1799910	43.6003	0.0314313	31.4313	27.7234
Salimicrobium jeotgali_chromosome_1	2698725	1255294	46.5143	0.0314308	31.4308	27.7229
Bacteroides salanitronis DSM 18170_chromosome_1	4242803	1979214	46.6487	0.0314292	31.4292	27.7215
Syntrophomonas wolfei subsp, wolfei str, Goettingen G311_chromosome_1	2936195	1317351	44.8659	0.0314206	31.4206	27.7139
Corynebacterium callunae DSM 20147_chromosome_1	2839551	1487671	52.3911	0.0314183	31.4183	27.7119
Vibrio anguillarum 775_chromosome_1	3063912	1367966	44.6477	0.0314076	31.4076	27.7024
Pleurocapsa sp, PCC 7327_chromosome_1	4986817	2253709	45.1933	0.0314034	31.4034	27.6987
Pseudoalteromonas piscicida_chromosome_2	1188838	510281	42.9227	0.0314021	31.4021	27.6976
Vibrio scophthalmi_chromosome_1	3266565	1469833	44.9963	0.0313954	31.3954	27.6917
Corynebacterium deserti GIMN1,010_chromosome_1	2972149	1642894	55.2763	0.0313867	31.3867	27.684
Pectobacterium carotovorum subsp, carotovorum PC1_chromosome_1	4862913	2525396	51.9318	0.0313715	31.3715	27.6706
Chitinophaga pinensis DSM 2588_chromosome_1	9127347	4128036	45.2271	0.0313708	31.3708	27.67
Jonesia denitrificans DSM 20603_chromosome_1	2749646	1606252	58.4167	0.031352	31.352	27.6534
Runella slithyformis DSM 19594_chromosome_1	6568739	3060355	46.5897	0.0313515	31.3515	27.653
Sporosarcina ureae_chromosome_1	3412428	1416359	41.5059	0.0313431	31.3431	27.6455
Terriglobus saanensis SP1PR4_chromosome_1	5095226	2921371	57.3355	0.0313272	31.3272	27.6315
Halomicronema hongdechloris C2206_chromosome_1	5574084	3044414	54.6173	0.0313198	31.3198	27.625
Hirschia baltica ATCC 49814_chromosome_1	3455622	1562982	45.2301	0.0313168	31.3168	27.6224
Nitrosospira lacus_chromosome_1	3261088	1749338	53.6428	0.0313153	31.3153	27.6211
Dehalococcoides mccartyi 195_chromosome_1	1469720	717962	48.8503	0.0313032	31.3032	27.6104
Vibrio tasmaniensis LGP32_chromosome_1	3299303	1453136	44.0437	0.031293	31.293	27.6013
Agarivorans gilvus_chromosome_1	4416600	2029864	45.9599	0.0312634	31.2634	27.5753
Planctopirus limnophila DSM 3776_chromosome_1	5423075	2910108	53.6616	0.0312601	31.2601	27.5724
Kangiella sediminilitoris_chromosome_1	2496140	1083314	43.3996	0.0312559	31.2559	27.5686
Dactylococcopsis salina PCC 8305_chromosome_1	3781008	1604598	42.4384	0.0312483	31.2483	27.5619
Yersinia ruckeri_chromosome_1	3699725	1762391	47.6357	0.0312453	31.2453	27.5593
Corynebacterium argentoratense DSM 44202_chromosome_1	2031902	1196800	58.9005	0.0312328	31.2328	27.5483
Methylovulum psychrotolerans_chromosome_1	4923400	2504954	50.8785	0.0312315	31.2315	27.5471
Desulfitobacterium dehalogenans ATCC 51507_chromosome_1	4321753	1943455	44.9691	0.0312253	31.2253	27.5416
Sphaerochaeta globosa str. Buddy	3316466	1620901	48.8743	0.0312158	31.2158	27.5332
Roseburia hominis A2-183_chromosome_1	3592125	1742066	48.4968	0.0312147	31.2147	27.5323
Obesumbacterium proteus_chromosome_1	5011796	2460214	49.0885	0.0311966	31.1966	27.5163
Neorickettsia sennetsu str, Miyayama_chromosome_1	859006	352916	41.0842	0.0311919	31.1919	27.5122
Gynuella sunshinyii YC6258_chromosome_1	6475959	3149437	48.6328	0.0311863	31.1863	27.5072
Vibrio fluvialis_chromosome_1	1671895	831131	49.7119	0.0311844	31.1844	27.5056
Desulfitobacterium hafniense DCB-2_chromosome_1	5279134	2509560	47.5373	0.0311813	31.1813	27.5028
Marinobacter psychrophilus_chromosome_1	3998597	2153038	53.8448	0.0311659	31.1659	27.4893
Thermoplasma acidophilum DSM 1728_chromosome_1	1564906	719769	45.9944	0.0311603	31.1603	27.4844
Lactobacillus mucosae LM1_chromosome_1	2326299	1081022	46.4696	0.0311533	31.1533	27.4782
Aminobacterium colombiense DSM 12261_chromosome_1	1980592	897344	45.3069	0.0311518	31.1518	27.4768
Vibrio alginolyticus NBRC 15630 = ATCC 17749_chromosome_1	3334467	1490208	44.691	0.0311492	31.1492	27.4745
Lactobacillus paracasei subsp, paracasei JCM 8130_chromosome_1	2995875	1395846	46.5923	0.0311465	31.1465	27.4721
Nitrososphaera viennensis EN76_chromosome_1	2527938	1332612	52.7154	0.0311444	31.1444	27.4703
Vibrio fluvialis_chromosome_2	3155838	1579148	50.0389	0.0311353	31.1353	27.4623
Sediminispirochaeta smaragdinae DSM 11293	4653970	2278823	48.9651	0.0310864	31.0864	27.4191
Kangiella geojedonensis_chromosome_1	2495242	1092320	43.7761	0.0310768	31.0768	27.4106
Aerococcus sanguinicola_chromosome_1	2033849	967333	47.5617	0.0310692	31.0692	27.4039
Oceanisphaera profunda_chromosome_1	3508860	1746461	49.7729	0.031038	31.038	27.3765
Shewanella psychrophila_chromosome_1	6353406	2814818	44.3041	0.0310285	31.0285	27.3681
Thiomicrospira aerophila AL3_chromosome_1	2158359	990948	45.9121	0.0310236	31.0236	27.3637
Neorickettsia risticii str, Illinois_chromosome_1	879977	363177	41.2712	0.0310213	31.0213	27.3617
Kangiella koreensis DSM 16069_chromosome_1	2852073	1245988	43.6871	0.0309961	30.9961	27.3395
Nitrosomonas eutropha C91_chromosome_1	2661057	1290246	48.4862	0.0309937	30.9937	27.3374
Dyadobacter fermentans DSM 18053_chromosome_1	6967790	3591546	51.545	0.0309872	30.9872	27.3316
Alteromonas macleodii ATCC 27126_chromosome_1	4653851	2080672	44.7086	0.0309864	30.9864	27.3309
Corynebacterium crudilactis_chromosome_1	3047373	1572125	51.5895	0.0309627	30.9627	27.3101
Bacillus clausii KSM-K16_chromosome_1	4303871	1926124	44.7533	0.0309545	30.9545	27.3028
Sphaerochaeta coccoides DSM 17374	2227296	1126076	50.558	0.0309501	30.9501	27.2989
Granulosicoccus antarcticus IMCC3135_chromosome_1	7783862	4114589	52.8605	0.0309499	30.9499	27.2988
Neorickettsia helminthoeca str, Oregon_chromosome_1	884232	368662	41.6929	0.0309319	30.9319	27.2829
Octadecabacter arcticus 238_chromosome_1	5200279	2873502	55.2567	0.0309308	30.9308	27.2819
Vibrio campbellii ATCC BAA-1116_chromosome_1	3765351	1714986	45.5465	0.0309222	30.9222	27.2743
Shewanella baltica OS678_chromosome_1	5288069	2449052	46.3128	0.0309215	30.9215	27.2737
Ferriphaselus amnicola_chromosome_1	2717229	1518893	55.8986	0.0309161	30.9161	27.2689
Desulfitobacterium dichloroeliminans LMG P-21439_chromosome_1	3624449	1602655	44.2179	0.0309128	30.9128	27.2661
Haematospirillum jordaniae_chromosome_1	2131542	1184397	55.5653	0.0309086	30.9086	27.2623
Vibrio breoganii_chromosome_1	2807405	1277333	45.4987	0.0309083	30.9083	27.262
Kosmotoga pacifica_chromosome_1	2169170	922240	42.5158	0.0309008	30.9008	27.2554
Vibrio vulnificus_chromosome_1	3394464	1572682	46.3308	0.0308947	30.8947	27.2501
Dehalococcoides mccartyi CG5_chromosome_1	1362151	643154	47.2161	0.030885	30.885	27.2415
Thiomicrospira cyclica ALM1_chromosome_1	1932455	907872	46.9802	0.0308675	30.8675	27.226
Shewanella sediminis HAW-EB3_chromosome_1	5517674	2542426	46.0779	0.0308636	30.8636	27.2226
Vibrio tasmaniensis LGP32_chromosome_2	1675515	731234	43.6423	0.0308598	30.8598	27.2192
Nitrosospira briensis C-128_chromosome_1	3210113	1709484	53.2531	0.0308528	30.8528	27.2131
Methylophaga frappieri_chromosome_1	2697465	1289318	47.7974	0.0308241	30.8241	27.1878
Chlorobium phaeobacteroides DSM 266_chromosome_1	3133902	1515287	48.3514	0.0308172	30.8172	27.1817
Thermotoga neapolitana DSM 4359_chromosome_1	1884562	884658	46.9424	0.0308061	30.8061	27.1719
Magnetococcus marinus MC-1_chromosome_1	4719581	2556478	54.1675	0.0307883	30.7883	27.1562
Scardovia inopinata JCM 12537_chromosome_1	1797862	874361	48.6334	0.0307866	30.7866	27.1547
Saccharophagus degradans 2-40_chromosome_1	5057531	2317667	45.8261	0.0307733	30.7733	27.143
Porphyromonas asaccharolytica DSM 20707_chromosome_1	2186370	1147150	52.4682	0.0307665	30.7665	27.137
Wolinella succinogenes DSM 1740_chromosome_1	2110355	1022636	48.458	0.0307602	30.7602	27.1315
Oscillatoria nigro-viridis PCC 7112_chromosome_1	7479014	3430448	45.8677	0.0307578	30.7578	27.1293
Desulfotalea psychrophila LSv54_chromosome_1	3523383	1649336	46.8111	0.0307543	30.7542	27.1262
Gallionella capsiferriformans ES-2_chromosome_1	3162471	1668356	52.7548	0.0307326	30.7326	27.1071
Vibrio tubiashii ATCC 19109_chromosome_1	3294490	1484236	45.0521	0.0307216	30.7216	27.0974
Prevotella enoeca_chromosome_1	2861432	1329732	46.4709	0.0307025	30.7025	27.0805
Spirosoma rigui_chromosome_1	5828404	3172185	54.4263	0.0306998	30.6998	27.0782
Vibrio alginolyticus NBRC 15630 = ATCC 17749_chromosome_2	1812170	809270	44.6575	0.0306897	30.6897	27.0693
Vibrio vulnificus_chromosome_2	1700225	800613	47.0887	0.0306836	30.6836	27.0639
Lactobacillus koreensis_chromosome_1	3006812	1480166	49.2271	0.0306797	30.6797	27.0604
Photobacterium gaetbulicola Gung47_chromosome_1	2052529	982930	47.8887	0.0306743	30.6744	27.0557
Grimontia hollisae_chromosome_1	3215321	1599158	49.7356	0.0306707	30.6707	27.0524
Peptoclostridium acidaminophilum DSM 3953_chromosome_1	2246262	989400	44.0465	0.0306549	30.6549	27.0386
Vibrio nigripulchritudo_chromosome_1	4109740	1885369	45.8756	0.0306506	30.6506	27.0348
Vibrio nigripulchritudo_chromosome_2	4109740	1885369	45.8756	0.0306506	30.6506	27.0348
Lactobacillus brevis ATCC 367_chromosome_1	2291220	1058976	46.2189	0.0306322	30.6321	27.0185
Vibrio scophthalmi_chromosome_2	1463510	644077	44.0091	0.0306311	30.6311	27.0176
Oblitimonas alkaliphila_chromosome_1	2494031	1181257	47.3634	0.0306259	30.6259	27.013
Alteromonas australica_chromosome_1	4308833	1935969	44.9302	0.0306197	30.6197	27.0075
Lacimicrobium alkaliphilum_chromosome_1	4378835	2216703	50.6231	0.0306141	30.6141	27.0025
Pseudoalteromonas atlantica T6c_chromosome_1	5187005	2314238	44.6161	0.0306065	30.6065	26.9958
Vibrio coralliilyticus_chromosome_1	3463115	1581351	45.6627	0.0306048	30.6048	26.9944
Pseudoalteromonas rubra_chromosome_1	4532889	2168627	47.842	0.0305982	30.5982	26.9885
Halomonas campaniensis_chromosome_1	4074048	2144931	52.6486	0.030589	30.589	26.9804
Prosthecochloris aestuarii DSM 271_chromosome_1	2512923	1258851	50.0951	0.0305839	30.5839	26.9759
Nitrosospira multiformis ATCC 25196_chromosome_1	3184243	1717664	53.9426	0.0305652	30.5652	26.9594
Marinomonas posidonica IVIA-Po-181_chromosome_1	3899940	1727094	44.2851	0.030561	30.561	26.9557
Alcanivorax borkumensis SK2_chromosome_1	3120143	1707583	54.7277	0.0305342	30.5342	26.9321
Thermotoga caldifontis AZM44c09_chromosome_1	2014912	1034318	51.3332	0.030513	30.513	26.9134
Paenibacillus odorifer_chromosome_1	6812473	3012123	44.2148	0.0305111	30.5111	26.9117
Zhongshania aliphaticivorans_chromosome_1	4204359	2132302	50.7165	0.03051	30.51	26.9107
Vibrio breoganii_chromosome_2	1343833	601575	44.7656	0.0304941	30.4941	26.8967
Vibrio nigripulchritudo_chromosome_3	2212415	1006533	45.4948	0.0304816	30.4816	26.8857
Vibrio nigripulchritudo_chromosome_4	2212415	1006533	45.4948	0.0304816	30.4816	26.8857
Oscillatoria acuminata PCC 6304_chromosome_1	7689443	3660258	47.6011	0.0304798	30.4798	26.8841
Pseudoalteromonas rubra_chromosome_2	1311023	615449	46.9442	0.0304724	30.4724	26.8776
Paenibacillus polymyxa SC2_chromosome_1	5728392	2591405	45.2379	0.0304387	30.4387	26.8479
Paenibacillus polymyxa SC2_chromosome_2	5728392	2591405	45.2379	0.0304387	30.4387	26.8479
Chroococcidiopsis thermalis PCC 7203_chromosome_1	6315792	2806755	44.4403	0.0304278	30.4278	26.8383
Vibrio campbellii ATCC BAA-1116_chromosome_2	2204018	997784	45.2711	0.0304213	30.4213	26.8325
Rothia dentocariosa ATCC 17931_chromosome_1	2506025	1345425	53.6876	0.0303896	30.3896	26.8045
Anaplasma phagocytophilum str, HZ_chromosome_1	1471282	612582	41.6359	0.0303742	30.3742	26.791
Pelodictyon phaeoclathratiforme BU-1_chromosome_1	3018238	1451096	48.0776	0.0303459	30.3459	26.766
Grimontia hollisae_chromosome_2	783118	380474	48.5845	0.0303441	30.3441	26.7644
Rufibacter tibetensis_chromosome_1	5165513	2444259	47.3188	0.0303356	30.3356	26.7569
Thalassolituus oleivorans MIL-1_chromosome_1	3920328	1827875	46.6256	0.0303212	30.3212	26.7442
Teredinibacter turnerae T7901_chromosome_1	5193164	2642834	50.8906	0.0303029	30.3029	26.7281
Paenibacillus swuensis_chromosome_1	5012599	2452657	48.9298	0.0302935	30.2935	26.7198
Corynebacterium diphtheriae_chromosome_1	2463666	1318656	53.5241	0.0302801	30.2801	26.7079
Mesotoga prima MesG1,Ag,4,2_chromosome_1	2974229	1351820	45.4511	0.0302774	30.2774	26.7056
Desulfocapsa sulfexigens DSM 10523_chromosome_1	3986761	1809470	45.387	0.030274	30.2739	26.7025
Marinomonas mediterranea MMB-1_chromosome_1	4684316	2067071	44.1275	0.0302674	30.2674	26.6968
Nitrosococcus halophilus Nc 4_chromosome_1	4079427	2104332	51.584	0.0302665	30.2665	26.696
Porphyromonas gingivalis ATCC 33277_chromosome_1	2354886	1138805	48.3592	0.0302613	30.2613	26.6914
Helicobacter felis ATCC 49179_chromosome_1	1672681	744485	44.5085	0.0302102	30.2102	26.6463
Desulfomonile tiedjei DSM 6799_chromosome_1	6500104	3255091	50.0775	0.0301998	30.1998	26.6372
Mobiluncus curtisii ATCC 43063_chromosome_1	2146480	1189434	55.4132	0.0301647	30.1647	26.6062
Vibrio coralliilyticus_chromosome_2	1888898	856053	45.3202	0.0301536	30.1536	26.5964
Nitrosococcus oceani ATCC 19707_chromosome_1	3481691	1751903	50.3176	0.030144	30.144	26.5879
Pseudothermotoga hypogea DSM 11164 = NBRC 106472_chromosome_1	2165416	1071297	49.473	0.0301217	30.1217	26.5682
Chlorobium phaeobacteroides BS1_chromosome_1	2736403	1338841	48.927	0.0301052	30.1052	26.5537
Vibrio tubiashii ATCC 19109_chromosome_2	1766582	786443	44.5178	0.0300903	30.0903	26.5406
Treponema pallidum subsp. pallidum str. Sea 81-4	1139203	601348	52.7867	0.0300622	30.0622	26.5158
Paenalcaligenes hominis_chromosome_1	2688496	1301562	48.4123	0.0300532	30.0532	26.5079
Oceanicoccus sagamiensis_chromosome_1	4472079	2133392	47.7047	0.0300207	30.0207	26.4792
Nitrosococcus watsonii C-113_chromosome_1	3328570	1668197	50.1175	0.030003	30.003	26.4635
Mucinivorans hirudinis_chromosome_1	3149227	1413976	44.8991	0.0299886	29.9886	26.4509
Acetomicrobium mobile DSM 13181_chromosome_1	2160700	1036445	47.968	0.0299732	29.9732	26.4372
Octadecabacter temperatus_chromosome_1	3233068	1769043	54.7172	0.0299694	29.9694	26.4339
Idiomarina loihiensis L2TR_chromosome_1	2839318	1335621	47.0402	0.0299628	29.9628	26.4281
Corynebacterium kutscheri_chromosome_1	2354065	1093763	46.4627	0.0299129	29.9129	26.3841
Akkermansia glycaniphila_chromosome_1	3074078	1772076	57.6458	0.0298961	29.8961	26.3693
Archaeoglobus sulfaticallidus PM70-1_chromosome_1	2076931	898043	43.2389	0.0298917	29.8917	26.3654
Acaryochloris marina MBIC11017_chromosome_1	6503724	3073259	47.2538	0.0298423	29.8423	26.3218
Chlorobium phaeovibrioides DSM 265_chromosome_1	1966858	1042272	52.9917	0.0298079	29.8079	26.2915
Novibacillus thermophilus_chromosome_1	3629225	1830716	50.4437	0.0297871	29.7871	26.2731
Spirosoma radiotolerans_chromosome_1	7029352	3477575	49.4722	0.0297606	29.7606	26.2498
Thermocrinis albus DSM 14484_chromosome_1	1500577	704228	46.9305	0.0296972	29.6972	26.1939
Ferroglobus placidus DSM 10642_chromosome_1	2196266	969331	44.1354	0.0296849	29.6849	26.183
Cryptobacterium curtum DSM 15641_chromosome_1	1617804	823649	50.9115	0.0296828	29.6828	26.1812
Thermobaculum terrenum ATCC BAA-798_chromosome_1	2026947	974411	48.0728	0.0296648	29.6648	26.1653
Halocynthiibacter arcticus_chromosome_1	4329554	2303788	53.2107	0.029661	29.661	26.1619
Idiomarina piscisalsi_chromosome_1	2587498	1225437	47.3599	0.0295807	29.5807	26.0911
Hydrogenobacter thermophilus TK-6_chromosome_1	1743135	766984	44.0003	0.0295697	29.5697	26.0814
Thermosulfidibacter takaii ABI70S6_chromosome_1	1816670	781460	43.0161	0.0295618	29.5618	26.0744
Corynebacterium pseudotuberculosis C231_chromosome_1	2328208	1215073	52.1892	0.0295438	29.5437	26.0585
Coraliomargarita akajimensis DSM 45221_chromosome_1	3750771	2010480	53.6018	0.0295214	29.5214	26.0388
Arcanobacterium haemolyticum DSM 20595_chromosome_1	1986154	1055308	53.1332	0.0294771	29.4771	25.9997
Oleiphilus messinensis_chromosome_1	6379281	3049082	47.7966	0.0294132	29.4132	25.9433
Pontibacter korlensis_chromosome_1	5462537	2586196	47.3442	0.0294021	29.4021	25.9335
Thermocrinis ruber_chromosome_1	1521037	687384	45.1918	0.0294003	29.4003	25.932
Corynebacterium mustelae_chromosome_1	3391554	1781837	52.5375	0.0293753	29.3753	25.9099
Lactobacillus rhamnosus GG_chromosome_1	3010111	1405420	46.69	0.0293624	29.3624	25.8985
Tropheryma whipplei str, Twist_chromosome_1	927303	429637	46.3319	0.0293033	29.3033	25.8464
Coprothermobacter proteolyticus DSM 5265_chromosome_1	1424912	637933	44.77	0.029286	29.286	25.8312
Leptolyngbya boryana dg5_chromosome_1	6176365	2902538	46.9943	0.029282	29.282	25.8276
Xylella fastidiosa 9a5c_chromosome_1	2679306	1411300	52.6741	0.0291605	29.1605	25.7205
Spirosoma montaniterrae_chromosome_1	5797678	3055243	52.6977	0.0291491	29.1491	25.7104
Pontibacter akesuensis_chromosome_1	4713421	2403898	51.0011	0.0289499	28.9499	25.5347
Granulicella tundricola MP5ACTX9_chromosome_1	4309153	2607636	60.5139	0.0288915	28.8915	25.4832
Thermovirga lienii DSM 17291_chromosome_1	1967774	925988	47.0576	0.0288041	28.8041	25.4061
Archaeoglobus profundus DSM 5631_chromosome_1	1560622	655593	42.0084	0.0285764	28.5764	25.2053
Brevibacillus brevis NBRC 100599_chromosome_1	6296436	2976547	47.2735	0.0285666	28.5666	25.1966
Spirosoma aerolatum_chromosome_1	7959595	3848230	48.3471	0.0285214	28.5214	25.1568
Geoglobus acetivorans_chromosome_1	1860815	871617	46.8406	0.0284762	28.4762	25.1169
Geoglobus ahangari_chromosome_1	1770093	940070	53.1085	0.0283239	28.3239	24.9826
Archaeoglobus veneficus SNP6_chromosome_1	1901943	894843	47.0489	0.0279788	27.9788	24.6781
Archaeoglobus fulgidus DSM 4304_chromosome_1	2178400	1058301	48.5816	0.0277231	27.7231	24.4526
Anaplasma marginale str, Florida_chromosome_1	1202435	598505	49.7744	0.0273986	27.3986	24.1664
Syntrophothermus lipocalidus DSM 12680_chromosome_1	2405559	1226580	50.9894	0.0272415	27.2415	24.0278
Anaplasma centrale str, Israel_chromosome_1	1206806	603219	49.9848	0.0270847	27.0847	23.8895

## Sheet: 8+
Title	Size	GC count	GC%	fr. 8+	fr. All/ 1 000 bp	normalize fr.
Buchnera aphidicola BCc_chromosome_1	416380	83680	20.097	0.0274509	27.4509	100
Buchnera aphidicola (Tuberolachnus salignus)_chromosome_1	421426	91031	21.6007	0.0266785	26.6785	97.1862
Wigglesworthia glossinidia endosymbiont of Glossina brevipalpis_chromosome_1	697724	156840	22.4788	0.0221434	22.1434	80.6656
Buchnera aphidicola (Cinara tujafilina)_chromosome_1	444925	102474	23.0317	0.0206732	20.6731	75.3096
Buchnera aphidicola (Cinara confinis)_chromosome_1	443747	106307	23.9567	0.018159	18.159	66.1509
Buchnera aphidicola (Cinara pseudotaxifoliae)_chromosome_1	446627	107508	24.0711	0.0178583	17.8583	65.0554
Candidatus Arsenophonus lipoptenae_chromosome_1	836724	208103	24.8712	0.017639	17.639	64.2567
Blattabacterium sp, (Cryptocercus punctulatus) str, Cpu_chromosome_1	605745	144451	23.8468	0.0170583	17.0583	62.1413
Wigglesworthia glossinidia endosymbiont of Glossina morsitans morsitans (Yale colony)_chromosome_1	719535	181491	25.2234	0.0167261	16.7261	60.9309
Buchnera aphidicola str, Ua (Uroleucon ambrosiae)_chromosome_1	615380	148525	24.1355	0.0159397	15.9397	58.0664
Corynebacterium sphenisci DSM 44792_chromosome_1	2594799	1939083	74.7296	0.0153696	15.3696	55.9894
Buchnera aphidicola str, Sg (Schizaphis graminum)_chromosome_1	641454	162483	25.3304	0.0150361	15.0361	54.7747
Spiroplasma taiwanense CT-1_chromosome_1	1075140	256673	23.8734	0.0145376	14.5376	52.9587
Buchnera aphidicola str, G002 (Myzus persicae)_chromosome_1	643517	163710	25.4399	0.0141037	14.1037	51.3781
Buchnera aphidicola str, Ak (Acyrthosiphon kondoi)_chromosome_1	200073	51997	25.989	0.0140749	14.0749	51.2729
Buchnera aphidicola (Aphis glycines)_chromosome_1	628164	160697	25.582	0.0140202	14.0202	51.0738
Mycoplasma canadense_chromosome_1	693241	168758	24.3433	0.0138898	13.8898	50.5988
Buchnera aphidicola (Diuraphis noxia)_chromosome_1	636266	162066	25.4714	0.0136421	13.6421	49.6963
Sandaracinus amylolyticus_chromosome_1	10327335	7439389	72.0359	0.0134363	13.4363	48.9466
Conexibacter woesei DSM 14684_chromosome_1	6359369	4625387	72.7334	0.0134138	13.4138	48.8645
Anaeromyxobacter dehalogenans 2CP-1_chromosome_1	5029329	3757737	74.7165	0.013396	13.396	48.7999
Isoptericola variabilis 225_chromosome_1	3307740	2444014	73.8877	0.0133375	13.3375	48.5868
Spiroplasma kunkelii CR2-3x_chromosome_1	1463926	365560	24.9712	0.0132828	13.2828	48.3874
Blattabacterium cuenoti BPAA_chromosome_1	632490	167026	26.4077	0.0131702	13.1702	47.9772
Cellulosimicrobium cellulans_chromosome_1	4799856	3558828	74.1445	0.0129975	12.9975	47.3481
Mycoplasma mobile 163K_chromosome_1	777079	193890	24.9511	0.0129884	12.9884	47.315
Buchnera aphidicola str, Bp (Baizongia pistaciae)_chromosome_1	615980	156098	25.3414	0.0129468	12.9468	47.1637
Mycoplasma capricolum subsp, capricolum ATCC 27343_chromosome_1	1010023	240087	23.7704	0.012874	12.874	46.8982
Buchnera aphidicola (Schlechtendalia chinensis)_chromosome_1	607835	156788	25.7945	0.0127765	12.7765	46.5431
secondary endosymbiont of Heteropsylla cubana_chromosome_1	1121596	324169	28.9025	0.0127149	12.7149	46.3188
Mycoplasma parvum str, Indiana_chromosome_1	564395	152245	26.9749	0.0126879	12.6879	46.2204
Ureaplasma parvum serovar 3 str, ATCC 27815_chromosome_1	751679	191652	25.4965	0.0125705	12.5705	45.7928
Buchnera aphidicola_chromosome_1	447673	125757	28.0913	0.0125538	12.5538	45.7319
Spiroplasma turonicum_chromosome_1	1261374	305248	24.1996	0.0124467	12.4467	45.3418
Spiroplasma citri_chromosome_1	1599709	408922	25.5623	0.0122829	12.2829	44.7449
Cellulomonas fimi ATCC 484_chromosome_1	4266344	3187997	74.7243	0.0122702	12.2702	44.6988
Cellulomonas flavigena DSM 20109_chromosome_1	4123179	3063259	74.2936	0.0122636	12.2636	44.6747
Mycoplasma pulmonis UAB CTIP_chromosome_1	963879	256744	26.6365	0.0121748	12.1748	44.3511
Spiroplasma cantharicola_chromosome_1	1179577	295004	25.0093	0.0121705	12.1705	44.3354
Kocuria flava_chromosome_1	3504335	2599576	74.1817	0.0121484	12.1484	44.255
Mycoplasma suis str, Illinois_chromosome_1	742431	230719	31.0762	0.0121304	12.1304	44.1895
Mycoplasma synoviae ATCC 25204_chromosome_1	846495	239938	28.3449	0.0120391	12.0391	43.8567
Kineococcus radiotolerans SRS30216 = ATCC BAA-149_chromosome_1	4761183	3543987	74.435	0.0117826	11.7826	42.9224
Spiroplasma litorale_chromosome_1	1225519	305349	24.9159	0.0117787	11.7787	42.9082
Mycoplasma hyopneumoniae J_chromosome_1	897405	255960	28.5222	0.0117472	11.7472	42.7935
Spiroplasma diminutum CUAS-1_chromosome_1	945296	240664	25.4591	0.0116725	11.6725	42.5215
Isoptericola dokdonensis DS-3_chromosome_1	3826972	2824739	73.8113	0.01164	11.64	42.403
Mycoplasma penetrans HF-2_chromosome_1	1358633	349407	25.7175	0.0116345	11.6345	42.3829
Mycoplasma bovoculi M165/69_chromosome_1	760240	214514	28.2166	0.0115358	11.5358	42.0235
Cellulomonas gilvus ATCC 13127_chromosome_1	3526441	2602968	73.8129	0.0114455	11.4455	41.6946
Modestobacter marinus_chromosome_1	5575517	4133193	74.1311	0.0114206	11.4206	41.6039
Mycoplasma arginini_chromosome_1	678592	178992	26.377	0.0114148	11.4148	41.5827
Rubrivivax gelatinosus IL144_chromosome_1	5043253	3592972	71.2431	0.0113853	11.3853	41.4752
Phycisphaera mikurensis NBRC 102666_chromosome_1	3803225	2787300	73.2878	0.0113564	11.3564	41.3699
Spiroplasma culicicola AES-1_chromosome_1	1175131	309783	26.3616	0.0113026	11.3026	41.1738
Mycoplasma hyorhinis SK76_chromosome_1	836897	216689	25.892	0.011177	11.177	40.7163
Beutenbergia cavernae DSM 12333_chromosome_1	4669183	3413947	73.1166	0.0111731	11.173	40.702
Mycoplasma cynos C142_chromosome_1	998123	256522	25.7004	0.011167	11.167	40.6798
Pseudonocardia dioxanivorans CB1190_chromosome_1	7096571	5202463	73.3095	0.0111619	11.1619	40.6612
Pimelobacter simplex_chromosome_1	5637360	4106826	72.8502	0.011096	11.096	40.4212
Mycoplasma flocculare ATCC 27399_chromosome_1	778866	225544	28.958	0.0109801	10.9801	39.999
Blochmannia endosymbiont of Camponotus (Colobopsis) obliquus_chromosome_1	773940	211716	27.3556	0.0109362	10.9362	39.8393
Geodermatophilus obscurus DSM 43160_chromosome_1	5322497	3937801	73.9841	0.0109327	10.9327	39.8262
Thermobispora bispora DSM 43833_chromosome_1	4189976	3034764	72.4291	0.0109141	10.9141	39.7588
Mycoplasma fermentans M64_chromosome_1	1118751	300490	26.8594	0.0109023	10.9023	39.7158
Mycoplasma dispar_chromosome_1	1084449	314926	29.0402	0.0108802	10.8802	39.6351
Mycoplasma hominis ATCC 23114_chromosome_1	665445	180457	27.1182	0.0108754	10.8754	39.6178
Kitasatospora setae KM-6054_chromosome_1	8783278	6516971	74.1975	0.0108696	10.8696	39.5966
Sorangium cellulosum So ce56_chromosome_1	13033779	9302955	71.3757	0.0108661	10.8661	39.5837
Thermaerobacter marianensis DSM 12885_chromosome_1	2844696	2061895	72.4821	0.0108592	10.8592	39.5585
Frankia alni ACN14a_chromosome_1	7497934	5460601	72.8281	0.0107808	10.7808	39.2732
Aster yellows witches'-broom phytoplasma AYWB_chromosome_1	706569	189970	26.8863	0.0106883	10.6883	38.936
Corynebacterium frankenforstense DSM 45800_chromosome_1	2604152	1862138	71.5065	0.0105535	10.5535	38.4451
Actinomyces radicidentis_chromosome_1	3051613	2214900	72.5813	0.0104715	10.4715	38.1463
Xylanimonas cellulosilytica DSM 15894_chromosome_1	3742776	2713048	72.4876	0.010345	10.345	37.6855
Frankia inefficax_chromosome_1	8815781	6375044	72.314	0.010331	10.331	37.6346
Aeromicrobium erythreum_chromosome_1	3629239	2618050	72.1377	0.0102928	10.2928	37.4953
Mycoplasma crocodyli MP145_chromosome_1	934379	251850	26.9537	0.0101972	10.1972	37.1469
Streptomyces albireticuli_chromosome_1	8144417	5931004	72.8229	0.0101729	10.1729	37.0584
Spiroplasma helicoides_chromosome_1	1326546	354869	26.7514	0.0101715	10.1715	37.0536
Blastococcus saxobsidens DD2_chromosome_1	4875340	3556462	72.948	0.0101691	10.1691	37.0448
Mycoplasma canis PG 14_chromosome_1	897443	244253	27.2165	0.0101344	10.1343	36.9181
Micromonospora aurantiaca ATCC 27029_chromosome_1	7025559	5116162	72.8221	0.0101071	10.1071	36.8188
Methylobacterium radiotolerans JCM 2831_chromosome_1	6077833	4345777	71.5021	0.0101069	10.1069	36.8181
Campylobacter hepaticus_chromosome_1	1520669	426174	28.0254	0.0100712	10.0712	36.6882
Burkholderia ubonensis MSMB22_chromosome_1	3546310	2393933	67.5049	0.0100279	10.0279	36.5303
Sanguibacter keddieii DSM 10542_chromosome_1	4253413	3057628	71.8865	0.00998986	9.98986	36.3918
Brachyspira hyodysenteriae ATCC 27164	3041447	823821	27.0865	0.00996006	9.96006	36.2832
Dokdonella koreensis DS-123_chromosome_1	4446619	3128050	70.3467	0.00994936	9.94936	36.2442
Streptomyces leeuwenhoekii_chromosome_1	7903895	5751320	72.7656	0.00994535	9.94535	36.2296
Streptomyces glaucescens_chromosome_1	7453200	5441051	73.0029	0.00994177	9.94177	36.2166
Mycoplasma yeatsii GM274B_chromosome_1	895051	230347	25.7356	0.00992011	9.92011	36.1377
Micrococcus luteus NCTC 2665_chromosome_1	2501097	1825681	72.9952	0.00987167	9.87167	35.9612
Spiroplasma mirum ATCC 29335_chromosome_1	1132608	333124	29.4121	0.00986308	9.86308	35.9299
Clostridium taeniosporum_chromosome_1	3264813	869189	26.6229	0.00984099	9.84099	35.8494
Methylobacterium aquaticum_chromosome_1	5348274	3802981	71.1067	0.00981419	9.81419	35.7518
Nocardiopsis dassonvillei subsp, dassonvillei DSM 43111_chromosome_1	5767958	4200760	72.8292	0.00979133	9.79133	35.6685
Spiroplasma chrysopicola DF-1_chromosome_1	1123322	323505	28.799	0.00976034	9.76034	35.5556
Nocardioides dokdonensis FR1436_chromosome_1	4376707	3162426	72.2558	0.0097418	9.7418	35.4881
Agromyces aureus_chromosome_1	4373124	3078352	70.3925	0.00971845	9.71845	35.403
Clavibacter michiganensis subsp, sepedonicus_chromosome_1	3258645	2364347	72.5561	0.00971631	9.71631	35.3952
Streptomyces clavuligerus_chromosome_1	6883702	5003455	72.6855	0.00969943	9.69943	35.3338
Mycoplasma putrefaciens KS1_chromosome_1	832603	224297	26.9392	0.00966727	9.66727	35.2166
Spiroplasma eriocheiris_chromosome_1	1365714	406904	29.7942	0.00957521	9.57521	34.8812
Arcobacter butzleri RM4018_chromosome_1	2341251	633195	27.0452	0.00955558	9.55558	34.8097
Nocardiopsis dassonvillei subsp, dassonvillei DSM 43111_chromosome_2	775354	558174	71.9896	0.00954403	9.54403	34.7677
Spiroplasma syrphidicola EA-1_chromosome_1	1107344	323356	29.201	0.00953001	9.53001	34.7166
Streptomyces collinus Tu 365_chromosome_1	8272925	6006214	72.6009	0.00952952	9.52952	34.7148
Fusobacterium nucleatum subsp, animalis 7_1_chromosome_1	2507720	676249	26.9667	0.00951741	9.51741	34.6707
Onion yellows phytoplasma OY-M_chromosome_1	853092	236817	27.7598	0.00951246	9.51246	34.6526
Burkholderia ubonensis MSMB22_chromosome_2	2722556	1832217	67.2977	0.00948484	9.48484	34.552
Nakamurella multipartita DSM 44233_chromosome_1	6060298	4297748	70.9164	0.00948171	9.48171	34.5406
Kitasatospora aureofaciens_chromosome_1	6824334	4955947	72.6217	0.0094292	9.4292	34.3493
Streptomyces cattleya NRRL 8057 = DSM 46488_chromosome_1	6282967	4582779	72.9397	0.00942692	9.42692	34.341
Brachyspira murdochii DSM 12563	3241804	899647	27.7514	0.00941112	9.41112	34.2835
Streptomyces lydicus_chromosome_1	8201357	5922905	72.2186	0.00929249	9.29249	33.8513
Campylobacter volucris LMG 24379_chromosome_1	1517949	433701	28.5715	0.0092737	9.2737	33.7829
Campylobacter hominis ATCC BAA-381_chromosome_1	1711273	543041	31.7332	0.00926679	9.26679	33.7577
Cnuibacter physcomitrellae_chromosome_1	4061502	2887023	71.0826	0.00925544	9.25544	33.7164
Thermomonospora curvata DSM 43183_chromosome_1	5639016	4039904	71.642	0.00920728	9.20728	33.5409
Actinosynnema mirum DSM 43827_chromosome_1	8248144	6079614	73.7089	0.0092051	9.2051	33.533
Streptomyces vietnamensis_chromosome_1	8867142	6392251	72.0892	0.00920048	9.20048	33.5161
Pseudoxanthomonas suwonensis_chromosome_1	3891720	2733728	70.2447	0.0091412	9.1412	33.3002
secondary endosymbiont of Trabutina mannipara_chromosome_1	298471	97224	32.574	0.00912316	9.12316	33.2345
Rhodococcus aetherivorans_chromosome_1	5922748	4182606	70.6193	0.00911418	9.11418	33.2018
Campylobacter ureolyticus RIGS 9880_chromosome_1	1641887	479949	29.2315	0.00911025	9.11025	33.1874
Campylobacter insulaenigrae NCTC 12927_chromosome_1	1465081	413044	28.1926	0.00908687	9.08687	33.1023
Streptobacillus moniliformis DSM 12112_chromosome_1	1662578	437500	26.3146	0.00907687	9.07687	33.0658
Borreliella valaisiana Tom4006_chromosome_1	912160	256525	28.1228	0.00906091	9.06091	33.0077
Streptomyces alfalfae_chromosome_1	8625867	6218701	72.0936	0.00905903	9.05903	33.0009
Clostridium botulinum B str, Eklund 17B (NRP)_chromosome_1	3800327	1045522	27.5114	0.00905317	9.05317	32.9795
Microbacterium aurum_chromosome_1	3424892	2393946	69.8984	0.00904992	9.04992	32.9677
Sinomonas atrocyanea_chromosome_1	4410241	3151338	71.455	0.00904667	9.04667	32.9558
Streptomyces pristinaespiralis_chromosome_1	8532592	6104334	71.5414	0.00903957	9.03957	32.93
Borreliella garinii_chromosome_1	905638	256870	28.3634	0.00903783	9.03783	32.9236
Mycoplasma gallisepticum str, R(low)_chromosome_1	1012800	318727	31.4699	0.00901264	9.01264	32.8319
Borreliella afzelii HLJ01_chromosome_1	905471	256432	28.3203	0.00900526	9.00526	32.805
Streptomyces griseus subsp, griseus NBRC 13350_chromosome_1	8545929	6172501	72.2274	0.00899902	8.99902	32.7823
Mycoplasma pullorum_chromosome_1	1007172	292786	29.0701	0.00898853	8.98853	32.744
Phenylobacterium zucineum HLK1_chromosome_1	3996255	2851181	71.3463	0.00895989	8.95989	32.6397
Saccharothrix espanaensis DSM 44229_chromosome_1	9360653	6757460	72.19	0.00895173	8.95173	32.61
Ramlibacter tataouinensis TTB310_chromosome_1	4070193	2849000	69.9967	0.00895142	8.95142	32.6089
Streptomyces venezuelae_chromosome_1	9054831	6496321	71.7443	0.00894539	8.94539	32.5869
Microbacterium paludicola_chromosome_1	3410829	2390844	70.0957	0.00894299	8.94299	32.5781
Borrelia mayonii_chromosome_1	904387	256076	28.3149	0.00893755	8.93755	32.5583
Spiroplasma sabaudiense Ar-1343_chromosome_1	1075953	324553	30.1642	0.00892418	8.92418	32.5096
Parvimonas micra_chromosome_1	1627009	465543	28.6134	0.00891882	8.91882	32.4901
Actinoalloteichus hoggarensis_chromosome_1	6606717	4700498	71.1473	0.00891244	8.91244	32.4669
Burkholderia gladioli_chromosome_2	3927513	2690071	68.493	0.00889749	8.89749	32.4124
Streptomyces xiamenensis_chromosome_1	5961401	4293556	72.0226	0.00888097	8.88097	32.3522
Frankia symbiont of Datisca glomerata_chromosome_1	5323186	3728181	70.0366	0.00887833	8.87833	32.3426
Streptomyces albus_chromosome_1	8384669	6090986	72.6443	0.0088564	8.8564	32.2627
Clostridium perfringens ATCC 13124_chromosome_1	3256683	924219	28.3792	0.00883967	8.83967	32.2018
Burkholderia cepacia ATCC 25416_chromosome_1	3791734	2521556	66.5014	0.0088271	8.8271	32.156
Burkholderia ubonensis MSMB22_chromosome_3	920205	612639	66.5764	0.0088176	8.8176	32.1214
Saccharopolyspora erythraea NRRL 2338_chromosome_1	8212805	5843077	71.1459	0.00880832	8.80832	32.0876
Castellaniella defragrans 65Phen_chromosome_1	3952818	2725137	68.9416	0.00880157	8.80157	32.063
Brachyspira pilosicoli P43/6/78	2555556	713442	27.9173	0.00877069	8.77069	31.9505
Clostridium argentinense_chromosome_1	4662988	1345193	28.8483	0.00876948	8.76948	31.9461
Streptomyces alboflavus_chromosome_1	9622415	6936704	72.089	0.00876724	8.76724	31.9379
BorA2:O39reliella bissettii DN127_chromosome_1	900755	258542	28.7028	0.00876709	8.76709	31.9374
Xanthomonas sacchari_chromosome_1	4497453	3100078	68.9296	0.00873517	8.73517	31.8211
Nocardia farcinica_chromosome_1	3648762	2591944	71.0363	0.00871556	8.71556	31.7496
Dermacoccus nishinomiyaensis_chromosome_1	3029021	2093875	69.1271	0.00870017	8.70017	31.6936
Microbacterium testaceum StLB037_chromosome_1	3982034	2798508	70.2784	0.00869681	8.69681	31.6813
Streptomyces noursei ATCC 11455_chromosome_1	9815884	7013744	71.453	0.00868419	8.68419	31.6354
Burkholderia cepacia ATCC 25416_chromosome_2	3408190	2285114	67.0477	0.00867088	8.67088	31.5869
Curtobacterium pusillum_chromosome_1	3973750	2816324	70.8732	0.0086251	8.6251	31.4201
Sphingomonas wittichii RW1_chromosome_1	5382261	3681332	68.3975	0.00862426	8.62426	31.4171
Rhodospirillum centenum SW_chromosome_1	4355543	3068970	70.4612	0.00862235	8.62235	31.4101
Campylobacter cuniculorum DSM 23162 = LMG 24588_chromosome_1	1931011	601793	31.1647	0.00861259	8.61259	31.3745
Streptosporangium roseum DSM 43021_chromosome_1	10341314	7328538	70.8666	0.00859552	8.59552	31.3124
Thermus oshimai JL-2_chromosome_1	2072393	1420697	68.5535	0.00858669	8.58669	31.2802
Blochmannia endosymbiont of Polyrhachis (Hedomyrma) turneri_chromosome_1	749321	217884	29.0775	0.00857977	8.57977	31.255
Amycolatopsis methanolica 239_chromosome_1	7237391	5176701	71.5272	0.00856704	8.56704	31.2086
Pseudoxanthomonas suwonensis 11-1_chromosome_1	3419049	2400537	70.2107	0.008567	8.567	31.2085
Campylobacter lari RM2100_chromosome_1	1525460	453115	29.7035	0.00856135	8.56135	31.1879
Ehrlichia ruminantium str, Welgevonden_chromosome_1	1516355	416675	27.4787	0.00855868	8.55868	31.1782
Blastochloris viridis_chromosome_1	3724841	2530393	67.9329	0.00854828	8.54828	31.1403
Mycoplasma bovis PG45_chromosome_1	1003404	294145	29.3147	0.00854192	8.54192	31.1171
Burkholderia gladioli_chromosome_1	4668573	3142859	67.3195	0.00853601	8.53601	31.0956
Microbacterium chocolatum_chromosome_1	3117902	2181729	69.9743	0.00853459	8.53459	31.0904
Clostridium baratii str, Sullivan_chromosome_1	3153266	892197	28.2944	0.00850071	8.50071	30.967
Methylibium petroleiphilum PM1_chromosome_1	4044195	2798490	69.1977	0.00848401	8.48401	30.9061
Clostridium chauvoei JF4335_chromosome_1	2887451	816841	28.2893	0.00848395	8.48395	30.9059
Spiroplasma apis B31_chromosome_1	1160554	328483	28.304	0.00845631	8.45631	30.8052
Burkholderia cepacia ATCC 25416_chromosome_3	1196214	795078	66.4662	0.00843244	8.43244	30.7183
Xanthomonas translucens pv, undulosa_chromosome_1	4561137	3103991	68.053	0.00839593	8.39593	30.5853
Frankia casuarinae_chromosome_1	5433628	3807820	70.0788	0.00837801	8.37801	30.52
Mycoplasma agalactiae PG2_chromosome_1	877438	260661	29.7071	0.00837324	8.37324	30.5026
Mycobacterium avium subsp, paratuberculosis K-10_chromosome_1	4829781	3346970	69.2986	0.00836125	8.36125	30.4589
Arcobacter nitrofigilis DSM 7299_chromosome_1	3192235	905345	28.3609	0.00833899	8.33899	30.3778
Actinoplanes missouriensis 431_chromosome_1	8773466	6213639	70.8231	0.00833707	8.33707	30.3709
Oceanithermus profundus DSM 14977_chromosome_1	2303940	1613330	70.0248	0.00833095	8.33095	30.3486
Rickettsia typhi str, Wilmington_chromosome_1	1111496	321438	28.9194	0.00832752	8.32752	30.3361
Streptomyces scabiei 87,22_chromosome_1	10148695	7251528	71.4528	0.00832501	8.32501	30.3269
Halanaerobium praevalens DSM 2228_chromosome_1	2309262	699559	30.2936	0.00831521	8.31521	30.2912
Sphingomonas taxi_chromosome_1	3859099	2624243	68.0014	0.00831075	8.31075	30.275
Campylobacter sputorum bv, faecalis CCUG 20703_chromosome_1	1757292	522275	29.7204	0.00829629	8.29629	30.2223
Leptothrix cholodnii SP-6_chromosome_1	4909403	3382563	68.8997	0.00826699	8.26699	30.1156
Verrucosispora maris AB-18-032_chromosome_1	6673976	4728813	70.8545	0.00826164	8.26164	30.0961
Streptomyces autolyticus_chromosome_1	10029028	7135039	71.1439	0.00821615	8.21615	29.9304
Mycoplasma ovis str, Michigan_chromosome_1	702511	222642	31.6923	0.0081892	8.1892	29.8322
Leifsonia xyli_chromosome_1	3596761	2525643	70.2199	0.00817764	8.17764	29.7901
Mycolicibacterium phlei_chromosome_1	5349645	3714772	69.4396	0.00817456	8.17456	29.7789
Methylorubrum populi BJ001_chromosome_1	5800441	4024934	69.3901	0.00816731	8.16731	29.7524
Thermus aquaticus Y51MC23_chromosome_1	2158963	1470180	68.0966	0.00816596	8.16596	29.7475
Clostridium bornimense_chromosome_2	699161	196400	28.0908	0.00816121	8.16121	29.7302
Campylobacter coli_chromosome_1	2033919	627036	30.829	0.00815323	8.15323	29.7011
Polaribacter vadi_chromosome_1	3809314	1129007	29.6381	0.00814687	8.14687	29.678
Rhizobacter gummiphilus_chromosome_1	6398096	4460972	69.7234	0.00814008	8.14008	29.6532
Stenotrophomonas acidaminiphila_chromosome_1	4138297	2834088	68.4844	0.00813886	8.13886	29.6488
Clostridium botulinum BKT015925_chromosome_1	2773157	790062	28.4896	0.0081373	8.1373	29.6431
Methylobacterium nodulans ORS 2060_chromosome_1	7772460	5351902	68.8572	0.00810631	8.10631	29.5302
Clostridium butyricum_chromosome_1	3824894	1102857	28.8337	0.00807996	8.07996	29.4342
Kocuria rhizophila DC2201_chromosome_1	2697540	1919671	71.1638	0.00806253	8.06253	29.3707
Starkeya novella DSM 506_chromosome_1	4765023	3234723	67.8847	0.00803795	8.03795	29.2812
Kocuria palustris_chromosome_1	2854447	2012322	70.4978	0.00803518	8.03518	29.2711
Streptomyces niveus_chromosome_1	7990492	5630178	70.461	0.00803217	8.03217	29.2601
Intrasporangium calvum DSM 43043_chromosome_1	4024382	2845385	70.7037	0.00802657	8.02657	29.2397
Borrelia duttonii Ly_chromosome_1	931674	257012	27.586	0.00801568	8.01568	29.2001
Thermodesulfobacterium geofontis OPF15_chromosome_1	1634377	499915	30.5875	0.00801223	8.01223	29.1875
Kribbella flavida DSM 17836_chromosome_1	7579488	5348686	70.5679	0.0080103	8.0103	29.1805
Roseomonas gilardii_chromosome_1	4328147	3059465	70.6876	0.00800712	8.00712	29.1689
Streptomyces bingchenggensis BCW-1_chromosome_1	11936683	8445749	70.7546	0.00799125	7.99125	29.1111
Clostridium butyricum_chromosome_2	803000	227289	28.305	0.00798257	7.98257	29.0795
Cupriavidus gilardii CR3_chromosome_1	3539530	2385727	67.4024	0.00797366	7.97366	29.047
Kytococcus sedentarius DSM 20547_chromosome_1	2785024	1994843	71.6275	0.00796474	7.96474	29.0145
Cupriavidus gilardii CR3_chromosome_2	2039213	1382771	67.8091	0.00796239	7.96239	29.0059
Achromobacter xylosoxidans_chromosome_1	6813182	4590383	67.375	0.00796118	7.96118	29.0015
Mycoplasma genitalium G37_chromosome_1	580076	183820	31.689	0.0079593	7.9593	28.9947
Clostridium saccharobutylicum DSM 13864_chromosome_1	5107814	1464020	28.6624	0.00794919	7.94919	28.9579
Bordetella hinzii_chromosome_1	4912977	3294776	67.0627	0.00794447	7.94447	28.9407
Streptomyces avermitilis MA-4680 = NBRC 14893_chromosome_1	9025608	6382597	70.7165	0.00792556	7.92556	28.8718
Deinococcus maricopensis DSM 21211_chromosome_1	3498530	2442849	69.825	0.00792476	7.92476	28.8689
Clostridium pasteurianum DSM 525 = ATCC 6013_chromosome_1	4352101	1302869	29.9366	0.00792169	7.92169	28.8577
Leptotrichia buccalis C-1013-b_chromosome_1	2465610	730947	29.6457	0.00791528	7.91528	28.8343
Streptomyces puniciscabiei_chromosome_1	9698948	6894864	71.0888	0.00790498	7.90498	28.7968
Alicycliphilus denitrificans K601_chromosome_1	4995263	3395939	67.9832	0.00789768	7.89768	28.7702
Ilumatobacter coccineus YM16-304_chromosome_1	4830181	3250347	67.2924	0.00788004	7.88004	28.706
Streptomyces griseochromogenes_chromosome_1	10764674	7616680	70.7563	0.00787474	7.87474	28.6866
Polaribacter reichenbachii_chromosome_1	4125014	1217166	29.507	0.00787246	7.87246	28.6783
Rhodopseudomonas palustris HaA2_chromosome_1	5331656	3520937	66.0383	0.00787204	7.87204	28.6768
Streptomyces lincolnensis_chromosome_1	10319054	7327604	71.0104	0.00785421	7.85421	28.6119
Lysobacter capsici_chromosome_1	6391889	4258024	66.6161	0.00782226	7.82226	28.4955
Rubrobacter xylanophilus DSM 9941_chromosome_1	3225748	2273396	70.4766	0.00781183	7.81183	28.4575
Azospirillum thiophilum_chromosome_4	712512	491475	68.9778	0.00780759	7.80759	28.442
Paracoccus contaminans_chromosome_1	2939512	2018795	68.6779	0.00779789	7.79789	28.4067
Rhodococcus hoagii 103S_chromosome_1	5043170	3470953	68.8248	0.00779153	7.79153	28.3835
Marinitoga piezophila KA3_chromosome_1	2231407	650578	29.1555	0.00778746	7.78746	28.3687
Lutibacter profundi_chromosome_1	2966978	883280	29.7704	0.00778705	7.78705	28.3672
Tistrella mobilis KA081020-065_chromosome_1	3919492	2670937	68.145	0.00778621	7.78621	28.3641
Microterricola viridarii_chromosome_1	3689726	2534784	68.6984	0.007777	7.777	28.3306
Acidiphilium multivorum AIU301_chromosome_1	3749411	2533821	67.5792	0.00777695	7.77695	28.3304
Lysobacter antibioticus_chromosome_1	5765176	3851563	66.8074	0.007776	7.776	28.327
Mycoplasma californicum_chromosome_1	793841	244731	30.8287	0.0077673	7.7673	28.2953
Amycolatopsis japonica_chromosome_1	8961318	6173629	68.892	0.00775321	7.75321	28.2439
Bordetella bronchialis_chromosome_1	5878756	3955862	67.2908	0.00773854	7.73854	28.1905
Prochlorococcus marinus str, MIT 9515_chromosome_1	1704176	524787	30.7942	0.0077357	7.7357	28.1801
Lacinutrix venerupis_chromosome_1	3192399	975297	30.5506	0.0077293	7.7293	28.1568
Cyanobium gracile PCC 6307_chromosome_1	3342364	2296444	68.7072	0.00771191	7.71191	28.0935
Acidovorax avenae subsp, avenae ATCC 19860_chromosome_1	5482170	3772885	68.821	0.00770589	7.70589	28.0715
Clostridium tetani E88_chromosome_1	2799251	804765	28.7493	0.00770456	7.70456	28.0667
Vulgatibacter incomptus_chromosome_1	4350553	2999237	68.9392	0.00770454	7.70454	28.0666
Prochlorococcus marinus subsp, pastoris str, CCMP1986_chromosome_1	1657990	510647	30.7992	0.00769365	7.69365	28.027
Mycolicibacterium vaccae 95051_chromosome_1	6235754	4276876	68.5863	0.00767782	7.67782	27.9693
Flavobacterium branchiophilum FL-15_chromosome_1	3559884	1169695	32.8577	0.00767722	7.67722	27.9671
Kutzneria albida DSM 43870_chromosome_1	9874926	6971301	70.596	0.00766355	7.66355	27.9173
Nocardiopsis alba ATCC BAA-2165_chromosome_1	5848211	4073270	69.6498	0.00766217	7.66217	27.9123
Bordetella genomosp, 13_chromosome_1	5380929	3634462	67.5434	0.00765779	7.65779	27.8963
Mycolicibacterium chubuense NBB4_chromosome_1	5583723	3835218	68.6857	0.00765224	7.65224	27.8761
Myxococcus macrosporus_chromosome_1	9003593	6358798	70.6251	0.00764917	7.64917	27.8649
Comamonas serinivorans_chromosome_1	4522913	3072285	67.9271	0.00763181	7.63181	27.8017
Azospirillum thiophilum_chromosome_6	694460	475211	68.4289	0.00762895	7.62895	27.7913
Clostridium novyi NT_chromosome_1	2547720	735161	28.8556	0.00760916	7.60916	27.7192
Actinoplanes friuliensis DSM 7358_chromosome_1	9376071	6596540	70.3551	0.00758719	7.58719	27.6391
Rhodanobacter denitrificans_chromosome_1	4225490	2850273	67.4543	0.00757096	7.57096	27.58
Catenulispora acidiphila DSM 44928_chromosome_1	10467782	7303065	69.7671	0.00756817	7.56817	27.5699
Mycolicibacterium aurum_chromosome_1	6038730	4137796	68.521	0.00756765	7.56765	27.568
Mycolicibacter sinensis_chromosome_1	4643668	3174979	68.3722	0.00755394	7.55394	27.518
Tenacibaculum dicentrarchi_chromosome_1	2918253	918680	31.4805	0.0075463	7.5463	27.4902
Marichromatium purpuratum 984_chromosome_1	3779112	2564658	67.864	0.00753854	7.53854	27.4619
Sphingopyxis granuli_chromosome_1	4679853	3097393	66.1857	0.00751519	7.51519	27.3769
Acholeplasma palmae J233_chromosome_1	1554229	450455	28.9825	0.00751498	7.51498	27.3761
Azospirillum thiophilum_chromosome_3	878428	603761	68.732	0.00751456	7.51456	27.3746
Prochlorococcus marinus str, MIT 9312_chromosome_1	1709204	533451	31.2105	0.00751051	7.51051	27.3598
Mycobacterium colombiense CECT 3035_chromosome_1	5581643	3800476	68.0888	0.00749349	7.49349	27.2978
cyanobacterium endosymbiont of Epithemia turgida isolate EtSB Lake Yunoko_chromosome_1	2794318	933679	33.4135	0.00747803	7.47803	27.2415
Rathayibacter tritici_chromosome_1	3354681	2330883	69.4815	0.00747493	7.47493	27.2302
Clostridium bornimense_chromosome_1	2917864	868826	29.7761	0.00747088	7.47088	27.2154
Mycobacterium intracellulare ATCC 13950_chromosome_1	5402402	3679080	68.1008	0.0074676	7.4676	27.2035
Pseudoxanthomonas spadix BD-a59_chromosome_1	3452554	2335747	67.6527	0.00745419	7.45419	27.1546
Polymorphum gilvum SL003B-26A1_chromosome_1	4649365	3125217	67.2181	0.00744833	7.44833	27.1333
Clostridium pasteurianum BC1_chromosome_1	4990707	1525998	30.5768	0.00744784	7.44784	27.1315
Azoarcus olearius_chromosome_1	4451751	3019769	67.8333	0.00743865	7.43865	27.098
Salinispora arenicola CNS-205_chromosome_1	5786361	4022593	69.5185	0.00743334	7.43334	27.0787
Lentzea guizhouensis_chromosome_1	9997872	6999069	70.0056	0.00743108	7.43108	27.0705
Ramlibacter tataouinensis_chromosome_1	4916630	3325134	67.6303	0.00742053	7.42053	27.032
Gordonia terrae_chromosome_1	5701501	3866215	67.8105	0.00741612	7.41612	27.016
Azospirillum thiophilum_chromosome_2	1354909	924115	68.2049	0.00741452	7.41452	27.0101
Orrella dioscoreae_chromosome_1	4848101	3269206	67.4327	0.00740785	7.40785	26.9858
Immundisolibacter cernigliae_chromosome_1	3243537	2198886	67.7928	0.00740735	7.40735	26.984
Prochlorococcus marinus str, AS9601_chromosome_1	1669886	523034	31.3215	0.00739811	7.39811	26.9503
Rhodococcus pyridinivorans SB3094_chromosome_1	5227080	3553606	67.9845	0.00739533	7.39533	26.9402
Sphingomonas sanxanigenens DSM 19645 = NX02_chromosome_1	6205897	4144348	66.7808	0.00739281	7.39281	26.931
Campylobacter pinnipediorum subsp, pinnipediorum_chromosome_1	1782665	542247	30.4178	0.00737323	7.37323	26.8597
Salinispora tropica CNB-440_chromosome_1	5183331	3600394	69.461	0.0073719	7.3719	26.8549
Truepera radiovictrix DSM 17093_chromosome_1	3260398	2221603	68.139	0.00736873	7.36873	26.8433
Clostridium saccharoperbutylacetonicum N1-4(HMT)_chromosome_1	6530257	1929130	29.5414	0.00735959	7.35959	26.81
Acidimicrobium ferrooxidans DSM 10331_chromosome_1	2158157	1473790	68.2893	0.00735952	7.35952	26.8098
Symbiobacterium thermophilum IAM 14863_chromosome_1	3566135	2448808	68.6684	0.00734605	7.34605	26.7607
Pseudomonas citronellolis_chromosome_1	7309421	4900014	67.037	0.00734354	7.34354	26.7516
Streptomyces pluripotens_chromosome_1	7346075	5138024	69.9424	0.00733453	7.33453	26.7187
Tsukamurella paurometabola DSM 20162_chromosome_1	4379918	2996432	68.413	0.00731909	7.31909	26.6625
Acidipropionibacterium acidipropionici_chromosome_1	3651382	2510938	68.7668	0.00731312	7.31312	26.6407
Azospirillum thiophilum_chromosome_1	3037424	2064918	67.9825	0.00730948	7.30948	26.6275
Rhodopseudomonas palustris BisB18_chromosome_1	5513844	3581637	64.9572	0.00729763	7.29763	26.5843
Corynebacterium halotolerans YIM 70093 = DSM 44683_chromosome_1	3135752	2146249	68.4445	0.00726843	7.26843	26.4779
Rickettsia canadensis str, McKiel_chromosome_1	1159772	360155	31.0539	0.00725401	7.25401	26.4254
Nocardia brasiliensis ATCC 700358_chromosome_1	9436348	6421158	68.0471	0.00723384	7.23384	26.3519
Clostridium carboxidivorans P7_chromosome_1	5732880	1716379	29.9392	0.0072072	7.2072	26.2549
Caulobacter segnis ATCC 21756_chromosome_1	4655622	3150315	67.6669	0.00720419	7.20419	26.2439
Thermus brockianus_chromosome_1	2035182	1364970	67.0687	0.0072028	7.2028	26.2389
Corynebacterium humireducens NBRC 106098 = DSM 45392_chromosome_1	2681312	1838584	68.5703	0.00720021	7.20021	26.2294
Cupriavidus necator N-1_chromosome_1	3872936	2575234	66.4931	0.0071979	7.1979	26.221
Bernardetia litoralis DSM 6794_chromosome_1	4919337	1508848	30.6718	0.00718755	7.18755	26.1833
Sneathia amnii_chromosome_1	1330224	378208	28.4319	0.00717849	7.17849	26.1503
Thiobacillus denitrificans ATCC 25259_chromosome_1	2909809	1922430	66.0672	0.00717504	7.17504	26.1377
Thauera chlorobenzoica_chromosome_1	3735506	2513440	67.2851	0.00716851	7.16851	26.1139
Mycolicibacterium gilvum Spyr1_chromosome_1	5547747	3764573	67.8577	0.00716687	7.16687	26.108
Borrelia miyamotoi LB-2001_chromosome_1	907293	260558	28.7182	0.00716196	7.16196	26.0901
Borrelia miyamotoi LB-2001_chromosome_2	907293	260558	28.7182	0.00716196	7.16196	26.0901
Flavobacterium indicum GPTSA100-9 = DSM 17447_chromosome_1	2993089	939339	31.3836	0.00716016	7.16016	26.0835
Chromobacterium violaceum ATCC 12472_chromosome_1	4751080	3080301	64.8337	0.00715795	7.15795	26.0755
Cryobacterium arcticum_chromosome_1	4174501	2863722	68.6003	0.00714193	7.14193	26.0171
Bordetella petrii_chromosome_1	5287950	3462698	65.4828	0.0071366	7.1366	25.9977
Clostridium beijerinckii_chromosome_1	6485394	1945760	30.0022	0.00713341	7.13341	25.9861
Mycolicibacterium goodii_chromosome_1	7105933	4801610	67.5718	0.00712771	7.12771	25.9653
Borrelia turicatae 91E135_chromosome_1	917330	267117	29.119	0.00712721	7.12721	25.9635
Delftia acidovorans SPH-1_chromosome_1	6767514	4498789	66.4762	0.00712684	7.12684	25.9621
Dyella thiooxydans_chromosome_1	4227172	2873639	67.9802	0.00712226	7.12226	25.9455
Nitrospirillum amazonense CBAmc_chromosome_1	2945703	1990228	67.5638	0.00711036	7.11036	25.9021
Limnochorda pilosa_chromosome_1	3817036	2661657	69.731	0.00710211	7.10211	25.8721
Mycoplasma arthritidis 158L3-1_chromosome_1	820453	251957	30.7095	0.00710096	7.10096	25.8679
Ehrlichia canis str, Jake_chromosome_1	1315030	380803	28.9577	0.00709718	7.09718	25.8541
Cupriavidus necator N-1_chromosome_2	2684606	1790165	66.6826	0.00708707	7.08707	25.8173
[Polyangium] brachysporum_chromosome_1	6476147	4372305	67.514	0.00708662	7.08662	25.8156
Azospirillum thiophilum_chromosome_5	518276	352288	67.973	0.00707924	7.07924	25.7887
Rickettsia bellii RML369-C_chromosome_1	1522076	481674	31.6459	0.00706009	7.06009	25.719
Mycolicibacterium vanbaalenii PYR-1_chromosome_1	6491865	4401037	67.7931	0.00705452	7.05452	25.6987
Massilia putida_chromosome_1	6987670	4580776	65.5551	0.00705042	7.05042	25.6838
Corynebacterium marinum DSM 44953_chromosome_1	2607268	1774296	68.0519	0.00705029	7.05029	25.6833
Desulfarculus baarsii DSM 2075_chromosome_1	3655731	2401943	65.7035	0.00704428	7.04428	25.6614
Flavobacterium columnare ATCC 49512_chromosome_1	3162432	995044	31.4645	0.00704015	7.04015	25.6463
Kibdelosporangium phytohabitans_chromosome_1	11759770	8048568	68.4415	0.00702208	7.02208	25.5805
Halomonas aestuarii_chromosome_1	3543891	2405710	67.8833	0.00701743	7.01743	25.5636
Nitrospirillum amazonense CBAmc_chromosome_2	2007914	1355455	67.5056	0.00700976	7.00976	25.5356
Sphingopyxis alaskensis RB2256_chromosome_1	3345170	2191137	65.5015	0.00700652	7.00652	25.5238
Rhodopseudomonas palustris BisA53_chromosome_1	5505494	3547885	64.4426	0.00699901	6.99901	25.4965
Ralstonia solanacearum GMI1000_chromosome_1	3716413	2491370	67.037	0.00698954	6.98954	25.462
Leifsonia xyli subsp, cynodontis DSM 46306_chromosome_1	2686418	1836041	68.3453	0.00698551	6.98551	25.4473
Stackebrandtia nassauensis DSM 44728_chromosome_1	6841557	4661421	68.1339	0.00697824	6.97824	25.4208
Nocardia sp, Y48_chromosome_1	7310115	4977194	68.0864	0.00697499	6.97499	25.409
Sphingomonas melonis TY_chromosome_1	4156476	2787174	67.0562	0.00697394	6.97394	25.4052
Diaphorobacter polyhydroxybutyrativorans_chromosome_1	4061276	2707030	66.6547	0.00697293	6.97293	25.4015
Gluconacetobacter diazotrophicus PA1 5_chromosome_1	3887492	2580441	66.378	0.00697288	6.97288	25.4013
Corynebacterium maris DSM 45190_chromosome_1	2787574	1858430	66.6684	0.00696591	6.96591	25.3759
Corallococcus coralloides DSM 2259_chromosome_1	10080619	7046042	69.8969	0.00696455	6.96455	25.3709
Azospirillum brasilense_chromosome_1	3005726	2050221	68.2105	0.00696338	6.96338	25.3667
Melissococcus plutonius S1_chromosome_1	1896191	595698	31.4155	0.00695763	6.95763	25.3457
Stenotrophomonas rhizophila_chromosome_1	4198652	2806737	66.8485	0.00694366	6.94366	25.2948
Azotobacter chroococcum NCIMB 8003_chromosome_1	4591803	3043010	66.2705	0.00694237	6.94237	25.2901
Nocardia nova SH22a_chromosome_1	8348532	5657815	67.7702	0.00692565	6.92565	25.2292
Herbaspirillum robiniae_chromosome_1	5445269	3544692	65.0967	0.00692564	6.92564	25.2292
Gordonia polyisoprenivorans VH2_chromosome_1	5669805	3799836	67.0188	0.00691029	6.91029	25.1733
Stenotrophomonas maltophilia K279a_chromosome_1	4851126	3217462	66.324	0.00689572	6.89572	25.1202
Sphingopyxis macrogoltabida_chromosome_1	5174928	3371364	65.148	0.00689169	6.89169	25.1055
Clostridium tyrobutyricum_chromosome_1	3071606	954694	31.0813	0.00689118	6.89118	25.1037
Bordetella trematum_chromosome_1	4480141	2936095	65.5358	0.00688907	6.88907	25.096
Rickettsia australis str, Cutlack_chromosome_1	1296670	418235	32.2545	0.00688456	6.88456	25.0796
Rhodopseudomonas palustris CGA009_chromosome_1	5459213	3550571	65.0381	0.00688286	6.88286	25.0734
Nocardia cyriacigeorgica GUH-2_chromosome_1	6194645	4235035	68.3661	0.0068803	6.8803	25.064
Rhodobacter sphaeroides ATCC 17025_chromosome_1	3217726	2203418	68.4775	0.00687597	6.87597	25.0483
Nitrospirillum amazonense CBAmc_chromosome_3	1603407	1080793	67.406	0.00686476	6.86476	25.0074
Ehrlichia muris AS145_chromosome_1	1196717	354994	29.664	0.00684456	6.84456	24.9338
Tessaracoccus flavescens_chromosome_1	3603805	2460507	68.2753	0.00684415	6.84415	24.9323
Acholeplasma oculi_chromosome_1	1587120	496612	31.2901	0.00684321	6.84321	24.9289
Rickettsia rhipicephali str, 3-7-female6-CWPP_chromosome_1	1290368	418152	32.4056	0.00683836	6.83836	24.9113
Bradyrhizobium oligotrophicum S58_chromosome_1	8264165	5382138	65.1262	0.00683699	6.83699	24.9063
Xanthobacter autotrophicus Py2_chromosome_1	5308934	3581656	67.4647	0.00683358	6.83358	24.8938
Azorhizobium caulinodans ORS 571_chromosome_1	5369772	3614877	67.319	0.00683027	6.83027	24.8818
Rhodococcus jostii RHA1_chromosome_1	7804765	5269450	67.5158	0.00681725	6.81725	24.8343
Mycolicibacterium litorale_chromosome_1	6103712	4111073	67.3537	0.00681241	6.81241	24.8167
Thermosipho africanus TCF52B_chromosome_1	2016657	621347	30.8107	0.00679144	6.79144	24.7403
Paraburkholderia sprentiae WSM5005_chromosome_1	3645501	2330372	63.9246	0.00678672	6.78672	24.7231
Borrelia hermsii HS1_chromosome_1	922500	275143	29.8258	0.00677073	6.77073	24.6649
Prauserella marina_chromosome_1	6851918	4631177	67.5895	0.00675752	6.75752	24.6168
Rickettsia japonica YH_chromosome_1	1283087	415079	32.35	0.00674857	6.74857	24.5842
Azospirillum thiophilum_chromosome_7	330423	222226	67.255	0.00674287	6.74287	24.5634
Nitrospirillum amazonense CBAmc_chromosome_4	825362	555406	67.2924	0.00673886	6.73886	24.5488
Clostridium estertheticum subsp, estertheticum_chromosome_1	4760574	1471768	30.9158	0.00673721	6.73721	24.5428
Nocardia seriolae_chromosome_1	8304518	5653738	68.0803	0.00672574	6.72574	24.501
Actinoalloteichus hymeniacidonis_chromosome_1	6306386	4293155	68.0763	0.00671716	6.71716	24.4697
Halorhodospira halophila SL1_chromosome_1	2678452	1820857	67.9817	0.00671507	6.71507	24.4621
Roseomonas gilardii_chromosome_2	702334	479751	68.3081	0.00671191	6.71191	24.4506
Gordonia bronchialis DSM 43247_chromosome_1	5208602	3493535	67.0724	0.00671121	6.71121	24.4481
Sphingomonas hengshuiensis_chromosome_1	5191536	3462645	66.6979	0.00670726	6.70726	24.4337
Clostridium kluyveri DSM 555_chromosome_1	3964618	1269485	32.0204	0.00670153	6.70153	24.4128
Acholeplasma laidlawii PG-8A_chromosome_1	1496992	477956	31.9278	0.00669743	6.69743	24.3979
Sphingopyxis terrae subsp, terrae NBRC 15098_chromosome_1	3979087	2569401	64.5726	0.006695	6.695	24.389
Methylocella silvestris BL2_chromosome_1	4305430	2716010	63.0834	0.00668528	6.68528	24.3536
Brevundimonas naejangsanensis_chromosome_1	2971535	2006508	67.5243	0.0066851	6.6851	24.3529
Candidatus Vesicomyosocius okutanii HA_chromosome_1	1022154	322949	31.5949	0.0066849	6.6849	24.3522
Clostridium autoethanogenum DSM 10061_chromosome_1	4352205	1353183	31.0919	0.00668489	6.68489	24.3522
Rickettsia amblyommatis_chromosome_1	1415369	458485	32.3933	0.0066767	6.6767	24.3223
Sphaerobacter thermophilus DSM 20745_chromosome_2	1252731	853408	68.1238	0.00667262	6.67262	24.3075
Brevundimonas subvibrioides ATCC 15264_chromosome_1	3445263	2357342	68.4227	0.00666538	6.66538	24.2811
Rickettsia felis URRWXCal2_chromosome_1	1485148	481936	32.4504	0.00666062	6.66062	24.2638
Borrelia anserina Es_chromosome_1	906833	267413	29.4887	0.00666054	6.66054	24.2635
Wenyingzhuangia fucanilytica_chromosome_1	3427057	1084162	31.6354	0.00665469	6.65469	24.2422
Francisella persica ATCC VR-331_chromosome_1	1540768	484295	31.4321	0.00664993	6.64993	24.2248
Actinomyces oris_chromosome_1	3042917	2083127	68.4582	0.00663968	6.63968	24.1875
Bifidobacterium scardovii JCM 12489 = DSM 13734_chromosome_1	3158347	2041268	64.6309	0.00663923	6.63923	24.1858
Mycoplasma wenyonii str, Massachusetts_chromosome_1	650228	220572	33.9223	0.00663613	6.63613	24.1746
Rickettsia conorii str, Malish 7_chromosome_1	1268755	411569	32.4388	0.0066317	6.6317	24.1584
Bosea vaviloviae_chromosome_1	6373793	4177780	65.5462	0.00662557	6.62557	24.1361
Orientia tsutsugamushi str, Boryong_chromosome_1	2127051	649411	30.531	0.0066209	6.6209	24.1191
Variovorax paradoxus EPS_chromosome_1	6550056	4354459	66.4797	0.00661872	6.61872	24.1111
Rickettsia akari str, Hartford_chromosome_1	1231060	398060	32.3347	0.00661869	6.61869	24.111
Corynebacterium variabile DSM 44702_chromosome_1	3433007	2305123	67.1459	0.00661723	6.61723	24.1057
Deferribacter desulfuricans SSM1_chromosome_1	2234389	695303	31.1183	0.00661434	6.61434	24.0952
Sphingomonas panacis_chromosome_1	5003808	3285694	65.6639	0.00660777	6.60777	24.0712
Luteipulveratus mongoliensis_chromosome_1	5420910	3699157	68.2387	0.00660756	6.60756	24.0705
Deinococcus soli Cha et al, 2016_chromosome_1	3236984	2272451	70.2027	0.0066046	6.6046	24.0597
Azotobacter vinelandii CA_chromosome_1	5366370	3524390	65.6755	0.00659887	6.59887	24.0388
Sphaerobacter thermophilus DSM 20745_chromosome_1	2741033	1866720	68.1028	0.00659496	6.59496	24.0246
Algibacter alginicilyticus_chromosome_1	3994770	1270383	31.8012	0.00658886	6.58886	24.0024
Mycolicibacterium neoaurum VKM Ac-1815D_chromosome_1	5421267	3626033	66.8853	0.00658757	6.58757	23.9977
Defluviitoga tunisiensis_chromosome_1	2053097	644167	31.3754	0.00657056	6.57056	23.9357
Tessaracoccus flavus_chromosome_1	3222890	2189268	67.9287	0.00655312	6.55312	23.8722
Ehrlichia chaffeensis str, Arkansas_chromosome_1	1176248	354059	30.1007	0.00654964	6.54964	23.8595
Paracoccus yeei_chromosome_1	3622127	2433260	67.1777	0.00654477	6.54477	23.8417
Corynebacterium terpenotabidum Y-11_chromosome_1	2751233	1843809	67.0176	0.00653889	6.53889	23.8203
Gottschalkia acidurici 9a_chromosome_1	3105335	929570	29.9346	0.00653585	6.53585	23.8092
Acidothermus cellulolyticus 11B_chromosome_1	2443540	1634907	66.9073	0.00652946	6.52946	23.786
Cellulophaga lytica DSM 7489_chromosome_1	3765936	1209276	32.1109	0.00652268	6.52268	23.7613
Pseudomonas alcaligenes_chromosome_1	4406305	2886097	65.4993	0.00651362	6.51362	23.7283
Siansivirga zeaxanthinifaciens CC-SAMT-1_chromosome_1	3303986	1107957	33.5339	0.00651123	6.51123	23.7196
Acinetobacter equi_chromosome_1	3054269	1065715	34.8926	0.00651023	6.51023	23.7159
Sphingomonas koreensis_chromosome_1	4508286	2980387	66.1091	0.00650735	6.50735	23.7054
Thioflavicoccus mobilis 8321_chromosome_1	4048921	2657781	65.6417	0.00650568	6.50568	23.6993
Methylocystis bryophila_chromosome_1	4532950	2866189	63.2301	0.0064993	6.4993	23.6761
Salipiger profundus_chromosome_1	4609584	3092027	67.0782	0.00649234	6.49234	23.6507
Myxococcus xanthus DK 1622_chromosome_1	9139763	6296495	68.8912	0.00648977	6.48977	23.6414
Treponema pedis str. T A4	2889325	1066119	36.8985	0.00647625	6.47625	23.5921
Propionibacterium freudenreichii subsp, freudenreichii_chromosome_1	2649166	1783837	67.3358	0.00645901	6.45901	23.5293
Verminephrobacter eiseniae EF01-2_chromosome_1	5566749	3633923	65.2791	0.00645763	6.45763	23.5243
Myxococcus stipitatus DSM 14675_chromosome_1	10350586	7161795	69.1922	0.00645364	6.45364	23.5098
Clostridium cellulovorans 743B_chromosome_1	5262222	1642308	31.2094	0.00645298	6.45298	23.5074
Desulfovibrio magneticus RS-1_chromosome_1	5248049	3294168	62.7694	0.00645173	6.45173	23.5028
Azospira oryzae PS_chromosome_1	3806980	2488532	65.3676	0.00644684	6.44684	23.485
Alkalilimnicola ehrlichii MLHE-1_chromosome_1	3275944	2212285	67.5312	0.00644364	6.44364	23.4733
Marinithermus hydrothermalis DSM 14884_chromosome_1	2269167	1544754	68.0758	0.00643232	6.43232	23.4321
Francisella halioticida_chromosome_1	2197430	685186	31.1812	0.00643206	6.43206	23.4312
Aromatoleum aromaticum EbN1_chromosome_1	4296230	2797767	65.1214	0.00642703	6.42703	23.4128
Paludisphaera borealis_chromosome_1	7497544	4972278	66.3188	0.00642157	6.42157	23.3929
Desulfurella acetivorans A63_chromosome_1	1816487	582642	32.0752	0.00641678	6.41678	23.3755
Cupriavidus basilensis_chromosome_1	4522716	2952542	65.2825	0.00641407	6.41407	23.3656
Campylobacter hyointestinalis subsp, lawsonii_chromosome_1	1753277	588199	33.5485	0.00640971	6.40971	23.3497
Halanaerobium hydrogeniformans_chromosome_1	2613117	866545	33.1614	0.00640499	6.40499	23.3325
Lawsonia intracellularis PHE/MN1-00_chromosome_1	1457619	485161	33.2845	0.00640085	6.40085	23.3175
Paracoccus denitrificans PD1222_chromosome_2	1730097	1156119	66.8239	0.00639328	6.39328	23.2899
Thermobifida fusca YX_chromosome_1	3642249	2458621	67.5028	0.00638644	6.38644	23.265
Desulfovibrio vulgaris str, 'Miyazaki F'_chromosome_1	4040304	2711405	67.1089	0.00638368	6.38368	23.2549
Thauera humireducens_chromosome_1	4171754	2770902	66.4206	0.00636183	6.36183	23.1753
Deinococcus gobiensis I-0_chromosome_1	3137147	2221156	70.8018	0.00635259	6.35259	23.1417
Candidatus Kinetoplastibacterium blastocrithidii (ex Strigomonas culicis)_chromosome_1	820037	266886	32.5456	0.00634727	6.34727	23.1223
Picrophilus torridus DSM 9790_chromosome_1	1545895	556064	35.9704	0.00634649	6.34649	23.1194
Thermosipho melanesiensis BI429_chromosome_1	1915238	601382	31.3999	0.0063449	6.3449	23.1136
Sebaldella termitidis ATCC 33386_chromosome_1	4418842	1478173	33.4516	0.00633922	6.33922	23.0929
Campylobacter fetus subsp, testudinum 03-427_chromosome_1	1775480	588096	33.1232	0.00633294	6.33294	23.0701
Paracoccus denitrificans PD1222_chromosome_1	2852282	1902653	66.7063	0.00632827	6.32827	23.0531
Rhodobacter capsulatus SB 1003_chromosome_1	3738958	2488719	66.5618	0.00632663	6.32663	23.0471
Desulfovibrio piger_chromosome_1	2807531	1801869	64.1798	0.00632513	6.32513	23.0416
Janthinobacterium agaricidamnosum NBRC 102515 = DSM 9628_chromosome_1	5949001	3631741	61.0479	0.00632274	6.32274	23.0329
Archangium gephyra_chromosome_1	12489432	8673755	69.4488	0.0063211	6.3211	23.0269
Mycobacterium kansasii ATCC 12478_chromosome_1	6432277	4260709	66.2395	0.00631891	6.31891	23.019
Dietzia timorensis_chromosome_1	3607892	2366170	65.5832	0.00631255	6.31255	22.9958
Sphingobium japonicum UT26S_chromosome_2	681892	449615	65.9364	0.00631038	6.31038	22.9879
Flavobacterium johnsoniae UW101_chromosome_1	6096872	2079817	34.1129	0.00631029	6.31029	22.9876
Chondromyces crocatus_chromosome_1	11388132	7824682	68.7091	0.00629348	6.29348	22.9263
Opitutus terrae PB90-1_chromosome_1	5957605	3892766	65.3411	0.00628524	6.28524	22.8963
Rhodovulum sulfidophilum DSM 1374_chromosome_1	4132586	2758757	66.7562	0.00628323	6.28323	22.889
Microlunatus phosphovorus NM-1_chromosome_1	5683123	3822896	67.2675	0.0062807	6.2807	22.8798
Saccharomonospora viridis DSM 43017_chromosome_1	4308349	2900171	67.3151	0.0062799	6.2799	22.8769
Gilliamella apicola_chromosome_1	3139412	1055385	33.6173	0.0062671	6.2671	22.8302
Thermus scotoductus SA-01_chromosome_1	2346803	1522724	64.885	0.00626427	6.26427	22.8199
Gordonibacter massiliensis_chromosome_1	3948172	2568588	65.0577	0.00625707	6.25707	22.7937
Campylobacter helveticus_chromosome_1	1758726	608940	34.6239	0.00625623	6.25623	22.7906
Segniliparus rotundus DSM 44985_chromosome_1	3157527	2108953	66.7913	0.00624159	6.24159	22.7373
Paraburkholderia sprentiae WSM5005_chromosome_2	2657711	1683192	63.3324	0.00624108	6.24108	22.7354
Pandoraea pnomenusa_chromosome_1	5389285	3496069	64.8707	0.00622847	6.22847	22.6895
Magnetospirillum magneticum AMB-1_chromosome_1	4967148	3233291	65.0935	0.00621846	6.21846	22.653
Nautilia profundicola AmH_chromosome_1	1676444	561735	33.5075	0.00621017	6.21017	22.6228
endosymbiont 'TC1' of Trimyema compressum_chromosome_1	1586453	520710	32.8223	0.00621008	6.21008	22.6225
Cupriavidus basilensis_chromosome_2	3898767	2523804	64.7334	0.00620068	6.20068	22.5883
Ralstonia mannitolilytica_chromosome_2	1377860	911803	66.1753	0.00619439	6.19439	22.5654
Mycobacterium marinum E11_chromosome_1	6336293	4167358	65.7697	0.00617948	6.17948	22.511
Corynebacterium doosanense CAU 212 = DSM 45436_chromosome_1	2671798	1786056	66.8485	0.00617786	6.17786	22.5051
Bradyrhizobium japonicum USDA 6_chromosome_1	9207384	5861933	63.6656	0.00617255	6.17255	22.4858
Pelagibaca abyssi_chromosome_1	4246390	2797392	65.8769	0.00616806	6.16806	22.4694
Roseateles depolymerans_chromosome_1	5681722	3782161	66.5672	0.00615711	6.15711	22.4295
Campylobacter hyointestinalis subsp, hyointestinalis LMG 9260_chromosome_1	1753385	595520	33.964	0.00615666	6.15666	22.4279
Corynebacterium vitaeruminis DSM 20294_chromosome_1	2931780	1921056	65.5252	0.00614644	6.14644	22.3907
Mycolicibacterium fortuitum_chromosome_1	6254616	4141802	66.2199	0.00613483	6.13483	22.3484
Finegoldia magna ATCC 29328_chromosome_1	1797577	580846	32.3127	0.00612769	6.12769	22.3224
Thioalkalivibrio paradoxus ARh 1_chromosome_1	3756729	2500003	66.5473	0.00612022	6.12022	22.2952
Halotalea alkalilenta_chromosome_1	4387428	2821739	64.3142	0.00610312	6.10312	22.2329
Allofrancisella guangzhouensis_chromosome_1	1658482	530658	31.9966	0.00609714	6.09714	22.2111
Sphingopyxis fribergensis_chromosome_1	4993584	3188551	63.853	0.00609362	6.09362	22.1983
Liberibacter crescens BT-1_chromosome_1	1504659	531978	35.3554	0.00608178	6.08178	22.1551
Marinovum algicola DG 898_chromosome_1	3727131	2444081	65.5754	0.0060725	6.0725	22.1213
Corynebacterium uterequi_chromosome_1	2419437	1584680	65.4979	0.00607249	6.07249	22.1213
Desulfovibrio desulfuricans ND132_chromosome_1	3858580	2516156	65.2094	0.00606233	6.06233	22.0843
Caulobacter henricii_chromosome_1	3864204	2542593	65.7986	0.00604833	6.04833	22.0333
Paraburkholderia phymatum STM815_chromosome_1	3479187	2192808	63.0264	0.0060402	6.0402	22.0037
Pseudomonas balearica DSM 6083_chromosome_1	4383480	2834155	64.6554	0.00604018	6.04018	22.0036
Lactobacillus lindneri_chromosome_1	1416623	485313	34.2584	0.00603266	6.03266	21.9762
Flavobacterium gilvum_chromosome_1	4402594	1548226	35.1662	0.00602372	6.02372	21.9436
Pandoraea thiooxydans_chromosome_1	4464185	2821103	63.1941	0.00601073	6.01073	21.8963
Thioalkalivibrio nitratireducens DSM 14787_chromosome_1	4002350	2661457	66.4974	0.00600847	6.00847	21.8881
Pseudomonas mendocina ymp_chromosome_1	5072807	3280894	64.6761	0.00600673	6.00673	21.8817
Lactobacillus sanfranciscensis TMW 1,1304_chromosome_1	1298316	450540	34.7019	0.00599469	5.99469	21.8379
Stenotrophomonas nitritireducens_chromosome_1	4541729	2899176	63.8342	0.00599243	5.99243	21.8296
Celeribacter indicus_chromosome_1	4529105	2989583	66.0083	0.00598772	5.98772	21.8125
Altererythrobacter dongtanensis_chromosome_1	3009495	1978783	65.7513	0.00598639	5.98639	21.8076
Brevundimonas vesicularis_chromosome_1	3345527	2210317	66.0678	0.00598022	5.98022	21.7852
Eggerthella lenta DSM 2243_chromosome_1	3632260	2332078	64.2046	0.00596763	5.96763	21.7393
Ilyobacter polytropus DSM 2926_chromosome_1	2046464	706735	34.5344	0.00595857	5.95857	21.7063
Mycolicibacterium rhodesiae NBB3_chromosome_1	6415739	4201699	65.4905	0.00594476	5.94476	21.656
Frischella perrara_chromosome_1	2692351	918605	34.1191	0.00594053	5.94053	21.6406
Stigmatella aurantiaca DW4/3-1_chromosome_1	10260756	6921767	67.4586	0.00593377	5.93377	21.6159
Staphylococcus haemolyticus JCSC1435_chromosome_1	2685015	880485	32.7926	0.0059333	5.9333	21.6142
Pseudomonas resinovorans NBRC 106553_chromosome_1	6285863	4120666	65.5545	0.00593141	5.93141	21.6074
Weissella koreensis KACC 15510_chromosome_1	1422478	504740	35.4831	0.0059312	5.9312	21.6066
Defluviimonas alba_chromosome_1	4738298	3161027	66.7123	0.00592913	5.92913	21.599
Xanthomonas citri pv, vignicola_chromosome_1	5446452	3519725	64.6242	0.00592477	5.92477	21.5832
Thermodesulfobium narugense DSM 14796_chromosome_1	1898865	643074	33.8662	0.00592091	5.92091	21.5691
Porphyrobacter neustonensis_chromosome_1	3090363	2016516	65.2518	0.00591937	5.91937	21.5635
Sphingobium japonicum UT26S_chromosome_1	3514822	2276140	64.7583	0.0059067	5.9067	21.5173
Thiomonas intermedia_chromosome_1	3301026	2148992	65.1007	0.00590029	5.90029	21.494
Helicobacter cetorum MIT 00-7128_chromosome_1	1947646	672617	34.5349	0.00589327	5.89327	21.4684
Ralstonia mannitolilytica_chromosome_1	3503899	2291835	65.4081	0.00589058	5.89058	21.4586
Corynebacterium atypicum_chromosome_1	2311380	1514126	65.5074	0.00587787	5.87787	21.4123
Staphylococcus xylosus_chromosome_1	2836901	929570	32.7671	0.00586661	5.86661	21.3713
Anaerococcus mediterraneensis_chromosome_1	2080215	719307	34.5785	0.00586526	5.86526	21.3664
Wenzhouxiangella marina_chromosome_1	3675202	2398278	65.2557	0.00586471	5.86471	21.3644
Acetoanaerobium sticklandii_chromosome_1	2715461	904241	33.2997	0.00585757	5.85757	21.3384
Aminobacter aminovorans_chromosome_1	5623946	3568301	63.4484	0.00584714	5.84714	21.3004
Roseibacterium elongatum DSM 19469_chromosome_1	3555109	2337213	65.7424	0.00583667	5.83667	21.2622
Lactobacillus jensenii_chromosome_1	1672949	576130	34.438	0.00583222	5.83222	21.246
Elusimicrobium minutum Pei191_chromosome_1	1643562	656638	39.9521	0.00583185	5.83185	21.2447
Wolbachia endosymbiont of Onchocerca ochengi_chromosome_1	957990	307227	32.07	0.00582783	5.82783	21.23
Bifidobacterium pseudolongum PV8-2_chromosome_1	2032698	1285879	63.2597	0.00582526	5.82526	21.2207
Thioalkalivibrio sulfidiphilus HL-EbGr7_chromosome_1	3464554	2254142	65.063	0.00582326	5.82326	21.2134
Staphylococcus capitis subsp, capitis_chromosome_1	2443604	806338	32.9979	0.00581477	5.81477	21.1824
Ignavibacterium album JCM 16511_chromosome_1	3658997	1241612	33.9331	0.00580924	5.80924	21.1623
Lacunisphaera limnophila_chromosome_1	4199284	2791502	66.4757	0.00579908	5.79908	21.1253
Francisella philomiragia subsp, philomiragia ATCC 25017_chromosome_1	2045775	666377	32.5733	0.00579829	5.79829	21.1224
Halobacteroides halobius DSM 5150_chromosome_1	2649255	859838	32.4558	0.00579786	5.79786	21.1208
Staphylococcus sciuri_chromosome_1	2764040	901684	32.622	0.00579442	5.79442	21.1083
Staphylococcus equorum_chromosome_1	2822193	933399	33.0735	0.00578274	5.78274	21.0658
Croceicoccus marinus_chromosome_1	3001363	1957195	65.2102	0.00578171	5.78171	21.062
Brevibacterium linens_chromosome_1	3862244	2478188	64.1645	0.00578135	5.78135	21.0607
Staphylococcus succinus_chromosome_1	2745675	908347	33.0828	0.00577126	5.77126	21.0239
Rubrobacter radiotolerans_chromosome_1	2875491	1924051	66.9121	0.00576354	5.76354	20.9958
Treponema putidum	2796913	1043201	37.2983	0.00575778	5.75778	20.9748
Oligotropha carboxidovorans OM5_chromosome_1	3595748	2246460	62.4755	0.00575374	5.75374	20.9601
Herbaspirillum seropedicae_chromosome_1	5509723	3493186	63.4004	0.00574657	5.74657	20.934
Paraburkholderia phymatum STM815_chromosome_2	2697374	1681224	62.3282	0.00573595	5.73595	20.8953
Laribacter hongkongensis HLHK9_chromosome_1	3169329	1976150	62.3523	0.00573055	5.73055	20.8756
Paraburkholderia xenovorans LB400_chromosome_1	4895836	3072424	62.7559	0.00572772	5.72772	20.8653
Pseudomonas psychrotolerans_chromosome_1	5271920	3415515	64.7869	0.00572638	5.72638	20.8605
Novosphingobium resinovorum_chromosome_1	3778345	2479647	65.6279	0.0057115	5.7115	20.8062
Staphylococcus warneri SG1_chromosome_1	2486042	813768	32.7335	0.00570827	5.70827	20.7945
Pseudarthrobacter chlorophenolicus A6_chromosome_1	4395537	2913350	66.2797	0.00570806	5.70806	20.7937
Dyella jiangningensis_chromosome_1	5396991	3466243	64.2255	0.0057041	5.7041	20.7793
Staphylococcus saprophyticus subsp, saprophyticus ATCC 15305_chromosome_1	2516575	836505	33.2398	0.0057006	5.7006	20.7665
Myroides profundi_chromosome_1	4064534	1375674	33.8458	0.00568724	5.68724	20.7179
Thioalkalivibrio versutus_chromosome_1	2969361	1960705	66.0312	0.00568371	5.68371	20.705
Flavobacterium crassostreae_chromosome_1	3027315	1089263	35.9812	0.00567698	5.67698	20.6805
Lactobacillus kunkeei_chromosome_1	1614522	595193	36.865	0.00566483	5.66483	20.6362
Cellulophaga algicola DSM 14237_chromosome_1	4888353	1650610	33.7662	0.00566305	5.66305	20.6298
Frateuria aurantia DSM 6220_chromosome_1	3603458	2284441	63.3958	0.00565651	5.65651	20.6059
Magnetospirillum gryphiswaldense MSR-1 v2_chromosome_1	4365796	2762892	63.285	0.00565258	5.65258	20.5916
Ensifer adhaerens_chromosome_1	4071185	2557805	62.827	0.00565118	5.65118	20.5865
Paraburkholderia xenovorans LB400_chromosome_2	3363523	2113488	62.8355	0.00564408	5.64408	20.5606
Altererythrobacter marensis_chromosome_1	2885033	1865289	64.654	0.00564222	5.64222	20.5539
Erythrobacter litoralis_chromosome_1	3251353	2119505	65.1884	0.00563765	5.63765	20.5372
Trichodesmium erythraeum IMS101_chromosome_1	7750108	2646147	34.1434	0.0056336	5.6336	20.5225
Thermobacillus composti KWC4_chromosome_1	4206343	2547765	60.5696	0.00563007	5.63007	20.5096
Serratia rubidaea_chromosome_1	4922834	2914446	59.2026	0.00561526	5.61526	20.4557
Rhodococcus fascians D188_chromosome_1	5139988	3324467	64.6785	0.00561013	5.61013	20.437
Dialister pneumosintes_chromosome_1	1274073	448349	35.1902	0.00560486	5.60486	20.4178
Polaromonas naphthalenivorans CJ2_chromosome_1	4410291	2757538	62.5251	0.00560144	5.60144	20.4053
Auricoccus indicus_chromosome_1	1745789	594692	34.0644	0.00559976	5.59976	20.3992
Actinomyces meyeri_chromosome_1	2049088	1342355	65.5099	0.00559468	5.59468	20.3807
Ornithobacterium rhinotracheale DSM 15997_chromosome_1	2399175	892916	37.2176	0.00559442	5.59442	20.3797
Xanthomonas oryzae pv, oryzae PXO99A_chromosome_1	5238555	3333397	63.632	0.00559429	5.59429	20.3793
Pseudopropionibacterium propionicum F0230a_chromosome_1	3449360	2278667	66.0606	0.0055935	5.5935	20.3764
Chromohalobacter salexigens DSM 3043_chromosome_1	3696649	2362597	63.9119	0.00558154	5.58154	20.3328
Xanthomonas gardneri_chromosome_1	5313102	3376393	63.5484	0.00557866	5.57866	20.3223
Olsenella uli DSM 7084_chromosome_1	2051896	1327526	64.6975	0.00557484	5.57484	20.3084
Komagataeibacter xylinus E25_chromosome_1	3447725	2159729	62.6421	0.00557382	5.57382	20.3047
Ruegeria pomeroyi DSS-3_chromosome_1	4109437	2639198	64.2229	0.005565	5.565	20.2726
Rhizobium leguminosarum bv, trifolii WSM2304_chromosome_1	4537948	2792242	61.5309	0.00556309	5.56309	20.2656
Martelella mediterranea DSM 17316_chromosome_1	4671477	2920731	62.5226	0.00556269	5.56269	20.2642
Lactobacillus crustorum_chromosome_1	2261471	791921	35.018	0.005557	5.557	20.2434
Ezakiella massiliensis_chromosome_1	1741785	639071	36.6906	0.00555178	5.55178	20.2244
Flavonifractor plautii_chromosome_1	3818478	2325662	60.9055	0.00554802	5.54802	20.2107
Lactobacillus gasseri ATCC 33323 = JCM 1131_chromosome_1	1894360	667944	35.2596	0.00554382	5.54382	20.1954
Sulfuritalea hydrogenivorans sk43H_chromosome_1	3802648	2405836	63.2674	0.00554035	5.54035	20.1828
Psychroflexus torquis ATCC 700755_chromosome_1	4321832	1492125	34.5253	0.00552798	5.52798	20.1377
Cupriavidus metallidurans CH34_chromosome_1	3928089	2506918	63.8203	0.00552177	5.52177	20.1151
Corynebacterium glyciniphilum AJ 3170_chromosome_1	3509786	2274920	64.8165	0.00552142	5.52142	20.1138
Prochlorococcus marinus str, NATL2A_chromosome_1	1842899	647282	35.123	0.00551739	5.51739	20.0991
Pseudodesulfovibrio indicus_chromosome_1	3966573	2518312	63.4884	0.00550929	5.50929	20.0696
Nitrobacter winogradskyi Nb-255_chromosome_1	3402093	2110965	62.049	0.00550896	5.50896	20.0684
Lactobacillus acetotolerans_chromosome_1	1704859	626024	36.72	0.00550837	5.50837	20.0663
Novosphingobium aromaticivorans DSM 12444_chromosome_1	3561584	2320472	65.1528	0.00550317	5.50317	20.0473
Croceibacter atlanticus HTCC2559_chromosome_1	2952962	1001053	33.9	0.00550024	5.50024	20.0367
Pseudomonas fulva 12-X_chromosome_1	4920769	3125262	63.5117	0.00549731	5.49731	20.026
Bradyrhizobium icense_chromosome_1	8322773	5162226	62.0253	0.00549024	5.49024	20.0002
Pseudomonas stutzeri_chromosome_1	4547930	2907419	63.9284	0.00548975	5.48975	19.9984
uncultured Termite group 1 bacterium phylotype Rs-D17_chromosome_1	1125857	396385	35.2074	0.00548738	5.48738	19.9898
endosymbiont of unidentified scaly snail isolate Monju_chromosome_1	2597759	1690027	65.0571	0.00548627	5.48627	19.9858
Pararhodospirillum photometricum DSM 122_chromosome_1	3876289	2509473	64.7391	0.00548024	5.48024	19.9638
Elizabethkingia anophelis NUHP1_chromosome_1	4369828	1556639	35.6224	0.00547802	5.47802	19.9557
Hyphomicrobium nitrativorans NL23_chromosome_1	3653837	2334230	63.8843	0.00547589	5.47589	19.948
Pseudomonas monteilii_chromosome_1	4714359	3033986	64.3563	0.00546352	5.46352	19.9029
Desulfovibrio fairfieldensis_chromosome_1	3699310	2252880	60.9	0.00545967	5.45967	19.8889
Streptococcus parauberis KCTC 11537_chromosome_1	2143887	762104	35.5478	0.00545924	5.45924	19.8873
Comamonas testosteroni TK102_chromosome_1	6062703	3751133	61.8723	0.00545483	5.45483	19.8712
Sulfurimonas denitrificans DSM 1251_chromosome_1	2201561	758701	34.462	0.00545295	5.45295	19.8644
Chryseobacterium indologenes_chromosome_1	5314748	1906953	35.8804	0.00544052	5.44052	19.8191
Thermoanaerobacterium thermosaccharolyticum DSM 571_chromosome_1	2785752	950290	34.1125	0.00543875	5.43875	19.8127
Azospirillum thiophilum_chromosome_8	83026	52472	63.1995	0.00543203	5.43203	19.7882
Endomicrobium proavitum_chromosome_1	1588979	625130	39.3416	0.0054299	5.4299	19.7804
Nitrobacter hamburgensis X14_chromosome_1	4406967	2719705	61.7138	0.00542958	5.42958	19.7792
Pseudarthrobacter phenanthrenivorans Sphe3_chromosome_1	4250414	2787628	65.5849	0.005427	5.427	19.7699
Desulfurobacterium thermolithotrophum DSM 11699_chromosome_1	1541968	538895	34.9485	0.00542489	5.42489	19.7622
Rhizobium etli CFN 42_chromosome_1	4381608	2684707	61.2722	0.00541833	5.41833	19.7383
Dinoroseobacter shibae DFL 12 = DSM 16493_chromosome_1	3789584	2501710	66.0154	0.00541537	5.41537	19.7275
Bartonella clarridgeiae 73_chromosome_1	1522743	544029	35.7269	0.00541326	5.41326	19.7198
Thermodesulfobacterium commune DSM 2178_chromosome_1	1764045	652273	36.976	0.00540066	5.40066	19.6739
Sphingobium chlorophenolicum L-1_chromosome_1	3080818	1967323	63.8572	0.00540019	5.40019	19.6722
Campylobacter iguaniorum_chromosome_1	1684608	603949	35.851	0.00539769	5.39769	19.6631
Rhizobium leguminosarum bv, trifolii WSM1689_chromosome_1	4854518	2966148	61.1008	0.00539765	5.39765	19.6629
Alcanivorax pacificus W11-5_chromosome_1	4168427	2609371	62.5985	0.00539484	5.39484	19.6527
Corynebacterium ureicelerivorans_chromosome_1	2279990	1482301	65.0135	0.00538862	5.38862	19.63
Acinetobacter defluvii_chromosome_1	3354033	1273191	37.96	0.00538456	5.38456	19.6152
Coriobacterium glomerans PW2_chromosome_1	2115681	1277733	60.3935	0.00538125	5.38125	19.6032
Pseudomonas protegens CHA0_chromosome_1	6867980	4353652	63.3906	0.00538091	5.38091	19.602
Lactobacillus helveticus_chromosome_1	2160583	795302	36.8096	0.00538003	5.38003	19.5987
Bordetella holmesii ATCC 51541_chromosome_1	3699674	2319271	62.6885	0.00537561	5.37561	19.5826
Ralstonia pickettii 12J_chromosome_2	1302238	839914	64.4977	0.00537536	5.37536	19.5817
Campylobacter concisus_chromosome_1	1840041	692132	37.615	0.00537434	5.37434	19.578
Allochromatium vinosum DSM 180_chromosome_1	3526903	2270360	64.3726	0.00537384	5.37384	19.5762
Corynebacterium imitans_chromosome_1	2565321	1648539	64.2625	0.0053697	5.3697	19.5611
Pluralibacter gergoviae_chromosome_1	5489680	3244706	59.1056	0.00536734	5.36734	19.5525
Halothermothrix orenii H 168_chromosome_1	2578146	976684	37.8832	0.00536704	5.36704	19.5514
Dictyoglomus thermophilum H-6-12_chromosome_1	1959987	661319	33.741	0.0053582	5.3582	19.5192
Capnocytophaga canimorsus Cc5_chromosome_1	2571406	928519	36.1094	0.00535194	5.35194	19.4964
Martelella endophytica_chromosome_1	4817335	2993347	62.137	0.00534964	5.34964	19.488
Lactobacillus gallinarum_chromosome_1	2317164	853260	36.8235	0.00533842	5.33842	19.4472
Coxiella endosymbiont of Amblyomma americanum_chromosome_1	656901	227240	34.5927	0.00533718	5.33718	19.4426
Gemmatimonas aurantiaca T-27_chromosome_1	4636964	2980378	64.2743	0.00533668	5.33668	19.4408
Cellulophaga baltica 18_chromosome_1	4635105	1607501	34.681	0.00533084	5.33084	19.4196
Erythrobacter flavus_chromosome_1	3184307	2016211	63.3171	0.00532895	5.32895	19.4127
Pannonibacter phragmitetus_chromosome_1	5318696	3368728	63.3375	0.00532875	5.32875	19.4119
Oenococcus oeni PSU-1_chromosome_1	1780517	674618	37.8889	0.00532317	5.32317	19.3916
Gemmatimonas phototrophica_chromosome_1	4716552	3035979	64.3686	0.00532232	5.32232	19.3885
Acholeplasma brassicae_chromosome_1	1877792	671683	35.7698	0.00532168	5.32168	19.3862
Mycobacterium haemophilum DSM 44634_chromosome_1	4235765	2708684	63.9479	0.00530884	5.30884	19.3394
Staphylococcus lugdunensis HKU09-01_chromosome_1	2658366	900338	33.8681	0.00530062	5.30062	19.3095
Staphylococcus condimenti_chromosome_1	2659676	923051	34.7054	0.00529914	5.29914	19.3041
Caldimicrobium thiodismutans_chromosome_1	1814952	695055	38.2961	0.0052938	5.2938	19.2846
Edwardsiella anguillarum ET080813_chromosome_1	4200387	2466404	58.7185	0.0052888	5.2888	19.2664
Sulfurihydrogenibium azorense Az-Fu1_chromosome_1	1640877	537433	32.7528	0.00528315	5.28315	19.2458
Paracoccus aminophilus JCM 7686_chromosome_1	3613807	2290625	63.3854	0.00528058	5.28058	19.2365
Sphingobium chlorophenolicum L-1_chromosome_2	1368670	870529	63.604	0.00527958	5.27958	19.2328
Serratia marcescens subsp, marcescens Db11_chromosome_1	5113802	3043306	59.5116	0.00527005	5.27005	19.1981
Snodgrassella alvi wkB2_chromosome_1	2527978	1043194	41.2659	0.00526982	5.26982	19.1973
Paraburkholderia rhizoxinica HKI 454_chromosome_1	2755309	1686529	61.2102	0.0052691	5.2691	19.1946
Spiribacter curvatus_chromosome_1	1926631	1230296	63.8574	0.00526567	5.26567	19.1821
Nonlabens sediminis_chromosome_1	2835711	1005448	35.4566	0.00525688	5.25688	19.1501
Comamonas kerstersii_chromosome_1	3547915	2115676	59.6315	0.00525464	5.25464	19.142
Vagococcus penaei_chromosome_1	2365304	829208	35.0571	0.00525091	5.25091	19.1284
Corynebacterium efficiens YS-314_chromosome_1	3147090	1987071	63.1399	0.00524993	5.24993	19.1248
Novosphingobium pentaromativorans US6-1_chromosome_1	3979506	2526937	63.4988	0.00524814	5.24814	19.1183
Paraburkholderia xenovorans LB400_chromosome_3	1471779	908485	61.727	0.00524603	5.24603	19.1106
Carnobacterium maltaromaticum LMA28_chromosome_1	3650416	1260353	34.5263	0.00524488	5.24488	19.1064
Vagococcus teuberi_chromosome_1	2169060	740206	34.1257	0.00523406	5.23406	19.067
Nonlabens dokdonensis DSW-6_chromosome_1	3914632	1382464	35.3153	0.0052337	5.2337	19.0657
Corynebacterium urealyticum DSM 7109_chromosome_1	2369219	1520689	64.1852	0.00522999	5.22999	19.0522
Kiritimatiella glycovorans_chromosome_1	2949723	1867445	63.3092	0.00522659	5.22659	19.0398
Sulfurimonas autotrophica DSM 16294_chromosome_1	2153198	758696	35.2358	0.00521782	5.21782	19.0078
Hyphomicrobium denitrificans ATCC 51888_chromosome_1	3638969	2212945	60.8124	0.00521521	5.21521	18.9983
Ralstonia pickettii 12J_chromosome_1	3942557	2500932	63.4343	0.00520728	5.20728	18.9694
Pseudarthrobacter sulfonivorans_chromosome_1	5043757	3261232	64.6588	0.00520564	5.20564	18.9635
Proteus mirabilis HI4320_chromosome_1	4063606	1580730	38.8997	0.00520523	5.20523	18.962
Helicobacter cetorum MIT 99-5656_chromosome_1	1833666	652023	35.5584	0.00520051	5.20051	18.9448
Aequorivita sublithincola DSM 14238_chromosome_1	3520671	1274174	36.1912	0.00519532	5.19532	18.9259
Lactobacillus ginsenosidimutans_chromosome_1	2590556	950918	36.7071	0.00518808	5.18808	18.8995
Herbaspirillum hiltneri N3_chromosome_1	4965474	3016833	60.7562	0.00518158	5.18158	18.8758
Erysipelothrix rhusiopathiae str, Fujisawa_chromosome_1	1787941	653604	36.5562	0.00518082	5.18082	18.873
Altererythrobacter namhicola_chromosome_1	2591679	1684908	65.0122	0.00517425	5.17425	18.8491
Campylobacter gracilis_chromosome_1	2281652	1062271	46.5571	0.00516906	5.16906	18.8302
Thermoanaerobacter italicus Ab9_chromosome_1	2451061	836915	34.145	0.00516756	5.16756	18.8247
Hungateiclostridium clariflavum DSM 19732_chromosome_1	4897678	1749312	35.7172	0.0051649	5.1649	18.8151
Zunongwangia profunda SM-A87_chromosome_1	5128187	1857348	36.2184	0.00516303	5.16303	18.8082
Petrotoga mobilis SJ95_chromosome_1	2169548	740319	34.1232	0.00516052	5.16052	18.7991
Filifactor alocis ATCC 35896_chromosome_1	1931012	684456	35.4455	0.00515895	5.15895	18.7934
Xanthomonas fragariae_chromosome_1	4232635	2636806	62.297	0.00515778	5.15778	18.7891
Riemerella anatipestifer ATCC 11845 = DSM 15868_chromosome_1	2164087	757539	35.005	0.00515598	5.15598	18.7826
Parvibaculum lavamentivorans DS-1_chromosome_1	3914745	2439986	62.3281	0.00515359	5.15359	18.7739
Thermoanaerobacter wiegelii Rt8,B1_chromosome_1	2785056	956432	34.3416	0.00515286	5.15286	18.7712
Vitreoscilla filiformis_chromosome_1	3464895	2199855	63.4898	0.00514099	5.14099	18.728
Halobacteriovorax marinus SJ_chromosome_1	3435933	1262611	36.7473	0.00512728	5.12728	18.678
Carnobacterium inhibens subsp, gilichinskyi_chromosome_1	2347813	827872	35.2614	0.00512349	5.12349	18.6642
Thermomicrobium roseum DSM 5159_chromosome_1	2003006	1274852	63.6469	0.0051213	5.1213	18.6562
Neorhizobium galegae bv, orientalis str, HAMBI 540_chromosome_1	4647962	2857613	61.481	0.0051188	5.1188	18.6471
Rhodothermus marinus DSM 4252_chromosome_1	3261604	2104945	64.5371	0.00511865	5.11865	18.6466
Ferroplasma acidarmanus fer1_chromosome_1	1935211	705689	36.4657	0.0051152	5.1152	18.634
Lactobacillus heilongjiangensis_chromosome_1	2790548	1046107	37.4875	0.00511262	5.11262	18.6246
Pseudorhodoplanes sinuspersici_chromosome_1	5971615	3601819	60.3157	0.00511101	5.11101	18.6187
Cardinium endosymbiont cEper1 of Encarsia pergandiella_chromosome_1	887130	324891	36.6227	0.00511086	5.11086	18.6182
Mycobacteroides chelonae CCUG 47445_chromosome_1	5029817	3215067	63.9202	0.00510058	5.10058	18.5807
Cobetia marina_chromosome_1	4176400	2607878	62.4432	0.00509865	5.09865	18.5737
Streptococcus uberis 0140J_chromosome_1	1852352	678549	36.6318	0.00508975	5.08975	18.5413
Bordetella avium 197N_chromosome_1	3732255	2298418	61.5826	0.00508942	5.08942	18.5401
Bacillus cytotoxicus NVH 391-98_chromosome_1	4087024	1466293	35.8768	0.00507778	5.07778	18.4977
Marivirga tractuosa DSM 4126_chromosome_1	4511574	1602160	35.5122	0.00507694	5.07694	18.4946
Methyloceanibacter caenitepidi_chromosome_1	3424964	2152327	62.8423	0.00507597	5.07597	18.4911
Thioclava nitratireducens_chromosome_1	3910681	2503624	64.0202	0.00506945	5.06945	18.4673
Erythrobacter litoralis HTCC2594_chromosome_1	3052398	1925101	63.0685	0.00506913	5.06913	18.4662
Caldicellulosiruptor bescii DSM 6725_chromosome_1	2919718	1026937	35.1725	0.00506385	5.06385	18.4469
Collimonas pratensis_chromosome_1	5730025	3365689	58.7378	0.00505827	5.05827	18.4266
Bacillus mycoides_chromosome_1	5255868	1865478	35.4932	0.00505759	5.05759	18.4241
Chlamydia caviae GPIC_chromosome_1	1173390	460238	39.2229	0.00505714	5.05714	18.4225
Steroidobacter denitrificans_chromosome_1	3467246	2137961	61.6616	0.00505214	5.05214	18.4043
Leisingera methylohalidivorans DSM 14336_chromosome_1	4144900	2585133	62.369	0.00505103	5.05103	18.4002
Cutibacterium avidum 44067_chromosome_1	2526138	1603635	63.4817	0.00504486	5.04486	18.3778
Wolbachia endosymbiont of Drosophila simulans wNo_chromosome_1	1301823	442758	34.0106	0.00504216	5.04216	18.3679
Desulfuromonas soudanensis_chromosome_1	3958620	2422327	61.1912	0.00503686	5.03686	18.3486
Acidaminococcus fermentans DSM 20731_chromosome_1	2329769	1301006	55.8427	0.00503312	5.03312	18.335
Thermoanaerobacter kivui_chromosome_1	2397824	839539	35.0125	0.00503081	5.03081	18.3266
Maricaulis maris MCS10_chromosome_1	3368780	2113156	62.7276	0.00502793	5.02793	18.3161
Brevibacterium aurantiacum_chromosome_1	4209935	2636798	62.6327	0.00502644	5.02644	18.3107
Wolbachia endosymbiont strain TRS of Brugia malayi_chromosome_1	1080084	369162	34.179	0.00502368	5.02368	18.3006
Bacillus thuringiensis YBT-1518_chromosome_1	6002284	2125904	35.4183	0.00502275	5.02275	18.2972
Desulfovibrio africanus str, Walvis Bay_chromosome_1	4200534	2580003	61.4208	0.00501579	5.01579	18.2719
Cellulosilyticum lentocellum DSM 5427_chromosome_1	4714237	1618145	34.3246	0.00501523	5.01523	18.2698
Methylococcus capsulatus str, Bath_chromosome_1	3304561	2101189	63.5845	0.00501519	5.01519	18.2697
Leuconostoc gelidum subsp, gasicomitatum LMG 18811_chromosome_1	1954080	716429	36.6632	0.00501054	5.01054	18.2527
Leptospira alstonii	4105414	1741857	42.4283	0.00500023	5.00023	18.2152
Rhizobium tropici CIAT 899_chromosome_1	3837060	2297581	59.8787	0.0049994	4.9994	18.2122
Tetragenococcus halophilus NBRC 12172_chromosome_1	2562720	923632	36.0411	0.00499586	4.99586	18.1993
Wolbachia endosymbiont of Drosophila melanogaster_chromosome_1	1267782	446701	35.2348	0.00499297	4.99297	18.1887
Altererythrobacter atlanticus_chromosome_1	3386291	2096061	61.8984	0.00499278	4.99278	18.188
Caldisericum exile AZM16c01_chromosome_1	1558103	551177	35.3749	0.00499197	4.99197	18.1851
Belliella baltica DSM 15883_chromosome_1	4196595	1544897	36.8131	0.00499143	4.99143	18.1831
Pediococcus pentosaceus ATCC 25745_chromosome_1	1832387	684540	37.3578	0.00498803	4.98803	18.1707
Dermabacter vaginalis_chromosome_1	2392314	1497302	62.588	0.00498304	4.98304	18.1526
Alkalitalea saponilacus_chromosome_1	4775573	1875544	39.2737	0.0049816	4.9816	18.1473
Rhodococcus erythropolis CCM2595_chromosome_1	6281198	3922816	62.4533	0.00498122	4.98122	18.1459
Thiocystis violascens DSM 198_chromosome_1	5017071	3141035	62.6069	0.0049802	4.9802	18.1422
Calditerrivibrio nitroreducens DSM 19672_chromosome_1	2157835	771489	35.7529	0.00497906	4.97906	18.1381
Zymomonas mobilis subsp, pomaceae ATCC 29192_chromosome_1	1989865	877421	44.0945	0.00497622	4.97622	18.1277
Alicyclobacillus acidocaldarius subsp, acidocaldarius DSM 446_chromosome_1	3018755	1881729	62.3346	0.00497523	4.97523	18.1241
Adlercreutzia equolifaciens DSM 19450_chromosome_1	2862526	1816538	63.4593	0.00497428	4.97428	18.1207
Deinococcus proteolyticus MRP_chromosome_1	2147060	1420552	66.1627	0.00496865	4.96865	18.1001
Leptospira borgpetersenii serovar Hardjo-bovis str, L550_chromosome_2	317336	127452	40.1631	0.00496634	4.96634	18.0917
Acinetobacter baumannii_chromosome_1	4335793	1692737	39.041	0.00496426	4.96426	18.0841
Cytophaga hutchinsonii ATCC 33406_chromosome_1	4433218	1722146	38.8464	0.00496163	4.96163	18.0746
Weeksella virosa DSM 16922_chromosome_1	2272954	816483	35.9217	0.00495831	4.95831	18.0625
Geobacter pickeringii_chromosome_1	3618700	2253462	62.2727	0.00495731	4.95731	18.0588
Lactobacillus amylovorus_chromosome_1	2078001	792712	38.1478	0.00495236	4.95236	18.0408
Amphibacillus xylanus NBRC 15112_chromosome_1	2569486	917775	35.7182	0.00494729	4.94729	18.0223
Lachnoclostridium phytofermentans ISDg_chromosome_1	4847594	1713553	35.3485	0.0049439	4.9439	18.01
Acinetobacter junii_chromosome_1	3378307	1305264	38.6366	0.00494182	4.94182	18.0024
Clostridium aceticum_chromosome_1	4201318	1482593	35.2888	0.00494012	4.94012	17.9962
Bartonella tribocorum CIP 105476_chromosome_1	2619061	1017663	38.856	0.00493727	4.93727	17.9858
Treponema brennaborense DSM 12168	3055580	1572797	51.4729	0.00493687	4.93687	17.9844
Leptospira borgpetersenii serovar Hardjo-bovis str. L550	3614446	1454267	40.2349	0.00493132	4.93132	17.9642
Halomonas chromatireducens_chromosome_1	3973651	2495568	62.8029	0.00492947	4.92947	17.9574
Staphylococcus simulans_chromosome_1	2647556	951802	35.9502	0.00492756	4.92756	17.9505
Stanieria cyanosphaera PCC 7437_chromosome_1	5041209	1812479	35.9533	0.00492541	4.92541	17.9426
Lactobacillus kefiranofaciens ZW3_chromosome_1	2113023	796522	37.6959	0.0049228	4.9228	17.9331
Thermoanaerobacterium xylanolyticum LX-11_chromosome_1	2534358	886413	34.9758	0.00492117	4.92117	17.9272
Leptospira biflexa serovar Patoc strain 'Patoc 1 (Paris)'	3599677	1400087	38.8948	0.00491794	4.91794	17.9154
Leptospira alstonii_chromosome_2	486474	206112	42.3686	0.00491702	4.91702	17.9121
Desulfurivibrio alkaliphilus AHT 2_chromosome_1	3097763	1867527	60.2863	0.00491677	4.91677	17.9111
Deinococcus swuensis_chromosome_1	3531443	2380591	67.4113	0.00491329	4.91329	17.8985
Clostridium formicaceticum_chromosome_1	4586755	1629472	35.5256	0.00490914	4.90914	17.8834
Aeromonas schubertii_chromosome_1	4400034	2705480	61.4877	0.00490746	4.90746	17.8772
Gramella forsetii KT0803_chromosome_1	3798465	1390646	36.6107	0.00490619	4.90619	17.8726
Ketogulonicigenium robustum_chromosome_1	2452467	1527653	62.2905	0.00490037	4.90037	17.8514
Bartonella grahamii as4aup_chromosome_1	2341328	891044	38.0572	0.00489679	4.89679	17.8384
Pseudomonas rhizosphaerae_chromosome_1	4688635	2906683	61.9942	0.00489673	4.89673	17.8381
Actinotignum schaalii_chromosome_1	2159306	1342911	62.1918	0.00489463	4.89463	17.8305
Leuconostoc carnosum JB16_chromosome_1	1645096	612653	37.2412	0.00489272	4.89272	17.8235
Leptospira santarosai serovar Shermani str. LT 821	3659905	1530001	41.8044	0.00488783	4.88783	17.8057
Staphylococcus hyicus_chromosome_1	2472129	879532	35.5779	0.00488324	4.88324	17.789
Erythrobacter gangjinensis_chromosome_1	2495029	1564331	62.6979	0.00488131	4.88131	17.782
Alkaliphilus oremlandii OhILAs_chromosome_1	3123558	1132518	36.2573	0.00488001	4.88001	17.7772
Komagataeibacter medellinensis NBRC 3288_chromosome_1	3136818	1910841	60.9165	0.00487979	4.87979	17.7764
Lactobacillus amylolyticus_chromosome_1	1422440	547015	38.4561	0.00487683	4.87683	17.7657
Chlamydia avium 10DC88_chromosome_1	1041170	384354	36.9156	0.00487336	4.87336	17.753
Alcanivorax dieselolei B5_chromosome_1	4928223	3037341	61.6316	0.00486545	4.86545	17.7242
Streptococcus iniae_chromosome_1	2086959	768413	36.8197	0.00485874	4.85874	17.6998
Caldicellulosiruptor saccharolyticus DSM 8903_chromosome_1	2970275	1047143	35.2541	0.00485443	4.85443	17.6841
Pseudodesulfovibrio aespoeensis Aspo-2_chromosome_1	3629109	2270442	62.562	0.00485243	4.85243	17.6768
Deinococcus peraridilitoris DSM 19664_chromosome_1	3881839	2483381	63.9743	0.00485002	4.85002	17.668
Corynebacterium falsenii DSM 44353_chromosome_1	2677607	1691631	63.177	0.00484052	4.84052	17.6334
Pelagibacterium halotolerans B2_chromosome_1	3944837	2420924	61.3694	0.0048329	4.8329	17.6056
Bartonella henselae str, Houston-1_chromosome_1	1931047	738245	38.2303	0.00483002	4.83002	17.5951
Streptococcus gallolyticus subsp, gallolyticus DSM 16831_chromosome_1	2492900	939721	37.6959	0.00482932	4.82932	17.5926
Corynebacterium testudinoris_chromosome_1	2721226	1718137	63.1383	0.0048254	4.8254	17.5783
Erythrobacter gangjinensis_chromosome_2	229922	144565	62.8757	0.00482337	4.82337	17.5709
Sphingobium baderi_chromosome_1	4107398	2562873	62.3965	0.00482179	4.82179	17.5651
Bacillus methanolicus MGA3_chromosome_1	3337035	1290028	38.6579	0.00481535	4.81535	17.5417
Thermoplasmatales archaeon BRNA1_chromosome_1	1461105	851867	58.3029	0.00481074	4.81074	17.5249
Dokdonia donghaensis DSW-1_chromosome_1	3293944	1257353	38.1717	0.00480913	4.80913	17.519
Enterococcus hirae ATCC 9790_chromosome_1	2827741	1044477	36.9368	0.00480631	4.80631	17.5088
Glutamicibacter halophytocola_chromosome_1	3911798	2346930	59.9962	0.00479626	4.79626	17.4721
Acetohalobium arabaticum DSM 5501_chromosome_1	2469596	904645	36.6313	0.00478702	4.78702	17.4385
Lactococcus garvieae ATCC 49156_chromosome_1	1950135	757176	38.8269	0.00478685	4.78685	17.4379
Sphingobium herbicidovorans_chromosome_1	2919834	1823672	62.4581	0.00478555	4.78555	17.4331
Neoasaia chiangmaiensis_chromosome_1	3407860	2095963	61.5038	0.00477748	4.77748	17.4037
Anaerococcus prevotii DSM 20548_chromosome_1	1883067	679199	36.0688	0.00477625	4.77625	17.3993
Selenomonas sputigena ATCC 35185_chromosome_1	2568361	1466713	57.107	0.00477464	4.77464	17.3934
Pseudopedobacter saltans DSM 12145_chromosome_1	4635236	1695689	36.5826	0.00476998	4.76998	17.3764
Erysipelothrix larvae_chromosome_1	2495108	933998	37.4332	0.00476973	4.76973	17.3755
Singulisphaera acidiphila DSM 18658_chromosome_1	9629675	5996018	62.266	0.00476807	4.76807	17.3695
Rhodomicrobium vannielii ATCC 17100_chromosome_1	4014469	2498944	62.2484	0.00476427	4.76427	17.3556
Meiothermus ruber DSM 1279_chromosome_1	3097457	1963303	63.3844	0.00476165	4.76165	17.3461
Bartonella bacilliformis KC583_chromosome_1	1445021	552556	38.2386	0.00476048	4.76048	17.3418
Helicobacter bilis_chromosome_1	2620399	911265	34.7758	0.00475882	4.75882	17.3358
Rhizobium gallicum bv, gallicum R602_chromosome_1	4133237	2478812	59.9727	0.00475801	4.75801	17.3328
Weissella ceti_chromosome_1	1390397	566536	40.7463	0.00475763	4.75763	17.3314
Roseiflexus castenholzii DSM 13941_chromosome_1	5723298	3473474	60.6901	0.0047567	4.7567	17.328
Zymomonas mobilis subsp, mobilis ATCC 10988_chromosome_1	2021773	934478	46.2207	0.00475177	4.75177	17.3101
Cyclobacterium marinum DSM 745_chromosome_1	6221273	2373171	38.1461	0.00474613	4.74613	17.2895
Leuconostoc mesenteroides subsp, mesenteroides ATCC 8293_chromosome_1	2038396	768686	37.7103	0.00474589	4.74589	17.2887
Macrococcus canis_chromosome_1	2363414	876717	37.0954	0.00474356	4.74356	17.2802
Thermobaculum terrenum ATCC BAA-798_chromosome_2	1074634	685161	63.7576	0.00474115	4.74115	17.2714
Bartonella vinsonii subsp, berkhoffii str, Winnie_chromosome_1	1802699	699998	38.8306	0.00473734	4.73734	17.2575
Pediococcus claussenii ATCC BAA-344_chromosome_1	1829111	673479	36.82	0.00473181	4.73181	17.2374
[Enterobacter] lignolyticus SCF1_chromosome_1	4814049	2744879	57.0181	0.004727	4.727	17.2198
[Mannheimia] succiniciproducens MBEL55E_chromosome_1	2314078	984362	42.538	0.00472586	4.72586	17.2157
Actinobacillus suis ATCC 33415_chromosome_1	2501598	1006022	40.2152	0.00471938	4.71938	17.1921
Histophilus somni 2336_chromosome_1	2263857	846186	37.3781	0.0047154	4.7154	17.1776
Hymenobacter sedentarius_chromosome_1	4868852	2968280	60.9647	0.00471405	4.71405	17.1727
Leptospira santarosai serovar Shermani str, LT 821_chromosome_2	323706	135807	41.9538	0.00471106	4.71106	17.1618
Sodalis praecaptivus_chromosome_1	4709528	2706751	57.4739	0.00470981	4.70981	17.1572
Bacillus megaterium NBRC 15308 = ATCC 14581_chromosome_1	5343114	2034407	38.0753	0.00470718	4.70718	17.1476
Veillonella parvula DSM 2008_chromosome_1	2132142	823631	38.6293	0.00470419	4.70419	17.1367
Chlamydia psittaci 6BC_chromosome_1	1171667	457680	39.0623	0.0047027	4.7027	17.1313
Chlamydia muridarum str, Nigg_chromosome_1	1072950	432790	40.3365	0.00470106	4.70106	17.1253
Intestinimonas butyriciproducens_chromosome_1	3376475	1994253	59.0632	0.00470106	4.70106	17.1253
Candidatus Coxiella mudrowiae_chromosome_1	1733840	661850	38.1725	0.0046994	4.6994	17.1193
Croceicoccus naphthovorans_chromosome_1	3543806	2218507	62.6024	0.00469298	4.69298	17.0959
Altererythrobacter epoxidivorans_chromosome_1	2786256	1713621	61.5026	0.0046916	4.6916	17.0909
Weissella jogaejeotgali_chromosome_1	2114163	821296	38.8473	0.00468791	4.68791	17.0774
Gallibacterium anatis UMN179_chromosome_1	2687335	1071625	39.8769	0.00468568	4.68568	17.0693
[Haemophilus] ducreyi 35000HP_chromosome_1	1698955	649349	38.2205	0.00468523	4.68523	17.0677
Treponema succinifaciens DSM 2489	2731853	1069882	39.1632	0.00468437	4.68437	17.0645
Solitalea canadensis DSM 3403_chromosome_1	5202069	1940816	37.3085	0.00468141	4.68141	17.0538
Anaerotignum propionicum DSM 1682_chromosome_1	3120417	1215362	38.9487	0.0046779	4.6779	17.041
Helicobacter hepaticus ATCC 51449_chromosome_1	1799146	646455	35.9312	0.00467222	4.67222	17.0203
Carboxydothermus hydrogenoformans Z-2901_chromosome_1	2401520	1009831	42.0497	0.00466663	4.66663	16.9999
Legionella longbeachae NSW150_chromosome_1	4077332	1513169	37.1117	0.00466629	4.66629	16.9987
Pseudoalteromonas translucida KMM 520_chromosome_2	757205	300088	39.631	0.0046632	4.6632	16.9874
Pediococcus damnosus_chromosome_1	2247318	860529	38.2914	0.00466111	4.66111	16.9798
Leuconostoc kimchii IMSNU 11154_chromosome_1	2002721	761025	37.9996	0.00466016	4.66016	16.9764
[Eubacterium] eligens ATCC 27750_chromosome_1	2144190	808631	37.7127	0.00465677	4.65677	16.964
Fimbriimonas ginsengisoli Gsoil 348_chromosome_1	5231762	3182306	60.8267	0.0046556	4.6556	16.9597
Nitrospira moscoviensis_chromosome_1	4589485	2844881	61.9869	0.00465303	4.65303	16.9504
Colwellia psychrerythraea 34H_chromosome_1	5373180	2042100	38.0054	0.00465237	4.65237	16.948
Glaesserella parasuis SH0165_chromosome_1	2269156	907505	39.9931	0.00464931	4.64931	16.9368
Ferrimonas balearica DSM 9799_chromosome_1	4279159	2576887	60.2195	0.00464016	4.64016	16.9035
Plautia stali symbiont_chromosome_1	4035456	2298469	56.9569	0.00464012	4.64012	16.9033
Beijerinckia indica subsp, indica ATCC 9039_chromosome_1	4170153	2379485	57.0599	0.00463556	4.63556	16.8867
Leptospira biflexa serovar Patoc strain 'Patoc 1 (Paris)'_chromosome_2	277655	109043	39.2728	0.00463165	4.63165	16.8725
Chlamydia felis Fe/C-56_chromosome_1	1166239	459210	39.3753	0.0046277	4.6277	16.8581
Saprospira grandis str, Lewin_chromosome_1	4345237	2014450	46.36	0.00462598	4.62598	16.8518
Lactobacillus hokkaidonensis JCM 18461_chromosome_1	2277985	868374	38.1203	0.00462558	4.62558	16.8504
Taylorella equigenitalis ATCC 35865_chromosome_1	1732123	646799	37.3414	0.00462381	4.62381	16.8439
Thalassotalea crassostreae_chromosome_1	3861670	1496625	38.7559	0.00462054	4.62054	16.832
Lactobacillus ruminis ATCC 27782_chromosome_1	2066652	898360	43.4693	0.00461665	4.61665	16.8179
Desulfovibrio desulfuricans ATCC 27774_chromosome_1	2873437	1668667	58.0722	0.00461503	4.61503	16.812
Fervidobacterium nodosum Rt17-B1_chromosome_1	1948941	681920	34.9893	0.00460712	4.60712	16.7831
Moraxella catarrhalis BBH18_chromosome_1	1863286	776460	41.6715	0.0046053	4.6053	16.7765
Parachlamydia acanthamoebae UV-7_chromosome_1	3072383	1199115	39.0288	0.00460294	4.60294	16.7679
Acetobacterium woodii DSM 1030_chromosome_1	4044777	1591140	39.3381	0.00459605	4.59605	16.7428
Streptococcus intermedius B196_chromosome_1	1996214	749717	37.5569	0.0045942	4.5942	16.7361
Parvularcula bermudensis HTCC2503_chromosome_1	2902643	1760629	60.6561	0.00459271	4.59271	16.7306
Parasaccharibacter apium_chromosome_1	2011634	1195245	59.4166	0.00458831	4.58831	16.7146
Hyphomonas neptunium ATCC 15444_chromosome_1	3705021	2294530	61.9303	0.00458756	4.58756	16.7119
Pseudoalteromonas espejiana DSM 9414_chromosome_2	779695	310422	39.8133	0.00458256	4.58256	16.6937
Flexistipes sinusarabici DSM 4947_chromosome_1	2526590	967539	38.2943	0.00458048	4.58048	16.6861
Oceanobacillus iheyensis HTE831_chromosome_1	3630528	1295420	35.6813	0.00457785	4.57785	16.6765
Bacillus cellulosilyticus DSM 2522_chromosome_1	4681672	1709838	36.522	0.00457764	4.57764	16.6757
Pseudoalteromonas espejiana DSM 9414_chromosome_1	3720756	1503053	40.3964	0.00457622	4.57622	16.6706
Hungateiclostridium thermocellum ATCC 27405_chromosome_1	3843301	1498370	38.9865	0.00457601	4.57601	16.6698
Acinetobacter schindleri_chromosome_1	3001209	1286271	42.8584	0.00457382	4.57382	16.6618
Natranaerobius thermophilus JW/NM-WN-LF_chromosome_1	3165557	1149803	36.3223	0.00457202	4.57202	16.6553
Spirochaeta thermophila DSM 6578	2560222	1559644	60.9183	0.00456171	4.56171	16.6177
Fluviicola taffensis DSM 16823_chromosome_1	4633577	1691009	36.4947	0.0045617	4.5617	16.6177
Persephonella marina EX-H1_chromosome_1	1930284	717223	37.1563	0.0045615	4.5615	16.6169
Butyrivibrio proteoclasticus B316_chromosome_2	302358	121076	40.0439	0.00456082	4.56082	16.6145
Anaerostipes hadrus_chromosome_1	3172613	1182865	37.2836	0.00456028	4.56028	16.6125
Desulfobacula toluolica Tol2_chromosome_1	5197905	2154472	41.4489	0.00455472	4.55472	16.5922
Sulfurospirillum barnesii SES-3_chromosome_1	2510109	974385	38.8184	0.00455438	4.55438	16.591
Taylorella asinigenitalis MCE3_chromosome_1	1638559	627783	38.3131	0.004554	4.554	16.5896
Rhodoferax saidenbachensis_chromosome_1	4264855	2599218	60.945	0.00455279	4.55279	16.5852
Pseudoalteromonas translucida KMM 520_chromosome_1	3390388	1363115	40.2053	0.00454992	4.54992	16.5748
Lactobacillus curieae_chromosome_1	2095860	833764	39.7815	0.00454658	4.54658	16.5626
Cyanobacterium aponinum PCC 10605_chromosome_1	4114099	1438220	34.9583	0.00454364	4.54364	16.5519
Glutamicibacter arilaitensis Re117_chromosome_1	3859257	2288017	59.2865	0.00453999	4.53999	16.5386
Desulfovibrio alaskensis G20_chromosome_1	3730232	2157421	57.8361	0.00453752	4.53752	16.5296
Shimwellia blattae DSM 4481 = NBRC 105725_chromosome_1	4158725	2350025	56.5083	0.00452903	4.52903	16.4987
Rummeliibacillus stabekisii_chromosome_1	3412092	1284774	37.6536	0.00452655	4.52655	16.4896
Butyrivibrio hungatei_chromosome_1	3143784	1254574	39.9065	0.00452448	4.52448	16.4821
Spiribacter salinus M19-40_chromosome_1	1739487	1089831	62.6524	0.00452145	4.52145	16.4711
Bacillus flexus_chromosome_1	3960308	1508665	38.0946	0.00452137	4.52137	16.4708
Bifidobacterium adolescentis ATCC 15703_chromosome_1	2089645	1236740	59.1842	0.00451991	4.51991	16.4654
Streptococcus thermophilus JIM 8232_chromosome_1	1929905	751133	38.9207	0.00451888	4.51888	16.4617
Bifidobacterium animalis subsp, lactis DSM 10140_chromosome_1	1938483	1172433	60.482	0.00451229	4.51229	16.4377
Alistipes finegoldii DSM 17242_chromosome_1	3734239	2115285	56.6457	0.00451096	4.51096	16.4328
Ruminiclostridium cellulolyticum H10_chromosome_1	4068724	1521864	37.404	0.00450215	4.50215	16.4007
Brucella melitensis bv, 1 str, 16M_chromosome_1	2117144	1210116	57.1579	0.00449993	4.49993	16.3927
Dichelobacter nodosus VCS1703A_chromosome_1	1389350	616812	44.3957	0.00449347	4.49347	16.3691
Thermodesulfatator indicus DSM 15286_chromosome_1	2322224	985214	42.4255	0.0044888	4.4888	16.3521
Acinetobacter johnsonii XBB1_chromosome_1	3509795	1454137	41.4308	0.0044883	4.4883	16.3503
Paenibacillus mucilaginosus 3016_chromosome_1	8739048	5095690	58.3094	0.00448539	4.48539	16.3397
Denitrobacterium detoxificans_chromosome_1	2446250	1455468	59.4979	0.00448401	4.48401	16.3347
secondary endosymbiont of Ctenarytaina eucalypti_chromosome_1	1441139	623870	43.2901	0.00448326	4.48326	16.3319
Yoonia vestfoldensis_chromosome_1	3836950	2334556	60.8441	0.00448168	4.48168	16.3262
Desulfococcus oleovorans Hxd3_chromosome_1	3944167	2215384	56.1686	0.00448105	4.48105	16.3239
Chlamydia suis_chromosome_1	1075789	452705	42.0812	0.00448043	4.48043	16.3216
Corynebacterium aurimucosum ATCC 700975_chromosome_1	2790189	1691807	60.6341	0.00447962	4.47962	16.3187
Streptococcus anginosus C238_chromosome_1	2233640	854018	38.2344	0.00447879	4.47879	16.3156
Deinococcus deserti VCD115_chromosome_1	2819842	1787445	63.3881	0.00447295	4.47295	16.2944
Bibersteinia trehalosi USDA-ARS-USMARC-192_chromosome_1	2407846	988311	41.0454	0.00447205	4.47205	16.2911
Psychromonas ingrahamii 37_chromosome_1	4559598	1827773	40.0863	0.00446947	4.46947	16.2817
Lysinibacillus fusiformis_chromosome_1	4843789	1822311	37.6216	0.00446758	4.46758	16.2748
Butyrivibrio hungatei_chromosome_2	91776	34609	37.7103	0.0044674	4.4674	16.2742
Wolbachia endosymbiont of Cimex lectularius_chromosome_1	1250060	453153	36.2505	0.00446299	4.46299	16.2581
Hoyosella subflava DQS3-9A1_chromosome_1	4738809	2949635	62.2442	0.00446209	4.46209	16.2548
Jeotgalibaca dankookensis_chromosome_1	2096058	785550	37.4775	0.00446171	4.46171	16.2534
Aliivibrio salmonicida LFI1238_chromosome_1	3325165	1304408	39.2284	0.00446113	4.46113	16.2513
Mannheimia haemolytica M42548_chromosome_1	2731870	1121358	41.0473	0.00445995	4.45995	16.247
Rhodoferax ferrireducens T118_chromosome_1	4712337	2821716	59.8793	0.00445936	4.45936	16.2449
Megasphaera elsdenii 14-14_chromosome_1	2504349	1321080	52.7514	0.00445625	4.45625	16.2335
Aliivibrio salmonicida LFI1238_chromosome_2	1206461	461323	38.2377	0.00445352	4.45352	16.2236
Piscirickettsia salmonis LF-89 = ATCC VR-1361_chromosome_1	3184851	1265253	39.7272	0.00445233	4.45233	16.2193
Providencia stuartii MRSN 2154_chromosome_1	4402109	1816553	41.2655	0.00444923	4.44923	16.208
Sulfurospirillum deleyianum DSM 6946_chromosome_1	2306351	898781	38.9698	0.00444772	4.44772	16.2025
Bacillus weihaiensis_chromosome_1	4344873	1584915	36.4778	0.00444662	4.44662	16.1985
Labrenzia aggregata_chromosome_1	6149397	3624371	58.9386	0.00444287	4.44287	16.1848
Leuconostoc citreum KM20_chromosome_1	1796284	700354	38.989	0.00443916	4.43916	16.1713
Aeromonas salmonicida subsp, salmonicida A449_chromosome_1	4702402	2751429	58.5111	0.00443794	4.43794	16.1668
Pseudoalteromonas spongiae UST010723-006_chromosome_1	3154175	1294047	41.0265	0.0044262	4.4262	16.1241
Tepidanaerobacter acetatoxydans Re1_chromosome_1	2761252	1036355	37.5321	0.00442408	4.42408	16.1163
Cloacibacillus porcorum_chromosome_1	3585187	1966074	54.8388	0.00442348	4.42348	16.1142
Enterococcus mundtii QU 25_chromosome_1	3022186	1166927	38.612	0.00442329	4.42329	16.1135
Arthrobacter alpinus_chromosome_1	4046453	2516753	62.1965	0.00442264	4.42264	16.1111
Bartonella ancashensis_chromosome_1	1467695	563838	38.4166	0.0044219	4.4219	16.1084
Solibacillus silvestris_chromosome_1	3991226	1540623	38.6002	0.0044207	4.4207	16.104
Leuconostoc lactis_chromosome_1	1737502	752763	43.3244	0.00441956	4.41956	16.0999
Bartonella quintana str, Toulouse_chromosome_1	1581384	613526	38.7968	0.00441955	4.41955	16.0998
Kushneria marisflavi_chromosome_1	3667185	2165373	59.0473	0.00441456	4.41456	16.0817
Chlamydia gallinacea 08-1274/3_chromosome_1	1059583	402032	37.9425	0.004414	4.414	16.0796
Bifidobacterium dentium JCM 1195 = DSM 20436_chromosome_1	2635669	1542865	58.5379	0.00441102	4.41102	16.0688
Phaeobacter gallaeciensis_chromosome_1	4061725	2498623	61.5163	0.00441093	4.41093	16.0684
Ethanoligenens harbinense YUAN-3_chromosome_1	3008576	1671520	55.5585	0.00441072	4.41072	16.0677
Deinococcus geothermalis DSM 11300_chromosome_1	2467205	1644052	66.6362	0.00441025	4.41025	16.066
Pseudomonas fluorescens F113_chromosome_1	6845832	4161169	60.784	0.00440765	4.40765	16.0565
Dickeya solani IPO 2222_chromosome_1	4919833	2767153	56.2449	0.0043969	4.3969	16.0173
Helicobacter himalayensis_chromosome_1	1829936	729895	39.8864	0.00439469	4.39469	16.0093
endosymbiont of Bathymodiolus septemdierum str, Myojin knoll_chromosome_1	1469434	569305	38.7431	0.00439217	4.39217	16.0001
Campylobacter curvus 525,92_chromosome_1	1971270	877910	44.5352	0.00439006	4.39006	15.9924
Capnocytophaga ochracea DSM 7271_chromosome_1	2612925	1034404	39.588	0.00438704	4.38704	15.9814
Gluconobacter oxydans 621H_chromosome_1	2702173	1650276	61.0722	0.00438647	4.38647	15.9793
Butyrivibrio proteoclasticus B316_chromosome_1	3554804	1429477	40.2125	0.00438533	4.38533	15.9752
Brucella melitensis bv, 1 str, 16M_chromosome_2	1177787	675318	57.3379	0.00438364	4.38364	15.969
Desulfobulbus propionicus DSM 2032_chromosome_1	3851869	2269813	58.9276	0.00438255	4.38255	15.9651
Lactococcus piscium MKFS47_chromosome_1	2394138	928762	38.7932	0.00438154	4.38154	15.9614
Slackia heliotrinireducens DSM 20476_chromosome_1	3165038	1905720	60.2116	0.00437846	4.37846	15.9502
Bacillus smithii_chromosome_1	3368778	1373533	40.7724	0.00437369	4.37369	15.9328
Bacillus simplex_chromosome_1	5345500	2131383	39.8725	0.0043719	4.3719	15.9263
Ochrobactrum anthropi ATCC 49188_chromosome_1	2887297	1618356	56.0509	0.00437156	4.37156	15.925
Spirochaeta africana DSM 8902	3285855	1898111	57.7661	0.00437025	4.37025	15.9202
Corynebacterium aquilae DSM 44791_chromosome_1	2926437	1782698	60.917	0.00436914	4.36914	15.9162
Streptococcus salivarius_chromosome_1	2188923	878796	40.1474	0.00435557	4.35557	15.8668
Lactobacillus acidipiscis_chromosome_1	2607423	1037760	39.8002	0.00435449	4.35449	15.8628
Methylacidiphilum fumariolicum SolV_chromosome_1	2476671	1027237	41.4765	0.00435383	4.35383	15.8604
Granulibacter bethesdensis CGDNIH1_chromosome_1	2708434	1599933	59.0723	0.00434975	4.34975	15.8456
Bifidobacterium angulatum DSM 20098 = JCM 7096_chromosome_1	2021974	1201670	59.4305	0.00434476	4.34476	15.8274
Cuniculiplasma divulgatum_chromosome_1	1878916	698217	37.1606	0.00434453	4.34453	15.8266
Geosporobacter ferrireducens_chromosome_1	5792634	2236497	38.6093	0.0043431	4.3431	15.8213
methanogenic archaeon ISO4-H5_chromosome_1	1937883	1046532	54.0039	0.00434288	4.34288	15.8205
Pseudomonas stutzeri_chromosome_1	4731359	2866219	60.5792	0.0043423	4.3423	15.8184
Actinobacillus succinogenes 130Z_chromosome_1	2319663	1041960	44.9186	0.00433468	4.33468	15.7907
Cronobacter sakazakii_chromosome_1	4511265	2558492	56.7134	0.00433426	4.33426	15.7891
Streptococcus pantholopis_chromosome_1	2241302	940712	41.9717	0.00433052	4.33052	15.7755
Paludibacter propionicigenes WB4_chromosome_1	3685504	1432064	38.8567	0.00432967	4.32967	15.7724
Desulfomicrobium baculatum DSM 4028_chromosome_1	3942657	2312250	58.647	0.00432855	4.32855	15.7683
Nitratireductor basaltis_chromosome_1	3357577	1967231	58.5908	0.00432753	4.32753	15.7646
Lactobacillus backii_chromosome_1	2672521	1090949	40.821	0.00432251	4.32251	15.7463
Streptococcus parasanguinis ATCC 15912_chromosome_1	2153652	898599	41.7244	0.00432057	4.32057	15.7393
Dechloromonas aromatica RCB_chromosome_1	4501104	2666778	59.2472	0.00431739	4.31739	15.7277
Virgibacillus halodenitrificans_chromosome_1	3869935	1450768	37.4882	0.00431713	4.31713	15.7267
Desulfomicrobium orale DSM 12838_chromosome_1	2783374	1640118	58.9255	0.00431634	4.31634	15.7239
Legionella fallonii LLAP-10_chromosome_1	4181563	1601136	38.2904	0.00431561	4.31561	15.7212
Acetobacter persici_chromosome_1	3230507	1880176	58.2006	0.00431356	4.31356	15.7137
Acinetobacter soli_chromosome_1	3438298	1482108	43.1059	0.00431231	4.31231	15.7092
Acinetobacter larvae_chromosome_1	3741098	1557799	41.6402	0.00430836	4.30836	15.6948
Morganella morganii subsp, morganii KT_chromosome_1	3799539	1943061	51.1394	0.0043071	4.3071	15.6902
Chloracidobacterium thermophilum B_chromosome_2	1012010	619786	61.2431	0.00430431	4.30431	15.68
Simkania negevensis Z_chromosome_1	2496337	1042877	41.7763	0.00430431	4.30431	15.68
Arenibacter algicola_chromosome_1	5793053	2303420	39.7618	0.00430412	4.30412	15.6793
Alkaliphilus metalliredigens QYMF_chromosome_1	4929566	1815166	36.822	0.00430281	4.30281	15.6746
Acidihalobacter prosperus_chromosome_1	3566941	2136954	59.91	0.00430116	4.30116	15.6686
Klebsiella oxytoca_chromosome_1	6257473	3488237	55.7451	0.00429998	4.29998	15.6643
Crinalium epipsammum PCC 9333_chromosome_1	5315554	2134836	40.1621	0.00429965	4.29965	15.6631
Corynebacterium singulare_chromosome_1	2830519	1701670	60.1187	0.0042985	4.2985	15.6589
Thalassospira xiamenensis M-5 = DSM 17429_chromosome_1	4576570	2510254	54.8501	0.00429383	4.29383	15.6419
Bartonella apis_chromosome_1	2907212	1327156	45.6505	0.00429312	4.29312	15.6393
Pedobacter cryoconitis_chromosome_1	5950539	2307656	38.7806	0.00428701	4.28701	15.617
Faecalibaculum rodentium_chromosome_1	2542486	1372058	53.9652	0.00428636	4.28636	15.6146
Salinivirga cyanobacteriivorans_chromosome_1	4812386	1878485	39.0344	0.00428498	4.28498	15.6096
Leptospirillum ferriphilum ML-04_chromosome_1	2406157	1312576	54.5507	0.00428484	4.28484	15.6091
Bacillus oceanisediminis 2691_chromosome_1	5461741	2252590	41.2431	0.00428087	4.28087	15.5946
Aerococcus christensenii_chromosome_1	1634920	640670	39.1866	0.00427727	4.27727	15.5815
Rhodoferax antarcticus_chromosome_1	3916274	2312117	59.0387	0.00427549	4.27549	15.5751
Chloroherpeton thalassium ATCC 35110_chromosome_1	3293456	1483336	45.0389	0.00427484	4.27484	15.5727
Bifidobacterium thermophilum RBL67_chromosome_1	2291643	1377521	60.1106	0.00427379	4.27379	15.5689
Lactobacillus sakei_chromosome_1	1945884	803057	41.2695	0.00427209	4.27209	15.5627
Aliivibrio wodanis_chromosome_1	3003353	1167841	38.8846	0.00427189	4.27189	15.5619
Melioribacter roseus P3M-2_chromosome_1	3300414	1363999	41.3281	0.00427007	4.27007	15.5553
Shewanella japonica_chromosome_1	4975677	2030083	40.8001	0.00426716	4.26716	15.5447
Asaia bogorensis NBRC 16594_chromosome_1	3198265	1912827	59.8083	0.004267	4.267	15.5441
Agrobacterium vitis S4_chromosome_1	3726375	2148535	57.6575	0.00426339	4.26339	15.531
Lactobacillus delbrueckii subsp, bulgaricus ATCC 11842 = JCM 1002_chromosome_1	1864998	927258	49.719	0.00426328	4.26328	15.5306
Neisseria lactamica 020-06_chromosome_1	2220606	1160820	52.2749	0.00426055	4.26055	15.5206
Legionella hackeliae_chromosome_1	3440975	1342701	39.0209	0.00426042	4.26042	15.5202
Chloracidobacterium thermophilum B_chromosome_1	2683362	1646873	61.3735	0.00425884	4.25884	15.5144
Rathayibacter toxicus_chromosome_1	2346032	1442241	61.4758	0.00425868	4.25868	15.5138
Pseudoalteromonas phenolica_chromosome_1	3845520	1568431	40.7859	0.0042556	4.2556	15.5026
Staphylococcus lutrae_chromosome_1	2533115	955768	37.7309	0.00425524	4.25524	15.5013
Aliivibrio wodanis_chromosome_2	1515310	571574	37.7199	0.00425457	4.25457	15.4988
Geobacillus thermoleovorans_chromosome_1	3450609	1807806	52.3909	0.00425229	4.25229	15.4905
Streptococcus halotolerans_chromosome_1	2182100	856457	39.2492	0.00425187	4.25187	15.489
Corynebacterium flavescens_chromosome_1	2758653	1652885	59.9164	0.00425171	4.25171	15.4884
Syntrophobacter fumaroxidans MPOB_chromosome_1	4990251	2991591	59.9487	0.00425149	4.25149	15.4876
Corynebacterium camporealensis_chromosome_1	2451810	1456558	59.4075	0.00425115	4.25115	15.4864
Negativicoccus massiliensis_chromosome_1	1360589	695743	51.1354	0.00425037	4.25037	15.4835
Isosphaera pallida ATCC 43644_chromosome_1	5472964	3417542	62.4441	0.00424816	4.24816	15.4755
Ochrobactrum anthropi ATCC 49188_chromosome_2	1895911	1065935	56.2228	0.00424492	4.24492	15.4637
Acidithiobacillus caldus ATCC 51756_chromosome_1	2777717	1714507	61.7236	0.00424341	4.24341	15.4582
Helicobacter cinaedi CCUG 18818 = ATCC BAA-847_chromosome_1	2240130	858944	38.3435	0.00424216	4.24216	15.4536
Legionella clemsonensis_chromosome_1	3272100	1287984	39.3626	0.00424101	4.24101	15.4494
Streptococcus dysgalactiae subsp, equisimilis AC-2713_chromosome_1	2179445	861367	39.5223	0.0042364	4.2364	15.4327
Helicobacter typhlonius_chromosome_1	1920832	746338	38.8549	0.00423566	4.23566	15.43
Acetobacter aceti_chromosome_1	3725037	2116912	56.8293	0.00423539	4.23539	15.429
Bifidobacterium breve DSM 20213 = JCM 1192_chromosome_1	2269415	1336464	58.8902	0.00423413	4.23413	15.4244
Desulfofarcimen acetoxidans DSM 771_chromosome_1	4545624	1888927	41.5548	0.0042333	4.2333	15.4214
Corynebacterium jeikeium K411_chromosome_1	2462499	1511861	61.3954	0.00423229	4.23229	15.4177
Ruminococcus bicirculans_chromosome_2	727623	312822	42.9923	0.00422884	4.22884	15.4051
Ruminococcus bicirculans_chromosome_1	2240877	952481	42.5048	0.00422826	4.22826	15.403
Pseudoalteromonas phenolica_chromosome_2	1023473	407404	39.806	0.00422581	4.22581	15.3941
Pediococcus acidilactici_chromosome_1	2131361	897349	42.1022	0.004225	4.225	15.3911
Erwinia gerundensis_chromosome_1	3775020	2092194	55.4221	0.00422382	4.22382	15.3868
Sulfurospirillum multivorans DSM 12446_chromosome_1	3175729	1298817	40.8982	0.00422234	4.22234	15.3814
Chlamydia pecorum E58_chromosome_1	1106197	454381	41.076	0.00422167	4.22167	15.379
Caldanaerobacter subterraneus subsp, tengcongensis MB4_chromosome_1	2689445	1010449	37.5709	0.00422057	4.22057	15.375
Corynebacterium simulans_chromosome_1	2737971	1615621	59.008	0.00421955	4.21955	15.3713
Geobacter bemidjiensis Bem_chromosome_1	4615150	2781399	60.2667	0.00421763	4.21763	15.3643
Tateyamaria omphalii_chromosome_1	3861636	2393382	61.9784	0.00421738	4.21738	15.3634
Paenarthrobacter aurescens TC1_chromosome_1	4597686	2866334	62.343	0.00421712	4.21712	15.3624
Lactobacillus reuteri DSM 20016_chromosome_1	1999618	777304	38.8726	0.00421681	4.21681	15.3613
Anabaena cylindrica PCC 7122_chromosome_1	6395836	2481336	38.7961	0.00421634	4.21634	15.3596
Pelobacter acetylenicus_chromosome_1	3192352	1833111	57.422	0.00421413	4.21413	15.3515
Asticcacaulis excentricus CB 48_chromosome_2	1315949	794429	60.3693	0.00420989	4.20989	15.3361
Pasteurella multocida_chromosome_1	2271840	916793	40.3546	0.00420936	4.20936	15.3341
Aerococcus viridans_chromosome_1	2199877	866216	39.3757	0.00420796	4.20796	15.329
Moritella viscosa_chromosome_1	5086074	2005983	39.4407	0.00420737	4.20737	15.3269
Sulfurospirillum cavolei_chromosome_1	2698323	1183950	43.8773	0.00420039	4.20039	15.3015
Pseudoalteromonas spongiae UST010723-006_chromosome_2	1598238	647865	40.5362	0.00420025	4.20025	15.301
Parageobacillus thermoglucosidasius_chromosome_1	3873116	1699953	43.8911	0.00419946	4.19946	15.2981
Bdellovibrio bacteriovorus W_chromosome_1	3006992	1301659	43.2877	0.0041899	4.1899	15.2633
Bacillus krulwichiae_chromosome_1	4610863	1759452	38.1588	0.0041888	4.1888	15.2593
Fictibacillus phosphorivorans_chromosome_1	4230665	1664749	39.3496	0.00418539	4.18539	15.2468
Xenorhabdus nematophila AN6/1_chromosome_1	4432103	1956856	44.1519	0.0041847	4.1847	15.2443
Micavibrio aeruginosavorus ARL-13_chromosome_1	2481983	1357966	54.7129	0.00418133	4.18133	15.232
Geobacter metallireducens GS-15_chromosome_1	3997420	2378844	59.5095	0.00417895	4.17895	15.2234
Streptococcus gordonii str, Challis substr, CH1_chromosome_1	2196662	889795	40.5067	0.00417224	4.17224	15.1989
Anoxybacillus gonensis_chromosome_1	2803668	1168301	41.6704	0.00417096	4.17096	15.1943
Treponema primitia ZAS-2	4059867	2063936	50.8375	0.0041691	4.1691	15.1875
Acidobacterium capsulatum ATCC 51196_chromosome_1	4127356	2496926	60.497	0.00416877	4.16877	15.1863
[Clostridium] cellulosi_chromosome_1	2229578	984316	44.1481	0.0041685	4.1685	15.1853
Eubacterium limosum_chromosome_1	4422837	2087154	47.1904	0.00416791	4.16791	15.1832
Helicobacter mustelae 12198_chromosome_1	1578097	670143	42.4653	0.00416451	4.16451	15.1708
Virgibacillus necropolis_chromosome_1	4337422	1616616	37.2714	0.00416353	4.16353	15.1672
Corynebacterium phocae_chromosome_1	2779609	1635355	58.834	0.00416318	4.16318	15.1659
Trueperella pyogenes_chromosome_1	2338390	1391373	59.5013	0.00416098	4.16098	15.1579
Lactobacillus agilis_chromosome_1	2187209	909273	41.5723	0.00415461	4.15461	15.1347
Calothrix sp, PCC 6303_chromosome_1	6767834	2693312	39.7958	0.00415421	4.15421	15.1332
Bifidobacterium actinocoloniiforme DSM 22766_chromosome_1	1830060	1147591	62.7078	0.00415287	4.15287	15.1284
Akkermansia muciniphila ATCC BAA-835_chromosome_1	2664102	1485566	55.7624	0.00415224	4.15224	15.1261
Roseovarius mucosus_chromosome_1	4170996	2541971	60.944	0.00414961	4.14961	15.1165
Pelosinus fermentans JBW45_chromosome_1	5380816	2125974	39.5103	0.00414714	4.14714	15.1075
Kozakia baliensis_chromosome_1	2888029	1658115	57.4134	0.00414262	4.14262	15.091
Rothia mucilaginosa DY-18_chromosome_1	2264603	1350207	59.6222	0.00414024	4.14024	15.0824
Oxalobacter formigenes_chromosome_1	2468871	1223951	49.5753	0.00413954	4.13954	15.0798
Kosakonia cowanii JCM 10956 = DSM 18146_chromosome_1	4646998	2615674	56.2874	0.00413923	4.13923	15.0787
Sphingorhabdus flavimaris_chromosome_1	3479724	2017246	57.9714	0.00413826	4.13826	15.0751
Legionella oakridgensis ATCC 33761 = DSM 21215_chromosome_1	2722964	1113084	40.8777	0.00413704	4.13704	15.0707
Photorhabdus thracensis_chromosome_1	5147098	2270331	44.109	0.00413301	4.13301	15.056
Corynebacterium lactis RW2-5_chromosome_1	2769745	1676519	60.5297	0.00413179	4.13179	15.0516
Ammonifex degensii KC4_chromosome_1	2129237	1265798	59.4484	0.00412777	4.12777	15.0369
Xenorhabdus hominickii_chromosome_1	4522699	1964060	43.4267	0.0041274	4.1274	15.0356
Streptococcus equi subsp, zooepidemicus_chromosome_1	2149868	892892	41.5324	0.00412258	4.12258	15.018
Pseudothermotoga thermarum DSM 5069_chromosome_1	2039943	822588	40.3241	0.0041207	4.1207	15.0112
Heliobacterium modesticaldum Ice1_chromosome_1	3075407	1752219	56.9752	0.00412043	4.12043	15.0102
Neisseria weaveri_chromosome_1	2188497	1072455	49.0042	0.0041083	4.1083	14.966
Ochrobactrum pseudogrignonense_chromosome_1	3950556	2110083	53.4123	0.00410575	4.10575	14.9567
Aerococcus urinaehominis_chromosome_1	1831400	782931	42.7504	0.00410396	4.10396	14.9502
Pantoea agglomerans_chromosome_1	4182028	2322596	55.5376	0.00410256	4.10256	14.9451
Bdellovibrio exovorus JSS_chromosome_1	2657893	1114068	41.9155	0.00410212	4.10212	14.9435
Candidatus Protochlamydia naegleriophila_chromosome_1	2885090	1232021	42.703	0.00410005	4.10005	14.9359
Desulfococcus multivorans_chromosome_1	4455399	2531878	56.8272	0.00409683	4.09683	14.9242
Lysinibacillus sphaericus_chromosome_1	3436578	1339961	38.9911	0.00409593	4.09593	14.9209
Vibrio tritonius_chromosome_1	3434724	1509828	43.9578	0.00409582	4.09582	14.9205
Photobacterium profundum SS9_chromosome_1	4085304	1714555	41.9688	0.00409443	4.09443	14.9155
Desulfotomaculum reducens MI-1_chromosome_1	3608104	1525335	42.2753	0.00409439	4.09439	14.9153
Staphylococcus pettenkoferi_chromosome_1	2502360	973825	38.9163	0.00408854	4.08854	14.894
[Eubacterium] rectale ATCC 33656_chromosome_1	3449685	1430969	41.4811	0.00408675	4.08675	14.8875
Methylacidiphilum infernorum V4_chromosome_1	2287145	1040257	45.4828	0.00408632	4.08632	14.8859
Leadbetterella byssophila DSM 17132_chromosome_1	4059653	1640653	40.4136	0.00408434	4.08434	14.8787
Pelobacter propionicus DSM 2379_chromosome_1	4008000	2365689	59.0242	0.00408433	4.08433	14.8787
Nostoc punctiforme PCC 73102_chromosome_1	8234322	3410240	41.4149	0.00408157	4.08157	14.8686
Shewanella frigidimarina NCIMB 400_chromosome_1	4845257	2014855	41.5841	0.00407987	4.07987	14.8624
Enterococcus casseliflavus EC20_chromosome_1	3427276	1468534	42.8484	0.00407875	4.07875	14.8584
Nostoc azollae' 0708_chromosome_1	5354700	2058805	38.4486	0.00407773	4.07773	14.8546
Agrobacterium vitis S4_chromosome_2	1283187	738070	57.5185	0.00407501	4.07501	14.8447
Prevotella intermedia ATCC 25611 = DSM 20706_chromosome_1	1965935	841030	42.7802	0.00407338	4.07338	14.8388
Herminiimonas arsenicoxydans_chromosome_1	3424307	1859223	54.2949	0.00407265	4.07265	14.8361
Lactobacillus curvatus_chromosome_1	2114309	880779	41.658	0.004068	4.068	14.8192
Desulfohalobium retbaense DSM 5692_chromosome_1	2864304	1648121	57.54	0.00406696	4.06696	14.8154
Gardnerella vaginalis 409-05_chromosome_1	1617545	679631	42.0162	0.00406357	4.06357	14.8031
Meiothermus silvanus DSM 9946_chromosome_1	3249394	2026440	62.3636	0.00406353	4.06353	14.8029
Salinicoccus halodurans_chromosome_1	2778379	1237614	44.5445	0.00405956	4.05956	14.7884
Xenorhabdus doucetiae_chromosome_1	4195202	1917572	45.7087	0.00405797	4.05797	14.7827
Gloeobacter kilaueensis JS1_chromosome_1	4724791	2860237	60.5368	0.00405732	4.05732	14.7803
Bifidobacterium coryneforme_chromosome_1	1755151	1062029	60.5093	0.0040572	4.0572	14.7798
Parascardovia denticolens DSM 10105 = JCM 12538_chromosome_1	1890857	1102614	58.3129	0.00405636	4.05636	14.7768
Niabella ginsenosidivorans_chromosome_1	5627734	2503439	44.484	0.00405634	4.05634	14.7767
Draconibacterium orientale_chromosome_1	5132075	2120117	41.3111	0.00405586	4.05586	14.775
Streptococcus himalayensis_chromosome_1	2275471	939081	41.2697	0.00405542	4.05542	14.7734
Acetobacter ascendens_chromosome_1	2859878	1517641	53.0666	0.00405332	4.05332	14.7657
Erwinia amylovora CFBP1430_chromosome_1	3805573	2039861	53.6019	0.00405274	4.05274	14.7636
Halomonas huangheensis_chromosome_1	4757486	2784519	58.5292	0.00405214	4.05214	14.7614
Thioploca ingrica_chromosome_1	4810005	1982226	41.2105	0.00405156	4.05156	14.7593
Pseudothermotoga lettingae TMO_chromosome_1	2135342	826313	38.697	0.0040476	4.0476	14.7449
Streptococcus cristatus AS 1,3089_chromosome_1	2142100	901117	42.067	0.00404323	4.04323	14.729
Caldithrix abyssi DSM 13497_chromosome_1	4978541	2245113	45.0958	0.00404114	4.04114	14.7213
Bacillus infantis NRRL B-14911_chromosome_1	4884713	2248591	46.0332	0.00404097	4.04097	14.7207
Neisseria elongata subsp, glycolytica ATCC 29315_chromosome_1	2256647	1224445	54.2595	0.00403918	4.03918	14.7142
Desulfotomaculum ruminis DSM 2154_chromosome_1	3969014	1875083	47.243	0.00403778	4.03778	14.7091
Muricauda ruestringensis DSM 13258_chromosome_1	3842422	1589148	41.358	0.00403652	4.03652	14.7045
Gramella flava JLT2011_chromosome_1	4007868	1689099	42.1446	0.00403057	4.03057	14.6828
Exiguobacterium sibiricum 255-15_chromosome_1	3034136	1447838	47.7183	0.00402981	4.02981	14.6801
Bacillus glycinifermentans_chromosome_1	4607442	2125479	46.1314	0.00402935	4.02935	14.6784
Methylovorus glucosetrophus SIP3-4_chromosome_1	2995511	1643350	54.8604	0.00402803	4.02803	14.6736
Pseudoalteromonas luteoviolacea_chromosome_2	1321096	540786	40.9346	0.00402696	4.02696	14.6697
Moraxella ovis_chromosome_1	2265514	1027553	45.3563	0.00402646	4.02646	14.6679
Rhodobaca barguzinensis_chromosome_1	3899419	2300420	58.9939	0.00402624	4.02624	14.6671
Xenorhabdus bovienii SS-2004_chromosome_1	4225498	1900104	44.9676	0.00402272	4.02272	14.6542
Arthrobacter alpinus_chromosome_1	4322479	2621494	60.6479	0.00401922	4.01922	14.6415
Dehalogenimonas lykanthroporepellens BL-DC-9_chromosome_1	1686510	928329	55.0444	0.00401717	4.01717	14.634
Pedobacter heparinus DSM 2366_chromosome_1	5167383	2172827	42.0489	0.00401654	4.01654	14.6317
Desulfallas gibsoniae DSM 7213_chromosome_1	4855529	2208827	45.491	0.0040146	4.0146	14.6247
Paenibacillus beijingensis_chromosome_1	5749967	3020776	52.5355	0.00401394	4.01394	14.6223
Ruminococcus albus 7 = DSM 20455_chromosome_1	3685408	1629142	44.2052	0.00401258	4.01258	14.6173
Chlorobaculum limnaeum_chromosome_1	2797276	1577329	56.388	0.00401069	4.01069	14.6104
Eubacterium sulci ATCC 35585_chromosome_1	1739380	694366	39.9203	0.00400488	4.00488	14.5893
Aggregatibacter actinomycetemcomitans_chromosome_1	2367908	1047258	44.2271	0.00400058	4.00058	14.5736
Pantoea alhagi_chromosome_1	4239970	2271187	53.5661	0.00400026	4.00026	14.5724
Prevotella fusca JCM 17724_chromosome_1	1828248	812240	44.4272	0.00399836	3.99836	14.5655
Methylomicrobium alcaliphilum 20Z_chromosome_1	4668296	2275603	48.7459	0.0039976	3.9976	14.5627
Methylomicrobium alcaliphilum 20Z_chromosome_2	4668296	2275603	48.7459	0.0039976	3.9976	14.5627
Desulfotomaculum nigrificans CO-1-SRB_chromosome_1	2892255	1348537	46.6258	0.00399377	3.99377	14.5488
Weissella cibaria_chromosome_1	2466961	1112234	45.0852	0.00399196	3.99196	14.5422
Thermotoga profunda AZM34c06_chromosome_1	2187612	848722	38.7967	0.00399157	3.99157	14.5408
Planococcus kocurii_chromosome_1	3472056	1420668	40.9172	0.00398986	3.98986	14.5345
Thermovibrio ammonificans HB-1_chromosome_1	1682965	877074	52.1148	0.00398761	3.98761	14.5263
Sedimenticola thiotaurini_chromosome_1	3928944	2264767	57.6431	0.00398606	3.98606	14.5207
Sideroxydans lithotrophicus ES-1_chromosome_1	3003656	1728356	57.5417	0.00398548	3.98548	14.5186
Acetobacter senegalensis_chromosome_1	3889881	2164660	55.6485	0.00398547	3.98547	14.5185
Acidaminococcus intestini RyC-MR95_chromosome_1	2487765	1244394	50.0206	0.0039847	3.9847	14.5157
Asticcacaulis excentricus CB 48_chromosome_1	2588221	1531732	59.1809	0.00398343	3.98343	14.5111
Serratia liquefaciens ATCC 27592_chromosome_1	5238612	2899698	55.3524	0.00398121	3.98121	14.503
Hydrogenovibrio crunogenus XCL-2_chromosome_1	2427734	1047081	43.13	0.00398108	3.98108	14.5026
Beggiatoa leptomitoformis_chromosome_1	4265296	1727093	40.4918	0.00398026	3.98026	14.4996
Pirellula staleyi DSM 6068_chromosome_1	6196199	3560626	57.4647	0.00397776	3.97776	14.4905
Bacillus licheniformis DSM 13 = ATCC 14580_chromosome_1	4222597	1950602	46.1944	0.00397646	3.97646	14.4857
Nostocales cyanobacterium HT-58-2_chromosome_1	7846907	3340148	42.5664	0.00397507	3.97507	14.4807
Woeseia oceani_chromosome_1	4059891	2347826	57.8298	0.00397424	3.97424	14.4776
Oscillibacter valericigenes Sjm18-20_chromosome_1	4410036	2351482	53.3212	0.00397004	3.97004	14.4623
Tatlockia micdadei_chromosome_1	3310028	1339130	40.4568	0.00396824	3.96824	14.4558
Dehalobacterium formicoaceticum_chromosome_1	3766545	1625894	43.1667	0.00396809	3.96809	14.4552
Hippea maritima DSM 10411_chromosome_1	1694430	634974	37.4742	0.00396712	3.96712	14.4517
Caldilinea aerophila DSM 14535 = NBRC 104270_chromosome_1	5144873	3023493	58.7671	0.00396706	3.96706	14.4515
Sporosarcina psychrophila_chromosome_1	4674191	1885536	40.3393	0.00396325	3.96325	14.4376
Photobacterium damselae subsp, damselae_chromosome_2	1105401	434497	39.3067	0.00396236	3.96236	14.4344
Moraxella osloensis_chromosome_1	2434688	1067709	43.854	0.00396149	3.96149	14.4312
Enterobacter hormaechei subsp, steigerwaltii_chromosome_1	4782480	2656811	55.553	0.00395757	3.95757	14.4169
Bacillus pumilus_chromosome_1	3787586	1574388	41.5671	0.00395661	3.95661	14.4134
Prevotella fusca JCM 17724_chromosome_2	1433558	626956	43.7343	0.0039531	3.9531	14.4006
Chlorobium chlorochromatii CaD3_chromosome_1	2572079	1138869	44.2782	0.00395244	3.95244	14.3982
Atopobium parvulum DSM 20469_chromosome_1	1543805	705312	45.6866	0.00395128	3.95128	14.394
Gluconobacter oxydans H24_chromosome_1	3602424	2026257	56.247	0.00394817	3.94817	14.3827
Waddlia chondrophila WSU 86-1044_chromosome_1	2116312	926524	43.7801	0.00394507	3.94507	14.3714
Owenweeksia hongkongensis DSM 17368_chromosome_1	4000057	1609363	40.2335	0.00394244	3.94244	14.3618
Photobacterium gaetbulicola Gung47_chromosome_2	3856884	1956385	50.7245	0.00394049	3.94049	14.3547
Hymenobacter swuensis DY53_chromosome_1	4904241	2926512	59.6731	0.00393843	3.93843	14.3472
Pseudoalteromonas luteoviolacea_chromosome_1	4902887	2052076	41.8544	0.00393707	3.93707	14.3422
Leptospirillum ferrooxidans C2-3_chromosome_1	2559538	1280985	50.0475	0.00393587	3.93587	14.3379
Methylotenera versatilis 301_chromosome_1	3059871	1304580	42.6351	0.00393579	3.93579	14.3376
Erwinia billingiae Eb661_chromosome_1	5100167	2815150	55.1972	0.00393556	3.93556	14.3367
Corynebacterium casei LMG S-19264_chromosome_1	3113488	1733800	55.6867	0.00393353	3.93353	14.3293
Christensenella massiliensis_chromosome_1	2560186	1289764	50.3777	0.00393292	3.93292	14.3271
Thiolapillus brandeum_chromosome_1	3129662	1761133	56.2723	0.0039311	3.9311	14.3205
Selenomonas ruminantium subsp, lactilytica TAM6421_chromosome_1	3003680	1522209	50.6781	0.00393084	3.93084	14.3195
Phaeobacter gallaeciensis DSM 26640_chromosome_1	3776653	2251810	59.6245	0.00392649	3.92649	14.3037
Bifidobacterium asteroides PRL2011_chromosome_1	2167304	1301543	60.0536	0.00392608	3.92608	14.3022
Microbulbifer thermotolerans_chromosome_1	3938396	2227893	56.5685	0.00392546	3.92546	14.2999
Epibacterium mobile F1926_chromosome_1	3260769	1925449	59.0489	0.00392453	3.92453	14.2965
Neomicrococcus aestuarii_chromosome_1	2667837	1577923	59.1462	0.0039219	3.9219	14.287
Alcaligenes faecalis_chromosome_1	4233756	2405936	56.8275	0.0039211	3.9211	14.2841
Photobacterium profundum SS9_chromosome_2	2237943	922540	41.2227	0.00391788	3.91788	14.2723
Pedobacter steynii_chromosome_1	6581659	2719019	41.3121	0.00391284	3.91284	14.254
Jeotgalibacillus malaysiensis_chromosome_1	3516439	1501881	42.7103	0.0039122	3.9122	14.2516
Vibrio scophthalmi_chromosome_1	3266565	1469833	44.9963	0.00391145	3.91145	14.2489
Cedecea neteri_chromosome_1	4876443	2687052	55.1027	0.00390818	3.90818	14.237
Geobacillus thermodenitrificans NG80-2_chromosome_1	3550319	1740001	49.0097	0.00390697	3.90697	14.2326
Simiduia agarivorans SA1 = DSM 21679_chromosome_1	4300227	2400845	55.8307	0.00390677	3.90677	14.2319
Corynebacterium ammoniagenes DSM 20306_chromosome_1	2790185	1549745	55.5427	0.00390261	3.90261	14.2167
Corynebacterium jeikeium_chromosome_1	2650878	1554714	58.649	0.00390097	3.90097	14.2107
Halioglobus japonicus_chromosome_1	4085301	2355460	57.657	0.00390032	3.90032	14.2084
Vibrio tritonius_chromosome_2	1787202	782475	43.7821	0.00389995	3.89995	14.207
Neisseria sicca_chromosome_1	2783943	1418403	50.9494	0.00389986	3.89986	14.2067
Treponema caldarium DSM 7334	3239340	1476358	45.5759	0.00389802	3.89802	14.2
[Clostridium] saccharolyticum WM1_chromosome_1	4662871	2098513	45.0047	0.0038946	3.8946	14.1875
Anoxybacillus amylolyticus_chromosome_1	2834744	1238387	43.686	0.00389453	3.89453	14.1873
Turneriella parva DSM 21527	4384015	2351357	53.6348	0.00389392	3.89392	14.185
Desulfobacterium autotrophicum HRM2_chromosome_1	5589073	2730095	48.847	0.00388794	3.88794	14.1633
Streptococcus marmotae_chromosome_1	2309282	944983	40.9211	0.00388779	3.88779	14.1627
Lactobacillus zymae_chromosome_1	2734129	1446831	52.9174	0.0038868	3.8868	14.1591
Moorea producens PAL-8-15-08-1_chromosome_1	9673108	4209589	43.5185	0.00388479	3.88479	14.1518
Kosakonia sacchari SP1_chromosome_1	4902027	2634552	53.7441	0.0038839	3.8839	14.1485
Kyrpidia tusciae DSM 2912_chromosome_1	3384766	2000875	59.1141	0.00388299	3.88299	14.1452
Shewanella pealeana ATCC 700345_chromosome_1	5174581	2311068	44.6619	0.00387703	3.87703	14.1235
Aerococcus urinae_chromosome_1	1974262	840936	42.595	0.00387588	3.87588	14.1193
Cutibacterium acnes KPA171202_chromosome_1	2560265	1536433	60.0107	0.00387538	3.87538	14.1175
Terribacillus goriensis_chromosome_1	3488643	1496593	42.899	0.0038697	3.8697	14.0968
Tolumonas auensis DSM 9187_chromosome_1	3471292	1701870	49.027	0.00386916	3.86916	14.0948
Sulfurovum lithotrophicum_chromosome_1	2217891	981619	44.2591	0.00386674	3.86674	14.086
Paraglaciecola psychrophila 170_chromosome_1	5413691	2185243	40.3651	0.00386631	3.86631	14.0845
Nitrospira japonica_chromosome_1	4084817	2408374	58.9592	0.00386553	3.86553	14.0816
Phoenicibacter massiliensis_chromosome_1	1447956	629000	43.4405	0.00386545	3.86545	14.0813
Bacillus horikoshii_chromosome_1	4277585	1736045	40.5847	0.0038641	3.8641	14.0764
Sphaerochaeta pleomorpha str. Grapes	3590853	1658876	46.1973	0.00386398	3.86398	14.076
Shewanella loihica PV-4_chromosome_1	4602594	2470073	53.667	0.00385935	3.85935	14.0591
Planococcus antarcticus DSM 14505_chromosome_1	3765545	1628197	43.2393	0.00385814	3.85814	14.0547
Sulfitobacter pseudonitzschiae_chromosome_1	3572445	2140767	59.9244	0.00385506	3.85506	14.0435
Halobacillus halophilus DSM 2266_chromosome_1	4150632	1735924	41.8231	0.00385267	3.85267	14.0348
Halobacillus mangrovi_chromosome_1	4142697	1721609	41.5577	0.00385208	3.85208	14.0326
Lactobacillus parabuchneri_chromosome_1	2600578	1133275	43.5778	0.00385107	3.85107	14.0289
Acidithiobacillus ferrooxidans ATCC 23270_chromosome_1	2982397	1752827	58.7724	0.00384657	3.84657	14.0126
Thermoclostridium stercorarium subsp, stercorarium DSM 8532_chromosome_1	2974379	1256520	42.2448	0.00384551	3.84551	14.0087
Terriglobus roseus DSM 18391_chromosome_1	5227858	3151416	60.2812	0.00384421	3.84421	14.004
Bacillus coagulans DSM 1 = ATCC 7050_chromosome_1	3366995	1579028	46.8972	0.0038423	3.8423	13.997
Corynebacterium callunae DSM 20147_chromosome_1	2839551	1487671	52.3911	0.00384216	3.84216	13.9965
Erythrobacter atlanticus_chromosome_1	3012400	1752631	58.1806	0.00384146	3.84146	13.9939
Pelobacter carbinolicus DSM 2380_chromosome_1	3665893	2020411	55.1137	0.00384136	3.84136	13.9936
Pantoea ananatis LMG 20103_chromosome_1	4703373	2525276	53.6907	0.00384086	3.84086	13.9918
Shewanella piezotolerans WP3_chromosome_1	5396476	2336229	43.2918	0.00383621	3.83621	13.9748
Bdellovibrio bacteriovorus HD100_chromosome_1	3782950	1915892	50.6454	0.0038351	3.8351	13.9708
Bacteroides vulgatus ATCC 8482_chromosome_1	5163189	2178943	42.2015	0.00383503	3.83503	13.9705
Bartonella australis Aust/NH1_chromosome_1	1596490	667966	41.8397	0.00383404	3.83404	13.9669
Lachnoclostridium phocaeense_chromosome_1	3500754	1772171	50.6226	0.00383403	3.83403	13.9669
Geoalkalibacter subterraneus_chromosome_1	3475523	1982689	57.0472	0.00383338	3.83338	13.9645
Bacillus amyloliquefaciens DSM 7_chromosome_1	3980199	1834169	46.0823	0.00383323	3.83323	13.964
Lactobacillus buchneri CD034_chromosome_1	2500564	1109478	44.3691	0.00383314	3.83314	13.9636
Oleispira antarctica RB-8_chromosome_1	4406383	1857703	42.1594	0.00383262	3.83262	13.9617
Vibrio alginolyticus NBRC 15630 = ATCC 17749_chromosome_1	3334467	1490208	44.691	0.0038318	3.8318	13.9587
Pantoea rwandensis_chromosome_1	4327607	2333725	53.9265	0.00382867	3.82867	13.9473
Bacillus atrophaeus_chromosome_1	4180819	1811533	43.3296	0.00382796	3.82796	13.9448
Microbulbifer agarilyticus_chromosome_1	4255625	2359340	55.4405	0.00382693	3.82693	13.941
Paenibacillus stellifer_chromosome_1	5658798	3029882	53.5429	0.00382572	3.82572	13.9366
Desulfotomaculum ferrireducens_chromosome_1	3240180	1470363	45.3791	0.00382479	3.82479	13.9332
Sulfuricurvum kujiense DSM 16994_chromosome_1	2574824	1158523	44.9943	0.00382395	3.82395	13.9301
Bacteroides caccae_chromosome_1	4570803	1915404	41.9052	0.0038199	3.8199	13.9154
Geobacter lovleyi SZ_chromosome_1	3917761	2145776	54.7705	0.003818	3.818	13.9085
Thermoplasma volcanium GSS1_chromosome_1	1584804	632629	39.9184	0.00381561	3.81561	13.8998
Corynebacterium stationis_chromosome_1	2808767	1539541	54.812	0.00381057	3.81057	13.8814
Desulfovibrio salexigens DSM 2638_chromosome_1	4289847	2020207	47.0928	0.00380829	3.80829	13.8731
Pragia fontium_chromosome_1	4094629	1857988	45.3762	0.0038023	3.8023	13.8513
Psychrobacter urativorans_chromosome_1	2802354	1183004	42.2147	0.00380216	3.80216	13.8508
Photobacterium damselae subsp, damselae_chromosome_1	3134662	1305183	41.6371	0.003802	3.802	13.8502
Vibrio vulnificus_chromosome_1	3394464	1572682	46.3308	0.00380119	3.80119	13.8472
Odoribacter splanchnicus DSM 20712_chromosome_1	4392288	1904431	43.3585	0.00379916	3.79916	13.8398
Obesumbacterium proteus_chromosome_1	5011796	2460214	49.0885	0.00379884	3.79884	13.8387
Microcystis aeruginosa NIES-843_chromosome_1	5842795	2473292	42.3306	0.00379767	3.79767	13.8344
Planococcus rifietoensis_chromosome_1	3505011	1698325	48.4542	0.00379571	3.79571	13.8273
Vibrio anguillarum 775_chromosome_1	3063912	1367966	44.6477	0.00379417	3.79417	13.8217
Vibrio tasmaniensis LGP32_chromosome_1	3299303	1453136	44.0437	0.00379383	3.79383	13.8204
Nitratifractor salsuginis DSM 16511_chromosome_1	2101285	1132843	53.9119	0.00379339	3.79339	13.8188
Pelodictyon luteolum DSM 273_chromosome_1	2364842	1355764	57.33	0.00379264	3.79264	13.8161
Treponema azotonutricium ZAS-9	3855671	1920026	49.7975	0.0037926	3.7926	13.8159
Plesiomonas shigelloides_chromosome_1	3405979	1772167	52.0311	0.00379157	3.79157	13.8122
Bacillus pseudofirmus OF4_chromosome_1	3858997	1553916	40.2674	0.0037914	3.7914	13.8116
Syntrophobotulus glycolicus DSM 8271_chromosome_1	3406739	1579030	46.3502	0.00379102	3.79102	13.8102
Desulfosporosinus acidiphilus SJ4_chromosome_1	4926837	2076298	42.1426	0.00378986	3.78986	13.806
Mahella australiensis 50-1 BON_chromosome_1	3135972	1362640	43.4519	0.00378862	3.78862	13.8014
Dehalobacter restrictus DSM 9455_chromosome_1	2943336	1311588	44.5613	0.00378788	3.78788	13.7988
Ochrobactrum pseudogrignonense_chromosome_2	1042249	572196	54.9001	0.00378317	3.78317	13.7816
Salinispira pacifica	3782798	1961772	51.8603	0.00378159	3.78159	13.7758
Fibrobacter succinogenes subsp, succinogenes S85_chromosome_1	3843004	1846530	48.0491	0.00378116	3.78116	13.7743
Niastella koreensis GR20-10_chromosome_1	9033684	4053391	44.8697	0.0037803	3.7803	13.7711
Tatumella citrea_chromosome_1	4487466	2231126	49.7191	0.00377674	3.77674	13.7582
Marinobacter adhaerens HP15_chromosome_1	4421911	2526679	57.14	0.00377552	3.77552	13.7537
Marinobacter hydrocarbonoclasticus ATCC 49840_chromosome_1	3989480	2290968	57.4252	0.00377167	3.77167	13.7397
Vibrio breoganii_chromosome_1	2807405	1277333	45.4987	0.00377074	3.77074	13.7363
Thermosediminibacter oceani DSM 16646_chromosome_1	2280035	1067515	46.8201	0.0037688	3.7688	13.7292
Muricauda lutaonensis_chromosome_1	3274259	1472391	44.9687	0.00376788	3.76788	13.7259
Prevotella intermedia ATCC 25611 = DSM 20706_chromosome_2	708235	320671	45.2775	0.0037657	3.7657	13.718
Vibrio gazogenes_chromosome_1	3471064	1578498	45.4759	0.00376455	3.76455	13.7138
Psychrobacter arcticus 273-4_chromosome_1	2650701	1134506	42.8002	0.00376391	3.76391	13.7114
Rubinisphaera brasiliensis DSM 5305_chromosome_1	6006602	3390644	56.4486	0.00376186	3.76186	13.704
Shewanella denitrificans OS217_chromosome_1	4545906	2052438	45.1492	0.00375965	3.75965	13.6959
Desulfosporosinus orientis DSM 765_chromosome_1	5863081	2512617	42.8549	0.00375809	3.75809	13.6902
Bacteroides ovatus_chromosome_1	6472489	2710595	41.8787	0.00375512	3.75512	13.6794
Shewanella violacea DSS12_chromosome_1	4962103	2218870	44.7163	0.00375486	3.75486	13.6785
Desulfosporosinus meridiei DSM 13257_chromosome_1	4873567	2036374	41.7841	0.00375454	3.75454	13.6773
Robiginitalea biformata HTCC2501_chromosome_1	3530383	1952065	55.2933	0.00375313	3.75313	13.6722
Desulfitobacterium metallireducens DSM 15288_chromosome_1	3176073	1330547	41.8928	0.00375149	3.75149	13.6662
Nitrosomonas communis_chromosome_1	4067838	1819616	44.7318	0.00375138	3.75138	13.6658
Dickeya zeae Ech586_chromosome_1	4818394	2584542	53.6391	0.00375063	3.75063	13.6631
Polynucleobacter necessarius STIR1_chromosome_1	1560469	710909	45.5574	0.00374887	3.74887	13.6566
Polynucleobacter asymbioticus QLW-P1DMWA-1_chromosome_1	2159490	968188	44.8341	0.00374718	3.74718	13.6505
Planococcus sp, Y42_chromosome_1	3718896	1813111	48.754	0.0037452	3.7452	13.6433
Niabella soli DSM 19437_chromosome_1	4697343	2124959	45.2375	0.00374318	3.74318	13.6359
Methylotenera mobilis JLW8_chromosome_1	2547570	1159404	45.5102	0.003742	3.742	13.6316
Pseudoalteromonas piscicida_chromosome_1	4128210	1799910	43.6003	0.00374157	3.74157	13.63
Jonesia denitrificans DSM 20603_chromosome_1	2749646	1606252	58.4167	0.00374048	3.74048	13.6261
Vibrio gazogenes_chromosome_2	1303572	584460	44.8353	0.00373972	3.73972	13.6233
Vibrio fluvialis_chromosome_2	3155838	1579148	50.0389	0.00373752	3.73752	13.6153
Thermacetogenium phaeum DSM 12270_chromosome_1	2939057	1583683	53.8841	0.00373725	3.73725	13.6143
Polynucleobacter duraquae_chromosome_1	2026292	915076	45.1601	0.00373638	3.73638	13.6111
Phaeobacter porticola_chromosome_1	3653592	2142315	58.6359	0.00373632	3.73632	13.6109
Geobacter uraniireducens Rf4_chromosome_1	5136364	2785872	54.2382	0.00373611	3.73611	13.6102
Staphylococcus pseudintermedius HKU10-03_chromosome_1	2617381	982393	37.5334	0.00373541	3.73541	13.6076
Lactobacillus paracollinoides_chromosome_1	3476943	1640337	47.1776	0.00373403	3.73403	13.6026
Lactobacillus amylophilus DSM 20533 = JCM 1125_chromosome_1	1610352	702977	43.6536	0.00373397	3.73397	13.6024
Zobellia galactanivorans_chromosome_1	5521712	2362166	42.7796	0.00373326	3.73326	13.5998
Echinicola vietnamensis DSM 17526_chromosome_1	5608040	2509804	44.7537	0.00373054	3.73054	13.5899
Salimicrobium jeotgali_chromosome_1	2698725	1255294	46.5143	0.00373028	3.73028	13.5889
Altererythrobacter ishigakiensis_chromosome_1	2673978	1521044	56.8832	0.00372965	3.72965	13.5866
Rahnella aquatilis HX2_chromosome_1	4962173	2589705	52.1889	0.00372821	3.72821	13.5814
Alteromonas stellipolaris_chromosome_1	4652019	2029747	43.6315	0.00372698	3.72698	13.5769
Paenibacillus donghaensis_chromosome_1	8542333	4242905	49.6692	0.00371924	3.71924	13.5487
Bacteroides salanitronis DSM 18170_chromosome_1	4242803	1979214	46.6487	0.00371735	3.71735	13.5418
Chlorobaculum parvum NCIB 8327_chromosome_1	2289249	1277312	55.7961	0.00371694	3.71694	13.5403
Prevotella denticola F0289_chromosome_1	2937589	1479388	50.3606	0.00371665	3.71665	13.5393
Desulfurispirillum indicum S5_chromosome_1	2928377	1643074	56.1087	0.003714	3.714	13.5296
Kosmotoga olearia TBF 19,5,1_chromosome_1	2302126	956441	41.546	0.00371266	3.71266	13.5247
Anaerolinea thermophila UNI-1_chromosome_1	3532378	1902173	53.8496	0.00370713	3.70713	13.5046
Shewanella amazonensis SB2B_chromosome_1	4306142	2307506	53.5864	0.0037054	3.7054	13.4983
Methylovulum psychrotolerans_chromosome_1	4923400	2504954	50.8785	0.00370334	3.70334	13.4908
Oceanisphaera profunda_chromosome_1	3508860	1746461	49.7729	0.00370291	3.70291	13.4892
Citrobacter freundii CFNIH1_chromosome_1	5099034	2664013	52.2454	0.00370168	3.70168	13.4847
Lactobacillus fermentum IFO 3956_chromosome_1	2098685	1080173	51.469	0.00369851	3.69851	13.4732
Chloroflexus aggregans DSM 9485_chromosome_1	4684931	2643636	56.4285	0.00369717	3.69717	13.4683
Corynebacterium epidermidicanis_chromosome_1	2692072	1563035	58.0607	0.00369418	3.69418	13.4574
Dehalogenimonas formicexedens_chromosome_1	2092789	1129325	53.9627	0.00369316	3.69316	13.4537
Fervidobacterium pennivorans DSM 9078_chromosome_1	2166381	842188	38.8753	0.00369279	3.69279	13.4524
Oscillatoria acuminata PCC 6304_chromosome_1	7689443	3660258	47.6011	0.00369247	3.69247	13.4512
Cellvibrio japonicus Ueda107_chromosome_1	4576573	2379416	51.9912	0.00369163	3.69163	13.4481
Basilea psittacipulmonis DSM 24701_chromosome_1	1959069	788770	40.2625	0.00369053	3.69053	13.4441
Proteiniphilum saccharofermentans_chromosome_1	4414963	1926157	43.6279	0.00368973	3.68973	13.4412
Oscillatoria nigro-viridis PCC 7112_chromosome_1	7479014	3430448	45.8677	0.00368966	3.68966	13.4409
Halothiobacillus neapolitanus c2_chromosome_1	2582886	1413191	54.7136	0.00368928	3.68928	13.4396
Roseobacter denitrificans OCh 114_chromosome_1	4133097	2437233	58.9687	0.00368658	3.68658	13.4297
Advenella mimigardefordensis DPN7_chromosome_1	4740516	2572425	54.2647	0.00368546	3.68546	13.4256
Paenibacillus yonginensis_chromosome_1	4985901	2543529	51.0144	0.00368479	3.68479	13.4232
Devriesea agamarum_chromosome_1	2958880	1779347	60.1358	0.00368281	3.68281	13.416
Bacillus beveridgei_chromosome_1	3582268	1650661	46.0787	0.0036823	3.6823	13.4141
Psychrobacter alimentarius_chromosome_1	3332539	1428849	42.8757	0.00368218	3.68218	13.4137
Prochlorococcus marinus str, MIT 9313_chromosome_1	2410873	1223271	50.7398	0.00368082	3.68082	13.4087
[Bacillus] selenitireducens MLS10_chromosome_1	3592487	1748462	48.67	0.00367962	3.67962	13.4044
Renibacterium salmoninarum ATCC 33209_chromosome_1	3155250	1775499	56.2713	0.00367546	3.67546	13.3892
Sulfuricella denitrificans skB26_chromosome_1	3130594	1756390	56.104	0.0036747	3.6747	13.3865
Porphyromonas asaccharolytica DSM 20707_chromosome_1	2186370	1147150	52.4682	0.00367458	3.67458	13.386
Pectobacterium carotovorum subsp, carotovorum PC1_chromosome_1	4862913	2525396	51.9318	0.00367434	3.67434	13.3851
Vibrio nigripulchritudo_chromosome_1	4109740	1885369	45.8756	0.0036725	3.6725	13.3784
Vibrio nigripulchritudo_chromosome_2	4109740	1885369	45.8756	0.0036725	3.6725	13.3784
Tannerella forsythia 92A2_chromosome_1	3405521	1599775	46.9759	0.00367022	3.67022	13.3701
Haliscomenobacter hydrossis DSM 1100_chromosome_1	8371686	3945836	47.1331	0.00366903	3.66903	13.3658
Bacteroides cellulosilyticus_chromosome_1	7084828	3024907	42.6956	0.00366868	3.66868	13.3645
Hahella chejuensis KCTC 2396_chromosome_1	7215267	3886845	53.8697	0.00366722	3.66722	13.3592
Serratia fonticola_chromosome_1	6000511	3217041	53.6128	0.00366685	3.66685	13.3579
Sphaerochaeta globosa str. Buddy	3316466	1620901	48.8743	0.00366535	3.66535	13.3524
Desulfobacca acetoxidans DSM 11109_chromosome_1	3282536	1736169	52.8911	0.00366454	3.66454	13.3494
Shewanella psychrophila_chromosome_1	6353406	2814818	44.3041	0.00366386	3.66386	13.347
Pleurocapsa sp, PCC 7327_chromosome_1	4986817	2253709	45.1933	0.00366286	3.66286	13.3433
Vibrio fluvialis_chromosome_1	1671895	831131	49.7119	0.00366112	3.66112	13.337
Methylomonas denitrificans_chromosome_1	5172098	2672048	51.6627	0.00365732	3.65732	13.3231
Agarivorans gilvus_chromosome_1	4416600	2029864	45.9599	0.00365598	3.65598	13.3183
Vibrio campbellii ATCC BAA-1116_chromosome_1	3765351	1714986	45.5465	0.00365517	3.65517	13.3153
Methylomonas methanica MC09_chromosome_1	5051681	2592020	51.31	0.00365403	3.65403	13.3112
Grimontia hollisae_chromosome_1	3215321	1599158	49.7356	0.00365345	3.65345	13.309
Syntrophomonas wolfei subsp, wolfei str, Goettingen G311_chromosome_1	2936195	1317351	44.8659	0.00365337	3.65337	13.3087
Prevotella ruminicola 23_chromosome_1	3619559	1726006	47.6855	0.00365293	3.65293	13.3071
Alteromonas macleodii ATCC 27126_chromosome_1	4653851	2080672	44.7086	0.00365031	3.65031	13.2976
Yersinia ruckeri_chromosome_1	3699725	1762391	47.6357	0.0036473	3.6473	13.2866
Lentibacillus amyloliquefaciens_chromosome_1	3858284	1625107	42.1199	0.00364696	3.64696	13.2854
Capnocytophaga haemolytica_chromosome_1	2688484	1189208	44.2334	0.00364146	3.64146	13.2654
Nitrosomonas ureae_chromosome_1	3307820	1471423	44.4832	0.00364137	3.64137	13.265
Dactylococcopsis salina PCC 8305_chromosome_1	3781008	1604598	42.4384	0.00363924	3.63924	13.2573
Desulfitobacterium dehalogenans ATCC 51507_chromosome_1	4321753	1943455	44.9691	0.00363695	3.63695	13.2489
Lawsonella clevelandensis_chromosome_1	1860551	1090142	58.5924	0.00363441	3.63441	13.2397
Prevotella enoeca_chromosome_1	2861432	1329732	46.4709	0.00363245	3.63245	13.2325
Granulicella mallensis MP5ACTX8_chromosome_1	6237577	3612173	57.9099	0.00363186	3.63186	13.2304
Desulfotalea psychrophila LSv54_chromosome_1	3523383	1649336	46.8111	0.00363089	3.63089	13.2269
Methylophaga nitratireducenticrescens_chromosome_1	3137100	1403815	44.7488	0.0036301	3.6301	13.224
Shewanella sediminis HAW-EB3_chromosome_1	5517674	2542426	46.0779	0.00362925	3.62925	13.2209
Vibrio coralliilyticus_chromosome_1	3463115	1581351	45.6627	0.00362593	3.62593	13.2088
Hirschia baltica ATCC 49814_chromosome_1	3455622	1562982	45.2301	0.00362424	3.62424	13.2026
Photobacterium gaetbulicola Gung47_chromosome_1	2052529	982930	47.8887	0.00362333	3.62333	13.1993
Vibrio tubiashii ATCC 19109_chromosome_1	3294490	1484236	45.0521	0.00362272	3.62272	13.1971
Corynebacterium resistens DSM 45100_chromosome_1	2601311	1485137	57.0919	0.0036224	3.6224	13.1959
Vibrio anguillarum 775_chromosome_2	988135	435669	44.09	0.00362096	3.62096	13.1907
Paenibacillus bovis_chromosome_1	5354277	2532261	47.2942	0.0036201	3.6201	13.1876
Ndongobacter massiliensis_chromosome_1	1864878	926746	49.6947	0.00362008	3.62008	13.1875
Chlorobium limicola DSM 245_chromosome_1	2763181	1417977	51.3168	0.00361829	3.61829	13.181
Barnesiella viscericola DSM 18177_chromosome_1	3076856	1589809	51.6699	0.0036144	3.6144	13.1668
Lactobacillus brevis ATCC 367_chromosome_1	2291220	1058976	46.2189	0.00361423	3.61423	13.1662
Paenibacillus larvae subsp, larvae_chromosome_1	4289950	1894457	44.1604	0.00361403	3.61403	13.1654
Syntrophus aciditrophicus SB_chromosome_1	3179300	1636068	51.46	0.00361369	3.61369	13.1642
Planktomarina temperata RCA23_chromosome_1	3288122	1763711	53.6389	0.00361331	3.61331	13.1628
Halioglobus pacificus_chromosome_1	4847776	2786560	57.4812	0.00361279	3.61279	13.1609
Parabacteroides distasonis ATCC 8503_chromosome_1	4811379	2167986	45.0596	0.00361082	3.61082	13.1537
Planctopirus limnophila DSM 3776_chromosome_1	5423075	2910108	53.6616	0.00360072	3.60072	13.117
Acidithiobacillus ferrivorans SS3_chromosome_1	3207552	1815292	56.5943	0.00359714	3.59714	13.1039
Oblitimonas alkaliphila_chromosome_1	2494031	1181257	47.3634	0.00359538	3.59538	13.0975
Marinobacter salinus_chromosome_1	4121005	2303961	55.9077	0.00359451	3.59451	13.0943
Vibrio breoganii_chromosome_2	1343833	601575	44.7656	0.0035942	3.5942	13.0932
Marinobacter salarius_chromosome_1	4616532	2635088	57.0794	0.00359296	3.59296	13.0887
Corynebacterium crudilactis_chromosome_1	3047373	1572125	51.5895	0.00359293	3.59293	13.0886
Kangiella koreensis DSM 16069_chromosome_1	2852073	1245988	43.6871	0.00359283	3.59283	13.0882
Kangiella sediminilitoris_chromosome_1	2496140	1083314	43.3996	0.00359235	3.59235	13.0865
Pseudoalteromonas piscicida_chromosome_2	1188838	510281	42.9227	0.00359174	3.59174	13.0842
Shewanella baltica OS678_chromosome_1	5288069	2449052	46.3128	0.00359167	3.59167	13.084
Thermotoga neapolitana DSM 4359_chromosome_1	1884562	884658	46.9424	0.00358916	3.58916	13.0748
Wolinella succinogenes DSM 1740_chromosome_1	2110355	1022636	48.458	0.0035866	3.5866	13.0655
Desulfitobacterium hafniense DCB-2_chromosome_1	5279134	2509560	47.5373	0.00358582	3.58582	13.0627
Aminobacterium colombiense DSM 12261_chromosome_1	1980592	897344	45.3069	0.00358075	3.58075	13.0442
Kangiella geojedonensis_chromosome_1	2495242	1092320	43.7761	0.00357761	3.57761	13.0328
Roseburia hominis A2-183_chromosome_1	3592125	1742066	48.4968	0.00357643	3.57643	13.0285
Brevibacillus laterosporus LMG 15441_chromosome_1	5114147	2102435	41.1102	0.00357362	3.57362	13.0182
Kosmotoga pacifica_chromosome_1	2169170	922240	42.5158	0.00357233	3.57233	13.0135
Marinomonas posidonica IVIA-Po-181_chromosome_1	3899940	1727094	44.2851	0.00357159	3.57159	13.0108
Chitinophaga pinensis DSM 2588_chromosome_1	9127347	4128036	45.2271	0.00356796	3.56796	12.9976
Corynebacterium deserti GIMN1,010_chromosome_1	2972149	1642894	55.2763	0.00356712	3.56712	12.9946
Denitrovibrio acetiphilus DSM 12809_chromosome_1	3222077	1370563	42.5366	0.00356385	3.56385	12.9826
Magnetococcus marinus MC-1_chromosome_1	4719581	2556478	54.1675	0.0035607	3.5607	12.9712
Bacillus clausii KSM-K16_chromosome_1	4303871	1926124	44.7533	0.00356005	3.56005	12.9688
Vibrio vulnificus_chromosome_2	1700225	800613	47.0887	0.00355835	3.55835	12.9626
Pseudoalteromonas rubra_chromosome_1	4532889	2168627	47.842	0.00355778	3.55778	12.9605
Vibrio scophthalmi_chromosome_2	1463510	644077	44.0091	0.00355652	3.55652	12.9559
Oceanicoccus sagamiensis_chromosome_1	4472079	2133392	47.7047	0.00355539	3.55539	12.9518
Alteromonas australica_chromosome_1	4308833	1935969	44.9302	0.00355502	3.55502	12.9505
Corynebacterium kroppenstedtii DSM 44385_chromosome_1	2446804	1405929	57.4598	0.0035528	3.5528	12.9424
Lactobacillus paracasei subsp, paracasei JCM 8130_chromosome_1	2995875	1395846	46.5923	0.00355222	3.55222	12.9403
Paenibacillus borealis_chromosome_1	8156808	4191724	51.3893	0.00355053	3.55053	12.9341
Chroococcidiopsis thermalis PCC 7203_chromosome_1	6315792	2806755	44.4403	0.00355047	3.55047	12.9339
Sporosarcina ureae_chromosome_1	3412428	1416359	41.5059	0.00354938	3.54938	12.9299
Pseudohongiella spirulinae_chromosome_1	3345119	1806518	54.0046	0.00354875	3.54875	12.9276
Grimontia hollisae_chromosome_2	783118	380474	48.5845	0.00354864	3.54864	12.9272
Glaciecola nitratireducens FR1064_chromosome_1	4134229	1748721	42.2986	0.00354214	3.54214	12.9036
Marinomonas mediterranea MMB-1_chromosome_1	4684316	2067071	44.1275	0.00353883	3.53883	12.8915
Sediminispirochaeta smaragdinae DSM 11293	4653970	2278823	48.9651	0.00353848	3.53848	12.8902
Saccharophagus degradans 2-40_chromosome_1	5057531	2317667	45.8261	0.00353631	3.53631	12.8823
Alcanivorax borkumensis SK2_chromosome_1	3120143	1707583	54.7277	0.00353477	3.53477	12.8767
Desulfitobacterium dichloroeliminans LMG P-21439_chromosome_1	3624449	1602655	44.2179	0.00353047	3.53047	12.861
Fuerstia marisgermanicae_chromosome_1	8920478	4986592	55.9005	0.00352526	3.52526	12.8421
Geobacter daltonii FRC-32_chromosome_1	4304501	2301702	53.472	0.00352491	3.52491	12.8408
Gynuella sunshinyii YC6258_chromosome_1	6475959	3149437	48.6328	0.00352473	3.52473	12.8401
Vibrio nigripulchritudo_chromosome_3	2212415	1006533	45.4948	0.00351426	3.51426	12.802
Vibrio nigripulchritudo_chromosome_4	2212415	1006533	45.4948	0.00351426	3.51426	12.802
Dehalococcoides mccartyi 195_chromosome_1	1469720	717962	48.8503	0.00351291	3.51291	12.7971
Petrimonas mucosa_chromosome_1	3717632	1783489	47.9738	0.00351272	3.51272	12.7964
Nitrosomonas europaea ATCC 19718_chromosome_1	2812094	1426242	50.7181	0.00351233	3.51233	12.795
Brevefilum fermentans_chromosome_1	2574431	1264967	49.1358	0.00351107	3.51107	12.7904
Thalassolituus oleivorans MIL-1_chromosome_1	3920328	1827875	46.6256	0.00351017	3.51017	12.7871
Paenibacillus naphthalenovorans_chromosome_1	5200139	2583919	49.6894	0.00350702	3.50702	12.7756
Scardovia inopinata JCM 12537_chromosome_1	1797862	874361	48.6334	0.00350361	3.50361	12.7632
Peptoclostridium acidaminophilum DSM 3953_chromosome_1	2246262	989400	44.0465	0.0034987	3.4987	12.7453
Runella slithyformis DSM 19594_chromosome_1	6568739	3060355	46.5897	0.00349336	3.49336	12.7259
Nitrososphaera viennensis EN76_chromosome_1	2527938	1332612	52.7154	0.00349297	3.49297	12.7244
Prosthecochloris aestuarii DSM 271_chromosome_1	2512923	1258851	50.0951	0.00349036	3.49036	12.7149
Lacimicrobium alkaliphilum_chromosome_1	4378835	2216703	50.6231	0.00348654	3.48654	12.701
Nitrosospira lacus_chromosome_1	3261088	1749338	53.6428	0.00348626	3.48626	12.7
Halomonas campaniensis_chromosome_1	4074048	2144931	52.6486	0.00348621	3.48621	12.6998
Methylophaga frappieri_chromosome_1	2697465	1289318	47.7974	0.00348438	3.48438	12.6931
Mucinivorans hirudinis_chromosome_1	3149227	1413976	44.8991	0.00348435	3.48435	12.693
Zhongshania aliphaticivorans_chromosome_1	4204359	2132302	50.7165	0.00347877	3.47877	12.6727
Mageeibacillus indolicus UPII9-5_chromosome_1	1809746	800111	44.2112	0.00347784	3.47784	12.6693
Vibrio tasmaniensis LGP32_chromosome_2	1675515	731234	43.6423	0.00347774	3.47774	12.669
Dehalococcoides mccartyi CG5_chromosome_1	1362151	643154	47.2161	0.00347539	3.47539	12.6604
Chlorobium phaeobacteroides BS1_chromosome_1	2736403	1338841	48.927	0.00347427	3.47427	12.6563
Pseudoalteromonas atlantica T6c_chromosome_1	5187005	2314238	44.6161	0.00347175	3.47175	12.6471
Granulosicoccus antarcticus IMCC3135_chromosome_1	7783862	4114589	52.8605	0.00347103	3.47103	12.6445
Thiomicrospira aerophila AL3_chromosome_1	2158359	990948	45.9121	0.00346884	3.46884	12.6365
Vibrio alginolyticus NBRC 15630 = ATCC 17749_chromosome_2	1812170	809270	44.6575	0.00346711	3.46711	12.6302
Helicobacter felis ATCC 49179_chromosome_1	1672681	744485	44.5085	0.00346569	3.46569	12.6251
Paenalcaligenes hominis_chromosome_1	2688496	1301562	48.4123	0.00346476	3.46476	12.6217
Corynebacterium argentoratense DSM 44202_chromosome_1	2031902	1196800	58.9005	0.00346375	3.46375	12.618
Corynebacterium kutscheri_chromosome_1	2354065	1093763	46.4627	0.00346125	3.46125	12.6089
Porphyromonas gingivalis ATCC 33277_chromosome_1	2354886	1138805	48.3592	0.00346046	3.46046	12.606
Marinobacter psychrophilus_chromosome_1	3998597	2153038	53.8448	0.00345821	3.45821	12.5978
Nitrospira defluvii_chromosome_1	4317083	2548226	59.0266	0.00345673	3.45673	12.5924
Aerococcus sanguinicola_chromosome_1	2033849	967333	47.5617	0.00344962	3.44962	12.5665
Paenibacillus durus_chromosome_1	6038347	3068332	50.8141	0.00344647	3.44647	12.555
Vibrio coralliilyticus_chromosome_2	1888898	856053	45.3202	0.00344169	3.44169	12.5376
Rhodoluna lacicola_chromosome_1	1430433	737056	51.5268	0.00343882	3.43882	12.5272
Treponema pallidum subsp. pallidum str. Sea 81-4	1139203	601348	52.7867	0.00343574	3.43574	12.516
Haematospirillum jordaniae_chromosome_1	2131542	1184397	55.5653	0.00342991	3.42991	12.4947
Thermoplasma acidophilum DSM 1728_chromosome_1	1564906	719769	45.9944	0.0034296	3.4296	12.4936
Roseobacter litoralis Och 149_chromosome_1	4505211	2577257	57.2061	0.00342692	3.42692	12.4838
Chlorobium phaeobacteroides DSM 266_chromosome_1	3133902	1515287	48.3514	0.00342225	3.42225	12.4668
Vibrio campbellii ATCC BAA-1116_chromosome_2	2204018	997784	45.2711	0.00341921	3.41921	12.4557
Sphaerochaeta coccoides DSM 17374	2227296	1126076	50.558	0.00341894	3.41894	12.4548
Terriglobus saanensis SP1PR4_chromosome_1	5095226	2921371	57.3355	0.00341791	3.41791	12.451
Arcanobacterium haemolyticum DSM 20595_chromosome_1	1986154	1055308	53.1332	0.00341665	3.41665	12.4464
Thiomicrospira cyclica ALM1_chromosome_1	1932455	907872	46.9802	0.00341379	3.41379	12.436
Nitrosomonas eutropha C91_chromosome_1	2661057	1290246	48.4862	0.00341067	3.41067	12.4246
Nitrosospira briensis C-128_chromosome_1	3210113	1709484	53.2531	0.00340985	3.40985	12.4216
Ferroglobus placidus DSM 10642_chromosome_1	2196266	969331	44.1354	0.00340669	3.40669	12.4101
Lactobacillus mucosae LM1_chromosome_1	2326299	1081022	46.4696	0.00339939	3.39939	12.3835
Ferriphaselus amnicola_chromosome_1	2717229	1518893	55.8986	0.00339353	3.39353	12.3622
Teredinibacter turnerae T7901_chromosome_1	5193164	2642834	50.8906	0.00339273	3.39273	12.3593
Mesotoga prima MesG1,Ag,4,2_chromosome_1	2974229	1351820	45.4511	0.00338373	3.38373	12.3265
Octadecabacter arcticus 238_chromosome_1	5200279	2873502	55.2567	0.00338155	3.38155	12.3185
Vibrio tubiashii ATCC 19109_chromosome_2	1766582	786443	44.5178	0.00337884	3.37884	12.3087
Desulfocapsa sulfexigens DSM 10523_chromosome_1	3986761	1809470	45.387	0.00337793	3.37793	12.3054
Thermotoga caldifontis AZM44c09_chromosome_1	2014912	1034318	51.3332	0.00337633	3.37633	12.2995
Celeribacter marinus_chromosome_1	3096705	1741600	56.2404	0.00337617	3.37617	12.2989
Aciduliprofundum boonei T469_chromosome_1	1486778	582192	39.158	0.00337239	3.37239	12.2852
Corynebacterium diphtheriae_chromosome_1	2463666	1318656	53.5241	0.00336693	3.36693	12.2653
Desulfomonile tiedjei DSM 6799_chromosome_1	6500104	3255091	50.0775	0.00336087	3.36087	12.2432
Nitrosospira multiformis ATCC 25196_chromosome_1	3184243	1717664	53.9426	0.00335496	3.35496	12.2217
Synechococcus elongatus PCC 6301_chromosome_1	2696255	1495998	55.4843	0.00335428	3.35428	12.2192
Halomicronema hongdechloris C2206_chromosome_1	5574084	3044414	54.6173	0.00335391	3.35391	12.2179
Pseudoalteromonas rubra_chromosome_2	1311023	615449	46.9442	0.00335387	3.35387	12.2177
Archaeoglobus sulfaticallidus PM70-1_chromosome_1	2076931	898043	43.2389	0.00335158	3.35158	12.2094
Idiomarina loihiensis L2TR_chromosome_1	2839318	1335621	47.0402	0.00333636	3.33636	12.1539
Idiomarina piscisalsi_chromosome_1	2587498	1225437	47.3599	0.00333063	3.33063	12.133
Pelodictyon phaeoclathratiforme BU-1_chromosome_1	3018238	1451096	48.0776	0.00332512	3.32512	12.113
Nitrosococcus halophilus Nc 4_chromosome_1	4079427	2104332	51.584	0.00332449	3.32449	12.1107
Lactobacillus koreensis_chromosome_1	3006812	1480166	49.2271	0.00331614	3.31614	12.0803
Paenibacillus polymyxa SC2_chromosome_1	5728392	2591405	45.2379	0.00331227	3.31227	12.0662
Paenibacillus polymyxa SC2_chromosome_2	5728392	2591405	45.2379	0.00331227	3.31227	12.0662
Acetomicrobium mobile DSM 13181_chromosome_1	2160700	1036445	47.968	0.00331189	3.31189	12.0648
Thermocrinis albus DSM 14484_chromosome_1	1500577	704228	46.9305	0.00330873	3.30873	12.0533
Neorickettsia helminthoeca str, Oregon_chromosome_1	884232	368662	41.6929	0.00330796	3.30796	12.0505
Rufibacter tibetensis_chromosome_1	5165513	2444259	47.3188	0.0033017	3.3017	12.0277
Neorickettsia risticii str, Illinois_chromosome_1	879977	363177	41.2712	0.00329554	3.29554	12.0052
Gallionella capsiferriformans ES-2_chromosome_1	3162471	1668356	52.7548	0.00329521	3.29521	12.004
Corynebacterium pseudotuberculosis C231_chromosome_1	2328208	1215073	52.1892	0.00329438	3.29438	12.001
Novibacillus thermophilus_chromosome_1	3629225	1830716	50.4437	0.00329106	3.29106	11.9889
Rothia dentocariosa ATCC 17931_chromosome_1	2506025	1345425	53.6876	0.00328648	3.28648	11.9722
Nitrosococcus oceani ATCC 19707_chromosome_1	3481691	1751903	50.3176	0.00327398	3.27398	11.9267
Nitrosococcus watsonii C-113_chromosome_1	3328570	1668197	50.1175	0.00327348	3.27348	11.9249
Pseudothermotoga hypogea DSM 11164 = NBRC 106472_chromosome_1	2165416	1071297	49.473	0.00326773	3.26773	11.9039
Xylella fastidiosa 9a5c_chromosome_1	2679306	1411300	52.6741	0.00326167	3.26167	11.8818
Thermobaculum terrenum ATCC BAA-798_chromosome_1	2026947	974411	48.0728	0.00325564	3.25564	11.8599
Neorickettsia sennetsu str, Miyayama_chromosome_1	859006	352916	41.0842	0.00325492	3.25492	11.8572
Akkermansia glycaniphila_chromosome_1	3074078	1772076	57.6458	0.00325463	3.25463	11.8562
Tropheryma whipplei str, Twist_chromosome_1	927303	429637	46.3319	0.00325029	3.25029	11.8404
Acaryochloris marina MBIC11017_chromosome_1	6503724	3073259	47.2538	0.00324137	3.24137	11.8079
Coraliomargarita akajimensis DSM 45221_chromosome_1	3750771	2010480	53.6018	0.0032412	3.2412	11.8073
Chlorobium phaeovibrioides DSM 265_chromosome_1	1966858	1042272	52.9917	0.00323663	3.23663	11.7906
Cryptobacterium curtum DSM 15641_chromosome_1	1617804	823649	50.9115	0.00322907	3.22907	11.7631
Spirosoma rigui_chromosome_1	5828404	3172185	54.4263	0.00322764	3.22764	11.7579
Corynebacterium mustelae_chromosome_1	3391554	1781837	52.5375	0.00322654	3.22654	11.7539
Oleiphilus messinensis_chromosome_1	6379281	3049082	47.7966	0.00321431	3.21431	11.7093
Paenibacillus swuensis_chromosome_1	5012599	2452657	48.9298	0.00320353	3.20353	11.67
Thermocrinis ruber_chromosome_1	1521037	687384	45.1918	0.00319782	3.19782	11.6492
Dyadobacter fermentans DSM 18053_chromosome_1	6967790	3591546	51.545	0.003197	3.197	11.6463
Mobiluncus curtisii ATCC 43063_chromosome_1	2146480	1189434	55.4132	0.00319686	3.19686	11.6457
Octadecabacter temperatus_chromosome_1	3233068	1769043	54.7172	0.00319449	3.19449	11.6371
Paenibacillus odorifer_chromosome_1	6812473	3012123	44.2148	0.00319165	3.19165	11.6268
Hydrogenobacter thermophilus TK-6_chromosome_1	1743135	766984	44.0003	0.00318679	3.18679	11.6091
Anaplasma phagocytophilum str, HZ_chromosome_1	1471282	612582	41.6359	0.0031809	3.1809	11.5876
Thermosulfidibacter takaii ABI70S6_chromosome_1	1816670	781460	43.0161	0.00316899	3.16899	11.5442
Spirosoma radiotolerans_chromosome_1	7029352	3477575	49.4722	0.00316473	3.16473	11.5287
Leptolyngbya boryana dg5_chromosome_1	6176365	2902538	46.9943	0.00313097	3.13097	11.4057
Lactobacillus rhamnosus GG_chromosome_1	3010111	1405420	46.69	0.00312082	3.12082	11.3687
Coprothermobacter proteolyticus DSM 5265_chromosome_1	1424912	637933	44.77	0.00311037	3.11037	11.3307
Halocynthiibacter arcticus_chromosome_1	4329554	2303788	53.2107	0.00310378	3.10378	11.3067
Pontibacter korlensis_chromosome_1	5462537	2586196	47.3442	0.00308867	3.08867	11.2516
Geoglobus ahangari_chromosome_1	1770093	940070	53.1085	0.00307611	3.07611	11.2059
Thermovirga lienii DSM 17291_chromosome_1	1967774	925988	47.0576	0.00307098	3.07098	11.1872
Granulicella tundricola MP5ACTX9_chromosome_1	4309153	2607636	60.5139	0.00306348	3.06348	11.1599
Geoglobus acetivorans_chromosome_1	1860815	871617	46.8406	0.00306317	3.06317	11.1587
Archaeoglobus profundus DSM 5631_chromosome_1	1560622	655593	42.0084	0.00304943	3.04943	11.1087
Archaeoglobus fulgidus DSM 4304_chromosome_1	2178400	1058301	48.5816	0.00298705	2.98705	10.8814
Pontibacter akesuensis_chromosome_1	4713421	2403898	51.0011	0.00296961	2.96961	10.8179
Brevibacillus brevis NBRC 100599_chromosome_1	6296436	2976547	47.2735	0.00296612	2.96612	10.8052
Archaeoglobus veneficus SNP6_chromosome_1	1901943	894843	47.0489	0.00293437	2.93437	10.6895
Spirosoma montaniterrae_chromosome_1	5797678	3055243	52.6977	0.00291962	2.91962	10.6358
Spirosoma aerolatum_chromosome_1	7959595	3848230	48.3471	0.00285907	2.85907	10.4152
Syntrophothermus lipocalidus DSM 12680_chromosome_1	2405559	1226580	50.9894	0.00280642	2.80642	10.2234
Deinococcus puniceus_chromosome_1	2971983	1861910	62.6487	0.00265681	2.65681	9.67841
Anaplasma centrale str, Israel_chromosome_1	1206806	603219	49.9848	0.00264417	2.64417	9.63237
Anaplasma marginale str, Florida_chromosome_1	1202435	598505	49.7744	0.00263299	2.63299	9.59164

## Sheet: 10+
Title	Size	GC count	GC%	fr. 10+	fr. / 1 000 bp	normalize fr.
Buchnera aphidicola (Tuberolachnus salignus)_chromosome_1	421426	91031	21.6007	0.00628106	6.28106	100
Buchnera aphidicola BCc_chromosome_1	416380	83680	20.097	0.00616264	6.16264	98.1146
Wigglesworthia glossinidia endosymbiont of Glossina brevipalpis_chromosome_1	697724	156840	22.4788	0.0047139	4.7139	75.0494
Buchnera aphidicola (Cinara tujafilina)_chromosome_1	444925	102474	23.0317	0.00423892	4.23892	67.4873
Mycoplasma suis str, Illinois_chromosome_1	742431	230719	31.0762	0.00397478	3.97478	63.282
Buchnera aphidicola (Cinara confinis)_chromosome_1	443747	106307	23.9567	0.00354481	3.54481	56.4365
Candidatus Arsenophonus lipoptenae_chromosome_1	836724	208103	24.8712	0.00345753	3.45753	55.0469
Buchnera aphidicola (Cinara pseudotaxifoliae)_chromosome_1	446627	107508	24.0711	0.00336299	3.36299	53.5418
Blattabacterium sp, (Cryptocercus punctulatus) str, Cpu_chromosome_1	605745	144451	23.8468	0.00325384	3.25384	51.804
Wigglesworthia glossinidia endosymbiont of Glossina morsitans morsitans (Yale colony)_chromosome_1	719535	181491	25.2234	0.00306031	3.06031	48.7228
Buchnera aphidicola str, Ua (Uroleucon ambrosiae)_chromosome_1	615380	148525	24.1355	0.00291527	2.91527	46.4137
Buchnera aphidicola str, Sg (Schizaphis graminum)_chromosome_1	641454	162483	25.3304	0.0027235	2.7235	43.3605
Corynebacterium sphenisci DSM 44792_chromosome_1	2594799	1939083	74.7296	0.00272121	2.72121	43.3241
Mycoplasma parvum str, Indiana_chromosome_1	564395	152245	26.9749	0.00268783	2.68783	42.7926
Spiroplasma taiwanense CT-1_chromosome_1	1075140	256673	23.8734	0.00266849	2.66849	42.4847
Mycoplasma canadense_chromosome_1	693241	168758	24.3433	0.00248687	2.48687	39.5932
Buchnera aphidicola str, G002 (Myzus persicae)_chromosome_1	643517	163710	25.4399	0.00247701	2.47701	39.4362
Buchnera aphidicola str, Ak (Acyrthosiphon kondoi)_chromosome_1	200073	51997	25.989	0.00244911	2.44911	38.992
Buchnera aphidicola (Aphis glycines)_chromosome_1	628164	160697	25.582	0.00243408	2.43408	38.7527
Spiroplasma kunkelii CR2-3x_chromosome_1	1463926	365560	24.9712	0.00240449	2.40449	38.2816
Buchnera aphidicola (Diuraphis noxia)_chromosome_1	636266	162066	25.4714	0.00232921	2.32921	37.0831
Mycoplasma hyopneumoniae J_chromosome_1	897405	255960	28.5222	0.00232225	2.32225	36.9723
Mycoplasma synoviae ATCC 25204_chromosome_1	846495	239938	28.3449	0.0023107	2.3107	36.7884
Mycoplasma bovoculi M165/69_chromosome_1	760240	214514	28.2166	0.00230059	2.30059	36.6274
Spiroplasma cantharicola_chromosome_1	1179577	295004	25.0093	0.00226352	2.26352	36.0372
Mycoplasma pulmonis UAB CTIP_chromosome_1	963879	256744	26.6365	0.00219737	2.19737	34.9841
Blattabacterium cuenoti BPAA_chromosome_1	632490	167026	26.4077	0.00218343	2.18343	34.7621
Spiroplasma diminutum CUAS-1_chromosome_1	945296	240664	25.4591	0.00217392	2.17392	34.6107
Conexibacter woesei DSM 14684_chromosome_1	6359369	4625387	72.7334	0.00216389	2.16389	34.451
Buchnera aphidicola str, Bp (Baizongia pistaciae)_chromosome_1	615980	156098	25.3414	0.00215916	2.15916	34.3757
Mycoplasma capricolum subsp, capricolum ATCC 27343_chromosome_1	1010023	240087	23.7704	0.00214253	2.14253	34.111
Mycoplasma penetrans HF-2_chromosome_1	1358633	349407	25.7175	0.00213818	2.13818	34.0417
secondary endosymbiont of Heteropsylla cubana_chromosome_1	1121596	324169	28.9025	0.00213	2.13	33.9115
Spiroplasma citri_chromosome_1	1599709	408922	25.5623	0.00212101	2.12101	33.7683
Mycoplasma mobile 163K_chromosome_1	777079	193890	24.9511	0.0021169	2.1169	33.7029
Buchnera aphidicola (Schlechtendalia chinensis)_chromosome_1	607835	156788	25.7945	0.00209925	2.09925	33.4219
Isoptericola variabilis 225_chromosome_1	3307740	2444014	73.8877	0.0020972	2.0972	33.3893
Sandaracinus amylolyticus_chromosome_1	10327335	7439389	72.0359	0.00209183	2.09183	33.3038
Spiroplasma culicicola AES-1_chromosome_1	1175131	309783	26.3616	0.00208828	2.08828	33.2473
Buchnera aphidicola_chromosome_1	447673	125757	28.0913	0.00208188	2.08188	33.1454
Anaeromyxobacter dehalogenans 2CP-1_chromosome_1	5029329	3757737	74.7165	0.0020802	2.0802	33.1186
Cellulosimicrobium cellulans_chromosome_1	4799856	3558828	74.1445	0.00206173	2.06173	32.8246
Ureaplasma parvum serovar 3 str, ATCC 27815_chromosome_1	751679	191652	25.4965	0.00205141	2.05141	32.6603
Kocuria flava_chromosome_1	3504335	2599576	74.1817	0.00202692	2.02692	32.2703
Spiroplasma turonicum_chromosome_1	1261374	305248	24.1996	0.00200654	2.00654	31.9459
Mycoplasma dispar_chromosome_1	1084449	314926	29.0402	0.00199364	1.99364	31.7405
Spiroplasma litorale_chromosome_1	1225519	305349	24.9159	0.00197386	1.97386	31.4256
Mycoplasma arginini_chromosome_1	678592	178992	26.377	0.00194226	1.94226	30.9225
Mycoplasma cynos C142_chromosome_1	998123	256522	25.7004	0.00191359	1.91359	30.466
Cellulomonas flavigena DSM 20109_chromosome_1	4123179	3063259	74.2936	0.00190217	1.90217	30.2842
Mycoplasma flocculare ATCC 27399_chromosome_1	778866	225544	28.958	0.00184114	1.84114	29.3126
Kineococcus radiotolerans SRS30216 = ATCC BAA-149_chromosome_1	4761183	3543987	74.435	0.00183568	1.83568	29.2256
Phycisphaera mikurensis NBRC 102666_chromosome_1	3803225	2787300	73.2878	0.00182871	1.82871	29.1147
Cellulomonas fimi ATCC 484_chromosome_1	4266344	3187997	74.7243	0.0017842	1.7842	28.406
Mycoplasma hominis ATCC 23114_chromosome_1	665445	180457	27.1182	0.00177175	1.77175	28.2078
Mycoplasma canis PG 14_chromosome_1	897443	244253	27.2165	0.0017717	1.7717	28.207
Aster yellows witches'-broom phytoplasma AYWB_chromosome_1	706569	189970	26.8863	0.00177053	1.77053	28.1884
Mycoplasma fermentans M64_chromosome_1	1118751	300490	26.8594	0.00176983	1.76983	28.1773
Isoptericola dokdonensis DS-3_chromosome_1	3826972	2824739	73.8113	0.00175413	1.75413	27.9273
Mycoplasma hyorhinis SK76_chromosome_1	836897	216689	25.892	0.00174334	1.74334	27.7555
Mycoplasma gallisepticum str, R(low)_chromosome_1	1012800	318727	31.4699	0.00173282	1.73282	27.588
Blochmannia endosymbiont of Camponotus (Colobopsis) obliquus_chromosome_1	773940	211716	27.3556	0.00172236	1.72236	27.4215
Mycoplasma crocodyli MP145_chromosome_1	934379	251850	26.9537	0.00170595	1.70595	27.1602
Thermaerobacter marianensis DSM 12885_chromosome_1	2844696	2061895	72.4821	0.00170247	1.70247	27.1048
Mycoplasma ovis str, Michigan_chromosome_1	702511	222642	31.6923	0.0016925	1.6925	26.9461
Spiroplasma helicoides_chromosome_1	1326546	354869	26.7514	0.00168558	1.68558	26.8359
Kitasatospora setae KM-6054_chromosome_1	8783278	6516971	74.1975	0.00167887	1.67887	26.7291
Modestobacter marinus_chromosome_1	5575517	4133193	74.1311	0.00167877	1.67877	26.7275
Sorangium cellulosum So ce56_chromosome_1	13033779	9302955	71.3757	0.00166245	1.66245	26.4677
Cellulomonas gilvus ATCC 13127_chromosome_1	3526441	2602968	73.8129	0.00166116	1.66116	26.4471
Clostridium taeniosporum_chromosome_1	3264813	869189	26.6229	0.00165951	1.65951	26.4209
Rubrivivax gelatinosus IL144_chromosome_1	5043253	3592972	71.2431	0.00164973	1.64973	26.2652
Beutenbergia cavernae DSM 12333_chromosome_1	4669183	3413947	73.1166	0.00164054	1.64054	26.1188
Thermobispora bispora DSM 43833_chromosome_1	4189976	3034764	72.4291	0.00163915	1.63915	26.0967
Pseudonocardia dioxanivorans CB1190_chromosome_1	7096571	5202463	73.3095	0.00163121	1.63121	25.9703
Spiroplasma mirum ATCC 29335_chromosome_1	1132608	333124	29.4121	0.00162104	1.62104	25.8084
Frankia alni ACN14a_chromosome_1	7497934	5460601	72.8281	0.00161524	1.61524	25.716
Clostridium argentinense_chromosome_1	4662988	1345193	28.8483	0.00161163	1.61163	25.6586
Pimelobacter simplex_chromosome_1	5637360	4106826	72.8502	0.00161139	1.61139	25.6547
Spiroplasma chrysopicola DF-1_chromosome_1	1123322	323505	28.799	0.00160684	1.60684	25.5823
Spiroplasma eriocheiris_chromosome_1	1365714	406904	29.7942	0.00160429	1.60429	25.5417
Corynebacterium frankenforstense DSM 45800_chromosome_1	2604152	1862138	71.5065	0.00160244	1.60244	25.5123
Actinomyces radicidentis_chromosome_1	3051613	2214900	72.5813	0.00159883	1.59883	25.4548
Brachyspira hyodysenteriae ATCC 27164	3041447	823821	27.0865	0.00159562	1.59562	25.4037
Aeromicrobium erythreum_chromosome_1	3629239	2618050	72.1377	0.00158683	1.58683	25.2637
Campylobacter hepaticus_chromosome_1	1520669	426174	28.0254	0.00156181	1.56181	24.8654
Burkholderia ubonensis MSMB22_chromosome_1	3546310	2393933	67.5049	0.00154132	1.54132	24.5392
Spiroplasma syrphidicola EA-1_chromosome_1	1107344	323356	29.201	0.00153701	1.53701	24.4706
Geodermatophilus obscurus DSM 43160_chromosome_1	5322497	3937801	73.9841	0.00153142	1.53142	24.3816
Clostridium botulinum B str, Eklund 17B (NRP)_chromosome_1	3800327	1045522	27.5114	0.00152724	1.52724	24.315
Streptomyces albireticuli_chromosome_1	8144417	5931004	72.8229	0.00152276	1.52276	24.2437
Nocardiopsis dassonvillei subsp, dassonvillei DSM 43111_chromosome_2	775354	558174	71.9896	0.00151157	1.51157	24.0655
Frankia inefficax_chromosome_1	8815781	6375044	72.314	0.00150911	1.50911	24.0264
Nocardiopsis dassonvillei subsp, dassonvillei DSM 43111_chromosome_1	5767958	4200760	72.8292	0.00150712	1.50712	23.9947
Clostridium perfringens ATCC 13124_chromosome_1	3256683	924219	28.3792	0.00149969	1.49969	23.8764
Sanguibacter keddieii DSM 10542_chromosome_1	4253413	3057628	71.8865	0.00149762	1.49762	23.8434
Onion yellows phytoplasma OY-M_chromosome_1	853092	236817	27.7598	0.00149574	1.49574	23.8135
Streptomyces leeuwenhoekii_chromosome_1	7903895	5751320	72.7656	0.00149458	1.49458	23.795
Campylobacter hominis ATCC BAA-381_chromosome_1	1711273	543041	31.7332	0.00149421	1.49421	23.7891
Xylanimonas cellulosilytica DSM 15894_chromosome_1	3742776	2713048	72.4876	0.00148339	1.48339	23.6169
Parvimonas micra_chromosome_1	1627009	465543	28.6134	0.00148063	1.48063	23.5729
Dokdonella koreensis DS-123_chromosome_1	4446619	3128050	70.3467	0.00147235	1.47235	23.4411
Streptomyces clavuligerus_chromosome_1	6883702	5003455	72.6855	0.00147101	1.47101	23.4198
Arcobacter butzleri RM4018_chromosome_1	2341251	633195	27.0452	0.0014646	1.4646	23.3177
Mycoplasma putrefaciens KS1_chromosome_1	832603	224297	26.9392	0.00146408	1.46408	23.3094
Spiroplasma sabaudiense Ar-1343_chromosome_1	1075953	324553	30.1642	0.00146289	1.46289	23.2905
Clostridium chauvoei JF4335_chromosome_1	2887451	816841	28.2893	0.00145353	1.45353	23.1415
Streptomyces glaucescens_chromosome_1	7453200	5441051	73.0029	0.00145038	1.45038	23.0913
Brachyspira murdochii DSM 12563	3241804	899647	27.7514	0.00144765	1.44765	23.0479
Clostridium baratii str, Sullivan_chromosome_1	3153266	892197	28.2944	0.00144739	1.44739	23.0437
Mycoplasma pullorum_chromosome_1	1007172	292786	29.0701	0.00144464	1.44464	22.9999
Mycoplasma agalactiae PG2_chromosome_1	877438	260661	29.7071	0.0014417	1.4417	22.9531
Blastococcus saxobsidens DD2_chromosome_1	4875340	3556462	72.948	0.00143969	1.43969	22.9211
Mycoplasma yeatsii GM274B_chromosome_1	895051	230347	25.7356	0.00143679	1.43679	22.875
Methylobacterium aquaticum_chromosome_1	5348274	3802981	71.1067	0.00143299	1.43299	22.8145
Methylobacterium radiotolerans JCM 2831_chromosome_1	6077833	4345777	71.5021	0.00143044	1.43044	22.7739
Kitasatospora aureofaciens_chromosome_1	6824334	4955947	72.6217	0.00142475	1.42475	22.6833
Campylobacter volucris LMG 24379_chromosome_1	1517949	433701	28.5715	0.00142034	1.42034	22.6131
Streptobacillus moniliformis DSM 12112_chromosome_1	1662578	437500	26.3146	0.00140445	1.40445	22.3601
Burkholderia ubonensis MSMB22_chromosome_2	2722556	1832217	67.2977	0.00140052	1.40052	22.2975
Micromonospora aurantiaca ATCC 27029_chromosome_1	7025559	5116162	72.8221	0.00139946	1.39946	22.2806
Nocardioides dokdonensis FR1436_chromosome_1	4376707	3162426	72.2558	0.00139945	1.39945	22.2805
Agromyces aureus_chromosome_1	4373124	3078352	70.3925	0.00139877	1.39877	22.2696
Fusobacterium nucleatum subsp, animalis 7_1_chromosome_1	2507720	676249	26.9667	0.0013937	1.3937	22.1889
secondary endosymbiont of Trabutina mannipara_chromosome_1	298471	97224	32.574	0.00139042	1.39042	22.1367
Clostridium botulinum BKT015925_chromosome_1	2773157	790062	28.4896	0.00138723	1.38723	22.0859
Borreliella afzelii HLJ01_chromosome_1	905471	256432	28.3203	0.00138271	1.38271	22.014
Borrelia mayonii_chromosome_1	904387	256076	28.3149	0.00138215	1.38215	22.005
Mycoplasma bovis PG45_chromosome_1	1003404	294145	29.3147	0.0013793	1.3793	21.9597
Clostridium bornimense_chromosome_2	699161	196400	28.0908	0.0013788	1.3788	21.9517
Campylobacter ureolyticus RIGS 9880_chromosome_1	1641887	479949	29.2315	0.00137829	1.37829	21.9436
Micrococcus luteus NCTC 2665_chromosome_1	2501097	1825681	72.9952	0.0013778	1.3778	21.9358
Campylobacter insulaenigrae NCTC 12927_chromosome_1	1465081	413044	28.1926	0.0013733	1.3733	21.8641
Streptomyces collinus Tu 365_chromosome_1	8272925	6006214	72.6009	0.0013682	1.3682	21.7829
Spiroplasma apis B31_chromosome_1	1160554	328483	28.304	0.00136745	1.36745	21.771
Frankia symbiont of Datisca glomerata_chromosome_1	5323186	3728181	70.0366	0.0013646	1.3646	21.7256
Borreliella valaisiana Tom4006_chromosome_1	912160	256525	28.1228	0.0013616	1.3616	21.6779
Thermomonospora curvata DSM 43183_chromosome_1	5639016	4039904	71.642	0.00136034	1.36034	21.6578
Streptomyces pristinaespiralis_chromosome_1	8532592	6104334	71.5414	0.00135316	1.35316	21.5435
Clostridium butyricum_chromosome_1	3824894	1102857	28.8337	0.00134984	1.34984	21.4906
BorA2:O39reliella bissettii DN127_chromosome_1	900755	258542	28.7028	0.00134665	1.34665	21.4399
Streptomyces lydicus_chromosome_1	8201357	5922905	72.2186	0.00134002	1.34002	21.3343
Rhodococcus aetherivorans_chromosome_1	5922748	4182606	70.6193	0.00133705	1.33705	21.287
Streptomyces vietnamensis_chromosome_1	8867142	6392251	72.0892	0.00133222	1.33222	21.2101
Borreliella garinii_chromosome_1	905638	256870	28.3634	0.00133166	1.33166	21.2012
Campylobacter cuniculorum DSM 23162 = LMG 24588_chromosome_1	1931011	601793	31.1647	0.00132469	1.32469	21.0902
Actinosynnema mirum DSM 43827_chromosome_1	8248144	6079614	73.7089	0.00132102	1.32102	21.0318
Burkholderia cepacia ATCC 25416_chromosome_1	3791734	2521556	66.5014	0.00131945	1.31945	21.0068
Clavibacter michiganensis subsp, sepedonicus_chromosome_1	3258645	2364347	72.5561	0.0013168	1.3168	20.9646
Streptomyces cattleya NRRL 8057 = DSM 46488_chromosome_1	6282967	4582779	72.9397	0.00131626	1.31626	20.956
Pseudoxanthomonas suwonensis_chromosome_1	3891720	2733728	70.2447	0.00131613	1.31613	20.9539
Sinomonas atrocyanea_chromosome_1	4410241	3151338	71.455	0.0013158	1.3158	20.9487
Nakamurella multipartita DSM 44233_chromosome_1	6060298	4297748	70.9164	0.00131561	1.31561	20.9457
Streptomyces griseus subsp, griseus NBRC 13350_chromosome_1	8545929	6172501	72.2274	0.00131197	1.31197	20.8877
Xanthomonas sacchari_chromosome_1	4497453	3100078	68.9296	0.00130941	1.30941	20.847
Streptomyces venezuelae_chromosome_1	9054831	6496321	71.7443	0.00130648	1.30648	20.8003
Cnuibacter physcomitrellae_chromosome_1	4061502	2887023	71.0826	0.00130346	1.30346	20.7522
Burkholderia ubonensis MSMB22_chromosome_3	920205	612639	66.5764	0.00129971	1.29971	20.6925
Clostridium pasteurianum DSM 525 = ATCC 6013_chromosome_1	4352101	1302869	29.9366	0.00129202	1.29202	20.5701
Burkholderia gladioli_chromosome_2	3927513	2690071	68.493	0.00128911	1.28911	20.5238
Actinoalloteichus hoggarensis_chromosome_1	6606717	4700498	71.1473	0.00128475	1.28475	20.4544
Brachyspira pilosicoli P43/6/78	2555556	713442	27.9173	0.00128309	1.28309	20.4279
Streptosporangium roseum DSM 43021_chromosome_1	10341314	7328538	70.8666	0.00128108	1.28108	20.3959
Streptomyces xiamenensis_chromosome_1	5961401	4293556	72.0226	0.00127386	1.27386	20.281
Castellaniella defragrans 65Phen_chromosome_1	3952818	2725137	68.9416	0.001272	1.272	20.2514
Arcobacter nitrofigilis DSM 7299_chromosome_1	3192235	905345	28.3609	0.00127184	1.27184	20.2488
Microbacterium aurum_chromosome_1	3424892	2393946	69.8984	0.00127099	1.27099	20.2353
Burkholderia gladioli_chromosome_1	4668573	3142859	67.3195	0.00127084	1.27084	20.2329
Streptomyces alfalfae_chromosome_1	8625867	6218701	72.0936	0.00127083	1.27083	20.2327
Clostridium saccharobutylicum DSM 13864_chromosome_1	5107814	1464020	28.6624	0.00126669	1.26669	20.1668
Saccharopolyspora erythraea NRRL 2338_chromosome_1	8212805	5843077	71.1459	0.00126644	1.26644	20.1628
Burkholderia cepacia ATCC 25416_chromosome_2	3408190	2285114	67.0477	0.00125756	1.25756	20.0215
Mycoplasma californicum_chromosome_1	793841	244731	30.8287	0.00125466	1.25466	19.9753
Blochmannia endosymbiont of Polyrhachis (Hedomyrma) turneri_chromosome_1	749321	217884	29.0775	0.00125447	1.25447	19.9723
Xanthomonas translucens pv, undulosa_chromosome_1	4561137	3103991	68.053	0.00125363	1.25363	19.9589
cyanobacterium endosymbiont of Epithemia turgida isolate EtSB Lake Yunoko_chromosome_1	2794318	933679	33.4135	0.0012529	1.2529	19.9473
Streptomyces albus_chromosome_1	8384669	6090986	72.6443	0.00125145	1.25145	19.9242
Streptomyces noursei ATCC 11455_chromosome_1	9815884	7013744	71.453	0.00125052	1.25052	19.9094
Clostridium tetani E88_chromosome_1	2799251	804765	28.7493	0.0012464	1.2464	19.8438
Clostridium butyricum_chromosome_2	803000	227289	28.305	0.00124159	1.24159	19.7672
Halanaerobium praevalens DSM 2228_chromosome_1	2309262	699559	30.2936	0.00123936	1.23936	19.7317
Marinitoga piezophila KA3_chromosome_1	2231407	650578	29.1555	0.00123868	1.23868	19.7209
Ramlibacter tataouinensis TTB310_chromosome_1	4070193	2849000	69.9967	0.00123852	1.23852	19.7183
Nocardia farcinica_chromosome_1	3648762	2591944	71.0363	0.00123768	1.23768	19.705
Campylobacter sputorum bv, faecalis CCUG 20703_chromosome_1	1757292	522275	29.7204	0.00123542	1.23542	19.669
Deinococcus maricopensis DSM 21211_chromosome_1	3498530	2442849	69.825	0.00123309	1.23309	19.6319
Clostridium novyi NT_chromosome_1	2547720	735161	28.8556	0.00123208	1.23208	19.6158
Campylobacter lari RM2100_chromosome_1	1525460	453115	29.7035	0.00122914	1.22914	19.569
Streptomyces alboflavus_chromosome_1	9622415	6936704	72.089	0.00122713	1.22713	19.537
Saccharothrix espanaensis DSM 44229_chromosome_1	9360653	6757460	72.19	0.00122673	1.22673	19.5306
Curtobacterium pusillum_chromosome_1	3973750	2816324	70.8732	0.00122655	1.22655	19.5278
Pseudoxanthomonas suwonensis 11-1_chromosome_1	3419049	2400537	70.2107	0.00122636	1.22636	19.5247
Frankia casuarinae_chromosome_1	5433628	3807820	70.0788	0.00122625	1.22625	19.523
Dermacoccus nishinomiyaensis_chromosome_1	3029021	2093875	69.1271	0.00121789	1.21789	19.3899
Thermus oshimai JL-2_chromosome_1	2072393	1420697	68.5535	0.0012102	1.2102	19.2674
Tenacibaculum dicentrarchi_chromosome_1	2918253	918680	31.4805	0.0012086	1.2086	19.242
Blastochloris viridis_chromosome_1	3724841	2530393	67.9329	0.00120649	1.20649	19.2084
Clostridium pasteurianum BC1_chromosome_1	4990707	1525998	30.5768	0.00120584	1.20584	19.198
Microbacterium paludicola_chromosome_1	3410829	2390844	70.0957	0.00120029	1.20029	19.1097
Lysobacter capsici_chromosome_1	6391889	4258024	66.6161	0.0011973	1.1973	19.0621
Campylobacter coli_chromosome_1	2033919	627036	30.829	0.00119277	1.19277	18.9899
Streptomyces scabiei 87,22_chromosome_1	10148695	7251528	71.4528	0.00119178	1.19178	18.9742
Rhodospirillum centenum SW_chromosome_1	4355543	3068970	70.4612	0.00119136	1.19136	18.9675
Burkholderia cepacia ATCC 25416_chromosome_3	1196214	795078	66.4662	0.00119126	1.19126	18.9659
Ehrlichia ruminantium str, Welgevonden_chromosome_1	1516355	416675	27.4787	0.00118706	1.18706	18.899
Polaribacter vadi_chromosome_1	3809314	1129007	29.6381	0.00118394	1.18394	18.8494
Oceanithermus profundus DSM 14977_chromosome_1	2303940	1613330	70.0248	0.00118145	1.18145	18.8097
Lysobacter antibioticus_chromosome_1	5765176	3851563	66.8074	0.0011814	1.1814	18.8089
Methylobacterium nodulans ORS 2060_chromosome_1	7772460	5351902	68.8572	0.00118071	1.18071	18.7979
Methylibium petroleiphilum PM1_chromosome_1	4044195	2798490	69.1977	0.00118021	1.18021	18.79
Streptomyces autolyticus_chromosome_1	10029028	7135039	71.1439	0.00117918	1.17918	18.7736
Clostridium bornimense_chromosome_1	2917864	868826	29.7761	0.00117757	1.17757	18.748
Flavobacterium branchiophilum FL-15_chromosome_1	3559884	1169695	32.8577	0.00117504	1.17504	18.7077
Bordetella hinzii_chromosome_1	4912977	3294776	67.0627	0.001172	1.172	18.6593
Lacinutrix venerupis_chromosome_1	3192399	975297	30.5506	0.00116308	1.16308	18.5173
Thermus aquaticus Y51MC23_chromosome_1	2158963	1470180	68.0966	0.00115982	1.15982	18.4654
Microbacterium testaceum StLB037_chromosome_1	3982034	2798508	70.2784	0.0011587	1.1587	18.4475
Achromobacter xylosoxidans_chromosome_1	6813182	4590383	67.375	0.00115453	1.15453	18.3811
Verrucosispora maris AB-18-032_chromosome_1	6673976	4728813	70.8545	0.00115433	1.15433	18.3779
Stenotrophomonas acidaminiphila_chromosome_1	4138297	2834088	68.4844	0.00115337	1.15337	18.3627
Clostridium carboxidivorans P7_chromosome_1	5732880	1716379	29.9392	0.00114934	1.14934	18.2985
Amycolatopsis methanolica 239_chromosome_1	7237391	5176701	71.5272	0.00114434	1.14434	18.2189
Microbacterium chocolatum_chromosome_1	3117902	2181729	69.9743	0.00114308	1.14308	18.1988
Streptomyces niveus_chromosome_1	7990492	5630178	70.461	0.00114223	1.14223	18.1853
Pseudomonas citronellolis_chromosome_1	7309421	4900014	67.037	0.0011388	1.1388	18.1307
Campylobacter pinnipediorum subsp, pinnipediorum_chromosome_1	1782665	542247	30.4178	0.00113762	1.13762	18.1119
Kocuria palustris_chromosome_1	2854447	2012322	70.4978	0.00113612	1.13612	18.088
Streptomyces bingchenggensis BCW-1_chromosome_1	11936683	8445749	70.7546	0.00113172	1.13172	18.018
Clostridium saccharoperbutylacetonicum N1-4(HMT)_chromosome_1	6530257	1929130	29.5414	0.00113058	1.13058	17.9998
Acholeplasma laidlawii PG-8A_chromosome_1	1496992	477956	31.9278	0.00112893	1.12893	17.9736
Thermodesulfobacterium geofontis OPF15_chromosome_1	1634377	499915	30.5875	0.00112765	1.12765	17.9532
Actinoplanes missouriensis 431_chromosome_1	8773466	6213639	70.8231	0.00112498	1.12498	17.9107
Streptomyces avermitilis MA-4680 = NBRC 14893_chromosome_1	9025608	6382597	70.7165	0.00112436	1.12436	17.9008
Polaribacter reichenbachii_chromosome_1	4125014	1217166	29.507	0.00112072	1.12072	17.8428
Amycolatopsis japonica_chromosome_1	8961318	6173629	68.892	0.00112004	1.12004	17.832
Sphingomonas wittichii RW1_chromosome_1	5382261	3681332	68.3975	0.00111923	1.11923	17.8191
Melissococcus plutonius S1_chromosome_1	1896191	595698	31.4155	0.00111803	1.11803	17.8
Clostridium beijerinckii_chromosome_1	6485394	1945760	30.0022	0.00111589	1.11589	17.766
Borrelia duttonii Ly_chromosome_1	931674	257012	27.586	0.0011152	1.1152	17.755
Acholeplasma oculi_chromosome_1	1587120	496612	31.2901	0.00111271	1.11271	17.7153
Intrasporangium calvum DSM 43043_chromosome_1	4024382	2845385	70.7037	0.00110974	1.10974	17.668
Sphingomonas taxi_chromosome_1	3859099	2624243	68.0014	0.00110907	1.10907	17.6574
Mycoplasma wenyonii str, Massachusetts_chromosome_1	650228	220572	33.9223	0.00110884	1.10884	17.6537
Alicycliphilus denitrificans K601_chromosome_1	4995263	3395939	67.9832	0.00110865	1.10865	17.6507
Cupriavidus gilardii CR3_chromosome_1	3539530	2385727	67.4024	0.00110354	1.10354	17.5693
Mycobacterium avium subsp, paratuberculosis K-10_chromosome_1	4829781	3346970	69.2986	0.00110295	1.10295	17.5599
Nocardiopsis alba ATCC BAA-2165_chromosome_1	5848211	4073270	69.6498	0.0011029	1.1029	17.5591
Rickettsia typhi str, Wilmington_chromosome_1	1111496	321438	28.9194	0.00110122	1.10122	17.5324
Pseudoxanthomonas spadix BD-a59_chromosome_1	3452554	2335747	67.6527	0.00110063	1.10063	17.523
Leptothrix cholodnii SP-6_chromosome_1	4909403	3382563	68.8997	0.00109993	1.09993	17.5119
Acholeplasma palmae J233_chromosome_1	1554229	450455	28.9825	0.00109829	1.09829	17.4857
Roseomonas gilardii_chromosome_1	4328147	3059465	70.6876	0.00109446	1.09446	17.4248
Tistrella mobilis KA081020-065_chromosome_1	3919492	2670937	68.145	0.00109351	1.09351	17.4096
Rhodanobacter denitrificans_chromosome_1	4225490	2850273	67.4543	0.00109336	1.09336	17.4073
Streptomyces griseochromogenes_chromosome_1	10764674	7616680	70.7563	0.00109153	1.09153	17.3781
Marichromatium purpuratum 984_chromosome_1	3779112	2564658	67.864	0.00109073	1.09073	17.3654
Rhodopseudomonas palustris HaA2_chromosome_1	5331656	3520937	66.0383	0.00108897	1.08897	17.3374
Acinetobacter equi_chromosome_1	3054269	1065715	34.8926	0.00108733	1.08733	17.3113
Rickettsia bellii RML369-C_chromosome_1	1522076	481674	31.6459	0.0010847	1.0847	17.2694
Phenylobacterium zucineum HLK1_chromosome_1	3996255	2851181	71.3463	0.00108452	1.08452	17.2665
Mycoplasma genitalium G37_chromosome_1	580076	183820	31.689	0.00108262	1.08262	17.2363
Methylorubrum populi BJ001_chromosome_1	5800441	4024934	69.3901	0.00107888	1.07888	17.1767
Clostridium tyrobutyricum_chromosome_1	3071606	954694	31.0813	0.00107566	1.07566	17.1255
Sneathia amnii_chromosome_1	1330224	378208	28.4319	0.00107426	1.07426	17.1032
Prochlorococcus marinus str, MIT 9515_chromosome_1	1704176	524787	30.7942	0.00107383	1.07383	17.0963
Clostridium estertheticum subsp, estertheticum_chromosome_1	4760574	1471768	30.9158	0.00107319	1.07319	17.0861
Cupriavidus gilardii CR3_chromosome_2	2039213	1382771	67.8091	0.00107149	1.07149	17.0591
Leptotrichia buccalis C-1013-b_chromosome_1	2465610	730947	29.6457	0.00107113	1.07113	17.0533
Bordetella bronchialis_chromosome_1	5878756	3955862	67.2908	0.00106859	1.06859	17.0129
Bernardetia litoralis DSM 6794_chromosome_1	4919337	1508848	30.6718	0.00106803	1.06803	17.004
Kribbella flavida DSM 17836_chromosome_1	7579488	5348686	70.5679	0.00106722	1.06722	16.9911
Rubrobacter xylanophilus DSM 9941_chromosome_1	3225748	2273396	70.4766	0.00106704	1.06704	16.9882
Symbiobacterium thermophilum IAM 14863_chromosome_1	3566135	2448808	68.6684	0.00106642	1.06642	16.9783
Bordetella petrii_chromosome_1	5287950	3462698	65.4828	0.00106601	1.06601	16.9718
Streptomyces pluripotens_chromosome_1	7346075	5138024	69.9424	0.00106492	1.06492	16.9545
Starkeya novella DSM 506_chromosome_1	4765023	3234723	67.8847	0.00106442	1.06442	16.9465
Ilumatobacter coccineus YM16-304_chromosome_1	4830181	3250347	67.2924	0.00106435	1.06435	16.9454
Microterricola viridarii_chromosome_1	3689726	2534784	68.6984	0.00106241	1.06241	16.9145
Clostridium kluyveri DSM 555_chromosome_1	3964618	1269485	32.0204	0.00106139	1.06139	16.8983
Rhodococcus hoagii 103S_chromosome_1	5043170	3470953	68.8248	0.00105886	1.05886	16.858
Lutibacter profundi_chromosome_1	2966978	883280	29.7704	0.00105461	1.05461	16.7903
Streptomyces puniciscabiei_chromosome_1	9698948	6894864	71.0888	0.00105372	1.05372	16.7761
Azospirillum thiophilum_chromosome_4	712512	491475	68.9778	0.00105261	1.05261	16.7585
Acidiphilium multivorum AIU301_chromosome_1	3749411	2533821	67.5792	0.00105243	1.05243	16.7556
Prochlorococcus marinus subsp, pastoris str, CCMP1986_chromosome_1	1657990	510647	30.7992	0.00105188	1.05188	16.7469
Clostridium autoethanogenum DSM 10061_chromosome_1	4352205	1353183	31.0919	0.00105027	1.05027	16.7212
Salinispora arenicola CNS-205_chromosome_1	5786361	4022593	69.5185	0.00104954	1.04954	16.7096
Bordetella genomosp, 13_chromosome_1	5380929	3634462	67.5434	0.00104796	1.04796	16.6844
Streptomyces lincolnensis_chromosome_1	10319054	7327604	71.0104	0.00104758	1.04758	16.6784
Salinispora tropica CNB-440_chromosome_1	5183331	3600394	69.461	0.00104701	1.04701	16.6693
Rhizobacter gummiphilus_chromosome_1	6398096	4460972	69.7234	0.00104375	1.04375	16.6174
Leifsonia xyli_chromosome_1	3596761	2525643	70.2199	0.00104288	1.04288	16.6036
Kytococcus sedentarius DSM 20547_chromosome_1	2785024	1994843	71.6275	0.00104236	1.04236	16.5953
Thermosipho africanus TCF52B_chromosome_1	2016657	621347	30.8107	0.00104182	1.04182	16.5867
Kocuria rhizophila DC2201_chromosome_1	2697540	1919671	71.1638	0.00104132	1.04132	16.5787
Orrella dioscoreae_chromosome_1	4848101	3269206	67.4327	0.00103999	1.03999	16.5576
Paracoccus contaminans_chromosome_1	2939512	2018795	68.6779	0.00103861	1.03861	16.5356
Sphingomonas sanxanigenens DSM 19645 = NX02_chromosome_1	6205897	4144348	66.7808	0.00103579	1.03579	16.4907
Rickettsia felis URRWXCal2_chromosome_1	1485148	481936	32.4504	0.00103491	1.03491	16.4767
Halomonas aestuarii_chromosome_1	3543891	2405710	67.8833	0.00103474	1.03474	16.474
Rickettsia australis str, Cutlack_chromosome_1	1296670	418235	32.2545	0.00103419	1.03419	16.4652
Chromobacterium violaceum ATCC 12472_chromosome_1	4751080	3080301	64.8337	0.00102987	1.02987	16.3964
Bordetella trematum_chromosome_1	4480141	2936095	65.5358	0.00102809	1.02809	16.3681
Flavobacterium indicum GPTSA100-9 = DSM 17447_chromosome_1	2993089	939339	31.3836	0.0010257	1.0257	16.33
Flavobacterium columnare ATCC 49512_chromosome_1	3162432	995044	31.4645	0.00102516	1.02516	16.3214
endosymbiont 'TC1' of Trimyema compressum_chromosome_1	1586453	520710	32.8223	0.00102367	1.02367	16.2977
Vulgatibacter incomptus_chromosome_1	4350553	2999237	68.9392	0.00102171	1.02171	16.2665
Truepera radiovictrix DSM 17093_chromosome_1	3260398	2221603	68.139	0.00102104	1.02104	16.2559
Prochlorococcus marinus str, MIT 9312_chromosome_1	1709204	533451	31.2105	0.00101568	1.01568	16.1705
Stenotrophomonas maltophilia K279a_chromosome_1	4851126	3217462	66.324	0.00101379	1.01379	16.1404
Mycolicibacterium phlei_chromosome_1	5349645	3714772	69.4396	0.00101203	1.01203	16.1124
Kutzneria albida DSM 43870_chromosome_1	9874926	6971301	70.596	0.00101186	1.01186	16.1097
Rhodopseudomonas palustris BisB18_chromosome_1	5513844	3581637	64.9572	0.00101145	1.01145	16.1032
Rickettsia rhipicephali str, 3-7-female6-CWPP_chromosome_1	1290368	418152	32.4056	0.00101056	1.01056	16.089
Polymorphum gilvum SL003B-26A1_chromosome_1	4649365	3125217	67.2181	0.00100982	1.00982	16.0772
Thauera chlorobenzoica_chromosome_1	3735506	2513440	67.2851	0.00100843	1.00843	16.0551
Comamonas serinivorans_chromosome_1	4522913	3072285	67.9271	0.0010082	1.0082	16.0514
Rhodococcus pyridinivorans SB3094_chromosome_1	5227080	3553606	67.9845	0.00100802	1.00802	16.0486
Treponema pedis str. T A4	2889325	1066119	36.8985	0.0010075	1.0075	16.0403
Catenulispora acidiphila DSM 44928_chromosome_1	10467782	7303065	69.7671	0.00100117	1.00117	15.9395
Sphingopyxis granuli_chromosome_1	4679853	3097393	66.1857	0.00100003	1.00003	15.9214
Acidimicrobium ferrooxidans DSM 10331_chromosome_1	2158157	1473790	68.2893	0.00099668	0.99668	15.868
Rickettsia canadensis str, McKiel_chromosome_1	1159772	360155	31.0539	0.00099502	0.99502	15.8416
Borrelia miyamotoi LB-2001_chromosome_1	907293	260558	28.7182	0.00099417	0.99417	15.8281
Borrelia miyamotoi LB-2001_chromosome_2	907293	260558	28.7182	0.00099417	0.99417	15.8281
Azoarcus olearius_chromosome_1	4451751	3019769	67.8333	0.00099399	0.99399	15.8252
Rickettsia japonica YH_chromosome_1	1283087	415079	32.35	0.0009937	0.9937	15.8206
Actinoplanes friuliensis DSM 7358_chromosome_1	9376071	6596540	70.3551	0.00099231	0.99231	15.7984
Delftia acidovorans SPH-1_chromosome_1	6767514	4498789	66.4762	0.0009915	0.9915	15.7856
Nocardia brasiliensis ATCC 700358_chromosome_1	9436348	6421158	68.0471	0.00099	0.99	15.7617
Tsukamurella paurometabola DSM 20162_chromosome_1	4379918	2996432	68.413	0.00098929	0.98929	15.7504
Rickettsia amblyommatis_chromosome_1	1415369	458485	32.3933	0.00098773	0.98773	15.7255
Cupriavidus necator N-1_chromosome_1	3872936	2575234	66.4931	0.00098711	0.98711	15.7157
Lentzea guizhouensis_chromosome_1	9997872	6999069	70.0056	0.00098711	0.98711	15.7157
Wenyingzhuangia fucanilytica_chromosome_1	3427057	1084162	31.6354	0.00098569	0.98569	15.6931
Gordonia terrae_chromosome_1	5701501	3866215	67.8105	0.00098448	0.98448	15.6738
Acidipropionibacterium acidipropionici_chromosome_1	3651382	2510938	68.7668	0.00098401	0.98401	15.6663
Mycoplasma arthritidis 158L3-1_chromosome_1	820453	251957	30.7095	0.0009836	0.9836	15.6598
Azospirillum thiophilum_chromosome_6	694460	475211	68.4289	0.0009835	0.9835	15.6582
Immundisolibacter cernigliae_chromosome_1	3243537	2198886	67.7928	0.00098288	0.98288	15.6483
Herbaspirillum robiniae_chromosome_1	5445269	3544692	65.0967	0.00098232	0.98232	15.6394
Acidovorax avenae subsp, avenae ATCC 19860_chromosome_1	5482170	3772885	68.821	0.00098063	0.98063	15.6125
Azospirillum thiophilum_chromosome_2	1354909	924115	68.2049	0.00097793	0.97793	15.5695
Mycolicibacterium aurum_chromosome_1	6038730	4137796	68.521	0.00097719	0.97719	15.5577
Desulfovibrio magneticus RS-1_chromosome_1	5248049	3294168	62.7694	0.00097503	0.97503	15.5233
Ramlibacter tataouinensis_chromosome_1	4916630	3325134	67.6303	0.00097262	0.97262	15.485
Rickettsia conorii str, Malish 7_chromosome_1	1268755	411569	32.4388	0.00097261	0.97261	15.4848
Gottschalkia acidurici 9a_chromosome_1	3105335	929570	29.9346	0.00097155	0.97155	15.4679
Rhodopseudomonas palustris BisA53_chromosome_1	5505494	3547885	64.4426	0.00096921	0.96921	15.4307
Azotobacter chroococcum NCIMB 8003_chromosome_1	4591803	3043010	66.2705	0.00096759	0.96759	15.4049
Mycolicibacterium vaccae 95051_chromosome_1	6235754	4276876	68.5863	0.00096716	0.96716	15.398
Sphaerobacter thermophilus DSM 20745_chromosome_2	1252731	853408	68.1238	0.00096669	0.96669	15.3906
Rickettsia akari str, Hartford_chromosome_1	1231060	398060	32.3347	0.00096421	0.96421	15.3511
Nitrospirillum amazonense CBAmc_chromosome_1	2945703	1990228	67.5638	0.00096378	0.96378	15.3442
Alkalitalea saponilacus_chromosome_1	4775573	1875544	39.2737	0.00096344	0.96344	15.3388
Cellulophaga lytica DSM 7489_chromosome_1	3765936	1209276	32.1109	0.00096178	0.96178	15.3124
Nocardia sp, Y48_chromosome_1	7310115	4977194	68.0864	0.00096127	0.96127	15.3043
Flavonifractor plautii_chromosome_1	3818478	2325662	60.9055	0.00096112	0.96112	15.3019
Lactobacillus jensenii_chromosome_1	1672949	576130	34.438	0.00095998	0.95998	15.2837
Lactobacillus sanfranciscensis TMW 1,1304_chromosome_1	1298316	450540	34.7019	0.00095893	0.95893	15.267
Corynebacterium halotolerans YIM 70093 = DSM 44683_chromosome_1	3135752	2146249	68.4445	0.00095703	0.95703	15.2368
Bacillus mycoides_chromosome_1	5255868	1865478	35.4932	0.00095684	0.95684	15.2337
Mycobacterium colombiense CECT 3035_chromosome_1	5581643	3800476	68.0888	0.00095671	0.95671	15.2317
Stenotrophomonas rhizophila_chromosome_1	4198652	2806737	66.8485	0.00095554	0.95554	15.213
Prochlorococcus marinus str, AS9601_chromosome_1	1669886	523034	31.3215	0.00095456	0.95456	15.1974
Borrelia turicatae 91E135_chromosome_1	917330	267117	29.119	0.00095277	0.95277	15.1689
[Polyangium] brachysporum_chromosome_1	6476147	4372305	67.514	0.00095257	0.95257	15.1658
Bifidobacterium scardovii JCM 12489 = DSM 13734_chromosome_1	3158347	2041268	64.6309	0.0009524	0.9524	15.163
Mycolicibacterium chubuense NBB4_chromosome_1	5583723	3835218	68.6857	0.00095223	0.95223	15.1603
Thermus brockianus_chromosome_1	2035182	1364970	67.0687	0.0009493	0.9493	15.1137
Kibdelosporangium phytohabitans_chromosome_1	11759770	8048568	68.4415	0.00094925	0.94925	15.1129
Prauserella marina_chromosome_1	6851918	4631177	67.5895	0.00094689	0.94689	15.0753
Leifsonia xyli subsp, cynodontis DSM 46306_chromosome_1	2686418	1836041	68.3453	0.00094587	0.94587	15.0591
Cryobacterium arcticum_chromosome_1	4174501	2863722	68.6003	0.00094478	0.94478	15.0417
Myxococcus macrosporus_chromosome_1	9003593	6358798	70.6251	0.0009444	0.9444	15.0357
Sphingopyxis alaskensis RB2256_chromosome_1	3345170	2191137	65.5015	0.00094405	0.94405	15.0301
Ilyobacter polytropus DSM 2926_chromosome_1	2046464	706735	34.5344	0.00094358	0.94358	15.0226
Auricoccus indicus_chromosome_1	1745789	594692	34.0644	0.00094341	0.94341	15.0199
Azospirillum thiophilum_chromosome_1	3037424	2064918	67.9825	0.00094093	0.94093	14.9804
Sebaldella termitidis ATCC 33386_chromosome_1	4418842	1478173	33.4516	0.00094074	0.94074	14.9774
Cupriavidus necator N-1_chromosome_2	2684606	1790165	66.6826	0.00094055	0.94055	14.9744
Siansivirga zeaxanthinifaciens CC-SAMT-1_chromosome_1	3303986	1107957	33.5339	0.00093977	0.93977	14.962
Lactobacillus lindneri_chromosome_1	1416623	485313	34.2584	0.00093956	0.93956	14.9586
Paraburkholderia sprentiae WSM5005_chromosome_1	3645501	2330372	63.9246	0.00093924	0.93924	14.9535
Gluconacetobacter diazotrophicus PA1 5_chromosome_1	3887492	2580441	66.378	0.00093891	0.93891	14.9483
Dyella thiooxydans_chromosome_1	4227172	2873639	67.9802	0.00093822	0.93822	14.9373
Borrelia hermsii HS1_chromosome_1	922500	275143	29.8258	0.00093659	0.93659	14.9113
Rathayibacter tritici_chromosome_1	3354681	2330883	69.4815	0.00093571	0.93571	14.8973
Stackebrandtia nassauensis DSM 44728_chromosome_1	6841557	4661421	68.1339	0.00093531	0.93531	14.891
Thiobacillus denitrificans ATCC 25259_chromosome_1	2909809	1922430	66.0672	0.00093408	0.93408	14.8714
Corynebacterium humireducens NBRC 106098 = DSM 45392_chromosome_1	2681312	1838584	68.5703	0.00093313	0.93313	14.8563
Pseudomonas alcaligenes_chromosome_1	4406305	2886097	65.4993	0.0009323	0.9323	14.843
Mycolicibacter sinensis_chromosome_1	4643668	3174979	68.3722	0.00093181	0.93181	14.8352
Mycobacterium intracellulare ATCC 13950_chromosome_1	5402402	3679080	68.1008	0.00093088	0.93088	14.8204
Campylobacter fetus subsp, testudinum 03-427_chromosome_1	1775480	588096	33.1232	0.00093045	0.93045	14.8136
Gordonia polyisoprenivorans VH2_chromosome_1	5669805	3799836	67.0188	0.00093037	0.93037	14.8123
Gilliamella apicola_chromosome_1	3139412	1055385	33.6173	0.00092979	0.92979	14.8031
Clostridium cellulovorans 743B_chromosome_1	5262222	1642308	31.2094	0.00092946	0.92946	14.7978
Candidatus Vesicomyosocius okutanii HA_chromosome_1	1022154	322949	31.5949	0.00092941	0.92941	14.797
Defluviitoga tunisiensis_chromosome_1	2053097	644167	31.3754	0.00092933	0.92933	14.7958
Azospirillum thiophilum_chromosome_5	518276	352288	67.973	0.00092808	0.92808	14.7758
Corynebacterium maris DSM 45190_chromosome_1	2787574	1858430	66.6684	0.00092769	0.92769	14.7696
Corynebacterium marinum DSM 44953_chromosome_1	2607268	1774296	68.0519	0.00092587	0.92587	14.7407
Thermosipho melanesiensis BI429_chromosome_1	1915238	601382	31.3999	0.00092573	0.92573	14.7384
Mycolicibacterium goodii_chromosome_1	7105933	4801610	67.5718	0.000925	0.925	14.7268
Limnochorda pilosa_chromosome_1	3817036	2661657	69.731	0.0009248	0.9248	14.7236
Dialister pneumosintes_chromosome_1	1274073	448349	35.1902	0.00092381	0.92381	14.7079
Massilia putida_chromosome_1	6987670	4580776	65.5551	0.00092248	0.92248	14.6867
Elusimicrobium minutum Pei191_chromosome_1	1643562	656638	39.9521	0.00092178	0.92178	14.6755
Thermobifida fusca YX_chromosome_1	3642249	2458621	67.5028	0.00092168	0.92168	14.674
Ralstonia solanacearum GMI1000_chromosome_1	3716413	2491370	67.037	0.00092159	0.92159	14.6725
Staphylococcus sciuri_chromosome_1	2764040	901684	32.622	0.00092148	0.92148	14.6708
Campylobacter hyointestinalis subsp, hyointestinalis LMG 9260_chromosome_1	1753385	595520	33.964	0.00092051	0.92051	14.6553
Gordonibacter massiliensis_chromosome_1	3948172	2568588	65.0577	0.00091967	0.91967	14.642
Myroides profundi_chromosome_1	4064534	1375674	33.8458	0.00091892	0.91892	14.63
Janthinobacterium agaricidamnosum NBRC 102515 = DSM 9628_chromosome_1	5949001	3631741	61.0479	0.00091797	0.91797	14.6149
Bacillus thuringiensis YBT-1518_chromosome_1	6002284	2125904	35.4183	0.00091648	0.91648	14.5912
Desulfarculus baarsii DSM 2075_chromosome_1	3655731	2401943	65.7035	0.0009161	0.9161	14.5851
Weissella koreensis KACC 15510_chromosome_1	1422478	504740	35.4831	0.00091601	0.91601	14.5837
Campylobacter hyointestinalis subsp, lawsonii_chromosome_1	1753277	588199	33.5485	0.000916	0.916	14.5835
Caulobacter segnis ATCC 21756_chromosome_1	4655622	3150315	67.6669	0.00091567	0.91567	14.5783
Lawsonia intracellularis PHE/MN1-00_chromosome_1	1457619	485161	33.2845	0.00091382	0.91382	14.5488
Staphylococcus succinus_chromosome_1	2745675	908347	33.0828	0.0009138	0.9138	14.5485
Cupriavidus basilensis_chromosome_1	4522716	2952542	65.2825	0.00091361	0.91361	14.5455
Staphylococcus equorum_chromosome_1	2822193	933399	33.0735	0.00091312	0.91312	14.5377
Stenotrophomonas nitritireducens_chromosome_1	4541729	2899176	63.8342	0.00091265	0.91265	14.5302
Cyanobium gracile PCC 6307_chromosome_1	3342364	2296444	68.7072	0.00091253	0.91253	14.5283
Azotobacter vinelandii CA_chromosome_1	5366370	3524390	65.6755	0.00091235	0.91235	14.5254
Nocardia nova SH22a_chromosome_1	8348532	5657815	67.7702	0.00091214	0.91214	14.5221
Desulfovibrio piger_chromosome_1	2807531	1801869	64.1798	0.00091148	0.91148	14.5116
Bradyrhizobium oligotrophicum S58_chromosome_1	8264165	5382138	65.1262	0.00091104	0.91104	14.5046
Rhodobacter sphaeroides ATCC 17025_chromosome_1	3217726	2203418	68.4775	0.00090965	0.90965	14.4824
Lactobacillus kunkeei_chromosome_1	1614522	595193	36.865	0.00090925	0.90925	14.4761
Mycolicibacterium vanbaalenii PYR-1_chromosome_1	6491865	4401037	67.7931	0.00090883	0.90883	14.4694
Flavobacterium johnsoniae UW101_chromosome_1	6096872	2079817	34.1129	0.0009062	0.9062	14.4275
Halorhodospira halophila SL1_chromosome_1	2678452	1820857	67.9817	0.00090463	0.90463	14.4025
Bosea vaviloviae_chromosome_1	6373793	4177780	65.5462	0.00090292	0.90292	14.3753
Flavobacterium gilvum_chromosome_1	4402594	1548226	35.1662	0.00090265	0.90265	14.371
Orientia tsutsugamushi str, Boryong_chromosome_1	2127051	649411	30.531	0.00090219	0.90219	14.3637
Halanaerobium hydrogeniformans_chromosome_1	2613117	866545	33.1614	0.00090199	0.90199	14.3605
Diaphorobacter polyhydroxybutyrativorans_chromosome_1	4061276	2707030	66.6547	0.00090119	0.90119	14.3477
Bacillus cytotoxicus NVH 391-98_chromosome_1	4087024	1466293	35.8768	0.0008987	0.8987	14.3081
Sphaerobacter thermophilus DSM 20745_chromosome_1	2741033	1866720	68.1028	0.00089638	0.89638	14.2712
Nitrospirillum amazonense CBAmc_chromosome_2	2007914	1355455	67.5056	0.00089546	0.89546	14.2565
Rhodopseudomonas palustris CGA009_chromosome_1	5459213	3550571	65.0381	0.00089518	0.89518	14.2521
Algibacter alginicilyticus_chromosome_1	3994770	1270383	31.8012	0.00089517	0.89517	14.2519
Rhodococcus jostii RHA1_chromosome_1	7804765	5269450	67.5158	0.00089407	0.89407	14.2344
Desulfovibrio vulgaris str, 'Miyazaki F'_chromosome_1	4040304	2711405	67.1089	0.000893	0.893	14.2173
Methylocystis bryophila_chromosome_1	4532950	2866189	63.2301	0.00089169	0.89169	14.1965
Actinoalloteichus hymeniacidonis_chromosome_1	6306386	4293155	68.0763	0.00089164	0.89164	14.1957
Mycolicibacterium gilvum Spyr1_chromosome_1	5547747	3764573	67.8577	0.00088937	0.88937	14.1596
Halotalea alkalilenta_chromosome_1	4387428	2821739	64.3142	0.00088845	0.88845	14.1449
Thioflavicoccus mobilis 8321_chromosome_1	4048921	2657781	65.6417	0.00088814	0.88814	14.14
Nocardia seriolae_chromosome_1	8304518	5653738	68.0803	0.00088759	0.88759	14.1312
Azospirillum thiophilum_chromosome_3	878428	603761	68.732	0.00088681	0.88681	14.1188
Streptococcus parauberis KCTC 11537_chromosome_1	2143887	762104	35.5478	0.00088577	0.88577	14.1022
Azospirillum brasilense_chromosome_1	3005726	2050221	68.2105	0.00088431	0.88431	14.079
Tessaracoccus flavescens_chromosome_1	3603805	2460507	68.2753	0.00088185	0.88185	14.0398
Lactobacillus heilongjiangensis_chromosome_1	2790548	1046107	37.4875	0.00088155	0.88155	14.0351
Acinetobacter defluvii_chromosome_1	3354033	1273191	37.96	0.00088133	0.88133	14.0315
Sphingopyxis macrogoltabida_chromosome_1	5174928	3371364	65.148	0.00087827	0.87827	13.9828
Proteus mirabilis HI4320_chromosome_1	4063606	1580730	38.8997	0.00087755	0.87755	13.9714
Azorhizobium caulinodans ORS 571_chromosome_1	5369772	3614877	67.319	0.00087713	0.87713	13.9647
Xanthobacter autotrophicus Py2_chromosome_1	5308934	3581656	67.4647	0.00087569	0.87569	13.9418
Candidatus Kinetoplastibacterium blastocrithidii (ex Strigomonas culicis)_chromosome_1	820037	266886	32.5456	0.00087435	0.87435	13.9204
Staphylococcus haemolyticus JCSC1435_chromosome_1	2685015	880485	32.7926	0.00087337	0.87337	13.9048
Ornithobacterium rhinotracheale DSM 15997_chromosome_1	2399175	892916	37.2176	0.00087322	0.87322	13.9024
Mycolicibacterium litorale_chromosome_1	6103712	4111073	67.3537	0.00087226	0.87226	13.8871
Lactobacillus crustorum_chromosome_1	2261471	791921	35.018	0.000872	0.872	13.883
Luteipulveratus mongoliensis_chromosome_1	5420910	3699157	68.2387	0.00087181	0.87181	13.88
Nitrospirillum amazonense CBAmc_chromosome_3	1603407	1080793	67.406	0.00087065	0.87065	13.8615
Nocardia cyriacigeorgica GUH-2_chromosome_1	6194645	4235035	68.3661	0.00086736	0.86736	13.8091
Methylocella silvestris BL2_chromosome_1	4305430	2716010	63.0834	0.00086588	0.86588	13.7856
Bacillus megaterium NBRC 15308 = ATCC 14581_chromosome_1	5343114	2034407	38.0753	0.0008656	0.8656	13.7811
Desulfovibrio fairfieldensis_chromosome_1	3699310	2252880	60.9	0.00086557	0.86557	13.7806
Segniliparus rotundus DSM 44985_chromosome_1	3157527	2108953	66.7913	0.00086428	0.86428	13.7601
Sphingomonas panacis_chromosome_1	5003808	3285694	65.6639	0.00086354	0.86354	13.7483
Frischella perrara_chromosome_1	2692351	918605	34.1191	0.00086207	0.86207	13.7249
Sphingomonas hengshuiensis_chromosome_1	5191536	3462645	66.6979	0.0008614	0.8614	13.7142
Halobacteroides halobius DSM 5150_chromosome_1	2649255	859838	32.4558	0.00086137	0.86137	13.7138
Eggerthella lenta DSM 2243_chromosome_1	3632260	2332078	64.2046	0.0008598	0.8598	13.6888
Deferribacter desulfuricans SSM1_chromosome_1	2234389	695303	31.1183	0.00085974	0.85974	13.6878
Gordonia bronchialis DSM 43247_chromosome_1	5208602	3493535	67.0724	0.00085839	0.85839	13.6663
Ehrlichia canis str, Jake_chromosome_1	1315030	380803	28.9577	0.00085701	0.85701	13.6444
Finegoldia magna ATCC 29328_chromosome_1	1797577	580846	32.3127	0.00085671	0.85671	13.6396
Campylobacter helveticus_chromosome_1	1758726	608940	34.6239	0.0008563	0.8563	13.633
Staphylococcus capitis subsp, capitis_chromosome_1	2443604	806338	32.9979	0.00085448	0.85448	13.6041
Pseudomonas resinovorans NBRC 106553_chromosome_1	6285863	4120666	65.5545	0.00085334	0.85334	13.5859
Staphylococcus warneri SG1_chromosome_1	2486042	813768	32.7335	0.00085155	0.85155	13.5574
Ehrlichia muris AS145_chromosome_1	1196717	354994	29.664	0.0008515	0.8515	13.5566
Marinithermus hydrothermalis DSM 14884_chromosome_1	2269167	1544754	68.0758	0.00084877	0.84877	13.5132
Borrelia anserina Es_chromosome_1	906833	267413	29.4887	0.00084801	0.84801	13.5011
Corynebacterium variabile DSM 44702_chromosome_1	3433007	2305123	67.1459	0.00084794	0.84794	13.5
Cupriavidus basilensis_chromosome_2	3898767	2523804	64.7334	0.00084745	0.84745	13.4921
Sphingomonas melonis TY_chromosome_1	4156476	2787174	67.0562	0.00084591	0.84591	13.4676
Nitrospirillum amazonense CBAmc_chromosome_4	825362	555406	67.2924	0.00084569	0.84569	13.4641
Thermus scotoductus SA-01_chromosome_1	2346803	1522724	64.885	0.00084541	0.84541	13.4597
Bifidobacterium pseudolongum PV8-2_chromosome_1	2032698	1285879	63.2597	0.00084518	0.84518	13.456
Staphylococcus xylosus_chromosome_1	2836901	929570	32.7671	0.00084494	0.84494	13.4522
Lactobacillus helveticus_chromosome_1	2160583	795302	36.8096	0.00084468	0.84468	13.448
Rhodobacter capsulatus SB 1003_chromosome_1	3738958	2488719	66.5618	0.00084462	0.84462	13.4471
Aromatoleum aromaticum EbN1_chromosome_1	4296230	2797767	65.1214	0.0008426	0.8426	13.4149
Lactobacillus gallinarum_chromosome_1	2317164	853260	36.8235	0.00084241	0.84241	13.4119
Snodgrassella alvi wkB2_chromosome_1	2527978	1043194	41.2659	0.00084218	0.84218	13.4082
Neisseria weaveri_chromosome_1	2188497	1072455	49.0042	0.00084167	0.84167	13.4001
Saccharomonospora viridis DSM 43017_chromosome_1	4308349	2900171	67.3151	0.00083976	0.83976	13.3697
Picrophilus torridus DSM 9790_chromosome_1	1545895	556064	35.9704	0.000839	0.839	13.3576
Azospira oryzae PS_chromosome_1	3806980	2488532	65.3676	0.00083899	0.83899	13.3575
Anaerococcus mediterraneensis_chromosome_1	2080215	719307	34.5785	0.00083837	0.83837	13.3476
Ehrlichia chaffeensis str, Arkansas_chromosome_1	1176248	354059	30.1007	0.00083826	0.83826	13.3458
Carnobacterium inhibens subsp, gilichinskyi_chromosome_1	2347813	827872	35.2614	0.0008361	0.8361	13.3114
Liberibacter crescens BT-1_chromosome_1	1504659	531978	35.3554	0.00083607	0.83607	13.311
Corallococcus coralloides DSM 2259_chromosome_1	10080619	7046042	69.8969	0.00083606	0.83606	13.3108
Sphingopyxis terrae subsp, terrae NBRC 15098_chromosome_1	3979087	2569401	64.5726	0.00083486	0.83486	13.2917
Pandoraea pnomenusa_chromosome_1	5389285	3496069	64.8707	0.00083258	0.83258	13.2554
Alkalilimnicola ehrlichii MLHE-1_chromosome_1	3275944	2212285	67.5312	0.00083182	0.83182	13.2433
Acetoanaerobium sticklandii_chromosome_1	2715461	904241	33.2997	0.00083117	0.83117	13.233
Salipiger profundus_chromosome_1	4609584	3092027	67.0782	0.00083109	0.83109	13.2317
Lactobacillus gasseri ATCC 33323 = JCM 1131_chromosome_1	1894360	667944	35.2596	0.00083089	0.83089	13.2285
Roseomonas gilardii_chromosome_2	702334	479751	68.3081	0.00083009	0.83009	13.2158
Mycolicibacterium neoaurum VKM Ac-1815D_chromosome_1	5421267	3626033	66.8853	0.00082896	0.82896	13.1978
Butyrivibrio hungatei_chromosome_2	91776	34609	37.7103	0.0008281	0.8281	13.1841
Elizabethkingia anophelis NUHP1_chromosome_1	4369828	1556639	35.6224	0.00082772	0.82772	13.178
Francisella persica ATCC VR-331_chromosome_1	1540768	484295	31.4321	0.00082686	0.82686	13.1643
Paraburkholderia sprentiae WSM5005_chromosome_2	2657711	1683192	63.3324	0.0008259	0.8259	13.1491
Staphylococcus saprophyticus subsp, saprophyticus ATCC 15305_chromosome_1	2516575	836505	33.2398	0.00082533	0.82533	13.14
Treponema putidum	2796913	1043201	37.2983	0.0008252	0.8252	13.1379
Actinomyces oris_chromosome_1	3042917	2083127	68.4582	0.00082487	0.82487	13.1327
Vagococcus penaei_chromosome_1	2365304	829208	35.0571	0.00082442	0.82442	13.1255
Pseudomonas mendocina ymp_chromosome_1	5072807	3280894	64.6761	0.00082361	0.82361	13.1126
Desulfurella acetivorans A63_chromosome_1	1816487	582642	32.0752	0.00082357	0.82357	13.112
Paraburkholderia phymatum STM815_chromosome_1	3479187	2192808	63.0264	0.00082232	0.82232	13.0921
Bradyrhizobium japonicum USDA 6_chromosome_1	9207384	5861933	63.6656	0.00082162	0.82162	13.0809
Lactococcus garvieae ATCC 49156_chromosome_1	1950135	757176	38.8269	0.00082148	0.82148	13.0787
Lactobacillus acetotolerans_chromosome_1	1704859	626024	36.72	0.00082118	0.82118	13.0739
Verminephrobacter eiseniae EF01-2_chromosome_1	5566749	3633923	65.2791	0.00082041	0.82041	13.0616
Pseudomonas balearica DSM 6083_chromosome_1	4383480	2834155	64.6554	0.00082012	0.82012	13.057
Brevundimonas naejangsanensis_chromosome_1	2971535	2006508	67.5243	0.00082011	0.82011	13.0569
Acidaminococcus fermentans DSM 20731_chromosome_1	2329769	1301006	55.8427	0.00081939	0.81939	13.0454
Thauera humireducens_chromosome_1	4171754	2770902	66.4206	0.00081908	0.81908	13.0405
Sphingomonas koreensis_chromosome_1	4508286	2980387	66.1091	0.00081805	0.81805	13.0241
Francisella halioticida_chromosome_1	2197430	685186	31.1812	0.00081686	0.81686	13.0051
Tessaracoccus flavus_chromosome_1	3222890	2189268	67.9287	0.00081604	0.81604	12.9921
Nonlabens sediminis_chromosome_1	2835711	1005448	35.4566	0.00081602	0.81602	12.9918
Variovorax paradoxus EPS_chromosome_1	6550056	4354459	66.4797	0.00081328	0.81328	12.9481
Ruegeria pomeroyi DSS-3_chromosome_1	4109437	2639198	64.2229	0.00081325	0.81325	12.9477
Sphingobium japonicum UT26S_chromosome_2	681892	449615	65.9364	0.00081245	0.81245	12.9349
Xanthomonas citri pv, vignicola_chromosome_1	5446452	3519725	64.6242	0.00081172	0.81172	12.9233
Ezakiella massiliensis_chromosome_1	1741785	639071	36.6906	0.00081124	0.81124	12.9157
Acinetobacter junii_chromosome_1	3378307	1305264	38.6366	0.00080958	0.80958	12.8892
Desulfovibrio desulfuricans ND132_chromosome_1	3858580	2516156	65.2094	0.00080911	0.80911	12.8817
Streptococcus uberis 0140J_chromosome_1	1852352	678549	36.6318	0.00080816	0.80816	12.8666
Pandoraea thiooxydans_chromosome_1	4464185	2821103	63.1941	0.00080687	0.80687	12.8461
Erysipelothrix rhusiopathiae str, Fujisawa_chromosome_1	1787941	653604	36.5562	0.00080596	0.80596	12.8316
Lactobacillus ginsenosidimutans_chromosome_1	2590556	950918	36.7071	0.00080369	0.80369	12.7955
Pararhodospirillum photometricum DSM 122_chromosome_1	3876289	2509473	64.7391	0.0008036	0.8036	12.794
Vagococcus teuberi_chromosome_1	2169060	740206	34.1257	0.00080357	0.80357	12.7935
Flavobacterium crassostreae_chromosome_1	3027315	1089263	35.9812	0.00080203	0.80203	12.769
Pelagibaca abyssi_chromosome_1	4246390	2797392	65.8769	0.00080186	0.80186	12.7663
Mycobacterium kansasii ATCC 12478_chromosome_1	6432277	4260709	66.2395	0.00079956	0.79956	12.7297
Carnobacterium maltaromaticum LMA28_chromosome_1	3650416	1260353	34.5263	0.00079909	0.79909	12.7222
Paracoccus yeei_chromosome_1	3622127	2433260	67.1777	0.00079815	0.79815	12.7073
Dokdonia donghaensis DSW-1_chromosome_1	3293944	1257353	38.1717	0.00079813	0.79813	12.7069
Corynebacterium terpenotabidum Y-11_chromosome_1	2751233	1843809	67.0176	0.00079782	0.79782	12.702
Serratia rubidaea_chromosome_1	4922834	2914446	59.2026	0.0007971	0.7971	12.6905
Acinetobacter baumannii_chromosome_1	4335793	1692737	39.041	0.00079639	0.79639	12.6792
Frateuria aurantia DSM 6220_chromosome_1	3603458	2284441	63.3958	0.00079618	0.79618	12.6759
Marinovum algicola DG 898_chromosome_1	3727131	2444081	65.5754	0.0007923	0.7923	12.6141
Acidothermus cellulolyticus 11B_chromosome_1	2443540	1634907	66.9073	0.00079229	0.79229	12.614
Magnetospirillum magneticum AMB-1_chromosome_1	4967148	3233291	65.0935	0.0007918	0.7918	12.6062
Herbaspirillum seropedicae_chromosome_1	5509723	3493186	63.4004	0.00079133	0.79133	12.5987
Opitutus terrae PB90-1_chromosome_1	5957605	3892766	65.3411	0.00079126	0.79126	12.5976
Laribacter hongkongensis HLHK9_chromosome_1	3169329	1976150	62.3523	0.00079102	0.79102	12.5937
Komagataeibacter xylinus E25_chromosome_1	3447725	2159729	62.6421	0.00079096	0.79096	12.5928
Thermoanaerobacterium thermosaccharolyticum DSM 571_chromosome_1	2785752	950290	34.1125	0.00079045	0.79045	12.5847
Azospirillum thiophilum_chromosome_7	330423	222226	67.255	0.0007899	0.7899	12.5759
Halothermothrix orenii H 168_chromosome_1	2578146	976684	37.8832	0.00078855	0.78855	12.5544
Thiomonas intermedia_chromosome_1	3301026	2148992	65.1007	0.00078854	0.78854	12.5543
Desulfovibrio africanus str, Walvis Bay_chromosome_1	4200534	2580003	61.4208	0.00078823	0.78823	12.5493
Cellulophaga algicola DSM 14237_chromosome_1	4888353	1650610	33.7662	0.00078779	0.78779	12.5423
Staphylococcus condimenti_chromosome_1	2659676	923051	34.7054	0.00078769	0.78769	12.5407
Actinobacillus suis ATCC 33415_chromosome_1	2501598	1006022	40.2152	0.0007863	0.7863	12.5186
Deinococcus soli Cha et al, 2016_chromosome_1	3236984	2272451	70.2027	0.00078561	0.78561	12.5076
Nautilia profundicola AmH_chromosome_1	1676444	561735	33.5075	0.00078559	0.78559	12.5073
Xanthomonas gardneri_chromosome_1	5313102	3376393	63.5484	0.00078523	0.78523	12.5016
Brevundimonas subvibrioides ATCC 15264_chromosome_1	3445263	2357342	68.4227	0.00078514	0.78514	12.5001
Propionibacterium freudenreichii subsp, freudenreichii_chromosome_1	2649166	1783837	67.3358	0.0007844	0.7844	12.4883
Paludisphaera borealis_chromosome_1	7497544	4972278	66.3188	0.00078426	0.78426	12.4861
Weissella ceti_chromosome_1	1390397	566536	40.7463	0.00078323	0.78323	12.4697
Thioalkalivibrio paradoxus ARh 1_chromosome_1	3756729	2500003	66.5473	0.00077887	0.77887	12.4003
Sphingobium japonicum UT26S_chromosome_1	3514822	2276140	64.7583	0.00077842	0.77842	12.3931
Ensifer adhaerens_chromosome_1	4071185	2557805	62.827	0.00077815	0.77815	12.3888
Paracoccus denitrificans PD1222_chromosome_2	1730097	1156119	66.8239	0.00077799	0.77799	12.3863
Leuconostoc gelidum subsp, gasicomitatum LMG 18811_chromosome_1	1954080	716429	36.6632	0.00077735	0.77735	12.3761
Zymomonas mobilis subsp, pomaceae ATCC 29192_chromosome_1	1989865	877421	44.0945	0.00077694	0.77694	12.3696
Sphingopyxis fribergensis_chromosome_1	4993584	3188551	63.853	0.0007764	0.7764	12.361
Ignavibacterium album JCM 16511_chromosome_1	3658997	1241612	33.9331	0.0007759	0.7759	12.353
Brevibacterium linens_chromosome_1	3862244	2478188	64.1645	0.00077571	0.77571	12.35
Bacillus flexus_chromosome_1	3960308	1508665	38.0946	0.00077519	0.77519	12.3417
Olsenella uli DSM 7084_chromosome_1	2051896	1327526	64.6975	0.00077489	0.77489	12.3369
Glaesserella parasuis SH0165_chromosome_1	2269156	907505	39.9931	0.00077474	0.77474	12.3345
Ralstonia mannitolilytica_chromosome_2	1377860	911803	66.1753	0.00077439	0.77439	12.329
Macrococcus canis_chromosome_1	2363414	876717	37.0954	0.0007743	0.7743	12.3275
Edwardsiella anguillarum ET080813_chromosome_1	4200387	2466404	58.7185	0.00077279	0.77279	12.3035
Chryseobacterium indologenes_chromosome_1	5314748	1906953	35.8804	0.00077276	0.77276	12.303
Helicobacter cetorum MIT 00-7128_chromosome_1	1947646	672617	34.5349	0.00077273	0.77273	12.3025
Bacillus cellulosilyticus DSM 2522_chromosome_1	4681672	1709838	36.522	0.00077259	0.77259	12.3003
Alkaliphilus oremlandii OhILAs_chromosome_1	3123558	1132518	36.2573	0.00077252	0.77252	12.2992
Oenococcus oeni PSU-1_chromosome_1	1780517	674618	37.8889	0.00077225	0.77225	12.2949
Acinetobacter schindleri_chromosome_1	3001209	1286271	42.8584	0.00077136	0.77136	12.2807
Chromohalobacter salexigens DSM 3043_chromosome_1	3696649	2362597	63.9119	0.00077124	0.77124	12.2788
Dietzia timorensis_chromosome_1	3607892	2366170	65.5832	0.00077109	0.77109	12.2764
Corynebacterium vitaeruminis DSM 20294_chromosome_1	2931780	1921056	65.5252	0.00077086	0.77086	12.2728
Paracoccus denitrificans PD1222_chromosome_1	2852282	1902653	66.7063	0.00077061	0.77061	12.2688
Thermoanaerobacter wiegelii Rt8,B1_chromosome_1	2785056	956432	34.3416	0.00076982	0.76982	12.2562
Comamonas testosteroni TK102_chromosome_1	6062703	3751133	61.8723	0.00076896	0.76896	12.2425
Mycobacterium marinum E11_chromosome_1	6336293	4167358	65.7697	0.00076859	0.76859	12.2366
Comamonas kerstersii_chromosome_1	3547915	2115676	59.6315	0.00076834	0.76834	12.2326
Acholeplasma brassicae_chromosome_1	1877792	671683	35.7698	0.00076792	0.76792	12.226
Aminobacter aminovorans_chromosome_1	5623946	3568301	63.4484	0.00076743	0.76743	12.2182
Paraburkholderia xenovorans LB400_chromosome_1	4895836	3072424	62.7559	0.00076677	0.76677	12.2077
Microlunatus phosphovorus NM-1_chromosome_1	5683123	3822896	67.2675	0.00076666	0.76666	12.2059
Thioalkalivibrio sulfidiphilus HL-EbGr7_chromosome_1	3464554	2254142	65.063	0.00076662	0.76662	12.2053
Rhizobium leguminosarum bv, trifolii WSM2304_chromosome_1	4537948	2792242	61.5309	0.00076598	0.76598	12.1951
Psychroflexus torquis ATCC 700755_chromosome_1	4321832	1492125	34.5253	0.00076565	0.76565	12.1898
Saprospira grandis str, Lewin_chromosome_1	4345237	2014450	46.36	0.00076521	0.76521	12.1828
Nonlabens dokdonensis DSW-6_chromosome_1	3914632	1382464	35.3153	0.00076508	0.76508	12.1807
Mannheimia haemolytica M42548_chromosome_1	2731870	1121358	41.0473	0.00076504	0.76504	12.1801
Leuconostoc kimchii IMSNU 11154_chromosome_1	2002721	761025	37.9996	0.00076346	0.76346	12.155
Intestinimonas butyriciproducens_chromosome_1	3376475	1994253	59.0632	0.00076322	0.76322	12.1511
Alcanivorax pacificus W11-5_chromosome_1	4168427	2609371	62.5985	0.00076264	0.76264	12.1419
Lactobacillus amylovorus_chromosome_1	2078001	792712	38.1478	0.00076227	0.76227	12.136
Dyella jiangningensis_chromosome_1	5396991	3466243	64.2255	0.00076209	0.76209	12.1331
Pseudarthrobacter chlorophenolicus A6_chromosome_1	4395537	2913350	66.2797	0.00076168	0.76168	12.1266
Thermodesulfobium narugense DSM 14796_chromosome_1	1898865	643074	33.8662	0.00075993	0.75993	12.0988
Pseudomonas fulva 12-X_chromosome_1	4920769	3125262	63.5117	0.00075943	0.75943	12.0908
Myxococcus xanthus DK 1622_chromosome_1	9139763	6296495	68.8912	0.00075899	0.75899	12.0838
Azospirillum thiophilum_chromosome_8	83026	52472	63.1995	0.0007588	0.7588	12.0808
Leuconostoc carnosum JB16_chromosome_1	1645096	612653	37.2412	0.00075862	0.75862	12.0779
Cobetia marina_chromosome_1	4176400	2607878	62.4432	0.00075759	0.75759	12.0615
Cytophaga hutchinsonii ATCC 33406_chromosome_1	4433218	1722146	38.8464	0.00075746	0.75746	12.0594
Corynebacterium uterequi_chromosome_1	2419437	1584680	65.4979	0.00075679	0.75679	12.0488
[Mannheimia] succiniciproducens MBEL55E_chromosome_1	2314078	984362	42.538	0.00075494	0.75494	12.0193
Moraxella catarrhalis BBH18_chromosome_1	1863286	776460	41.6715	0.00075404	0.75404	12.005
Pseudomonas psychrotolerans_chromosome_1	5271920	3415515	64.7869	0.00075343	0.75343	11.9953
Pluralibacter gergoviae_chromosome_1	5489680	3244706	59.1056	0.00075323	0.75323	11.9921
Sphingobium chlorophenolicum L-1_chromosome_1	3080818	1967323	63.8572	0.00075272	0.75272	11.984
Corynebacterium doosanense CAU 212 = DSM 45436_chromosome_1	2671798	1786056	66.8485	0.00075193	0.75193	11.9714
Thioalkalivibrio nitratireducens DSM 14787_chromosome_1	4002350	2661457	66.4974	0.00075131	0.75131	11.9615
Rhodovulum sulfidophilum DSM 1374_chromosome_1	4132586	2758757	66.7562	0.0007511	0.7511	11.9582
Pseudodesulfovibrio indicus_chromosome_1	3966573	2518312	63.4884	0.00075027	0.75027	11.945
Celeribacter indicus_chromosome_1	4529105	2989583	66.0083	0.0007496	0.7496	11.9343
Nitrobacter winogradskyi Nb-255_chromosome_1	3402093	2110965	62.049	0.00074954	0.74954	11.9333
Oligotropha carboxidovorans OM5_chromosome_1	3595748	2246460	62.4755	0.0007495	0.7495	11.9327
Capnocytophaga canimorsus Cc5_chromosome_1	2571406	928519	36.1094	0.00074901	0.74901	11.9249
Cupriavidus metallidurans CH34_chromosome_1	3928089	2506918	63.8203	0.00074896	0.74896	11.9241
Gallibacterium anatis UMN179_chromosome_1	2687335	1071625	39.8769	0.0007487	0.7487	11.92
Aliivibrio salmonicida LFI1238_chromosome_1	3325165	1304408	39.2284	0.00074823	0.74823	11.9125
Myxococcus stipitatus DSM 14675_chromosome_1	10350586	7161795	69.1922	0.00074798	0.74798	11.9085
Allofrancisella guangzhouensis_chromosome_1	1658482	530658	31.9966	0.00074767	0.74767	11.9036
Croceibacter atlanticus HTCC2559_chromosome_1	2952962	1001053	33.9	0.00074671	0.74671	11.8883
Clostridium aceticum_chromosome_1	4201318	1482593	35.2888	0.00074667	0.74667	11.8876
Neisseria lactamica 020-06_chromosome_1	2220606	1160820	52.2749	0.00074664	0.74664	11.8872
Mycolicibacterium fortuitum_chromosome_1	6254616	4141802	66.2199	0.00074553	0.74553	11.8695
Tetragenococcus halophilus NBRC 12172_chromosome_1	2562720	923632	36.0411	0.00074491	0.74491	11.8596
Defluviimonas alba_chromosome_1	4738298	3161027	66.7123	0.00074373	0.74373	11.8408
Xanthomonas oryzae pv, oryzae PXO99A_chromosome_1	5238555	3333397	63.632	0.00074353	0.74353	11.8377
Acinetobacter johnsonii XBB1_chromosome_1	3509795	1454137	41.4308	0.00074306	0.74306	11.8302
Campylobacter iguaniorum_chromosome_1	1684608	603949	35.851	0.00074261	0.74261	11.823
Paraburkholderia phymatum STM815_chromosome_2	2697374	1681224	62.3282	0.00074257	0.74257	11.8224
Cellulosilyticum lentocellum DSM 5427_chromosome_1	4714237	1618145	34.3246	0.00074158	0.74158	11.8066
Novosphingobium resinovorum_chromosome_1	3778345	2479647	65.6279	0.00074133	0.74133	11.8026
Hungateiclostridium clariflavum DSM 19732_chromosome_1	4897678	1749312	35.7172	0.00074117	0.74117	11.8001
Thermoanaerobacter italicus Ab9_chromosome_1	2451061	836915	34.145	0.0007409	0.7409	11.7958
Lactobacillus amylolyticus_chromosome_1	1422440	547015	38.4561	0.00074028	0.74028	11.7859
Caulobacter henricii_chromosome_1	3864204	2542593	65.7986	0.00073935	0.73935	11.7711
Streptococcus iniae_chromosome_1	2086959	768413	36.8197	0.00073935	0.73935	11.7711
Streptococcus gallolyticus subsp, gallolyticus DSM 16831_chromosome_1	2492900	939721	37.6959	0.0007389	0.7389	11.7639
Roseateles depolymerans_chromosome_1	5681722	3782161	66.5672	0.00073886	0.73886	11.7633
Corynebacterium atypicum_chromosome_1	2311380	1514126	65.5074	0.00073852	0.73852	11.7579
Amphibacillus xylanus NBRC 15112_chromosome_1	2569486	917775	35.7182	0.00073828	0.73828	11.7541
Cellulophaga baltica 18_chromosome_1	4635105	1607501	34.681	0.00073828	0.73828	11.7541
Bordetella holmesii ATCC 51541_chromosome_1	3699674	2319271	62.6885	0.00073736	0.73736	11.7394
Pediococcus damnosus_chromosome_1	2247318	860529	38.2914	0.00073688	0.73688	11.7318
Roseibacterium elongatum DSM 19469_chromosome_1	3555109	2337213	65.7424	0.00073612	0.73612	11.7197
Thermoanaerobacter kivui_chromosome_1	2397824	839539	35.0125	0.00073567	0.73567	11.7125
Magnetospirillum gryphiswaldense MSR-1 v2_chromosome_1	4365796	2762892	63.285	0.00073549	0.73549	11.7096
Prochlorococcus marinus str, NATL2A_chromosome_1	1842899	647282	35.123	0.00073525	0.73525	11.7058
Aliivibrio salmonicida LFI1238_chromosome_2	1206461	461323	38.2377	0.00073355	0.73355	11.6788
Actinomyces meyeri_chromosome_1	2049088	1342355	65.5099	0.00073301	0.73301	11.6702
Thermobacillus composti KWC4_chromosome_1	4206343	2547765	60.5696	0.00073247	0.73247	11.6616
Veillonella parvula DSM 2008_chromosome_1	2132142	823631	38.6293	0.00073213	0.73213	11.6562
Ralstonia mannitolilytica_chromosome_1	3503899	2291835	65.4081	0.0007309	0.7309	11.6366
Thermoanaerobacterium xylanolyticum LX-11_chromosome_1	2534358	886413	34.9758	0.00072997	0.72997	11.6218
Pseudomonas stutzeri_chromosome_1	4547930	2907419	63.9284	0.00072978	0.72978	11.6187
Thermodesulfobacterium commune DSM 2178_chromosome_1	1764045	652273	36.976	0.00072957	0.72957	11.6154
Thioalkalivibrio versutus_chromosome_1	2969361	1960705	66.0312	0.00072945	0.72945	11.6135
Campylobacter gracilis_chromosome_1	2281652	1062271	46.5571	0.00072886	0.72886	11.6041
Clostridium formicaceticum_chromosome_1	4586755	1629472	35.5256	0.00072709	0.72709	11.5759
Nitrobacter hamburgensis X14_chromosome_1	4406967	2719705	61.7138	0.00072658	0.72658	11.5678
Porphyrobacter neustonensis_chromosome_1	3090363	2016516	65.2518	0.00072548	0.72548	11.5503
Chondromyces crocatus_chromosome_1	11388132	7824682	68.7091	0.00072514	0.72514	11.5449
Bacillus methanolicus MGA3_chromosome_1	3337035	1290028	38.6579	0.0007237	0.7237	11.5219
Coriobacterium glomerans PW2_chromosome_1	2115681	1277733	60.3935	0.00072364	0.72364	11.521
Rhizobium leguminosarum bv, trifolii WSM1689_chromosome_1	4854518	2966148	61.1008	0.00072345	0.72345	11.518
Leuconostoc mesenteroides subsp, mesenteroides ATCC 8293_chromosome_1	2038396	768686	37.7103	0.00072312	0.72312	11.5127
Chlamydia caviae GPIC_chromosome_1	1173390	460238	39.2229	0.00072184	0.72184	11.4923
Staphylococcus simulans_chromosome_1	2647556	951802	35.9502	0.00072104	0.72104	11.4796
Lactobacillus kefiranofaciens ZW3_chromosome_1	2113023	796522	37.6959	0.0007203	0.7203	11.4678
Belliella baltica DSM 15883_chromosome_1	4196595	1544897	36.8131	0.00071844	0.71844	11.4382
Pseudoalteromonas translucida KMM 520_chromosome_2	757205	300088	39.631	0.00071843	0.71843	11.438
Deinococcus peraridilitoris DSM 19664_chromosome_1	3881839	2483381	63.9743	0.00071822	0.71822	11.4347
Pannonibacter phragmitetus_chromosome_1	5318696	3368728	63.3375	0.00071785	0.71785	11.4288
Rhizobium etli CFN 42_chromosome_1	4381608	2684707	61.2722	0.00071777	0.71777	11.4275
Corynebacterium glyciniphilum AJ 3170_chromosome_1	3509786	2274920	64.8165	0.00071742	0.71742	11.422
Rhodococcus fascians D188_chromosome_1	5139988	3324467	64.6785	0.00071673	0.71673	11.411
Riemerella anatipestifer ATCC 11845 = DSM 15868_chromosome_1	2164087	757539	35.005	0.0007167	0.7167	11.4105
Serratia marcescens subsp, marcescens Db11_chromosome_1	5113802	3043306	59.5116	0.00071532	0.71532	11.3885
Zunongwangia profunda SM-A87_chromosome_1	5128187	1857348	36.2184	0.00071507	0.71507	11.3845
Leuconostoc lactis_chromosome_1	1737502	752763	43.3244	0.00071482	0.71482	11.3806
Bacillus simplex_chromosome_1	5345500	2131383	39.8725	0.00071481	0.71481	11.3804
Pseudoalteromonas espejiana DSM 9414_chromosome_1	3720756	1503053	40.3964	0.00071437	0.71437	11.3734
Aequorivita sublithincola DSM 14238_chromosome_1	3520671	1274174	36.1912	0.00071038	0.71038	11.3099
Pseudomonas protegens CHA0_chromosome_1	6867980	4353652	63.3906	0.00071025	0.71025	11.3078
Pseudarthrobacter phenanthrenivorans Sphe3_chromosome_1	4250414	2787628	65.5849	0.00071005	0.71005	11.3046
Lysinibacillus fusiformis_chromosome_1	4843789	1822311	37.6216	0.00070998	0.70998	11.3035
Neisseria sicca_chromosome_1	2783943	1418403	50.9494	0.00070763	0.70763	11.2661
Colwellia psychrerythraea 34H_chromosome_1	5373180	2042100	38.0054	0.0007074	0.7074	11.2624
Pediococcus pentosaceus ATCC 25745_chromosome_1	1832387	684540	37.3578	0.00070727	0.70727	11.2604
Beijerinckia indica subsp, indica ATCC 9039_chromosome_1	4170153	2379485	57.0599	0.00070693	0.70693	11.2549
Enterococcus hirae ATCC 9790_chromosome_1	2827741	1044477	36.9368	0.00070692	0.70692	11.2548
Endomicrobium proavitum_chromosome_1	1588979	625130	39.3416	0.00070674	0.70674	11.2519
Sphingobium chlorophenolicum L-1_chromosome_2	1368670	870529	63.604	0.00070653	0.70653	11.2486
Lachnoclostridium phytofermentans ISDg_chromosome_1	4847594	1713553	35.3485	0.00070509	0.70509	11.2257
Trichodesmium erythraeum IMS101_chromosome_1	7750108	2646147	34.1434	0.00070489	0.70489	11.2225
Filifactor alocis ATCC 35896_chromosome_1	1931012	684456	35.4455	0.00070481	0.70481	11.2212
Paraburkholderia xenovorans LB400_chromosome_2	3363523	2113488	62.8355	0.00070373	0.70373	11.204
Staphylococcus lugdunensis HKU09-01_chromosome_1	2658366	900338	33.8681	0.00070231	0.70231	11.1814
Lactobacillus curieae_chromosome_1	2095860	833764	39.7815	0.00070186	0.70186	11.1742
Herbaspirillum hiltneri N3_chromosome_1	4965474	3016833	60.7562	0.00070124	0.70124	11.1644
Dictyoglomus thermophilum H-6-12_chromosome_1	1959987	661319	33.741	0.00070103	0.70103	11.161
Aeromonas schubertii_chromosome_1	4400034	2705480	61.4877	0.00070068	0.70068	11.1554
Bordetella avium 197N_chromosome_1	3732255	2298418	61.5826	0.00069904	0.69904	11.1293
Bibersteinia trehalosi USDA-ARS-USMARC-192_chromosome_1	2407846	988311	41.0454	0.00069896	0.69896	11.1281
Corynebacterium efficiens YS-314_chromosome_1	3147090	1987071	63.1399	0.00069874	0.69874	11.1246
Providencia stuartii MRSN 2154_chromosome_1	4402109	1816553	41.2655	0.0006983	0.6983	11.1176
Weissella jogaejeotgali_chromosome_1	2114163	821296	38.8473	0.0006972	0.6972	11.1
Mycolicibacterium rhodesiae NBB3_chromosome_1	6415739	4201699	65.4905	0.00069719	0.69719	11.0999
Acetohalobium arabaticum DSM 5501_chromosome_1	2469596	904645	36.6313	0.00069688	0.69688	11.0949
Collimonas pratensis_chromosome_1	5730025	3365689	58.7378	0.00069651	0.69651	11.0891
Thalassotalea crassostreae_chromosome_1	3861670	1496625	38.7559	0.00069633	0.69633	11.0862
Sulfurimonas denitrificans DSM 1251_chromosome_1	2201561	758701	34.462	0.00069632	0.69632	11.086
Wolbachia endosymbiont of Onchocerca ochengi_chromosome_1	957990	307227	32.07	0.00069521	0.69521	11.0684
Francisella philomiragia subsp, philomiragia ATCC 25017_chromosome_1	2045775	666377	32.5733	0.00069509	0.69509	11.0664
Martelella mediterranea DSM 17316_chromosome_1	4671477	2920731	62.5226	0.00069464	0.69464	11.0593
Solibacillus silvestris_chromosome_1	3991226	1540623	38.6002	0.00069402	0.69402	11.0494
Stigmatella aurantiaca DW4/3-1_chromosome_1	10260756	6921767	67.4586	0.00069332	0.69332	11.0383
Gemmatimonas aurantiaca T-27_chromosome_1	4636964	2980378	64.2743	0.00069291	0.69291	11.0317
Archangium gephyra_chromosome_1	12489432	8673755	69.4488	0.00069251	0.69251	11.0254
Wenzhouxiangella marina_chromosome_1	3675202	2398278	65.2557	0.00069248	0.69248	11.0249
Pseudoalteromonas translucida KMM 520_chromosome_1	3390388	1363115	40.2053	0.00069225	0.69225	11.0212
Bartonella clarridgeiae 73_chromosome_1	1522743	544029	35.7269	0.00069152	0.69152	11.0096
Bacillus oceanisediminis 2691_chromosome_1	5461741	2252590	41.2431	0.00069062	0.69062	10.9953
Ferrimonas balearica DSM 9799_chromosome_1	4279159	2576887	60.2195	0.00069032	0.69032	10.9905
Pediococcus claussenii ATCC BAA-344_chromosome_1	1829111	673479	36.82	0.00068995	0.68995	10.9846
Pseudopropionibacterium propionicum F0230a_chromosome_1	3449360	2278667	66.0606	0.00068969	0.68969	10.9805
Pseudomonas monteilii_chromosome_1	4714359	3033986	64.3563	0.00068853	0.68853	10.962
Polaromonas naphthalenivorans CJ2_chromosome_1	4410291	2757538	62.5251	0.00068771	0.68771	10.9489
Desulfuromonas soudanensis_chromosome_1	3958620	2422327	61.1912	0.00068761	0.68761	10.9474
Histophilus somni 2336_chromosome_1	2263857	846186	37.3781	0.00068732	0.68732	10.9427
Streptococcus parasanguinis ATCC 15912_chromosome_1	2153652	898599	41.7244	0.0006872	0.6872	10.9408
Pseudarthrobacter sulfonivorans_chromosome_1	5043757	3261232	64.6588	0.00068719	0.68719	10.9407
Bradyrhizobium icense_chromosome_1	8322773	5162226	62.0253	0.00068667	0.68667	10.9324
Lactobacillus sakei_chromosome_1	1945884	803057	41.2695	0.00068555	0.68555	10.9146
Psychromonas ingrahamii 37_chromosome_1	4559598	1827773	40.0863	0.00068515	0.68515	10.9082
Lacunisphaera limnophila_chromosome_1	4199284	2791502	66.4757	0.0006844	0.6844	10.8962
Gemmatimonas phototrophica_chromosome_1	4716552	3035979	64.3686	0.00068376	0.68376	10.8861
Moraxella ovis_chromosome_1	2265514	1027553	45.3563	0.00068373	0.68373	10.8856
Campylobacter concisus_chromosome_1	1840041	692132	37.615	0.00068368	0.68368	10.8848
Vibrio tritonius_chromosome_1	3434724	1509828	43.9578	0.00068273	0.68273	10.8697
Pseudoalteromonas spongiae UST010723-006_chromosome_1	3154175	1294047	41.0265	0.00068259	0.68259	10.8674
Weeksella virosa DSM 16922_chromosome_1	2272954	816483	35.9217	0.00068193	0.68193	10.8569
Brevundimonas vesicularis_chromosome_1	3345527	2210317	66.0678	0.00068151	0.68151	10.8502
Selenomonas sputigena ATCC 35185_chromosome_1	2568361	1466713	57.107	0.00068137	0.68137	10.848
Shewanella japonica_chromosome_1	4975677	2030083	40.8001	0.00068111	0.68111	10.8439
Komagataeibacter medellinensis NBRC 3288_chromosome_1	3136818	1910841	60.9165	0.00068094	0.68094	10.8412
Altererythrobacter dongtanensis_chromosome_1	3009495	1978783	65.7513	0.00068085	0.68085	10.8397
[Haemophilus] ducreyi 35000HP_chromosome_1	1698955	649349	38.2205	0.00068042	0.68042	10.8329
Acetobacterium woodii DSM 1030_chromosome_1	4044777	1591140	39.3381	0.00068038	0.68038	10.8322
Lactobacillus hokkaidonensis JCM 18461_chromosome_1	2277985	868374	38.1203	0.00067955	0.67955	10.819
Neisseria elongata subsp, glycolytica ATCC 29315_chromosome_1	2256647	1224445	54.2595	0.00067888	0.67888	10.8084
Pseudorhodoplanes sinuspersici_chromosome_1	5971615	3601819	60.3157	0.00067821	0.67821	10.7977
Staphylococcus hyicus_chromosome_1	2472129	879532	35.5779	0.00067796	0.67796	10.7937
[Enterobacter] lignolyticus SCF1_chromosome_1	4814049	2744879	57.0181	0.00067615	0.67615	10.7649
Leuconostoc citreum KM20_chromosome_1	1796284	700354	38.989	0.00067584	0.67584	10.76
Rubrobacter radiotolerans_chromosome_1	2875491	1924051	66.9121	0.00067571	0.67571	10.7579
Pelosinus fermentans JBW45_chromosome_1	5380816	2125974	39.5103	0.00067536	0.67536	10.7523
Desulfovibrio desulfuricans ATCC 27774_chromosome_1	2873437	1668667	58.0722	0.0006748	0.6748	10.7434
Acinetobacter soli_chromosome_1	3438298	1482108	43.1059	0.00067446	0.67446	10.738
Hyphomicrobium nitrativorans NL23_chromosome_1	3653837	2334230	63.8843	0.00067436	0.67436	10.7364
Paraburkholderia rhizoxinica HKI 454_chromosome_1	2755309	1686529	61.2102	0.00067433	0.67433	10.7359
Cutibacterium avidum 44067_chromosome_1	2526138	1603635	63.4817	0.00067376	0.67376	10.7269
Lactobacillus zymae_chromosome_1	2734129	1446831	52.9174	0.00067371	0.67371	10.7261
Roseiflexus castenholzii DSM 13941_chromosome_1	5723298	3473474	60.6901	0.00067356	0.67356	10.7237
Fictibacillus phosphorivorans_chromosome_1	4230665	1664749	39.3496	0.00067294	0.67294	10.7138
Bacillus weihaiensis_chromosome_1	4344873	1584915	36.4778	0.00067275	0.67275	10.7108
Jeotgalibaca dankookensis_chromosome_1	2096058	785550	37.4775	0.00067221	0.67221	10.7022
Solitalea canadensis DSM 3403_chromosome_1	5202069	1940816	37.3085	0.00067166	0.67166	10.6934
Carboxydothermus hydrogenoformans Z-2901_chromosome_1	2401520	1009831	42.0497	0.00067124	0.67124	10.6867
Lactococcus piscium MKFS47_chromosome_1	2394138	928762	38.7932	0.00067122	0.67122	10.6864
Glutamicibacter halophytocola_chromosome_1	3911798	2346930	59.9962	0.00067105	0.67105	10.6837
Helicobacter cetorum MIT 99-5656_chromosome_1	1833666	652023	35.5584	0.00067079	0.67079	10.6796
Zymomonas mobilis subsp, mobilis ATCC 10988_chromosome_1	2021773	934478	46.2207	0.0006707	0.6707	10.6781
Bacillus krulwichiae_chromosome_1	4610863	1759452	38.1588	0.00066951	0.66951	10.6592
endosymbiont of unidentified scaly snail isolate Monju_chromosome_1	2597759	1690027	65.0571	0.00066942	0.66942	10.6578
Novosphingobium aromaticivorans DSM 12444_chromosome_1	3561584	2320472	65.1528	0.00066937	0.66937	10.657
Erysipelothrix larvae_chromosome_1	2495108	933998	37.4332	0.00066931	0.66931	10.656
Lactobacillus paracollinoides_chromosome_1	3476943	1640337	47.1776	0.00066927	0.66927	10.6554
Sulfurimonas autotrophica DSM 16294_chromosome_1	2153198	758696	35.2358	0.00066924	0.66924	10.6549
Halobacteriovorax marinus SJ_chromosome_1	3435933	1262611	36.7473	0.00066911	0.66911	10.6528
Planococcus kocurii_chromosome_1	3472056	1420668	40.9172	0.00066906	0.66906	10.652
Pseudoalteromonas espejiana DSM 9414_chromosome_2	779695	310422	39.8133	0.00066821	0.66821	10.6385
Leptospira borgpetersenii serovar Hardjo-bovis str, L550_chromosome_2	317336	127452	40.1631	0.00066806	0.66806	10.6361
Petrotoga mobilis SJ95_chromosome_1	2169548	740319	34.1232	0.00066788	0.66788	10.6332
Marivirga tractuosa DSM 4126_chromosome_1	4511574	1602160	35.5122	0.00066784	0.66784	10.6326
Xanthomonas fragariae_chromosome_1	4232635	2636806	62.297	0.00066767	0.66767	10.6299
Oceanobacillus iheyensis HTE831_chromosome_1	3630528	1295420	35.6813	0.0006674	0.6674	10.6256
Aliivibrio wodanis_chromosome_1	3003353	1167841	38.8846	0.00066659	0.66659	10.6127
Martelella endophytica_chromosome_1	4817335	2993347	62.137	0.00066593	0.66593	10.6022
Lactobacillus ruminis ATCC 27782_chromosome_1	2066652	898360	43.4693	0.00066581	0.66581	10.6003
Streptococcus salivarius_chromosome_1	2188923	878796	40.1474	0.00066562	0.66562	10.5973
Natranaerobius thermophilus JW/NM-WN-LF_chromosome_1	3165557	1149803	36.3223	0.0006656	0.6656	10.5969
Terribacillus goriensis_chromosome_1	3488643	1496593	42.899	0.00066559	0.66559	10.5968
Lactobacillus curvatus_chromosome_1	2114309	880779	41.658	0.00066547	0.66547	10.5949
Anoxybacillus gonensis_chromosome_1	2803668	1168301	41.6704	0.00066449	0.66449	10.5793
Sulfuritalea hydrogenivorans sk43H_chromosome_1	3802648	2405836	63.2674	0.00066401	0.66401	10.5716
Halobacillus halophilus DSM 2266_chromosome_1	4150632	1735924	41.8231	0.000664	0.664	10.5715
Acinetobacter larvae_chromosome_1	3741098	1557799	41.6402	0.00066371	0.66371	10.5668
Leisingera methylohalidivorans DSM 14336_chromosome_1	4144900	2585133	62.369	0.00066371	0.66371	10.5668
Alkaliphilus metalliredigens QYMF_chromosome_1	4929566	1815166	36.822	0.00066355	0.66355	10.5643
Hungateiclostridium thermocellum ATCC 27405_chromosome_1	3843301	1498370	38.9865	0.00066297	0.66297	10.5551
Rummeliibacillus stabekisii_chromosome_1	3412092	1284774	37.6536	0.00066206	0.66206	10.5406
Rhizobium tropici CIAT 899_chromosome_1	3837060	2297581	59.8787	0.0006617	0.6617	10.5348
Streptococcus intermedius B196_chromosome_1	1996214	749717	37.5569	0.00066125	0.66125	10.5277
Chlamydia suis_chromosome_1	1075789	452705	42.0812	0.00066091	0.66091	10.5223
Sulfurihydrogenibium azorense Az-Fu1_chromosome_1	1640877	537433	32.7528	0.00066062	0.66062	10.5177
Altererythrobacter marensis_chromosome_1	2885033	1865289	64.654	0.00065996	0.65996	10.5071
Bacillus infantis NRRL B-14911_chromosome_1	4884713	2248591	46.0332	0.00065981	0.65981	10.5048
Gramella forsetii KT0803_chromosome_1	3798465	1390646	36.6107	0.00065948	0.65948	10.4995
Leptospira borgpetersenii serovar Hardjo-bovis str. L550	3614446	1454267	40.2349	0.00065847	0.65847	10.4834
Aeromonas salmonicida subsp, salmonicida A449_chromosome_1	4702402	2751429	58.5111	0.00065839	0.65839	10.4821
Desulfovibrio alaskensis G20_chromosome_1	3730232	2157421	57.8361	0.0006576	0.6576	10.4696
Desulfotomaculum reducens MI-1_chromosome_1	3608104	1525335	42.2753	0.00065713	0.65713	10.4621
Streptococcus thermophilus JIM 8232_chromosome_1	1929905	751133	38.9207	0.00065703	0.65703	10.4605
[Clostridium] cellulosi_chromosome_1	2229578	984316	44.1481	0.00065663	0.65663	10.4541
Corynebacterium imitans_chromosome_1	2565321	1648539	64.2625	0.00065606	0.65606	10.4451
Enterococcus mundtii QU 25_chromosome_1	3022186	1166927	38.612	0.00065582	0.65582	10.4412
Actinobacillus succinogenes 130Z_chromosome_1	2319663	1041960	44.9186	0.00065527	0.65527	10.4325
Capnocytophaga ochracea DSM 7271_chromosome_1	2612925	1034404	39.588	0.00065444	0.65444	10.4193
Desulfurobacterium thermolithotrophum DSM 11699_chromosome_1	1541968	538895	34.9485	0.00065371	0.65371	10.4076
Parageobacillus thermoglucosidasius_chromosome_1	3873116	1699953	43.8911	0.00065322	0.65322	10.3998
Caldicellulosiruptor bescii DSM 6725_chromosome_1	2919718	1026937	35.1725	0.00065315	0.65315	10.3987
Ralstonia pickettii 12J_chromosome_1	3942557	2500932	63.4343	0.00065313	0.65313	10.3984
Cardinium endosymbiont cEper1 of Encarsia pergandiella_chromosome_1	887130	324891	36.6227	0.00065267	0.65267	10.3911
Halomonas chromatireducens_chromosome_1	3973651	2495568	62.8029	0.00065255	0.65255	10.3892
Thermomicrobium roseum DSM 5159_chromosome_1	2003006	1274852	63.6469	0.00065252	0.65252	10.3887
Halobacillus mangrovi_chromosome_1	4142697	1721609	41.5577	0.00065223	0.65223	10.3841
Weissella cibaria_chromosome_1	2466961	1112234	45.0852	0.00065222	0.65222	10.3839
Geosporobacter ferrireducens_chromosome_1	5792634	2236497	38.6093	0.00065221	0.65221	10.3838
Anaerotignum propionicum DSM 1682_chromosome_1	3120417	1215362	38.9487	0.00065184	0.65184	10.3779
Coxiella endosymbiont of Amblyomma americanum_chromosome_1	656901	227240	34.5927	0.00065154	0.65154	10.3731
Lactobacillus backii_chromosome_1	2672521	1090949	40.821	0.00065144	0.65144	10.3715
Deinococcus gobiensis I-0_chromosome_1	3137147	2221156	70.8018	0.00065091	0.65091	10.3631
Paracoccus aminophilus JCM 7686_chromosome_1	3613807	2290625	63.3854	0.00065084	0.65084	10.3619
Corynebacterium ureicelerivorans_chromosome_1	2279990	1482301	65.0135	0.00065044	0.65044	10.3556
Oscillibacter valericigenes Sjm18-20_chromosome_1	4410036	2351482	53.3212	0.00065033	0.65033	10.3538
Anoxybacillus amylolyticus_chromosome_1	2834744	1238387	43.686	0.00064944	0.64944	10.3397
Chlamydia felis Fe/C-56_chromosome_1	1166239	459210	39.3753	0.0006491	0.6491	10.3342
Photobacterium profundum SS9_chromosome_1	4085304	1714555	41.9688	0.00064891	0.64891	10.3312
Leptospira alstonii	4105414	1741857	42.4283	0.00064841	0.64841	10.3233
Butyrivibrio proteoclasticus B316_chromosome_2	302358	121076	40.0439	0.00064824	0.64824	10.3206
Planococcus rifietoensis_chromosome_1	3505011	1698325	48.4542	0.00064821	0.64821	10.3201
Caldimicrobium thiodismutans_chromosome_1	1814952	695055	38.2961	0.00064795	0.64795	10.3159
Chlamydia psittaci 6BC_chromosome_1	1171667	457680	39.0623	0.00064779	0.64779	10.3134
Bacillus smithii_chromosome_1	3368778	1373533	40.7724	0.00064771	0.64771	10.3121
Pasteurella multocida_chromosome_1	2271840	916793	40.3546	0.00064749	0.64749	10.3086
Vibrio alginolyticus NBRC 15630 = ATCC 17749_chromosome_1	3334467	1490208	44.691	0.00064748	0.64748	10.3085
Mycobacterium haemophilum DSM 44634_chromosome_1	4235765	2708684	63.9479	0.0006464	0.6464	10.2913
Chlamydia muridarum str, Nigg_chromosome_1	1072950	432790	40.3365	0.00064588	0.64588	10.283
Prevotella fusca JCM 17724_chromosome_1	1828248	812240	44.4272	0.00064543	0.64543	10.2758
Caldicellulosiruptor saccharolyticus DSM 8903_chromosome_1	2970275	1047143	35.2541	0.00064539	0.64539	10.2752
Methylomicrobium alcaliphilum 20Z_chromosome_1	4668296	2275603	48.7459	0.00064499	0.64499	10.2688
Methylomicrobium alcaliphilum 20Z_chromosome_2	4668296	2275603	48.7459	0.00064499	0.64499	10.2688
Vibrio scophthalmi_chromosome_1	3266565	1469833	44.9963	0.00064471	0.64471	10.2644
Dinoroseobacter shibae DFL 12 = DSM 16493_chromosome_1	3789584	2501710	66.0154	0.00064413	0.64413	10.2551
Rhodococcus erythropolis CCM2595_chromosome_1	6281198	3922816	62.4533	0.00064319	0.64319	10.2402
Geobacillus thermoleovorans_chromosome_1	3450609	1807806	52.3909	0.00064279	0.64279	10.2338
Parvibaculum lavamentivorans DS-1_chromosome_1	3914745	2439986	62.3281	0.00064193	0.64193	10.2201
Jeotgalibacillus malaysiensis_chromosome_1	3516439	1501881	42.7103	0.00064127	0.64127	10.2096
Paraburkholderia xenovorans LB400_chromosome_3	1471779	908485	61.727	0.00064072	0.64072	10.2008
Fervidobacterium nodosum Rt17-B1_chromosome_1	1948941	681920	34.9893	0.00063983	0.63983	10.1867
Streptococcus anginosus C238_chromosome_1	2233640	854018	38.2344	0.00063976	0.63976	10.1855
Erythrobacter litoralis_chromosome_1	3251353	2119505	65.1884	0.00063943	0.63943	10.1803
Shewanella pealeana ATCC 700345_chromosome_1	5174581	2311068	44.6619	0.00063928	0.63928	10.1779
Croceicoccus marinus_chromosome_1	3001363	1957195	65.2102	0.00063871	0.63871	10.1688
Prevotella intermedia ATCC 25611 = DSM 20706_chromosome_1	1965935	841030	42.7802	0.00063837	0.63837	10.1634
Alcanivorax dieselolei B5_chromosome_1	4928223	3037341	61.6316	0.00063776	0.63776	10.1537
Brucella melitensis bv, 1 str, 16M_chromosome_1	2117144	1210116	57.1579	0.00063765	0.63765	10.1519
Bifidobacterium animalis subsp, lactis DSM 10140_chromosome_1	1938483	1172433	60.482	0.00063761	0.63761	10.1513
Ochrobactrum anthropi ATCC 49188_chromosome_1	2887297	1618356	56.0509	0.00063727	0.63727	10.1459
Bacillus licheniformis DSM 13 = ATCC 14580_chromosome_1	4222597	1950602	46.1944	0.00063705	0.63705	10.1424
Bartonella tribocorum CIP 105476_chromosome_1	2619061	1017663	38.856	0.00063687	0.63687	10.1395
Moritella viscosa_chromosome_1	5086074	2005983	39.4407	0.00063664	0.63664	10.1359
Pseudodesulfovibrio aespoeensis Aspo-2_chromosome_1	3629109	2270442	62.562	0.00063652	0.63652	10.134
Shewanella frigidimarina NCIMB 400_chromosome_1	4845257	2014855	41.5841	0.00063588	0.63588	10.1238
Shimwellia blattae DSM 4481 = NBRC 105725_chromosome_1	4158725	2350025	56.5083	0.00063577	0.63577	10.122
Bacillus pumilus_chromosome_1	3787586	1574388	41.5671	0.0006355	0.6355	10.1177
Pseudoalteromonas phenolica_chromosome_1	3845520	1568431	40.7859	0.00063528	0.63528	10.1142
Ralstonia pickettii 12J_chromosome_2	1302238	839914	64.4977	0.00063506	0.63506	10.1107
Bartonella henselae str, Houston-1_chromosome_1	1931047	738245	38.2303	0.00063489	0.63489	10.108
Oscillatoria acuminata PCC 6304_chromosome_1	7689443	3660258	47.6011	0.00063451	0.63451	10.102
Eubacterium limosum_chromosome_1	4422837	2087154	47.1904	0.00063443	0.63443	10.1007
Wolbachia endosymbiont of Drosophila simulans wNo_chromosome_1	1301823	442758	34.0106	0.00063373	0.63373	10.0895
Desulfurivibrio alkaliphilus AHT 2_chromosome_1	3097763	1867527	60.2863	0.00063336	0.63336	10.0836
Sporosarcina psychrophila_chromosome_1	4674191	1885536	40.3393	0.00063262	0.63262	10.0719
Xenorhabdus hominickii_chromosome_1	4522699	1964060	43.4267	0.00063259	0.63259	10.0714
Steroidobacter denitrificans_chromosome_1	3467246	2137961	61.6616	0.00063191	0.63191	10.0606
Virgibacillus halodenitrificans_chromosome_1	3869935	1450768	37.4882	0.00063128	0.63128	10.0505
Leptospira alstonii_chromosome_2	486474	206112	42.3686	0.00063107	0.63107	10.0472
Cyclobacterium marinum DSM 745_chromosome_1	6221273	2373171	38.1461	0.00063074	0.63074	10.0419
Calditerrivibrio nitroreducens DSM 19672_chromosome_1	2157835	771489	35.7529	0.00063026	0.63026	10.0343
Adlercreutzia equolifaciens DSM 19450_chromosome_1	2862526	1816538	63.4593	0.00062986	0.62986	10.0279
Morganella morganii subsp, morganii KT_chromosome_1	3799539	1943061	51.1394	0.00062955	0.62955	10.023
Pseudopedobacter saltans DSM 12145_chromosome_1	4635236	1695689	36.5826	0.00062931	0.62931	10.0192
Corynebacterium aquilae DSM 44791_chromosome_1	2926437	1782698	60.917	0.00062875	0.62875	10.0103
Glutamicibacter arilaitensis Re117_chromosome_1	3859257	2288017	59.2865	0.00062862	0.62862	10.0082
Ruminococcus bicirculans_chromosome_2	727623	312822	42.9923	0.00062807	0.62807	9.99943
Caldanaerobacter subterraneus subsp, tengcongensis MB4_chromosome_1	2689445	1010449	37.5709	0.00062801	0.62801	9.99847
Bifidobacterium dentium JCM 1195 = DSM 20436_chromosome_1	2635669	1542865	58.5379	0.00062754	0.62754	9.99099
Bifidobacterium adolescentis ATCC 15703_chromosome_1	2089645	1236740	59.1842	0.00062738	0.62738	9.98844
Plautia stali symbiont_chromosome_1	4035456	2298469	56.9569	0.00062694	0.62694	9.98144
Desulfotomaculum ruminis DSM 2154_chromosome_1	3969014	1875083	47.243	0.0006266	0.6266	9.97602
Bacillus glycinifermentans_chromosome_1	4607442	2125479	46.1314	0.00062638	0.62638	9.97252
Novosphingobium pentaromativorans US6-1_chromosome_1	3979506	2526937	63.4988	0.00062596	0.62596	9.96583
Pediococcus acidilactici_chromosome_1	2131361	897349	42.1022	0.00062589	0.62589	9.96472
Neorhizobium galegae bv, orientalis str, HAMBI 540_chromosome_1	4647962	2857613	61.481	0.00062587	0.62587	9.9644
Brevibacterium aurantiacum_chromosome_1	4209935	2636798	62.6327	0.00062566	0.62566	9.96106
Corynebacterium urealyticum DSM 7109_chromosome_1	2369219	1520689	64.1852	0.00062552	0.62552	9.95883
Dermabacter vaginalis_chromosome_1	2392314	1497302	62.588	0.00062534	0.62534	9.95596
Pelagibacterium halotolerans B2_chromosome_1	3944837	2420924	61.3694	0.00062461	0.62461	9.94434
Christensenella massiliensis_chromosome_1	2560186	1289764	50.3777	0.00062456	0.62456	9.94354
Anaerostipes hadrus_chromosome_1	3172613	1182865	37.2836	0.00062441	0.62441	9.94116
Streptococcus pantholopis_chromosome_1	2241302	940712	41.9717	0.00062419	0.62419	9.93765
Salinicoccus halodurans_chromosome_1	2778379	1237614	44.5445	0.0006241	0.6241	9.93622
Bartonella grahamii as4aup_chromosome_1	2341328	891044	38.0572	0.000624	0.624	9.93463
Xenorhabdus nematophila AN6/1_chromosome_1	4432103	1956856	44.1519	0.00062386	0.62386	9.9324
Photobacterium damselae subsp, damselae_chromosome_1	3134662	1305183	41.6371	0.00062367	0.62367	9.92937
Aerococcus urinaehominis_chromosome_1	1831400	782931	42.7504	0.00062302	0.62302	9.91903
Streptococcus marmotae_chromosome_1	2309282	944983	40.9211	0.0006227	0.6227	9.91393
Kiritimatiella glycovorans_chromosome_1	2949723	1867445	63.3092	0.00062243	0.62243	9.90963
Thalassospira xiamenensis M-5 = DSM 17429_chromosome_1	4576570	2510254	54.8501	0.0006223	0.6223	9.90756
Bdellovibrio bacteriovorus W_chromosome_1	3006992	1301659	43.2877	0.00062222	0.62222	9.90629
Photobacterium gaetbulicola Gung47_chromosome_2	3856884	1956385	50.7245	0.000622	0.622	9.90279
Ruminiclostridium cellulolyticum H10_chromosome_1	4068724	1521864	37.404	0.00062182	0.62182	9.89992
Dickeya solani IPO 2222_chromosome_1	4919833	2767153	56.2449	0.00062177	0.62177	9.89913
Lactobacillus delbrueckii subsp, bulgaricus ATCC 11842 = JCM 1002_chromosome_1	1864998	927258	49.719	0.00062145	0.62145	9.89403
Pseudoalteromonas phenolica_chromosome_2	1023473	407404	39.806	0.00062141	0.62141	9.89339
Leptospira biflexa serovar Patoc strain 'Patoc 1 (Paris)'	3599677	1400087	38.8948	0.00062117	0.62117	9.88957
Bacillus pseudofirmus OF4_chromosome_1	3858997	1553916	40.2674	0.00062115	0.62115	9.88925
Allochromatium vinosum DSM 180_chromosome_1	3526903	2270360	64.3726	0.00061952	0.61952	9.8633
Crinalium epipsammum PCC 9333_chromosome_1	5315554	2134836	40.1621	0.0006195	0.6195	9.86298
Streptococcus himalayensis_chromosome_1	2275471	939081	41.2697	0.00061921	0.61921	9.85837
Treponema brennaborense DSM 12168	3055580	1572797	51.4729	0.0006192	0.6192	9.85821
Erythrobacter flavus_chromosome_1	3184307	2016211	63.3171	0.00061897	0.61897	9.85455
[truncated: 669 more rows]

## Sheet: 12+
Title	Size	GC count	GC%	fr. 12+	fr. /1 000 bp	normalize fr.
[truncated: 1,643 more rows]
