# Supplementary material for: Variability of Inverted Repeats in All Available Genomes of Bacteria
Source: Microbiol Spectr. 2023 Jun 26;11(4):e01648-23. doi: 10.1128/spectrum.01648-23 (PMC10434271; doi:10.1128/spectrum.01648-23)
Supplement: Supplemental file 6 — Supplemental material. Download spectrum.01648-23-s0006.xlsx, XLSX file, 0.1 MB [file spectrum.01648-23-s0006.xlsx]

## Sheet: IR_features
Supplementary material 3: Detailed rrsults of Iroccurance around defined genomic features
				Frequency of IR
Feature	Feature count	Feature total length	Avg feature size	fr. all inside	fr. 8+ inside	fr. 10+ inside	fr. 12+ inside	fr. all around	fr. 8+ around	fr. 10+ around	fr. 12+ around	fr. all before	fr. 8+ before	fr. 10+ before	fr. 12+ before	fr. all after	fr. 8+ after	fr. 10+ after	fr. 12+ after	all inside	8+ inside	10+ inside	12+ inside	all around	8+ around	10+ around	12+ around	all before	8+ before	10+ before	12+ before	all after	8+ after	10+ after	12+ after
CDS	5326977	5195320081	975.285	0.0409461	0.00523462	0.00059002	6.92989e-05	0.0430303	0.00686505	0.00168895	0.00148215	0.038938	0.00568946	0.00103979	0.000302556	0.0471226	0.00804064	0.00233811	0.00117959	212728211	27195539	3065341	360030	45844312	7313990	1799400	789537	20742188	3030760	553896	161171	25102114	4283229	1245504	628366
gene	5440290	5235729436	962.399	0.0408697	0.00522365	0.000588208	6.89997e-05	0.043027	0.00688651	0.00170288	0.00149802	0.0389858	0.00571312	0.00104611	0.000302576	0.0470682	0.00805991	0.00235965	0.00119545	213982622	27349609	3079700	361264	46815875	7492925	1852830	814969	21209387	3108102	569112	164610	25606488	4384823	1283718	650359
repeat_region	15302	6304213	411.986	0.0402153	0.00607689	0.000866405	0.000216522	0.0419961	0.00700856	0.00164488	0.00157626	0.0404731	0.00672134	0.0015913	0.000747615	0.0435191	0.00729578	0.00169847	0.00082865	253526	38310	5462	1365	128525	21449	5034	2412	61932	10285	2435	1144	66593	11164	2599	1268
misc. Bind	1625	377866	232.533	0.0329508	0.00518438	0.00089979	0.000161433	0.0589323	0.0118769	0.00382769	0.00382154	0.0616677	0.00976615	0.00178462	0.000449231	0.0561969	0.0139877	0.00587077	0.00337231	12451	1959	340	61	19153	3860	1244	621	10021	1587	290	73	9132	2273	954	548
misc. Feature	1673	276518	165.283	0.0342437	0.00592728	0.00172141	0.000611172	0.0412283	0.00614465	0.00126121	0.000765093	0.0395876	0.0060251	0.00114166	0.000263001	0.0428691	0.0062642	0.00138075	0.000502092	9469	1639	476	169	13795	2056	422	128	6623	1008	191	44	7172	1048	231	84
ncRNA	4701	1022033	217.408	0.0354568	0.00694694	0.00100975	0.000142853	0.0452808	0.00756754	0.00208466	0.00188896	0.0427611	0.00621357	0.00114656	0.000350989	0.0478005	0.00892151	0.00302276	0.00153797	36238	7100	1032	146	42573	7115	1960	888	20102	2921	539	165	22471	4194	1421	723
regulatory	13241	1690512	127.673	0.0332367	0.0041165	0.000547172	7.86744e-05	0.0479881	0.00865229	0.00226116	0.00166151	0.0478144	0.00755079	0.00137301	0.000382902	0.0481618	0.0097538	0.00314931	0.0012786	56187	6959	925	133	127082	22913	5988	2200	63311	9998	1818	507	63771	12915	4170	1693
STS	19	12180	641.053	0.0486043	0.00763547	0.000985222	8.21018e-05	0.0426316	0.00552632	0.00105263	0	0.0405263	0.00526316	0.000526316	0	0.0447368	0.00578947	0.00157895	0	592	93	12	1	162	21	4	0	77	10	1	0	85	11	3	0
tmRNA	1598	586951	367.304	0.0338631	0.00535309	0.000868897	0.000168668	0.0439487	0.00875782	0.00326658	0.00389237	0.0413705	0.00643304	0.00128285	0.000356696	0.0465269	0.0110826	0.00525031	0.00353567	19876	3142	510	99	14046	2799	1044	622	6611	1028	205	57	7435	1771	839	565
rRNA	18489	27985710	1513.64	0.028377	0.00327171	0.000191312	2.21184e-05	0.0438033	0.00910974	0.00255584	0.00206718	0.0408632	0.00848018	0.00180756	0.000345611	0.0467435	0.0097393	0.00330413	0.00172156	794150	91561	5354	619	161976	33686	9451	3822	75552	15679	3342	639	86424	18007	6109	3183
tRNA	88346	6766540	76.5914	0.038654	0.00523384	0.000798783	5.46808e-06	0.0425364	0.00763368	0.0023061	0.00225737	0.0412511	0.00652491	0.00125925	0.000291354	0.0438217	0.00874244	0.00335295	0.00196602	261554	35415	5405	37	751584	134881	40747	19943	364437	57645	11125	2574	387147	77236	29622	17369
IR per 1 000 bp	all inside	8+ inside	10+ inside	12+ inside	all around	8+ around	10+ around	12+ around	all before	8+ before	10+ before	12+ before	all after	8+ after	10+ after	12+ after
CDS	40.9461	5.23462	0.59002	0.0692989	43.0303	6.86505	1.68895	1.48215	38.938	5.68946	1.03979	0.302556	47.1226	8.04064	2.33811	1.17959
gene	40.8697	5.22365	0.588208	0.0689997	43.027	6.88651	1.70288	1.49802	38.9858	5.71312	1.04611	0.302576	47.0682	8.05991	2.35965	1.19545
repeat_region	40.2153	6.07689	0.866405	0.216522	41.9961	7.00856	1.64488	1.57626	40.4731	6.72134	1.5913	0.747615	43.5191	7.29578	1.69847	0.82865
misc. Bind	32.9508	5.18438	0.89979	0.161433	58.9323	11.8769	3.82769	3.82154	61.6677	9.76615	1.78462	0.449231	56.1969	13.9877	5.87077	3.37231
misc. Feature	34.2437	5.92728	1.72141	0.611172	41.2283	6.14465	1.26121	0.765093	39.5876	6.0251	1.14166	0.263001	42.8691	6.2642	1.38075	0.502092
ncRNA	35.4568	6.94694	1.00975	0.142853	45.2808	7.56754	2.08466	1.88896	42.7611	6.21357	1.14656	0.350989	47.8005	8.92151	3.02276	1.53797
regulatory	33.2367	4.1165	0.547172	0.0786744	47.9881	8.65229	2.26116	1.66151	47.8144	7.55079	1.37301	0.382902	48.1618	9.7538	3.14931	1.2786
tmRNA	33.8631	5.35309	0.868897	0.168668	43.9487	8.75782	3.26658	3.89237	41.3705	6.43304	1.28285	0.356696	46.5269	11.0826	5.25031	3.53567
rRNA	28.377	3.27171	0.191312	0.0221184	43.8033	9.10974	2.55584	2.06718	40.8632	8.48018	1.80756	0.345611	46.7435	9.7393	3.30413	1.72156
tRNA	38.654	5.23384	0.798783	0.00546808	42.5364	7.63368	2.3061	2.25737	41.2511	6.52491	1.25925	0.291354	43.8217	8.74244	3.35295	1.96602
ratio to gene	all inside	8+ inside	10+ inside	12+ inside	all around	8+ around	10+ around	12+ around	all before	8+ before	10+ before	12+ before	all after	8+ after	10+ after	12+ after
CDS	1.00187	1.0021	1.00308	1.00434	1.00008	0.996883	0.991821	0.989402	0.998775	0.995858	0.993966	0.999935	1.00116	0.997609	0.99087	0.986735
repeat_region	0.983989	1.16334	1.47296	3.13801	0.976042	1.01772	0.965943	1.05223	1.03815	1.17648	1.52116	2.47083	0.924597	0.905194	0.719798	0.69317
misc. Bind	0.806241	0.992482	1.52971	2.33962	1.36966	1.72466	2.24778	2.55105	1.5818	1.70943	1.70596	1.48469	1.19395	1.73547	2.48798	2.82095
misc. Feature	0.837875	1.1347	2.92653	8.85759	0.958197	0.892273	0.740633	0.510734	1.01544	1.05461	1.09134	0.869206	0.910786	0.777205	0.585152	0.420003
ncRNA	0.867557	1.3299	1.71666	2.07033	1.05238	1.09889	1.2242	1.26097	1.09684	1.0876	1.09603	1.16	1.01556	1.1069	1.28102	1.28652
regulatory	0.813235	0.788052	0.930234	1.14021	1.1153	1.25641	1.32785	1.10913	1.22646	1.32166	1.31249	1.26547	1.02323	1.21016	1.33465	1.06956
tmRNA	0.828564	1.02478	1.47719	2.44448	1.02142	1.27174	1.91827	2.59833	1.06117	1.12601	1.22631	1.17886	0.988499	1.37503	2.22504	2.95761
rRNA	0.694328	0.626326	0.325245	0.320558	1.01804	1.32284	1.5009	1.37993	1.04816	1.48433	1.72789	1.14223	0.9931	1.20836	1.40026	1.4401
tRNA	0.945787	1.00195	1.35799	0.0792479	0.988598	1.1085	1.35424	1.5069	1.05811	1.14209	1.20375	0.962914	0.931024	1.08468	1.42095	1.64459

## Sheet: List1
		all inside	8+ inside	10+ inside	12+ inside	all around	8+ around	10+ around	12+ around	all before	8+ before	10+ before	12+ before	all after	8+ after	10+ after	12+ after
	CDS	1.00187	1.0021	1.00308	1.00434	1.00008	0.996883	0.991821	0.989402	0.998775	0.995858	0.993966	0.999935	1.00116	0.997609	0.99087	0.986735
	repeat_region	0.983989	1.16334	1.47296	3.13801	0.976042	1.01772	0.965943	1.05223	1.03815	1.17648	1.52116	2.47083	0.924597	0.905194	0.719798	0.69317
	misc. bind	0.806241	0.992482	1.52971	2.33962	1.36966	1.72466	2.24778	2.55105	1.5818	1.70943	1.70596	1.48469	1.19395	1.73547	2.48798	2.82095
	misc. feature	0.837875	1.1347	2.92653	8.85759	0.958197	0.892273	0.740633	0.510734	1.01544	1.05461	1.09134	0.869206	0.910786	0.777205	0.585152	0.420003
	ncRNA	0.867557	1.3299	1.71666	2.07033	1.05238	1.09889	1.2242	1.26097	1.09684	1.0876	1.09603	1.16	1.01556	1.1069	1.28102	1.28652
	regulatory	0.813235	0.788052	0.930234	1.14021	1.1153	1.25641	1.32785	1.10913	1.22646	1.32166	1.31249	1.26547	1.02323	1.21016	1.33465	1.06956
	tmRNA	0.828564	1.02478	1.47719	2.44448	1.02142	1.27174	1.91827	2.59833	1.06117	1.12601	1.22631	1.17886	0.988499	1.37503	2.22504	2.95761
	rRNA	0.694328	0.626326	0.325245	0.320558	1.01804	1.32284	1.5009	1.37993	1.04816	1.48433	1.72789	1.14223	0.9931	1.20836	1.40026	1.4401
	tRNA	0.945787	1.00195	1.35799	0.0792479	0.988598	1.1085	1.35424	1.5069	1.05811	1.14209	1.20375	0.962914	0.931024	1.08468	1.42095	1.64459
