# Supplementary material for: Variability of Inverted Repeats in All Available Genomes of Bacteria
Source: Microbiol Spectr. 2023 Jun 26;11(4):e01648-23. doi: 10.1128/spectrum.01648-23 (PMC10434271; doi:10.1128/spectrum.01648-23)
Supplement: Supplemental file 7 — Supplemental material. Download spectrum.01648-23-s0007.xlsx, XLSX file, 0.1 MB [file spectrum.01648-23-s0007.xlsx]

## Sheet: Top 200
Title	Pathogen?	NCBI	Group	Subgroup	Size	GC count	fr. All	fr all /1000 bp	fr. 8+	fr. 10+	fr. 12+	all Irs	Irs size 8+	Irs size 10+	Irs size 12+	6	7	8	9	10	11	12	13	14	15	16	17	18	19	20	21	22	23	24	25	26	27	28	29	30
Buchnera aphidicola BCc_chromosome_1	Endosymbiont	NC_008513.1	Proteobacteria	Gammaproteobacteria	416380	83680	0.113375	113.375	0.0274509	0.00616264	0.00141217	47207	11430	2566	588	23394	12383	6004	2860	1331	647	279	148	69	36	25	16	6	4	4	0	1	0	0	0	0	0	0	0	0
Buchnera aphidicola (Tuberolachnus salignus)_chromosome_1	Endosymbiont	NZ_LN890285.1	Proteobacteria	Gammaproteobacteria	421426	91031	0.10645	106.45	0.0266785	0.00628106	0.00155425	44861	11243	2647	655	22097	11521	5794	2802	1340	652	306	168	84	36	30	16	8	5	2	0	0	0	0	0	0	0	0	0	0
Wigglesworthia glossinidia endosymbiont of Glossina brevipalpis_chromosome_1	Endosymbiont	NC_004344.2	Proteobacteria	Gammaproteobacteria	697724	156840	0.0982107	98.2108	0.0221434	0.0047139	0.00101186	68524	15450	3289	706	35340	17734	8324	3837	1799	784	363	184	86	29	22	7	4	3	2	0	2	1	1	1	0	0	0	0	1
Paracoccus denitrificans PD1222	Non pathogenic	NC_008686.1, NC_008687.1	Proteobacteria	Alphaproteobacteria	4582379	3058772	0.0476115	95.2973	0.0127216	0.0015486	0.00022978	218174	29111	3544	514	136446	52617	19107	6460	2270	760	285	113	51	40	18	3	3	0	0	0	1	0	0	0	0	0	0	0	0
Buchnera aphidicola (Cinara tujafilina)_chromosome_1	Endosymbiont	NC_015662.1	Proteobacteria	Gammaproteobacteria	444925	102474	0.093681	93.681	0.0206732	0.00423892	0.00084059	41681	9198	1886	374	21676	10807	4949	2363	1042	470	200	93	46	15	10	3	4	1	0	1	0	0	0	0	0	0	0	0	1
Buchnera aphidicola (Cinara pseudotaxifoliae)_chromosome_1	Endosymbiont	NZ_LT635893.1	Proteobacteria	Gammaproteobacteria	446627	107508	0.0860942	86.0942	0.0178583	0.00336299	0.00074111	38452	7976	1502	331	20650	9826	4471	2003	812	359	158	74	60	17	7	4	3	1	2	2	1	0	1	0	0	0	1	0	0
Buchnera aphidicola (Cinara confinis)_chromosome_1	Endosymbiont	NZ_LT667503.1	Proteobacteria	Gammaproteobacteria	443747	106307	0.0856952	85.6952	0.018159	0.00354481	0.00073015	38027	8058	1573	324	20240	9729	4467	2018	859	390	181	74	26	16	13	5	2	3	1	0	0	0	1	0	0	0	1	0	1
Candidatus Arsenophonus lipoptenae_chromosome_1	Endosymbiont	NZ_CP013920.1	Proteobacteria	Gammaproteobacteria	836724	208103	0.0846408	84.6408	0.017639	0.00345753	0.00083421	70821	14759	2893	698	38046	18016	8278	3588	1536	659	318	167	70	44	33	12	12	7	12	8	2	2	1	1	2	1	0	2	4
Wigglesworthia glossinidia endosymbiont of Glossina morsitans morsitans (Yale colony)_chromosome_1	Endosymbiont	NC_016893.1	Proteobacteria	Gammaproteobacteria	719535	181491	0.0831384	83.1384	0.0167261	0.00306031	0.00057398	59821	12035	2202	413	32537	15249	6789	3044	1259	530	231	93	47	20	12	8	1	1	0	0	0	0	0	0	0	0	0	0	0
Buchnera aphidicola str, Ua (Uroleucon ambrosiae)_chromosome_1	Endosymbiont	NC_017259.1	Proteobacteria	Gammaproteobacteria	615380	148525	0.081964	81.964	0.0159397	0.00291527	0.00051675	50439	9809	1794	318	27720	12910	5589	2426	1050	426	160	78	41	15	11	4	3	2	2	1	0	0	0	0	0	0	0	0	0
Blattabacterium sp, (Cryptocercus punctulatus) str, Cpu_chromosome_1	Endosymbiont	NC_016621.1	FCB Group	BacteroidetesChlorobi	605745	144451	0.0818331	81.8331	0.0170583	0.00325384	0.00064053	49570	10333	1971	388	26560	12677	5786	2576	1089	494	203	88	46	22	8	4	5	2	1	0	2	0	1	3	1	1	0	1	0
Corynebacterium sphenisci DSM 44792_chromosome_1	Non pathogenic	NZ_CP009248.1	Terrabacteria	Actinobacteria	2594799	1939083	0.0805168	80.5168	0.0153696	0.00272121	0.000538	208925	39881	7061	1396	115784	53260	23657	9163	3975	1690	665	286	151	73	53	44	38	28	16	13	7	9	6	7	0	0	0	1	0
Spiroplasma taiwanense CT-1_chromosome_1	Pathogenic	NC_021846.1	Terrabacteria	Tenericutes	1075140	256673	0.0782921	78.2921	0.0145376	0.00266849	0.00063248	84175	15630	2869	680	47040	21505	9022	3739	1550	639	251	131	86	58	38	29	23	15	18	9	5	7	5	1	2	0	0	0	0
Buchnera aphidicola str, Sg (Schizaphis graminum)_chromosome_1	Endosymbiont	NC_004061.1	Proteobacteria	Gammaproteobacteria	641454	162483	0.0765105	76.5105	0.0150361	0.0027235	0.00054719	49078	9645	1747	351	27054	12379	5521	2377	985	411	183	74	43	23	8	9	1	1	4	2	2	1	0	0	0	0	0	0	0
Mycoplasma canadense_chromosome_1	Pathogenic	NZ_AP014631.1	Terrabacteria	Tenericutes	693241	168758	0.0762938	76.2938	0.0138898	0.00248687	0.0005568	52890	9629	1724	386	29808	13453	5577	2328	924	414	194	94	44	32	10	4	3	1	2	0	1	0	0	0	0	0	0	0	0
Buchnera aphidicola (Aphis glycines)_chromosome_1	Endosymbiont	NZ_CP009253.1	Proteobacteria	Gammaproteobacteria	628164	160697	0.0752988	75.2988	0.0140202	0.00243408	0.00047121	47300	8807	1529	296	26423	12070	5198	2080	879	354	174	57	36	15	3	2	4	0	3	0	0	0	1	0	0	0	0	0	0
Buchnera aphidicola str, G002 (Myzus persicae)_chromosome_1	Endosymbiont	NZ_CP002701.1	Proteobacteria	Gammaproteobacteria	643517	163710	0.0751122	75.1122	0.0141037	0.00247701	0.00048173	48336	9076	1594	310	26917	12343	5353	2129	911	373	151	89	35	13	6	9	3	1	2	0	0	0	0	0	0	1	0	0	0
Buchnera aphidicola (Diuraphis noxia)_chromosome_1	Endosymbiont	NZ_CP013259.1	Proteobacteria	Gammaproteobacteria	636266	162066	0.0746669	74.6669	0.0136421	0.00232921	0.0004385	47508	8680	1482	279	26812	12016	5063	2135	845	358	136	73	29	21	9	6	1	1	1	0	0	1	0	0	0	0	0	0	1
Mycoplasma capricolum subsp, capricolum ATCC 27343_chromosome_1	Pathogenic	NC_007633.1	Terrabacteria	Tenericutes	1010023	240087	0.0741755	74.1755	0.012874	0.00214253	0.00041583	74919	13003	2164	420	42711	19205	7840	2999	1234	510	203	100	57	27	13	10	2	3	4	0	1	0	0	0	0	0	0	0	0
Buchnera aphidicola str, Bp (Baizongia pistaciae)_chromosome_1	Endosymbiont	NC_004545.1	Proteobacteria	Gammaproteobacteria	615980	156098	0.0741729	74.1729	0.0129468	0.00215916	0.00036365	45689	7975	1330	224	26064	11650	4705	1940	777	329	113	54	25	15	7	2	2	0	1	4	0	0	0	0	0	0	0	0	1
Mycoplasma mobile 163K_chromosome_1	Pathogenic	NC_006908.1	Terrabacteria	Tenericutes	777079	193890	0.0741482	74.1482	0.0129884	0.0021169	0.00046456	57619	10093	1645	361	32713	14813	6120	2328	908	376	146	69	37	33	25	13	14	6	2	8	5	3	0	0	0	0	0	0	0
Isoptericola variabilis 225_chromosome_1	Non pathogenic	NC_015588.1	Terrabacteria	Actinobacteria	3307740	2444014	0.0739659	73.9659	0.0133375	0.0020972	0.00036974	244660	44117	6937	1223	137158	63385	27262	9918	4089	1625	567	220	115	51	63	48	44	32	27	13	11	13	3	3	1	1	1	0	1
Buchnera aphidicola str, Ak (Acyrthosiphon kondoi)_chromosome_1	Endosymbiont	NC_017256.1	Proteobacteria	Gammaproteobacteria	200073	51997	0.073918	73.918	0.0140749	0.00244911	0.00044984	14789	2816	490	90	8193	3780	1641	685	283	117	55	15	15	4	0	0	0	1	0	0	0	0	0	0	0	0	0	0	0
Anaeromyxobacter dehalogenans 2CP-1_chromosome_1	Non pathogenic	NC_011891.1	Proteobacteria	Deltaepsilon subdivisions	5029329	3757737	0.0738164	73.8164	0.013396	0.0020802	0.00030183	371247	67373	10462	1518	208569	95305	41373	15538	6427	2517	867	353	163	84	34	13	3	1	0	0	0	0	0	0	0	0	0	0	0
Cellulomonas fimi ATCC 484_chromosome_1	Non pathogenic	NC_015514.1	Terrabacteria	Actinobacteria	4266344	3187997	0.0735285	73.5285	0.0122702	0.0017842	0.00031831	313698	52349	7612	1358	180290	81059	33263	11474	4563	1691	592	260	124	96	94	67	59	33	17	6	6	3	0	0	1	0	0	3	0
Spiroplasma kunkelii CR2-3x_chromosome_1	Pathogenic	NZ_CP010899.1	Terrabacteria	Tenericutes	1463926	365560	0.0735051	73.5051	0.0132828	0.00240449	0.0005335	107606	19445	3520	781	61196	26965	11463	4462	1977	762	363	161	87	44	45	20	15	13	7	4	3	4	7	1	0	2	0	0	0
Spiroplasma turonicum_chromosome_1	Pathogenic	NZ_CP012328.1	Terrabacteria	Tenericutes	1261374	305248	0.073412	73.412	0.0124467	0.00200654	0.00042256	92600	15700	2531	533	53575	23325	9419	3750	1437	561	253	113	52	41	17	17	12	6	5	4	5	4	4	0	0	0	0	0	0
Cellulosimicrobium cellulans_chromosome_1	Non pathogenic	NZ_CP021383.1	Terrabacteria	Actinobacteria	4799856	3558828	0.073088	73.088	0.0129975	0.00206173	0.00038689	350812	62386	9896	1857	197934	90492	38660	13830	5759	2280	779	350	167	122	85	90	69	58	28	24	17	14	8	4	10	13	4	0	0
Ureaplasma parvum serovar 3 str, ATCC 27815_chromosome_1	Pathogenic	NC_010503.1	Terrabacteria	Tenericutes	751679	191652	0.0721957	72.1957	0.0125705	0.00205141	0.0004031	54268	9449	1542	303	31076	13743	5711	2196	885	354	150	63	30	34	4	9	5	1	4	2	0	1	0	0	0	0	0	0	0
Conexibacter woesei DSM 14684_chromosome_1	Non pathogenic	NC_013739.1	Terrabacteria	Actinobacteria	6359369	4625387	0.0720752	72.0752	0.0134138	0.00216389	0.00035554	458353	85303	13761	2261	256277	116773	52083	19459	8135	3365	1195	547	261	114	64	29	16	9	7	5	7	1	4	2	0	0	0	0	0
Buchnera aphidicola (Schlechtendalia chinensis)_chromosome_1	Endosymbiont	NZ_CP011299.1	Proteobacteria	Gammaproteobacteria	607835	156788	0.0719225	71.9225	0.0127765	0.00209925	0.00037346	43717	7766	1276	227	24951	11000	4569	1921	756	293	103	46	26	12	9	5	2	6	2	1	2	3	3	0	0	3	0	1	3
Cellulomonas flavigena DSM 20109_chromosome_1	Non pathogenic	NC_014151.1	Terrabacteria	Actinobacteria	4123179	3063259	0.0718991	71.8991	0.0122636	0.00190217	0.0003701	296453	50565	7843	1526	169607	76281	31658	11064	4491	1826	626	338	150	108	95	65	62	26	20	13	11	5	2	0	3	0	1	0	0
Kocuria flava_chromosome_1	Pathogenic	NZ_CP013254.1	Terrabacteria	Actinobacteria	3504335	2599576	0.0710928	71.0928	0.0121484	0.00202692	0.00046114	249133	42572	7103	1616	143186	63375	26105	9364	3881	1606	584	328	166	122	90	75	64	47	40	23	20	13	6	5	8	5	5	1	1
Spiroplasma cantharicola_chromosome_1	Non pathogenic	NZ_CP012622.1	Terrabacteria	Tenericutes	1179577	295004	0.0706762	70.6762	0.0121705	0.00226352	0.00061547	83368	14356	2670	726	48132	20880	8413	3273	1425	519	275	150	83	69	38	33	19	14	13	13	6	5	3	2	1	0	1	0	1	0	0
Sandaracinus amylolyticus_chromosome_1	Non pathogenic	NZ_CP011125.1	Proteobacteria	Deltaepsilon subdivisions	10327335	7439389	0.0705874	70.5874	0.0134363	0.00209183	0.0003269	728980	138761	21603	3376	400877	189342	85354	31804	12929	5298	1804	727	384	193	113	70	42	23	8	4	7	1	0	0	0	0	0	0	0
Modestobacter marinus_chromosome_1	Non pathogenic	NC_017955.1	Terrabacteria	Actinobacteria	5575517	4133193	0.0704006	70.4006	0.0114206	0.00167877	0.00030383	392520	63676	9360	1694	229628	99216	40183	14133	5561	2105	744	333	168	91	101	70	57	33	36	22	21	6	3	3	1	2	0	1	14	0	0
Blattabacterium cuenoti BPAA_chromosome_1	Endosymbiont	NC_020510.1	FCB Group	BacteroidetesChlorobi	632490	167026	0.0703853	70.3853	0.0131702	0.00218343	0.00038894	44518	8330	1381	246	24678	11510	4898	2051	839	296	132	45	29	14	7	4	5	3	2	2	0	1	0	1	0	1	0	0	0
Spiroplasma citri_chromosome_1	Pathogenic	NZ_CP013197.1	Terrabacteria	Tenericutes	1599709	408922	0.0703309	70.3309	0.0122829	0.00212101	0.00049446	112509	19649	3393	791	64392	28468	11660	4596	1830	772	391	156	91	43	36	22	14	8	8	2	6	6	0	1	1	3	0	0	0	0	0
Kineococcus radiotolerans SRS30216 = ATCC BAA-149_chromosome_1	Radiation resistant	NC_009664.2	Terrabacteria	Actinobacteria	4761183	3543987	0.0699083	69.9083	0.0117826	0.00183568	0.00032849	332846	56099	8740	1564	192221	84526	34828	12531	5089	2087	717	322	164	100	74	51	44	36	26	11	5	3	5	2	3	0	1	0	0
Isoptericola dokdonensis DS-3_chromosome_1	Non pathogenic	NZ_CP014209.1	Terrabacteria	Actinobacteria	3826972	2824739	0.0699049	69.9049	0.01164	0.00175413	0.0003457	267524	44546	6713	1323	154550	68428	27945	9888	3862	1528	525	245	138	81	69	76	51	39	18	15	19	9	7	2	1	5	4	0	0
Spiroplasma litorale_chromosome_1	Non pathogenic	NZ_CP012357.1	Terrabacteria	Tenericutes	1225519	305349	0.0694196	69.4196	0.0117787	0.00197386	0.00042023	85075	14435	2419	515	49177	21463	8533	3483	1389	515	219	113	61	30	22	15	12	12	8	9	4	4	3	1	1	0	1	0	0
Geodermatophilus obscurus DSM 43160_chromosome_1	Radiation resistant	NC_013757.1	Terrabacteria	Actinobacteria	5322497	3937801	0.0689922	68.9922	0.0109327	0.00153142	0.0002775	367211	58189	8151	1477	216410	92612	37079	12959	4859	1815	619	299	144	99	87	73	48	35	23	14	6	7	6	8	2	4	1	0	1
Cellulomonas gilvus ATCC 13127_chromosome_1	Non pathogenic	NC_015671.1	Terrabacteria	Actinobacteria	3526441	2602968	0.0689599	68.9599	0.0114455	0.00166116	0.00030654	243183	40362	5858	1081	141011	61810	25318	9186	3454	1323	500	195	97	66	71	48	37	24	21	7	6	3	2	1	1	1	0	0	0
secondary endosymbiont of Heteropsylla cubana_chromosome_1	Endosymbiont	NC_018420.1	Proteobacteria	Gammaproteobacteria	1121596	324169	0.0688653	68.8653	0.0127149	0.00213	0.00039676	77239	14261	2389	445	43573	19405	8514	3358	1397	547	235	95	45	26	20	9	5	2	5	2	0	0	0	0	1	0	0	0	0
Pseudonocardia dioxanivorans CB1190_chromosome_1	Non pathogenic	NC_015312.1	Terrabacteria	Actinobacteria	7096571	5202463	0.0685687	68.5687	0.0111619	0.00163121	0.0002931	486603	79211	11576	2080	284525	122867	50040	17595	6804	2692	971	400	222	121	94	60	50	37	40	26	10	19	10	12	5	1	1	0	0
Beutenbergia cavernae DSM 12333_chromosome_1	Non pathogenic	NC_012669.1	Terrabacteria	Actinobacteria	4669183	3413947	0.0680881	68.0881	0.0111731	0.00164054	0.00028206	317916	52169	7660	1317	184742	81005	33125	11384	4612	1731	626	261	152	56	43	48	30	30	12	14	9	4	5	1	3	0	3	0	0
Spiroplasma diminutum CUAS-1_chromosome_1	Non pathogenic	NC_021833.1	Terrabacteria	Tenericutes	945296	240664	0.0679523	67.9523	0.0116725	0.00217392	0.00056067	64235	11034	2055	530	37055	16146	6473	2506	1019	506	206	105	73	48	30	17	15	12	10	5	4	1	3	0	1	0	0	0	0
Mycoplasma pulmonis UAB CTIP_chromosome_1	Pathogenic	NC_002771.1	Terrabacteria	Tenericutes	963879	256744	0.0677751	67.7751	0.0121748	0.00219737	0.00055712	65327	11735	2118	537	37169	16423	6849	2768	1126	455	260	132	70	37	18	10	5	2	0	2	0	0	1	0	0	0	0	0	0
Phycisphaera mikurensis NBRC 102666_chromosome_1	Non pathogenic	NC_017080.1	Other	Othersubgroups	3803225	2787300	0.0677617	67.7617	0.0113564	0.00182871	0.0002887	257713	43191	6955	1098	149280	65242	26421	9815	4316	1541	587	260	124	46	23	8	10	25	4	6	1	0	0	1	1	1	0	1	0
Mycoplasma penetrans HF-2_chromosome_1	Pathogenic	NC_004432.1	Terrabacteria	Tenericutes	1358633	349407	0.0676474	67.6474	0.0116345	0.00213818	0.00054687	91908	15807	2905	743	53354	22747	9162	3740	1516	646	258	165	102	65	45	45	27	15	12	4	1	1	3	0	0	0	0	0	0
Mycoplasma arginini_chromosome_1	Pathogenic	NZ_AP014657.1	Terrabacteria	Tenericutes	678592	178992	0.067643	67.643	0.0114148	0.00194226	0.00036399	45902	7746	1318	247	26653	11503	4689	1739	784	287	116	63	26	16	7	8	4	3	1	0	1	0	1	0	1	0	0	0	0
Mycoplasma hyorhinis SK76_chromosome_1	Pathogenic	NC_019552.1	Terrabacteria	Tenericutes	836897	216689	0.0674265	67.4265	0.011177	0.00174334	0.00040746	56429	9354	1459	341	32669	14406	5758	2137	785	333	126	58	45	47	19	13	9	7	9	1	2	3	1	0	0	0	0	0	0
Buchnera aphidicola_chromosome_1	Endosymbiont	NZ_LT667500.1	Proteobacteria	Gammaproteobacteria	447673	125757	0.0671539	67.1539	0.0125538	0.00208188	0.00037527	30063	5620	932	168	16965	7478	3333	1355	542	222	91	43	15	7	5	4	1	0	0	2	0	0	0	0	0	0	0	0	0
Kitasatospora setae KM-6054_chromosome_1	Non pathogenic	NC_016109.1	Terrabacteria	Actinobacteria	8783278	6516971	0.0670713	67.0713	0.0108696	0.00167887	0.00037492	589106	95471	14746	3293	346415	147220	59726	20999	8092	3361	1300	638	363	221	186	141	129	89	70	44	36	28	16	12	6	4	4	0	4
Spiroplasma culicicola AES-1_chromosome_1	Pathogenic	NZ_CP006681.1	Terrabacteria	Tenericutes	1175131	309783	0.0670096	67.0096	0.0113026	0.00208828	0.00057355	78745	13282	2454	674	45864	19599	7794	3034	1221	559	243	133	100	58	32	24	32	22	8	6	6	6	1	2	0	0	1	0	0
Mycoplasma parvum str, Indiana_chromosome_1	Pathogenic	NC_022575.1	Terrabacteria	Tenericutes	564395	152245	0.0669159	66.9159	0.0126879	0.00268783	0.0006662	37767	7161	1517	376	21325	9281	3972	1672	771	370	205	80	47	20	12	6	2	2	1	0	1	0	0	0	0	0	0	0	0
Pimelobacter simplex_chromosome_1	Non pathogenic	NZ_CP009896.1	Terrabacteria	Actinobacteria	5637360	4106826	0.0667256	66.7256	0.011096	0.00161139	0.00026395	376156	62552	9084	1488	218009	95595	39379	14089	5540	2056	670	295	139	101	90	59	56	25	14	16	10	3	2	1	0	1	0	1	6
Frankia alni ACN14a_chromosome_1	Endosymbiont	NC_008278.1	Terrabacteria	Actinobacteria	7497934	5460601	0.0666212	66.6212	0.0107808	0.00161524	0.00029101	499521	80834	12111	2182	294223	124464	50286	18437	7171	2758	1101	481	239	113	92	55	34	25	14	12	7	3	2	3	0	1	0	0	0
Mycoplasma cynos C142_chromosome_1	Pathogenic	NC_019949.1	Terrabacteria	Tenericutes	998123	256522	0.0664978	66.4978	0.011167	0.00191359	0.0004819	66373	11146	1910	481	38881	16346	6661	2575	1015	414	172	94	74	32	21	13	13	13	6	10	6	2	2	1	6	15	0	0	0
Thermobispora bispora DSM 43833_chromosome_1	Thermophile	NC_014165.1	Terrabacteria	Actinobacteria	4189976	3034764	0.0664288	66.4288	0.0109141	0.00163915	0.00027804	278335	45730	6868	1165	162822	69783	28556	10306	4100	1603	552	258	144	65	65	36	15	15	8	4	1	2	0	0	0	0	0	3	0
Rubrivivax gelatinosus IL144_chromosome_1	Non pathogenic	NC_017075.1	Proteobacteria	Betaproteobacteria	5043253	3592972	0.0663855	66.3855	0.0113853	0.00164973	0.00022069	334799	57419	8320	1113	192552	84828	35858	13241	5201	2006	658	287	95	44	15	8	1	3	1	0	0	0	1	0	0	0	0	0	0
Thermaerobacter marianensis DSM 12885_chromosome_1	Thermophile	NC_014831.1	Terrabacteria	Firmicutes	2844696	2061895	0.0659346	65.9346	0.0108592	0.00170247	0.00035188	187564	30891	4843	1001	109597	47076	18945	7103	2797	1045	409	211	129	70	49	53	21	27	17	6	0	3	3	2	0	1	0	0	0
Frankia inefficax_chromosome_1	Endosymbiont	NC_014666.1	Terrabacteria	Actinobacteria	8815781	6375044	0.065521	65.521	0.010331	0.00150911	0.0002829	577619	91076	13304	2494	342352	144191	57245	20527	7774	3036	1140	503	287	179	114	99	52	37	29	17	18	6	6	2	3	1	1	0	0
Mycoplasma hominis ATCC 23114_chromosome_1	Pathogenic	NC_013511.1	Terrabacteria	Tenericutes	665445	180457	0.0653142	65.3142	0.0108754	0.00177175	0.0004388	43463	7237	1179	292	25368	10858	4340	1718	639	248	137	51	34	20	19	8	4	9	6	2	0	1	0	0	1	0	0	0	0
Blastococcus saxobsidens DD2_chromosome_1	Non pathogenic	NC_016943.1	Terrabacteria	Actinobacteria	4875340	3556462	0.0651805	65.1805	0.0101691	0.00143969	0.00026316	317777	49578	7019	1283	188459	79740	31382	11177	4163	1573	546	256	120	78	87	60	45	30	19	13	9	6	2	3	3	3	0	0	3
Mycoplasma hyopneumoniae J_chromosome_1	Pathogenic	NC_007295.1	Terrabacteria	Tenericutes	897405	255960	0.0650542	65.0542	0.0117472	0.00232225	0.00062514	58380	10542	2084	561	33143	14695	6036	2422	1058	465	172	125	71	63	44	24	25	14	6	7	5	2	0	3	0	0	0	0	0
Mycoplasma yeatsii GM274B_chromosome_1	Pathogenic	NZ_CP007520.1	Terrabacteria	Tenericutes	895051	230347	0.06486	64.86	0.00992011	0.00143679	0.00026479	58053	8879	1286	237	34558	14616	5584	2009	741	308	116	52	32	19	7	6	2	0	0	0	0	2	0	1	0	0	0	0	0
Micromonospora aurantiaca ATCC 27029_chromosome_1	Endosymbiont	NC_014391.1	Terrabacteria	Actinobacteria	7025559	5116162	0.0647119	64.7119	0.0101071	0.00139946	0.00027998	454637	71008	9832	1967	270451	113178	45642	15534	5650	2215	755	389	211	168	147	110	68	40	22	13	16	10	8	4	1	1	1	0	0
Mycoplasma synoviae ATCC 25204_chromosome_1	Pathogenic	NZ_CP011096.1	Terrabacteria	Tenericutes	846495	239938	0.0646678	64.6678	0.0120391	0.0023107	0.0005446	54741	10191	1956	461	31046	13504	5720	2515	1009	486	233	121	50	18	9	21	6	0	2	1	0	0	0	0	0	0	0	1	0
Mycoplasma bovoculi M165/69_chromosome_1	Pathogenic	NZ_CP007154.1	Terrabacteria	Tenericutes	760240	214514	0.0646256	64.6256	0.0115358	0.00230059	0.0005472	49131	8770	1749	416	28050	12311	4952	2069	934	399	170	101	54	26	27	16	8	5	2	1	1	2	3	0	0	0	0	0	0
Mycoplasma fermentans M64_chromosome_1	Pathogenic	NC_014921.1	Terrabacteria	Tenericutes	1118751	300490	0.0642842	64.2842	0.0109023	0.00176983	0.00028335	71918	12197	1980	317	41826	17895	7313	2904	1226	437	182	70	38	8	9	5	2	1	0	1	0	0	0	1	0	0	0	0	0
Xylanimonas cellulosilytica DSM 15894_chromosome_1	Non pathogenic	NC_013530.1	Terrabacteria	Actinobacteria	3742776	2713048	0.0642061	64.2061	0.010345	0.00148339	0.00027814	240309	38719	5552	1041	141031	60559	24672	8495	3307	1204	423	184	97	72	54	40	36	28	20	14	10	12	5	3	7	4	4	0	0
Aster yellows witches'-broom phytoplasma AYWB_chromosome_1	Pathogenic	NC_007716.1	Terrabacteria	Tenericutes	706569	189970	0.0642032	64.2032	0.0106883	0.00177053	0.00034958	45364	7552	1251	247	26161	11651	4603	1698	733	271	107	53	29	18	11	5	7	6	3	1	0	0	1	2	1	0	0	0	0
Micrococcus luteus NCTC 2665_chromosome_1	Non pathogenic	NC_012803.1	Terrabacteria	Actinobacteria	2501097	1825681	0.0640855	64.0855	0.00987167	0.0013778	0.00026828	160284	24690	3446	671	95170	40424	15762	5482	2067	708	243	114	57	52	36	42	28	20	17	7	13	12	5	5	2	5	6	2	1
Blochmannia endosymbiont of Camponotus (Colobopsis) obliquus_chromosome_1	Endosymbiont	NZ_CP010049.1	Proteobacteria	Gammaproteobacteria	773940	211716	0.0640747	64.0747	0.0109362	0.00172236	0.00030752	49590	8464	1333	238	28779	12347	5156	1975	793	302	132	51	24	6	8	4	1	2	2	0	2	1	2	2	0	0	0	0	1
Actinomyces radicidentis_chromosome_1	Pathogenic	NZ_CP014228.1	Terrabacteria	Actinobacteria	3051613	2214900	0.0640481	64.0481	0.0104715	0.00159883	0.0003277	195450	31955	4879	1000	113679	49816	20019	7057	2858	1021	362	161	71	71	53	73	57	44	34	20	11	13	3	6	2	2	2	1	3
Sorangium cellulosum So ce56_chromosome_1	Non pathogenic	NC_010162.1	Proteobacteria	Deltaepsilon subdivisions	13033779	9302955	0.0639178	63.9178	0.0108661	0.00166245	0.00026892	833090	141626	21668	3505	480337	211127	87770	32188	13018	5145	1918	820	385	170	88	38	22	17	14	8	8	2	2	3	2	2	1	1	4
Streptomyces glaucescens_chromosome_1	Drug producer	NZ_CP009438.1	Terrabacteria	Actinobacteria	7453200	5441051	0.0637662	63.7662	0.00994177	0.00145038	0.00030269	475262	74098	10810	2256	282728	118436	46787	16501	6206	2348	925	426	280	190	121	106	61	57	24	25	11	13	6	6	1	1	0	0	0
Corynebacterium frankenforstense DSM 45800_chromosome_1	Pathogenic	NZ_CP009247.1	Terrabacteria	Actinobacteria	2604152	1862138	0.0635858	63.5858	0.0105535	0.00160244	0.00026765	165587	27483	4173	697	96013	42091	17084	6226	2532	944	339	134	74	48	29	26	17	10	10	7	0	1	0	1	0	0	1	3	0
Streptomyces albireticuli_chromosome_1	Drug producer	NZ_CP021744.1	Terrabacteria	Actinobacteria	8144417	5931004	0.0635295	63.5295	0.0101729	0.00152276	0.00032869	517411	82852	12402	2677	305223	129336	51884	18566	7109	2616	1010	516	292	224	174	112	74	76	53	43	22	14	33	21	4	2	3	1	2
Aeromicrobium erythreum_chromosome_1	Drug producer	NZ_CP011502.1	Terrabacteria	Actinobacteria	3629239	2618050	0.0634541	63.4541	0.0102928	0.00158683	0.00034498	230290	37355	5759	1252	134818	58117	23463	8133	3242	1265	459	219	167	100	107	62	59	28	13	7	8	5	10	1	5	0	0	0	0
Methylobacterium radiotolerans JCM 2831_chromosome_1	Radiation resistant	NC_010505.1	Proteobacteria	Alphaproteobacteria	6077833	4345777	0.0634243	63.4243	0.0101069	0.00143044	0.00021192	385482	61428	8694	1288	227510	96544	38819	13915	5412	1994	677	303	131	84	33	21	14	8	6	3	3	2	0	2	0	1	0	0	0
Mycoplasma flocculare ATCC 27399_chromosome_1	Pathogenic	NZ_CP007585.1	Terrabacteria	Tenericutes	778866	225544	0.0632561	63.2561	0.0109801	0.00184114	0.00040957	49268	8552	1434	319	28450	12266	5072	2046	796	319	138	55	36	29	18	13	7	8	4	5	2	1	1	0	1	1	0	0	1
Streptomyces leeuwenhoekii_chromosome_1	Drug producer	NZ_LN831790.1	Terrabacteria	Actinobacteria	7903895	5751320	0.0632377	63.2377	0.00994535	0.00149458	0.0003201	499824	78607	11813	2530	296902	124315	49152	17642	6672	2611	975	529	296	197	154	113	85	65	37	17	14	15	11	4	9	1	4	0	0
Clavibacter michiganensis subsp, sepedonicus_chromosome_1	Pathogenic	NC_010407.1	Terrabacteria	Actinobacteria	3258645	2364347	0.0631229	63.1229	0.00971631	0.0013168	0.00024151	205695	31662	4291	787	122064	51969	20059	7312	2593	911	320	143	68	64	58	51	24	17	13	14	4	8	2	0	0	0	0	1	2
Mycoplasma dispar_chromosome_1	Pathogenic	NZ_CP007229.1	Terrabacteria	Tenericutes	1084449	314926	0.06308	63.08	0.0108802	0.00199364	0.00057633	68407	11799	2162	625	39443	17165	6892	2745	1099	438	221	117	80	55	43	28	26	21	10	5	6	5	3	2	1	0	1	1	4
Streptomyces clavuligerus_chromosome_1	Drug producer	NZ_CP016559.1	Terrabacteria	Actinobacteria	6883702	5003455	0.0627688	62.7688	0.00969943	0.00147101	0.00033558	432082	66768	10126	2310	258808	106506	41890	14752	5637	2179	874	446	280	203	128	117	87	55	44	24	20	17	8	3	1	0	0	0	0
Mycoplasma putrefaciens KS1_chromosome_1	Pathogenic	NC_015946.1	Terrabacteria	Tenericutes	832603	224297	0.0626037	62.6037	0.00966727	0.00146408	0.00025222	52124	8049	1219	210	31080	12995	4954	1876	744	265	107	49	23	17	3	8	2	0	0	0	1	0	0	0	0	0	0	0	3
Streptomyces cattleya NRRL 8057 = DSM 46488_chromosome_1	Drug producer	NC_017586.1	Terrabacteria	Actinobacteria	6282967	4582779	0.0625166	62.5166	0.00942692	0.00131626	0.00027933	392790	59229	8270	1755	235815	97746	37833	13126	4736	1779	707	331	218	145	106	68	73	44	17	20	7	8	1	4	2	1	0	0	0
Brachyspira hyodysenteriae ATCC 27164	Pathogenic	NZ_CP015910.2	Spirochaetes	Spirochaetia	3041447	823821	0.0622411	62.2411	0.00996006	0.00159562	0.00036299	189303	30293	4853	1104	111624	47386	18510	6930	2670	1079	466	237	148	87	55	31	27	22	17	7	4	0	1	1	1	0	0	0	0
Spiroplasma helicoides_chromosome_1	Non pathogenic	NZ_CP017015.1	Terrabacteria	Tenericutes	1326546	354869	0.0621969	62.1969	0.0101715	0.00168558	0.00042743	82507	13493	2236	567	48336	20678	8160	3097	1203	466	204	131	66	42	33	32	17	12	9	6	4	8	2	0	0	1	0	1	0
Mycoplasma crocodyli MP145_chromosome_1	Pathogenic	NC_014014.1	Terrabacteria	Tenericutes	934379	251850	0.0621868	62.1868	0.0101972	0.00170595	0.00038742	58106	9528	1594	362	34155	14423	5712	2222	875	357	165	90	39	28	11	9	9	5	3	1	1	1	0	0	0	0	0	0	0
Nocardioides dokdonensis FR1436_chromosome_1	Non pathogenic	NZ_CP015079.1	Terrabacteria	Actinobacteria	4376707	3162426	0.0621648	62.1648	0.0097418	0.00139945	0.00023831	272077	42637	6125	1043	160852	68588	26937	9575	3716	1366	483	209	106	73	57	45	27	18	6	9	3	1	3	2	0	0	0	0	0
Sanguibacter keddieii DSM 10542_chromosome_1	Non pathogenic	NC_013521.1	Terrabacteria	Actinobacteria	4253413	3057628	0.0620227	62.0227	0.00998986	0.00149762	0.00030705	263808	42491	6370	1306	154583	66734	26610	9511	3648	1416	527	222	125	98	79	62	59	35	21	23	17	12	9	1	4	5	0	1	5
Streptomyces collinus Tu 365_chromosome_1	Drug producer	NC_021985.1	Terrabacteria	Actinobacteria	8272925	6006214	0.0619139	61.9139	0.00952952	0.0013682	0.00028213	512209	78837	11319	2334	305891	127481	50031	17487	6523	2462	947	448	275	183	143	110	73	46	32	19	20	15	11	3	2	2	2	0	0
Methylobacterium aquaticum_chromosome_1	Non pathogenic	NZ_AP014704.1	Proteobacteria	Alphaproteobacteria	5348274	3802981	0.061879	61.879	0.00981419	0.00143299	0.00023858	330946	52489	7664	1276	195668	82789	32753	12072	4617	1771	694	274	117	57	44	32	14	14	11	7	1	0	4	2	1	1	0	0	3
Nocardiopsis dassonvillei subsp, dassonvillei DSM 43111	Pathogenic	NC_014210.1, NC_014211.1	Terrabacteria	Actinobacteria	6543312	4758934	0.0618338	61.8338	0.0193354	0.00301869	0.00073963	404598	63876	9865	2328	240496	100226	39956	14055	5414	2123	878	421	287	217	167	119	78	52	43	28	11	10	7	3	3	1	0	5	7
Campylobacter hepaticus_chromosome_1	Pathogenic	NZ_CP031611.1	Proteobacteria	Deltaepsilon subdivisions	1520669	426174	0.0617518	61.7518	0.0100712	0.00156181	0.00030842	93904	15315	2375	469	55347	23242	9367	3573	1397	509	211	110	48	33	24	19	14	5	3	1	0	1	0	0	0	0	0	0	0
Mycoplasma canis PG 14_chromosome_1	Pathogenic	NZ_CP014281.1	Terrabacteria	Tenericutes	897443	244253	0.061693	61.693	0.0101344	0.0017717	0.00041117	55366	9095	1590	369	32444	13827	5428	2077	857	364	151	69	29	31	38	24	5	6	4	5	0	3	2	0	2	0	0	0	1
Kitasatospora aureofaciens_chromosome_1	Drug producer	NZ_CP020567.1	Terrabacteria	Actinobacteria	6824334	4955947	0.0615626	61.5626	0.0094292	0.00142475	0.00034333	420124	64348	9723	2343	251129	104647	40550	14075	5384	1996	778	391	290	208	180	138	112	84	53	36	16	18	18	11	5	2	1	0	0
Clostridium taeniosporum_chromosome_1	Non pathogenic	NZ_CP017253.2	Terrabacteria	Firmicutes	3264813	869189	0.0612715	61.2715	0.00984099	0.00165951	0.00045883	200040	32129	5418	1498	118059	49852	19447	7264	2776	1144	515	259	176	114	96	90	68	51	40	27	27	8	13	4	7	1	0	0	1
Nakamurella multipartita DSM 44233_chromosome_1	Non pathogenic	NC_013235.1	Terrabacteria	Actinobacteria	6060298	4297748	0.0612481	61.2481	0.00948171	0.00131561	0.0002221	371182	57462	7973	1346	221555	92165	36594	12895	4798	1829	677	278	133	63	52	33	30	20	10	6	4	1	4	4	3	4	4	0	0
Streptomyces lydicus_chromosome_1	Drug producer	NZ_CP017157.1	Terrabacteria	Actinobacteria	8201357	5922905	0.0611515	61.1515	0.00929249	0.00134002	0.00029398	501525	76211	10990	2411	300351	124963	48195	17026	6215	2364	935	479	258	193	143	121	76	49	51	34	33	12	11	4	6	2	1	1	1
Dokdonella koreensis DS-123_chromosome_1	Pathogenic	NZ_CP015249.1	Proteobacteria	Gammaproteobacteria	4446619	3128050	0.0611123	61.1123	0.00994936	0.00147235	0.00026155	271743	44241	6547	1163	159887	67615	27649	10045	3818	1566	611	286	140	60	43	10	5	5	2	1	0	0	0	0	0	0	0	0	0
Agromyces aureus_chromosome_1	Non pathogenic	NZ_CP013979.1	Terrabacteria	Actinobacteria	4373124	3078352	0.0610413	61.0413	0.00971845	0.00139877	0.00028561	266941	42500	6117	1249	157343	67098	26742	9641	3444	1424	532	226	128	94	80	63	50	24	20	13	6	3	2	4	1	1	0	0	0
Actinosynnema mirum DSM 43827_chromosome_1	Drug producer	NC_013093.1	Terrabacteria	Actinobacteria	8248144	6079614	0.0610187	61.0187	0.0092051	0.00132102	0.00029231	503291	75925	10896	2411	302774	124592	48300	16729	6084	2401	808	458	288	231	196	142	117	72	42	25	14	11	1	4	0	0	1	0	0
Spiroplasma chrysopicola DF-1_chromosome_1	Non pathogenic	NC_021280.1	Terrabacteria	Tenericutes	1123322	323505	0.0608178	60.8178	0.00976034	0.00160684	0.00040594	68318	10964	1805	456	40553	16801	6615	2544	952	397	188	62	54	50	20	25	13	16	9	9	7	1	0	0	0	0	0	0	0
Thermomonospora curvata DSM 43183_chromosome_1	Thermophile	NC_013510.1	Terrabacteria	Actinobacteria	5639016	4039904	0.0606634	60.6634	0.00920728	0.00136034	0.00028799	342082	51920	7671	1624	206027	84135	32939	11310	4355	1692	673	298	201	124	92	78	65	30	31	16	11	2	2	0	0	0	1	0	1
Spiroplasma mirum ATCC 29335_chromosome_1	Pathogenic	NZ_CP006720.1	Terrabacteria	Tenericutes	1132608	333124	0.0604861	60.4861	0.00986308	0.00162104	0.00040791	68507	11171	1836	462	40456	16880	6820	2515	990	384	177	94	62	38	29	18	17	11	4	4	4	3	1	0	0	0	0	0	0
Streptomyces alfalfae_chromosome_1	Drug producer	NZ_CP015588.1	Terrabacteria	Actinobacteria	8625867	6218701	0.0600882	60.0882	0.00905903	0.00127083	0.00025493	518313	78142	10962	2199	311077	129094	49838	17342	6329	2434	913	416	257	174	120	97	64	45	40	19	25	5	9	5	2	4	2	0	2
Arcobacter butzleri RM4018_chromosome_1	Pathogenic	NC_009850.1	Proteobacteria	Deltaepsilon subdivisions	2341251	633195	0.0600529	60.0529	0.00955558	0.0014646	0.0003024	140599	22372	3429	708	83200	35027	13866	5077	1957	764	325	158	101	71	22	13	12	4	0	0	1	0	1	0	0	0	0	0	0
Streptomyces albus_chromosome_1	Drug producer	NZ_CP010519.1	Terrabacteria	Actinobacteria	8384669	6090986	0.0600199	60.0199	0.0088564	0.00125145	0.00026441	503247	74258	10493	2217	304644	124345	47338	16427	6064	2212	880	396	275	182	141	95	69	54	32	35	26	15	4	2	3	1	2	0	0
Phenylobacterium zucineum HLK1_chromosome_1	Pathogenic	NC_011144.1	Proteobacteria	Alphaproteobacteria	3996255	2851181	0.0599842	59.9842	0.00895989	0.00108452	0.00014213	239712	35806	4334	568	143784	60122	23391	8081	2830	936	315	138	64	28	13	2	2	4	1	1	0	0	0	0	0	0	0	0	0
Onion yellows phytoplasma OY-M_chromosome_1	Pathogenic	NC_005303.2	Terrabacteria	Tenericutes	853092	236817	0.059915	59.915	0.00951246	0.00149574	0.00026961	51113	8115	1276	230	29980	13018	4967	1872	759	287	101	62	23	14	11	9	3	2	2	0	1	1	1	0	0	0	0	0	0
Brachyspira murdochii DSM 12563	Pathogenic	NC_014150.1	Spirochaetes	Spirochaetia	3241804	899647	0.0598315	59.8315	0.00941112	0.00144765	0.00029459	193962	30509	4693	955	114983	48470	18879	6937	2616	1122	390	229	123	93	44	23	24	14	8	4	1	2	0	0	0	0	0	0	0
Streptomyces vietnamensis_chromosome_1	Drug producer	NZ_CP010407.1	Terrabacteria	Actinobacteria	8867142	6392251	0.0598042	59.8042	0.00920048	0.00133222	0.0002975	530292	81582	11813	2638	315644	133066	51787	17982	6690	2485	986	473	277	237	201	142	82	70	68	32	18	18	13	7	2	7	2	0	0
Saccharothrix espanaensis DSM 44229_chromosome_1	Drug producer	NC_019673.1	Terrabacteria	Actinobacteria	9360653	6757460	0.0597872	59.7872	0.00895173	0.00122673	0.00025361	559647	83794	11483	2374	337993	137860	53939	18372	6714	2395	884	480	300	195	144	129	77	53	30	15	46	10	2	4	3	2	0	0	3
Streptomyces griseus subsp, griseus NBRC 13350_chromosome_1	Drug producer	NC_010572.1	Terrabacteria	Actinobacteria	8545929	6172501	0.0597598	59.7598	0.00899902	0.00131197	0.00030003	510703	76905	11212	2564	308212	125586	48785	16908	6262	2386	980	433	271	212	153	141	95	82	68	42	22	17	14	7	11	6	3	2	0
Sinomonas atrocyanea_chromosome_1	Non pathogenic	NZ_CP014518.1	Terrabacteria	Actinobacteria	4410241	3151338	0.059697	59.697	0.00904667	0.0013158	0.00027368	263278	39898	5803	1207	158290	65090	25285	8810	3325	1271	470	241	117	74	58	48	45	41	23	20	19	19	6	7	11	4	2	0	0
Cnuibacter physcomitrellae_chromosome_1	Non pathogenic	NZ_CP020715.1	Terrabacteria	Actinobacteria	4061502	2887023	0.0596299	59.6299	0.00925544	0.00130346	0.00022676	242187	37591	5294	921	144012	60584	23891	8406	3244	1129	428	166	93	67	33	35	23	11	8	10	8	5	4	8	5	8	4	0	3
Spiroplasma syrphidicola EA-1_chromosome_1	Non pathogenic	NC_021284.1	Terrabacteria	Tenericutes	1107344	323356	0.059612	59.612	0.00953001	0.00153701	0.00037838	66011	10553	1702	419	39056	16402	6416	2435	901	382	151	72	38	35	39	23	25	8	11	7	4	4	1	0	1	0	0	1	1
Spiroplasma eriocheiris_chromosome_1	Pathogenic	NZ_CP011856.1	Terrabacteria	Tenericutes	1365714	406904	0.0594729	59.4729	0.00957521	0.00160429	0.00042176	81223	13077	2191	576	48170	19976	7930	2956	1126	489	210	117	85	49	38	25	24	8	7	4	4	1	2	0	1	1	0	0	1
Actinoalloteichus hoggarensis_chromosome_1	Non pathogenic	NZ_CP022521.1	Terrabacteria	Actinobacteria	6606717	4700498	0.0594076	59.4076	0.00891244	0.00128475	0.00025202	392489	58882	8488	1665	237586	96021	37209	13185	4944	1879	775	355	189	124	74	67	37	24	10	4	4	1	1	0	0	0	0	10	10
Rhodococcus aetherivorans_chromosome_1	Non pathogenic	NZ_CP011341.1	Terrabacteria	Actinobacteria	5922748	4182606	0.0593733	59.3733	0.00911418	0.00133705	0.00026542	351653	53981	7919	1572	210817	86855	34061	12001	4555	1792	631	299	163	130	77	60	45	42	46	27	17	14	9	5	5	1	0	0	0
Fusobacterium nucleatum subsp, animalis 7_1_chromosome_1	Pathogenic	NZ_CP007062.1	Other	Othersubgroups	2507720	676249	0.0592211	59.2211	0.00951741	0.0013937	0.00025681	148510	23867	3495	644	87351	37292	14799	5573	2084	767	322	153	61	32	32	19	10	5	5	2	2	1	0	0	0	0	0	0	0
Streptomyces pristinaespiralis_chromosome_1	Drug producer	NZ_CP011340.1	Terrabacteria	Actinobacteria	8532592	6104334	0.0591907	59.1907	0.00903957	0.00135316	0.00031468	505050	77131	11546	2685	303497	124422	48369	17216	6428	2433	1059	493	309	205	151	156	101	74	48	23	27	10	10	5	6	1	2	1	4
Streptomyces xiamenensis_chromosome_1	Drug producer	NZ_CP009922.2	Terrabacteria	Actinobacteria	5961401	4293556	0.0591015	59.1015	0.00888097	0.00127386	0.0002694	352328	52943	7594	1606	212405	86980	33646	11703	4273	1715	630	310	204	135	88	61	53	28	39	17	10	11	9	5	4	1	0	0	0
Microbacterium paludicola_chromosome_1	Non pathogenic	NZ_CP018134.1	Terrabacteria	Actinobacteria	3410829	2390844	0.0587016	58.7016	0.00894299	0.00120029	0.00022986	200221	30503	4094	784	119817	49901	19665	6744	2398	912	327	173	89	65	43	31	26	9	9	6	2	1	1	2	0	0	0	1	3
Amycolatopsis methanolica 239_chromosome_1	Non pathogenic	NZ_CP009110.1	Terrabacteria	Actinobacteria	7237391	5176701	0.0586807	58.6807	0.00856704	0.00114434	0.00022025	424695	62003	8282	1594	257886	104806	39912	13809	4926	1762	634	331	216	129	97	79	36	26	11	12	8	6	1	3	2	2	1	1	0
Curtobacterium pusillum_chromosome_1	Pathogenic	NZ_CP018783.1	Terrabacteria	Actinobacteria	3973750	2816324	0.0586695	58.6695	0.0086251	0.00122655	0.00028688	233138	34274	4874	1140	141699	57165	22048	7352	2725	1009	379	166	84	79	59	54	54	33	37	36	37	30	32	20	11	13	5	0	0
Streptomyces alboflavus_chromosome_1	Drug producer	NZ_CP021748.1	Terrabacteria	Actinobacteria	9622415	6936704	0.0586162	58.6162	0.00876724	0.00122713	0.00026137	564029	84362	11808	2515	339302	140365	53849	18705	6764	2529	992	475	296	189	150	109	86	68	33	33	27	22	14	5	5	3	3	0	4
Campylobacter insulaenigrae NCTC 12927_chromosome_1	Pathogenic	NZ_CP007770.1	Proteobacteria	Deltaepsilon subdivisions	1465081	413044	0.0585824	58.5824	0.00908687	0.0013733	0.00025937	85828	13313	2012	380	50943	21572	8226	3075	1174	458	178	101	41	28	17	4	3	3	4	1	0	0	0	0	0	0	0	0	0
Streptomyces venezuelae_chromosome_1	Drug producer	NZ_CP013129.1	Terrabacteria	Actinobacteria	9054831	6496321	0.0584677	58.4677	0.00894539	0.00130648	0.00028239	529415	80999	11830	2557	316907	131509	51286	17883	6722	2551	999	450	265	192	170	144	104	72	53	40	26	11	12	10	2	3	1	0	2
Borreliella valaisiana Tom4006_chromosome_1	Pathogenic	NZ_CP009117.1	Spirochaetes	Spirochaetia	912160	256525	0.0584305	58.4305	0.00906091	0.0013616	0.00028942	53298	8265	1242	264	31714	13319	5181	1842	698	280	106	70	32	18	13	12	6	2	0	2	2	0	0	0	0	0	0	1	0
Ehrlichia ruminantium str, Welgevonden_chromosome_1	Pathogenic	NC_005295.2	Proteobacteria	Alphaproteobacteria	1516355	416675	0.0584151	58.4151	0.00855868	0.00118706	0.00018927	88578	12978	1800	287	53843	21757	8224	2954	1096	417	159	61	30	11	7	4	5	2	3	0	2	2	1	0	0	0	0	0	0
Campylobacter volucris LMG 24379_chromosome_1	Pathogenic	NZ_CP007774.1	Proteobacteria	Deltaepsilon subdivisions	1517949	433701	0.0583676	58.3676	0.0092737	0.00142034	0.00025693	88599	14077	2156	390	52435	22087	8650	3271	1276	490	194	93	43	30	11	6	7	1	5	0	0	0	0	0	0	0	0	0	0
Streptobacillus moniliformis DSM 12112_chromosome_1	Pathogenic	NC_013515.1	Other	Othersubgroups	1662578	437500	0.0583588	58.3588	0.00907687	0.00140445	0.00026886	97026	15091	2335	447	57927	24008	9291	3465	1352	536	231	101	71	23	16	3	1	1	0	0	0	0	0	0	0	0	0	0	0
Pseudoxanthomonas suwonensis_chromosome_1	Pathogenic	NZ_CP011144.1	Proteobacteria	Gammaproteobacteria	3891720	2733728	0.058255	58.255	0.0091412	0.00131613	0.00022304	226712	35575	5122	868	134009	57128	22324	8129	3099	1155	454	221	85	48	16	14	4	7	3	2	0	1	2	0	1	2	2	2	4
Nocardia farcinica_chromosome_1	Pathogenic	NZ_LN868938.1	Terrabacteria	Actinobacteria	3648762	2591944	0.0582173	58.2173	0.00871556	0.00123768	0.00023296	212421	31801	4516	850	128376	52244	20281	7004	2665	1001	380	168	101	71	46	33	18	15	4	7	3	1	0	2	0	0	0	0	0
Clostridium botulinum B str, Eklund 17B (NRP)_chromosome_1	Pathogenic	NC_010674.1	Terrabacteria	Firmicutes	3800327	1045522	0.0581666	58.1666	0.00905317	0.00152724	0.00046154	221052	34405	5804	1754	132314	54333	20855	7746	2886	1164	583	316	197	125	108	112	74	57	50	46	28	20	15	10	4	2	2	0	1
Streptomyces noursei ATCC 11455_chromosome_1	Drug producer	NZ_CP011533.1	Terrabacteria	Actinobacteria	9815884	7013744	0.058072	58.072	0.00868419	0.00125052	0.00027792	570028	85243	12275	2728	343753	141032	53919	19049	6913	2634	1126	480	308	204	185	114	108	67	36	33	16	16	8	7	5	4	4	1	2
Borrelia mayonii_chromosome_1	Pathogenic	NZ_CP015780.1	Spirochaetes	Spirochaetia	904387	256076	0.0580426	58.0426	0.00893755	0.00138215	0.00030297	52493	8083	1250	274	31407	13003	5029	1804	693	283	113	66	35	22	15	5	8	2	1	4	1	1	0	0	1	0	0	0	0
Saccharopolyspora erythraea NRRL 2338_chromosome_1	Drug producer	NC_009142.1	Terrabacteria	Actinobacteria	8212805	5843077	0.0579661	57.9661	0.00880832	0.00126644	0.00025521	476064	72341	10401	2096	287354	116369	45893	16047	6088	2217	829	405	240	184	132	121	77	48	23	19	9	2	4	1	2	0	0	0	0
Microbacterium aurum_chromosome_1	Pathogenic	NZ_CP018762.1	Terrabacteria	Actinobacteria	3424892	2393946	0.0579595	57.9595	0.00904992	0.00127099	0.00023037	198505	30995	4353	789	118465	49045	19807	6835	2542	1022	359	172	89	52	36	25	15	12	11	7	5	5	1	0	0	0	0	0	0
Frankia symbiont of Datisca glomerata_chromosome_1	Endosymbiont	NC_015656.1	Terrabacteria	Actinobacteria	5323186	3728181	0.0579326	57.9326	0.00887833	0.0013646	0.00032462	308386	47261	7264	1728	184892	76233	29683	10314	3966	1570	754	333	239	100	83	52	44	40	19	17	13	9	10	5	3	3	0	0	0
Actinoplanes missouriensis 431_chromosome_1	Drug producer	NC_017093.1	Terrabacteria	Actinobacteria	8773466	6213639	0.0579032	57.9032	0.00833707	0.00112498	0.00023172	508012	73145	9870	2033	310082	124785	47203	16072	5731	2106	789	424	293	186	124	93	48	31	24	9	3	2	0	2	2	0	0	0	0
Ramlibacter tataouinensis TTB310_chromosome_1	Non pathogenic	NC_015677.1	Proteobacteria	Betaproteobacteria	4070193	2849000	0.0578955	57.8955	0.00895142	0.00123852	0.00017788	235646	36434	5041	724	140398	58814	23249	8144	3192	1125	405	162	67	34	30	10	8	6	0	0	0	0	1	0	1	0	0	0	0
Borreliella garinii_chromosome_1	Pathogenic	NZ_CP018744.1	Spirochaetes	Spirochaetia	905638	256870	0.0578145	57.8145	0.00903783	0.00133166	0.00032684	52359	8185	1206	296	31235	12939	5128	1851	646	264	116	69	41	24	16	11	5	2	5	1	1	2	0	2	0	0	1	0	0
Borreliella afzelii HLJ01_chromosome_1	Pathogenic	NC_018887.1	Spirochaetes	Spirochaetia	905471	256432	0.057749	57.749	0.00900526	0.00138271	0.0003258	52290	8154	1252	295	31247	12889	5074	1828	693	264	114	65	44	26	13	17	6	2	4	2	1	1	0	0	0	0	0	0	0
Microbacterium testaceum StLB037_chromosome_1	Endosymbiont	NC_015125.1	Terrabacteria	Actinobacteria	3982034	2798508	0.0577024	57.7024	0.00869681	0.0011587	0.00022375	229773	34631	4614	891	137899	57243	22434	7583	2765	958	356	164	104	86	75	38	19	10	17	3	5	4	3	3	0	2	1	0	0
Brachyspira pilosicoli P43/6/78	Pathogenic	NC_019908.1	Spirochaetes	Spirochaetia	2555556	713442	0.0575883	57.5883	0.00877069	0.00128309	0.00024652	147170	22414	3279	630	88330	36426	14003	5132	1911	738	283	145	73	57	27	18	11	7	4	0	4	0	1	0	0	0	0	0	0
Streptosporangium roseum DSM 43021_chromosome_1	Non pathogenic	NC_013595.1	Terrabacteria	Actinobacteria	10341314	7328538	0.0575371	57.5371	0.00859552	0.00128108	0.00027704	595009	88889	13248	2865	359963	146157	56078	19563	7490	2893	1177	572	338	218	168	139	82	50	43	30	16	12	2	4	2	3	2	0	0
BorA2:O39reliella bissettii DN127_chromosome_1	Pathogenic	NC_015921.1	Spirochaetes	Spirochaetia	900755	258542	0.0573896	57.3896	0.00876709	0.00134665	0.00029864	51694	7897	1213	269	30930	12867	4962	1722	679	265	115	65	29	25	19	7	2	0	4	1	1	1	0	0	0	0	0	0	0
Burkholderia ubonensis MSMB22	Non pathogenic	NZ_CP009488.1, NZ_CP009486.1, NZ_CP009487.1	Proteobacteria	Betaproteobacteria	7189071	4838789	0.0572964	57.2964	0.0283303	0.00424155	0.0007329	411908	69499	10475	1892	240525	101884	42920	16104	6140	2443	970	394	264	113	62	37	25	9	8	5	3	1	0	0	1	0	0	0	0
Rhodospirillum centenum SW_chromosome_1	Non pathogenic	NC_011420.2	Proteobacteria	Alphaproteobacteria	4355543	3068970	0.0572436	57.2436	0.00862235	0.00119136	0.00019607	249327	37555	5189	854	150453	61319	23913	8453	3186	1149	423	217	111	52	22	12	6	3	3	2	2	0	1	0	0	0	0	0	0
Mycoplasma pullorum_chromosome_1	Pathogenic	NZ_CP017813.1	Terrabacteria	Tenericutes	1007172	292786	0.0572216	57.2216	0.00898853	0.00144464	0.00030382	57632	9053	1455	306	34543	14036	5548	2050	796	353	133	71	39	18	18	10	9	1	1	1	2	0	1	0	1	0	0	0	0
Spiroplasma sabaudiense Ar-1343_chromosome_1	Non pathogenic	NZ_CP006934.1	Terrabacteria	Tenericutes	1075953	324553	0.0571902	57.1902	0.00892418	0.00146289	0.00035782	61534	9602	1574	385	36683	15249	5840	2188	849	340	128	74	47	38	30	23	14	7	6	6	8	0	3	0	1	0	0	2	0
Campylobacter ureolyticus RIGS 9880_chromosome_1	Pathogenic	NZ_CP012195.1	Proteobacteria	Deltaepsilon subdivisions	1641887	479949	0.0570898	57.0898	0.00911025	0.00137829	0.00026859	93735	14958	2263	441	55513	23264	9277	3418	1301	521	201	112	58	28	16	10	10	4	2	0	0	0	0	0	0	0	0	0	0
Microbacterium chocolatum_chromosome_1	Non pathogenic	NZ_CP015810.1	Terrabacteria	Actinobacteria	3117902	2181729	0.0570281	57.0281	0.00853459	0.00114308	0.00020398	177808	26610	3564	636	106843	44355	17016	6030	2112	816	268	130	67	38	35	22	30	21	8	4	7	1	3	0	0	1	0	3	25
Verrucosispora maris AB-18-032_chromosome_1	Drug producer	NC_015434.1	Terrabacteria	Actinobacteria	6673976	4728813	0.0567704	56.7704	0.00826164	0.00115433	0.00024903	378884	55138	7704	1662	230660	93086	35297	12137	4408	1634	640	303	194	156	116	100	59	40	20	8	6	9	1	6	1	1	1	0	0
Streptomyces scabiei 87,22_chromosome_1	Drug producer	NC_013929.1	Terrabacteria	Actinobacteria	10148695	7251528	0.0567618	56.7618	0.00832501	0.00119178	0.0002625	576058	84488	12095	2664	350344	141226	53668	18725	6884	2547	1005	507	320	240	176	128	96	52	48	26	16	20	10	3	6	3	1	0	0
Parvimonas micra_chromosome_1	Pathogenic	NZ_CP009761.1	Terrabacteria	Firmicutes	1627009	465543	0.0566487	56.6487	0.00891882	0.00148063	0.00035833	92168	14511	2409	583	54953	22704	8763	3339	1283	543	249	141	74	53	23	24	5	7	4	0	1	1	1	0	0	0	0	0	0
Kocuria rhizophila DC2201_chromosome_1	Non pathogenic	NC_010617.1	Terrabacteria	Actinobacteria	2697540	1919671	0.0566049	56.6049	0.00806253	0.00104132	0.00023132	152694	21749	2809	624	93199	37746	14233	4707	1617	568	185	114	59	59	49	56	30	24	15	12	7	9	2	0	0	3	0	1	6
Dermacoccus nishinomiyaensis_chromosome_1	Non pathogenic	NZ_CP008889.1	Terrabacteria	Actinobacteria	3029021	2093875	0.0565978	56.5978	0.00870017	0.00121789	0.00025784	171436	26353	3689	781	102291	42792	16808	5856	2109	799	251	118	60	62	52	53	43	28	24	20	16	17	15	6	2	5	1	0	0
Kytococcus sedentarius DSM 20547_chromosome_1	Drug producer	NC_013169.1	Terrabacteria	Actinobacteria	2785024	1994843	0.0565966	56.5966	0.00796474	0.00104236	0.00022549	157623	22182	2903	628	96774	38667	14366	4913	1691	584	217	104	57	58	47	34	41	14	12	10	8	10	4	6	1	0	1	1	4
Clostridium perfringens ATCC 13124_chromosome_1	Pathogenic	NC_008261.1	Terrabacteria	Firmicutes	3256683	924219	0.0565456	56.5456	0.00883967	0.00149969	0.0004262	184151	28788	4884	1388	109945	45418	17418	6486	2490	1006	420	222	198	130	111	92	75	36	38	29	15	6	7	3	2	2	2	2	1
Leifsonia xyli_chromosome_1	Pathogenic	NZ_CP014761.1	Terrabacteria	Actinobacteria	3596761	2525643	0.056468	56.468	0.00817764	0.00104288	0.00019156	203102	29413	3751	689	123444	50245	19229	6433	2249	813	268	135	81	57	37	46	15	13	5	7	4	6	4	1	5	3	0	1	12
Pseudoxanthomonas suwonensis 11-1_chromosome_1	Non pathogenic	NC_014924.1	Proteobacteria	Gammaproteobacteria	3419049	2400537	0.0564452	56.4452	0.008567	0.00122636	0.00022521	192989	29291	4193	770	115871	47827	18502	6596	2484	939	418	171	88	40	29	9	4	2	2	1	1	2	0	0	0	1	1	1	0
Sphingomonas wittichii RW1_chromosome_1	Non pathogenic	NC_009511.1	Proteobacteria	Alphaproteobacteria	5382261	3681332	0.0563815	56.3815	0.00862426	0.00111923	0.00016592	303460	46418	6024	893	182246	74796	30011	10383	3722	1409	493	191	90	50	28	17	12	5	0	1	3	2	0	0	0	0	0	0	1
Castellaniella defragrans 65Phen_chromosome_1	Non pathogenic	NZ_HG916765.1	Proteobacteria	Betaproteobacteria	3952818	2725137	0.0563135	56.3135	0.00880157	0.001272	0.00020542	222597	34791	5028	812	132661	55145	21888	7875	3064	1152	426	194	68	80	22	11	4	4	1	1	1	0	0	0	0	0	0	0	0
Mycobacterium avium subsp, paratuberculosis K-10_chromosome_1	Pathogenic	NC_002944.2	Terrabacteria	Actinobacteria	4829781	3346970	0.0563034	56.3034	0.00836125	0.00110295	0.00016812	271933	40383	5327	812	164372	67178	25978	9078	3295	1220	456	165	91	32	28	14	6	5	3	4	1	1	4	1	0	0	0	3	15
Kribbella flavida DSM 17836_chromosome_1	Non pathogenic	NC_013729.1	Terrabacteria	Actinobacteria	7579488	5348686	0.0562688	56.2688	0.0080103	0.00106722	0.00021677	426489	60714	8089	1643	261450	104325	39438	13187	4740	1706	652	311	211	148	131	82	46	32	10	12	3	1	0	1	3	0	0	0	0
Intrasporangium calvum DSM 43043_chromosome_1	Non pathogenic	NC_014830.1	Terrabacteria	Actinobacteria	4024382	2845385	0.0561791	56.1791	0.00802657	0.00110974	0.000205	226086	32302	4466	825	137782	56002	20877	6959	2613	1028	336	137	81	57	54	45	31	25	20	14	7	6	1	3	4	3	0	3	24
Rickettsia typhi str, Wilmington_chromosome_1	Pathogenic	NC_006142.1	Proteobacteria	Alphaproteobacteria	1111496	321438	0.0561693	56.1693	0.00832752	0.00110122	0.00017274	62432	9256	1224	192	37907	15269	5911	2121	752	280	104	47	13	10	6	8	1	2	0	0	0	1	0	0	0	0	0	0	0
Streptomyces autolyticus_chromosome_1	Drug producer	NZ_CP019458.1	Terrabacteria	Actinobacteria	10029028	7135039	0.0561418	56.1418	0.00821615	0.00117918	0.00024589	563048	82400	11826	2466	342863	137785	52320	18254	6787	2573	983	478	270	243	148	98	74	58	35	30	19	6	14	3	1	1	3	0	0
Frankia casuarinae_chromosome_1	Non pathogenic	NC_007777.1	Terrabacteria	Actinobacteria	5433628	3807820	0.0560944	56.0944	0.00837801	0.00122625	0.00026999	304796	45523	6663	1467	185092	74181	28656	10204	3757	1439	614	308	176	107	88	57	52	18	11	15	9	2	6	1	1	2	0	0	0
Kocuria palustris_chromosome_1	Pathogenic	NZ_CP012507.1	Terrabacteria	Actinobacteria	2854447	2012322	0.0560655	56.0655	0.00803518	0.00113612	0.00026485	160036	22936	3243	756	97930	39170	14621	5072	1798	689	196	139	80	58	49	47	32	43	28	23	15	14	16	2	1	2	4	1	1
Mycolicibacterium phlei_chromosome_1	Pathogenic	NZ_CP014475.1	Terrabacteria	Actinobacteria	5349645	3714772	0.0559607	55.9607	0.00817456	0.00101203	0.00014431	299370	43731	5414	772	181916	73723	28624	9693	3373	1269	393	162	79	45	31	26	12	4	5	0	5	2	6	1	0	0	0	0	0
Spiroplasma apis B31_chromosome_1	Pathogenic	NC_022998.1	Terrabacteria	Tenericutes	1160554	328483	0.0559586	55.9586	0.00845631	0.00136745	0.00033432	64943	9814	1587	388	39256	15873	6031	2196	839	360	141	88	52	29	27	22	9	8	7	4	0	0	1	0	0	0	0	0	1
Borrelia duttonii Ly_chromosome_1	Pathogenic	NC_011229.1	Spirochaetes	Spirochaetia	931674	257012	0.0557953	55.7953	0.00801568	0.0011152	0.00020393	51983	7468	1039	190	31656	12859	4748	1681	624	225	86	42	25	16	6	5	2	2	1	3	1	0	0	0	0	0	1	0	0
Campylobacter hominis ATCC BAA-381_chromosome_1	Non pathogenic	NC_009714.1	Proteobacteria	Deltaepsilon subdivisions	1711273	543041	0.0557293	55.7293	0.00926679	0.00149421	0.0003062	95368	15858	2557	524	55648	23862	9608	3693	1445	588	246	127	60	40	20	13	12	1	3	0	0	2	0	0	0	0	0	0	0
Clostridium argentinense_chromosome_1	Pathogenic	NZ_CP014176.1	Terrabacteria	Firmicutes	4662988	1345193	0.0556587	55.6587	0.00876948	0.00161163	0.00049711	259536	40892	7515	2318	155548	63096	24470	8907	3564	1633	770	495	285	187	121	116	91	66	50	31	31	21	23	8	3	5	4	0	0
Streptomyces puniciscabiei_chromosome_1	Drug producer	NZ_CP017248.1	Terrabacteria	Actinobacteria	9698948	6894864	0.0554846	55.4846	0.00790498	0.00105372	0.00020775	538142	76670	10220	2015	329620	131852	49700	16750	6025	2180	789	423	260	173	129	85	57	41	26	8	12	2	1	2	4	2	0	1	2
Xanthomonas sacchari_chromosome_1	Pathogenic	NZ_CP010409.1	Proteobacteria	Gammaproteobacteria	4497453	3100078	0.0554592	55.4592	0.00873517	0.00130941	0.00024147	249425	39286	5889	1086	148954	61185	24344	9053	3480	1323	557	278	91	86	26	16	6	3	4	3	3	2	0	0	0	0	1	0	0
Leptothrix cholodnii SP-6_chromosome_1	Non pathogenic	NC_010524.1	Proteobacteria	Betaproteobacteria	4909403	3382563	0.0553577	55.3576	0.00826699	0.00109993	0.00013586	271773	40586	5400	667	164081	67106	25946	9240	3481	1252	396	156	62	27	15	6	3	0	1	1	0	0	0	0	0	0	0	0	0
Methylibium petroleiphilum PM1_chromosome_1	Non pathogenic	NC_008825.1	Proteobacteria	Betaproteobacteria	4044195	2798490	0.0552955	55.2955	0.00848401	0.00118021	0.00016864	223626	34311	4773	682	134316	54999	21761	7777	3013	1078	408	161	58	31	14	7	2	0	0	1	0	0	0	0	0	0	0	0	0
Mycoplasma suis str, Illinois_chromosome_1	Pathogenic	NC_015155.1	Terrabacteria	Tenericutes	742431	230719	0.0552307	55.2307	0.0121304	0.00397478	0.00137521	41005	9006	2951	1021	22500	9499	4054	2001	1213	717	473	278	137	61	42	21	5	0	2	0	0	1	1	0	0	0	0	0	0
Campylobacter lari RM2100_chromosome_1	Pathogenic	NC_012039.1	Proteobacteria	Deltaepsilon subdivisions	1525460	453115	0.0551971	55.1971	0.00856135	0.00122914	0.00023403	84201	13060	1875	357	50241	20900	8171	3014	1097	421	169	85	52	27	13	3	3	2	2	1	0	0	0	0	0	0	0	0	0
Blastochloris viridis_chromosome_1	Non pathogenic	NZ_CP012946.1	Proteobacteria	Alphaproteobacteria	3724841	2530393	0.0551846	55.1846	0.00854828	0.00120649	0.00020618	205554	31841	4494	768	123004	50709	20228	7119	2707	1019	395	187	90	45	14	10	13	4	0	1	4	2	0	1	0	1	0	0	1
Actinoplanes friuliensis DSM 7358_chromosome_1	Drug producer	NC_022657.1	Terrabacteria	Actinobacteria	9376071	6596540	0.0551828	55.1828	0.00758719	0.00099231	0.0001956	517398	71138	9304	1834	319589	126671	46385	15449	5493	1977	764	370	278	162	122	62	38	17	9	6	2	2	1	0	1	0	0	0	1
Methylorubrum populi BJ001_chromosome_1	Non pathogenic	NC_010725.1	Proteobacteria	Alphaproteobacteria	5800441	4024934	0.0550806	55.0806	0.00816731	0.00107888	0.00017154	319492	47374	6258	995	193555	78563	30227	10889	3858	1405	522	218	108	54	23	20	15	15	3	7	2	2	3	1	0	0	2	0	0
secondary endosymbiont of Trabutina mannipara_chromosome_1	Endosymbiont	NZ_LT594522.1	Proteobacteria	Gammaproteobacteria	298471	97224	0.055074	55.074	0.00912316	0.00139042	0.00028143	16438	2723	415	84	9607	4108	1635	673	233	98	49	19	6	7	1	2	0	0	0	0	0	0	0	0	0	0	0	0	0
Streptomyces niveus_chromosome_1	Drug producer	NZ_CP018047.1	Terrabacteria	Actinobacteria	7990492	5630178	0.0550592	55.0592	0.00803217	0.00114223	0.0002483	439950	64181	9127	1984	268292	107477	40724	14330	5151	1992	743	345	218	164	131	100	84	52	45	27	16	24	13	6	2	4	3	6	10
Streptomyces avermitilis MA-4680 = NBRC 14893_chromosome_1	Drug producer	NC_003155.5	Terrabacteria	Actinobacteria	9025608	6382597	0.0550191	55.0191	0.00792556	0.00112436	0.00025417	496581	71533	10148	2294	303148	121900	45727	15658	5697	2157	886	445	278	173	158	108	82	55	36	21	13	12	11	8	4	1	0	0	0
Sphingomonas taxi_chromosome_1	Non pathogenic	NZ_CP009571.1	Proteobacteria	Alphaproteobacteria	3859099	2624243	0.0549483	54.9483	0.00831075	0.00110907	0.00017932	212051	32072	4280	692	128190	51789	20644	7148	2570	1018	379	162	70	38	19	5	7	5	1	0	1	0	0	3	1	0	0	1	0
Streptomyces lincolnensis_chromosome_1	Drug producer	NZ_CP016438.1	Terrabacteria	Actinobacteria	10319054	7327604	0.0549244	54.9244	0.00785421	0.00104758	0.00021988	566768	81048	10810	2269	347402	138318	52230	18008	6306	2235	934	407	265	199	156	90	69	42	26	21	25	14	7	5	4	1	2	3	4
Blochmannia endosymbiont of Polyrhachis (Hedomyrma) turneri_chromosome_1	Endosymbiont	NZ_CP010048.1	Proteobacteria	Gammaproteobacteria	749321	217884	0.0548283	54.8283	0.00857977	0.00125447	0.00018417	41084	6429	940	138	24324	10331	3968	1521	585	217	76	33	16	8	1	3	0	1	0	0	0	0	0	0	0	0	0	0	0
Burkholderia gladioli	Pathogenic	NZ_CP009323.1, NZ_CP009322.1	Proteobacteria	Betaproteobacteria	8596086	5832930	0.0547947	54.7947	0.0174335	0.00255995	0.00046118	471020	74796	10996	1984	279636	116588	46736	17064	6604	2408	913	429	224	161	107	72	34	24	10	5	3	2	0	0	0	0	0	0	0
Oceanithermus profundus DSM 14977_chromosome_1	Thermophile	NC_014761.1	Terrabacteria	Deinococcus-Thermus	2303940	1613330	0.0547089	54.7089	0.00833095	0.00118145	0.00018924	126046	19194	2722	436	75431	31421	12226	4246	1671	615	206	118	44	26	25	11	3	2	0	1	0	0	0	0	0	0	0	0	0
Streptomyces griseochromogenes_chromosome_1	Drug producer	NZ_CP016279.1	Terrabacteria	Actinobacteria	10764674	7616680	0.0547077	54.7077	0.00787474	0.00109153	0.00023141	588911	84769	11750	2491	360186	143956	54267	18752	6654	2605	999	515	312	207	153	107	77	42	28	19	16	9	2	1	0	0	3	0	0

## Sheet: Bottom 200
Title	Pathogen?	NCBI	Group	Subgroup	Size	GC count	fr. All	fr all /1000 bp	fr. 8+	fr. 10+	fr. 12+	all Irs	Irs size 8+	Irs size 10+	Irs size 12+	6	7	8	9	10	11	12	13	14	15	16	17	18	19	20	21	22	23	24	25	26	27	28	29	30
Vibrio gazogenes	Non pathogenic	NZ_CP018835.1, NZ_CP018836.1	Proteobacteria	Gammaproteobacteria	4774636	2162958	0.0316567	31.6567	0.00750427	0.0011845	0.00035973	151149	17942	2773	823	98924	34283	11315	3854	1323	627	319	202	124	67	41	26	13	8	13	4	2	3	1	0	0	0	0	0	0
Parabacteroides distasonis ATCC 8503_chromosome_1	Pathogenic	NC_009615.1	FCB Group	BacteroidetesChlorobi	4811379	2167986	0.0316512	31.6512	0.00361082	0.0004799	0.00013967	152286	17373	2309	672	100058	34855	11473	3591	1192	445	223	135	94	63	48	36	33	12	11	6	6	1	0	2	1	0	1	0	0
Citrobacter freundii CFNIH1_chromosome_1	Pathogenic	NZ_CP007557.1	Proteobacteria	Gammaproteobacteria	5099034	2664013	0.0316421	31.6421	0.00370168	0.00052775	0.00012453	161344	18875	2691	635	106037	36432	12084	4100	1452	604	297	152	76	51	29	16	3	3	2	1	4	0	0	0	0	0	0	0	0
Chlorobium limicola DSM 245_chromosome_1	Non pathogenic	NC_010803.1	FCB Group	BacteroidetesChlorobi	2763181	1417977	0.0316288	31.6288	0.00361829	0.00044912	0.00010423	87396	9998	1241	288	57269	20129	6586	2171	693	260	100	55	38	26	19	14	10	9	6	3	1	2	1	0	1	0	1	0	2
Bacillus beveridgei_chromosome_1	Non pathogenic	NZ_CP012502.1	Terrabacteria	Firmicutes	3582268	1650661	0.0316286	31.6286	0.0036823	0.00054072	0.00018647	113302	13191	1937	668	74397	25714	8478	2776	863	406	195	130	103	60	62	40	26	21	12	9	4	2	0	0	2	1	0	0	0
Neisseria sicca_chromosome_1	Pathogenic	NZ_CP020452.2	Proteobacteria	Betaproteobacteria	2783943	1418403	0.0316249	31.6249	0.00389986	0.00070763	0.00034448	88042	10857	1970	959	57016	20169	6834	2053	764	247	162	97	98	109	101	106	95	60	55	46	16	11	1	0	1	0	0	0	1
Planococcus sp, Y42_chromosome_1	Non pathogenic	NZ_CP019640.1	Terrabacteria	Firmicutes	3718896	1813111	0.031614	31.614	0.0037452	0.00060314	0.00022318	117569	13928	2243	830	76975	26666	8823	2862	1020	393	230	155	115	78	71	45	54	31	13	18	6	11	2	0	1	0	0	0	0
Thermosediminibacter oceani DSM 16646_chromosome_1	Thermophile	NC_014377.1	Terrabacteria	Firmicutes	2280035	1067515	0.0316083	31.6083	0.0037688	0.00053376	0.00016579	72068	8593	1217	378	47253	16222	5588	1788	577	262	150	77	44	33	17	44	6	4	2	1	0	0	0	0	0	0	0	0	0
Paenibacillus naphthalenovorans_chromosome_1	Non pathogenic	NZ_CP013652.1	Terrabacteria	Firmicutes	5200139	2583919	0.0315976	31.5976	0.00350702	0.00044307	0.00011519	164312	18237	2304	599	108843	37232	12078	3855	1261	444	204	131	96	49	43	23	23	14	10	4	0	1	0	1	0	0	0	0	0
Shewanella violacea DSS12_chromosome_1	Non pathogenic	NC_014012.1	Proteobacteria	Gammaproteobacteria	4962103	2218870	0.0315681	31.5681	0.00375486	0.0006074	0.00019669	156644	18632	3014	976	102693	35319	11684	3934	1419	619	347	216	183	80	52	40	30	13	6	1	4	2	1	1	0	0	0	0	0
Rhodoluna lacicola_chromosome_1	Non pathogenic	NZ_CP007490.1	Terrabacteria	Actinobacteria	1430433	737056	0.0315653	31.5653	0.00343882	0.00039499	9.018e-05	45152	4919	565	129	29709	10524	3326	1028	310	126	50	31	18	10	6	7	4	2	0	1	0	0	0	0	0	0	0	0	0
Haliscomenobacter hydrossis DSM 1100_chromosome_1	Non pathogenic	NC_015510.1	FCB Group	BacteroidetesChlorobi	8371686	3945836	0.0315584	31.5584	0.00366903	0.00045355	0.00012017	264197	30716	3797	1006	173296	60185	20256	6663	2110	681	290	156	141	73	60	58	39	26	27	18	17	11	14	5	6	7	9	3	46
Paenibacillus larvae subsp, larvae_chromosome_1	Pathogenic	NZ_CP019687.1	Terrabacteria	Firmicutes	4289950	1894457	0.0315535	31.5535	0.00361403	0.00048602	0.00013194	135363	15504	2085	566	88880	30979	10148	3271	1106	413	193	114	60	77	45	19	25	19	5	7	1	0	0	0	0	0	1	1	0
Aciduliprofundum boonei T469_chromosome_1	Thermophile	NC_013926.1	Other	Othersubgroups	1486778	582192	0.0315488	31.5488	0.00337239	0.00031948	3.363e-05	46906	5014	475	50	30999	10893	3459	1080	332	93	33	13	3	1	0	0	0	0	0	0	0	0	0	0	0	0	0	0	0
Prevotella ruminicola 23_chromosome_1	Non pathogenic	NC_014033.1	FCB Group	BacteroidetesChlorobi	3619559	1726006	0.0315456	31.5456	0.00365293	0.00050945	0.00014505	114181	13222	1844	525	75133	25826	8621	2757	962	357	185	129	68	58	37	20	9	6	5	2	1	0	1	0	3	0	0	0	1
Celeribacter marinus_chromosome_1	Non pathogenic	NZ_CP012023.1	Proteobacteria	Alphaproteobacteria	3096705	1741600	0.0315406	31.5406	0.00337617	0.00041334	9.526e-05	97672	10455	1280	295	65188	22029	6973	2202	685	300	132	71	46	20	15	5	3	2	0	0	1	0	0	0	0	0	0	0	0
[Bacillus] selenitireducens MLS10_chromosome_1	Non pathogenic	NC_014219.1	Terrabacteria	Firmicutes	3592487	1748462	0.0315314	31.5314	0.00367962	0.0005428	0.00017648	113276	13219	1950	634	74393	25664	8496	2773	923	393	176	120	103	69	53	43	29	21	10	5	3	0	2	0	0	0	0	9	12
Prochlorococcus marinus str, MIT 9313_chromosome_1	Non pathogenic	NC_005071.1	Terrabacteria	CyanobacteriaMelainabacteria	2410873	1223271	0.0315019	31.5019	0.00368082	0.00045668	8.918e-05	75947	8874	1101	215	49849	17224	5852	1921	637	249	118	32	24	17	8	5	5	1	1	1	2	1	0	0	0	0	0	0	0
Lactobacillus paracollinoides_chromosome_1	Non pathogenic	NZ_CP014915.1	Terrabacteria	Firmicutes	3476943	1640337	0.0315012	31.5012	0.00373403	0.00066927	0.00028646	109528	12983	2327	996	71958	24587	8152	2504	942	389	166	122	77	64	77	51	84	60	32	16	12	14	5	15	118	29	15
Corynebacterium resistens DSM 45100_chromosome_1	Pathogenic	NC_015673.1	Terrabacteria	Actinobacteria	2601311	1485137	0.0315003	31.5003	0.0036224	0.00043978	9.265e-05	81942	9423	1144	241	54059	18460	6256	2023	629	274	83	74	22	17	12	7	8	4	4	2	3	2	2	0	0	0	0	3	14
Nitrosomonas europaea ATCC 19718_chromosome_1	Non pathogenic	NC_004757.1	Proteobacteria	Betaproteobacteria	2812094	1426242	0.0314822	31.4822	0.00351233	0.00038797	6.934e-05	88531	9877	1091	195	58357	20297	6663	2123	652	244	87	55	27	10	6	3	3	0	2	0	0	0	1	0	0	0	1	0	0
Vibrio anguillarum 775	Pathogenic	NC_015633.1, NC_015637.1	Proteobacteria	Gammaproteobacteria	4052047	1803635	0.0314579	31.4579	0.00741513	0.00112189	0.00029407	127469	15203	2324	630	83582	28684	9662	3217	1181	513	248	145	100	53	44	11	16	6	1	5	1	0	0	0	0	0	0	4	6
Marinobacter salinus_chromosome_1	Non pathogenic	NZ_CP017715.1	Proteobacteria	Gammaproteobacteria	4121005	2303961	0.0314559	31.4559	0.00359451	0.00044043	9.779e-05	129630	14813	1815	403	85554	29263	9853	3145	1001	411	169	79	57	40	27	11	8	3	2	1	1	1	1	1	0	2	0	0	0
Moorea producens PAL-8-15-08-1_chromosome_1	Non pathogenic	NZ_CP017599.1	Terrabacteria	CyanobacteriaMelainabacteria	9673108	4209589	0.0314455	31.4455	0.00388479	0.0005781	0.0001498	304176	37578	5592	1449	197669	68929	23700	8286	2941	1202	524	365	161	101	77	54	32	28	28	25	12	10	10	11	3	3	3	1	1
Alteromonas stellipolaris_chromosome_1	Non pathogenic	NZ_CP013926.1	Proteobacteria	Gammaproteobacteria	4652019	2029747	0.0314373	31.4373	0.00372698	0.00054106	0.00014488	146247	17338	2517	674	95668	33241	11100	3721	1307	536	266	149	88	76	40	27	10	5	6	4	1	1	0	0	0	0	0	0	0
Geobacter daltonii FRC-32_chromosome_1	Non pathogenic	NC_011979.1	Proteobacteria	Deltaepsilon subdivisions	4304501	2301702	0.0314325	31.4324	0.00352491	0.00045487	0.00010919	135301	15173	1958	470	89680	30448	9964	3251	1102	386	183	106	72	43	24	21	11	5	2	1	1	0	0	0	1	0	0	0	0
Salimicrobium jeotgali_chromosome_1	Non pathogenic	NZ_CP011361.2	Terrabacteria	Firmicutes	2698725	1255294	0.0314308	31.4308	0.00373028	0.00056805	0.00019454	84823	10067	1533	525	55595	19161	6490	2044	723	285	173	97	75	48	38	33	25	12	6	9	3	2	3	0	1	0	0	0	0
Bacteroides salanitronis DSM 18170_chromosome_1	Non pathogenic	NC_015164.1	FCB Group	BacteroidetesChlorobi	4242803	1979214	0.0314292	31.4292	0.00371735	0.00053809	0.00017041	133348	15772	2283	723	87140	30436	10221	3268	1130	430	256	109	99	94	45	30	31	12	8	10	3	5	7	4	3	1	0	2	4
Pseudoalteromonas piscicida	Non pathogenic	NZ_CP021646.1, NZ_CP021647.1	Proteobacteria	Gammaproteobacteria	5317048	2310191	0.0314248	31.4248	0.00733331	0.00101022	0.00024325	167087	19716	2813	705	109687	37684	12671	4232	1489	619	274	185	106	59	34	25	13	2	2	5	0	0	0	0	0	0	0	0	0
Syntrophomonas wolfei subsp, wolfei str, Goettingen G311_chromosome_1	Non pathogenic	NC_008346.1	Terrabacteria	Firmicutes	2936195	1317351	0.0314206	31.4206	0.00365337	0.00046353	0.0001066	92257	10727	1361	313	60500	21030	7122	2244	790	258	119	55	47	31	16	10	8	7	4	2	1	2	0	1	0	0	4	1	1
Corynebacterium callunae DSM 20147_chromosome_1	Non pathogenic	NC_020506.1	Terrabacteria	Actinobacteria	2839551	1487671	0.0314183	31.4183	0.00384216	0.00057192	0.000187	89214	10910	1624	531	57893	20411	7021	2265	810	283	115	75	63	59	53	32	31	23	21	23	16	5	8	3	1	0	0	1	0
Pleurocapsa sp, PCC 7327_chromosome_1	Non pathogenic	NC_019689.1	Terrabacteria	CyanobacteriaMelainabacteria	4986817	2253709	0.0314034	31.4034	0.00366286	0.00051215	9.645e-05	156603	18266	2554	481	103060	35277	11787	3925	1508	565	231	106	48	42	27	10	7	0	6	1	1	0	2	0	0	0	0	0	0
Corynebacterium deserti GIMN1,010_chromosome_1	Non pathogenic	NZ_CP009220.1	Terrabacteria	Actinobacteria	2972149	1642894	0.0313867	31.3867	0.00356712	0.00047945	0.00015073	93286	10602	1425	448	61429	21255	7010	2167	703	274	123	69	45	38	36	32	30	22	15	12	8	13	1	0	3	1	0	27	42
Pectobacterium carotovorum subsp, carotovorum PC1_chromosome_1	Pathogenic	NC_012917.1	Proteobacteria	Gammaproteobacteria	4862913	2525396	0.0313715	31.3715	0.00367434	0.00055419	0.00014107	152557	17868	2695	686	99953	34736	11388	3785	1405	604	280	180	100	66	29	12	3	6	7	0	0	1	1	0	1	0	0	0	0
Chitinophaga pinensis DSM 2588_chromosome_1	Non pathogenic	NC_013132.1	FCB Group	BacteroidetesChlorobi	9127347	4128036	0.0313708	31.3708	0.00356796	0.00049171	0.00016073	286332	32566	4488	1467	188395	65371	21217	6861	2195	826	412	272	199	137	97	64	49	38	24	29	27	27	17	17	8	5	5	5	35
Jonesia denitrificans DSM 20603_chromosome_1	Non pathogenic	NC_013174.1	Terrabacteria	Actinobacteria	2749646	1606252	0.031352	31.352	0.00374048	0.00054225	0.00018839	86207	10285	1491	518	56186	19736	6632	2162	696	277	140	72	60	63	49	29	22	18	20	16	7	11	3	3	4	1	0	0	0
Runella slithyformis DSM 19594_chromosome_1	Non pathogenic	NC_015703.1	FCB Group	BacteroidetesChlorobi	6568739	3060355	0.0313515	31.3515	0.00349336	0.00048411	0.00015863	205940	22947	3180	1042	136559	46434	14946	4821	1607	531	296	173	131	126	80	60	40	25	15	18	8	21	10	12	13	5	4	3	2
Sporosarcina ureae_chromosome_1	Non pathogenic	NZ_CP015109.1	Terrabacteria	Firmicutes	3412428	1416359	0.0313431	31.3431	0.00354938	0.000531	0.00020015	106956	12112	1812	683	71027	23817	7823	2477	798	331	168	118	85	66	65	55	37	30	20	14	6	10	3	2	2	2	0	19	20
Photobacterium gaetbulicola Gung47	Non pathogenic	NZ_CP005973.1, NZ_CP005974.1	Proteobacteria	Gammaproteobacteria	5909413	2939315	0.03133	31.33	0.00756382	0.00119105	0.00036349	185142	22635	3567	1089	120872	41635	14269	4799	1732	746	402	289	178	100	65	25	17	7	4	2	0	0	0	0	0	0	0	0	1
Terriglobus saanensis SP1PR4_chromosome_1	Non pathogenic	NC_014963.1	Other	Othersubgroups	5095226	2921371	0.0313272	31.3272	0.00341791	0.00044807	0.0001311	159619	17415	2283	668	105838	36366	11565	3567	1202	413	258	109	88	77	53	22	25	15	10	3	1	3	2	1	0	0	0	0	1
Halomicronema hongdechloris C2206_chromosome_1	Non pathogenic	NZ_CP021983.1	Terrabacteria	CyanobacteriaMelainabacteria	5574084	3044414	0.0313198	31.3198	0.00335391	0.00034894	4.808e-05	174579	18695	1945	268	116269	39615	12749	4001	1224	453	137	64	38	15	7	3	0	2	1	1	0	0	0	0	0	0	0	0	0
Hirschia baltica ATCC 49814_chromosome_1	Non pathogenic	NC_012982.1	Proteobacteria	Alphaproteobacteria	3455622	1562982	0.0313168	31.3168	0.00362424	0.0004717	0.00010881	108219	12524	1630	376	70971	24724	8216	2678	910	344	132	80	67	50	28	11	1	2	3	1	0	0	1	0	0	0	0	0	0
Nitrosospira lacus_chromosome_1	Non pathogenic	NZ_CP021106.3	Proteobacteria	Betaproteobacteria	3261088	1749338	0.0313153	31.3153	0.00348626	0.00039005	6.286e-05	102122	11369	1272	205	67684	23069	7632	2465	796	271	98	37	27	18	10	4	3	2	0	2	2	1	0	1	0	0	0	0	0
Dehalococcoides mccartyi 195_chromosome_1	Non pathogenic	NC_002936.3	Terrabacteria	Chloroflexi	1469720	717962	0.0313032	31.3032	0.00351291	0.00040416	9.934e-05	46007	5163	594	146	30191	10653	3430	1139	339	109	66	29	25	11	8	1	1	3	1	0	0	0	0	0	1	0	0	0	0
Agarivorans gilvus_chromosome_1	Non pathogenic	NZ_CP013021.1	Proteobacteria	Gammaproteobacteria	4416600	2029864	0.0312634	31.2634	0.00365598	0.00051963	0.00014015	138078	16147	2295	619	90921	31010	10389	3463	1172	504	262	149	91	49	34	18	9	5	1	1	0	0	0	0	0	0	0	0	0
Planctopirus limnophila DSM 3776_chromosome_1	Non pathogenic	NC_014148.1	Other	Othersubgroups	5423075	2910108	0.0312601	31.2601	0.00360072	0.00046505	0.00012004	169526	19527	2522	651	111808	38191	12655	4350	1361	510	205	216	60	60	45	24	16	15	8	2	0	0	0	0	0	0	0	0	0
Kangiella sediminilitoris_chromosome_1	Non pathogenic	NZ_CP012418.1	Proteobacteria	Gammaproteobacteria	2496140	1083314	0.0312559	31.2559	0.00359235	0.00051199	0.00013661	78019	8967	1278	341	51419	17633	5785	1904	666	271	139	82	63	29	20	3	2	1	1	1	0	0	0	0	0	0	0	0	0
Dactylococcopsis salina PCC 8305_chromosome_1	Non pathogenic	NC_019780.1	Terrabacteria	CyanobacteriaMelainabacteria	3781008	1604598	0.0312483	31.2483	0.00363924	0.00048664	0.00010976	118150	13760	1840	415	77745	26645	8712	3208	1031	394	152	107	90	16	26	7	5	4	3	2	0	2	1	0	0	0	0	0	0
Yersinia ruckeri_chromosome_1	Pathogenic	NZ_CP011078.1	Proteobacteria	Gammaproteobacteria	3699725	1762391	0.0312453	31.2453	0.0036473	0.00051923	0.00011866	115599	13494	1921	439	75822	26283	8654	2919	1066	416	192	113	54	37	22	8	10	1	0	2	0	0	0	0	0	0	0	0	0
Corynebacterium argentoratense DSM 44202_chromosome_1	Pathogenic	NC_022198.1	Terrabacteria	Actinobacteria	2031902	1196800	0.0312328	31.2328	0.00346375	0.00039815	9.745e-05	63462	7038	809	198	41900	14524	4691	1538	434	177	58	32	26	19	19	11	8	4	9	8	1	2	0	1	0	0	0	0	0
Methylovulum psychrotolerans_chromosome_1	Non pathogenic	NZ_CP022129.1	Proteobacteria	Gammaproteobacteria	4923400	2504954	0.0312315	31.2315	0.00370334	0.0005287	0.00013832	153765	18233	2603	681	100575	34957	11691	3939	1389	533	216	121	118	62	37	26	19	17	6	9	7	7	22	3	5	3	1	0	2
Desulfitobacterium dehalogenans ATCC 51507_chromosome_1	Non pathogenic	NC_018017.1	Terrabacteria	Firmicutes	4321753	1943455	0.0312253	31.2253	0.00363695	0.00052918	0.00017655	134948	15718	2287	763	89235	29995	10135	3296	1098	426	277	134	99	74	42	42	26	24	9	10	4	3	8	2	2	2	1	0	0
Sphaerochaeta globosa str. Buddy	Non pathogenic	NC_015152.1	Spirochaetes	Spirochaetia	3316466	1620901	0.0312158	31.2158	0.00366535	0.00048244	0.00011096	103526	12156	1600	368	67873	23497	7861	2695	908	324	172	91	62	22	15	3	2	1	0	0	0	0	0	0	0	0	0	0	0
Roseburia hominis A2-183_chromosome_1	Pathogenic	NC_015977.1	Terrabacteria	Firmicutes	3592125	1742066	0.0312147	31.2147	0.00357643	0.00049636	0.00014365	112127	12847	1783	516	73605	25675	8451	2613	907	360	179	110	65	36	34	33	13	19	9	6	2	4	3	1	1	0	1	0	0
Obesumbacterium proteus_chromosome_1	Non pathogenic	NZ_CP014608.1	Proteobacteria	Gammaproteobacteria	5011796	2460214	0.0311966	31.1966	0.00379884	0.00058442	0.00014865	156351	19039	2929	745	101902	35410	11989	4121	1492	692	322	203	97	60	34	15	5	4	3	1	0	0	0	0	0	1	0	0	0
Neorickettsia sennetsu str, Miyayama_chromosome_1	Pathogenic	NC_007798.1	Proteobacteria	Alphaproteobacteria	859006	352916	0.0311919	31.1919	0.00325492	0.00036321	4.54e-05	26794	2796	312	39	18049	5949	1874	610	221	52	25	10	3	1	0	0	0	0	0	0	0	0	0	0	0	0	0	0	0
Gynuella sunshinyii YC6258_chromosome_1	Non pathogenic	NZ_CP007142.1	Proteobacteria	Gammaproteobacteria	6475959	3149437	0.0311863	31.1863	0.00352473	0.00045152	8.786e-05	201961	22826	2924	569	133172	45963	14843	5059	1747	608	259	134	73	48	25	15	9	2	3	0	0	0	1	0	0	0	0	0	0
Desulfitobacterium hafniense DCB-2_chromosome_1	Non pathogenic	NC_011830.1	Terrabacteria	Firmicutes	5279134	2509560	0.0311813	31.1813	0.00358582	0.0005427	0.00016688	164610	18930	2865	881	108611	37069	12186	3879	1448	536	264	177	110	70	61	53	32	35	14	9	16	10	8	5	7	2	1	0	0
Marinobacter psychrophilus_chromosome_1	Non pathogenic	NZ_CP011494.1	Proteobacteria	Gammaproteobacteria	3998597	2153038	0.0311659	31.1659	0.00345821	0.00042315	0.00010954	124620	13828	1692	438	82669	28123	9214	2922	913	341	176	81	46	43	40	12	14	14	3	2	1	2	0	2	0	1	0	0	1
Thermoplasma acidophilum DSM 1728_chromosome_1	Thermophile	NC_002578.1	Other	Othersubgroups	1564906	719769	0.0311603	31.1603	0.0034296	0.00035977	3.962e-05	48763	5367	563	62	32310	11086	3643	1161	389	112	43	14	3	2	0	0	0	0	0	0	0	0	0	0	0	0	0	0	0
Vibrio scophthalmi	Pathogenic	NZ_CP016307.1, NZ_CP016308.1	Proteobacteria	Gammaproteobacteria	4730075	2113910	0.0311589	31.1589	0.00746797	0.00121184	0.00036132	147384	17982	2936	892	96271	33131	11186	3860	1421	623	313	239	138	71	60	35	18	12	1	1	2	1	1	0	0	0	0	0	0
Lactobacillus mucosae LM1_chromosome_1	Non pathogenic	NZ_CP011013.1	Terrabacteria	Firmicutes	2326299	1081022	0.0311533	31.1533	0.00339939	0.00047844	0.00017324	72472	7908	1113	403	48378	16186	5191	1604	510	200	97	74	57	44	54	39	21	9	6	2	0	0	0	0	0	0	0	0	0
Vibrio fluvialis	Pathogenic	NZ_CP014034.2, NZ_CP014035.2	Proteobacteria	Gammaproteobacteria	4827733	2410279	0.0311523	31.1523	0.00739864	0.00115912	0.00035879	150395	17916	2821	874	98708	33771	11377	3718	1352	595	345	234	147	68	42	22	7	6	1	1	1	0	0	0	0	0	0	0	0
Aminobacterium colombiense DSM 12261_chromosome_1	Non pathogenic	NC_014011.1	Other	Othersubgroups	1980592	897344	0.0311518	31.1518	0.00358075	0.00048824	0.00012723	61699	7092	967	252	40902	13705	4584	1541	523	192	72	50	33	27	23	13	10	7	6	3	4	1	1	0	1	0	1	0	0
Vibrio tasmaniensis LGP32	Pathogenic	NC_011753.2, NC_011753.2	Proteobacteria	Gammaproteobacteria	4974818	2184370	0.0311471	31.1471	0.00727157	0.00113065	0.00039936	154951	18344	2894	1023	102037	34570	11559	3891	1293	578	342	230	176	119	61	37	35	9	7	2	4	1	0	0	0	0	0	0	0
Lactobacillus paracasei subsp, paracasei JCM 8130_chromosome_1	Non pathogenic	NZ_AP012541.1	Terrabacteria	Firmicutes	2995875	1395846	0.0311465	31.1465	0.00355222	0.00053741	0.00018292	93311	10642	1610	548	61728	20941	6835	2197	769	293	155	76	68	46	48	28	33	33	25	12	10	1	4	4	4	0	1	0	1
Nitrososphaera viennensis EN76_chromosome_1	Non pathogenic	NZ_CP007536.1	Other	Othersubgroups	2527938	1332612	0.0311444	31.1444	0.00349297	0.00037026	4.114e-05	78731	8830	936	104	51961	17940	5939	1955	633	199	69	26	4	2	1	1	1	0	0	0	0	0	0	0	0	0	0	0	0
Sediminispirochaeta smaragdinae DSM 11293	Non pathogenic	NC_014364.1	Spirochaetes	Spirochaetia	4653970	2278823	0.0310864	31.0864	0.00353848	0.00043812	9.068e-05	144675	16468	2039	422	95299	32908	10859	3570	1147	470	177	118	53	25	23	10	9	2	2	2	1	0	0	0	0	0	0	0	0
Kangiella geojedonensis_chromosome_1	Non pathogenic	NZ_CP010975.1	Proteobacteria	Gammaproteobacteria	2495242	1092320	0.0310768	31.0768	0.00357761	0.00051057	0.00013506	77544	8927	1274	337	51084	17533	5819	1834	680	257	146	73	63	30	14	2	6	3	0	0	0	0	0	0	0	0	0	0	0
Aerococcus sanguinicola_chromosome_1	Pathogenic	NZ_CP014160.1	Terrabacteria	Firmicutes	2033849	967333	0.0310692	31.0692	0.00344962	0.00052905	0.00017209	63190	7016	1076	350	41768	14406	4549	1391	526	200	101	64	56	39	30	22	10	6	10	10	0	2	0	0	0	0	0	0	0
Oceanisphaera profunda_chromosome_1	Non pathogenic	NZ_CP021377.1	Proteobacteria	Gammaproteobacteria	3508860	1746461	0.031038	31.038	0.00370291	0.0005318	0.000169	108908	12993	1866	593	71094	24821	8396	2731	882	391	181	117	108	61	49	34	20	12	2	6	2	0	0	1	0	0	0	0	0
Shewanella psychrophila_chromosome_1	Non pathogenic	NZ_CP014782.1	Proteobacteria	Gammaproteobacteria	6353406	2814818	0.0310285	31.0285	0.00366386	0.00057827	0.00017219	197137	23278	3674	1094	129481	44378	14687	4917	1829	751	411	233	143	105	71	49	30	23	10	8	3	4	2	2	0	0	0	0	0
Thiomicrospira aerophila AL3_chromosome_1	Non pathogenic	NZ_CP007030.1	Proteobacteria	Gammaproteobacteria	2158359	990948	0.0310236	31.0236	0.00346884	0.00042115	8.988e-05	66960	7487	909	194	44462	15011	5003	1575	531	184	82	64	19	14	7	2	6	0	0	0	0	0	0	0	0	0	0	0	0
Neorickettsia risticii str, Illinois_chromosome_1	Endosymbiont	NC_013009.1	Proteobacteria	Alphaproteobacteria	879977	363177	0.0310213	31.0213	0.00329554	0.00036592	5.341e-05	27298	2900	322	47	18181	6217	1975	603	214	61	27	9	6	3	2	0	0	0	0	0	0	0	0	0	0	0	0	0	0
Kangiella koreensis DSM 16069_chromosome_1	Non pathogenic	NC_013166.1	Proteobacteria	Gammaproteobacteria	2852073	1245988	0.0309961	30.9961	0.00359283	0.00050455	0.00013674	88403	10247	1439	390	58502	19654	6693	2115	721	328	146	100	69	35	19	9	7	0	3	1	0	0	1	0	0	0	0	0	0
Nitrosomonas eutropha C91_chromosome_1	Non pathogenic	NC_008344.1	Proteobacteria	Betaproteobacteria	2661057	1290246	0.0309937	30.9937	0.00341067	0.00039195	8.155e-05	82476	9076	1043	217	54746	18654	6090	1943	641	185	102	42	18	17	13	5	7	4	5	2	0	0	1	0	0	0	1	0	0
Vibrio alginolyticus NBRC 15630 = ATCC 17749	Pathogenic	NC_022349.1, NC_022359.1	Proteobacteria	Gammaproteobacteria	5146637	2299478	0.0309874	30.9874	0.00729891	0.0011971	0.00037941	159481	19060	3155	998	104802	35619	11941	3964	1504	653	390	250	172	95	45	21	16	4	3	2	0	0	0	0	0	0	0	2	0
Dyadobacter fermentans DSM 18053_chromosome_1	Non pathogenic	NC_013037.1	FCB Group	BacteroidetesChlorobi	6967790	3591546	0.0309872	30.9872	0.003197	0.00037544	0.00010893	215912	22276	2616	759	145206	48430	15133	4527	1376	481	228	135	140	78	48	34	24	14	21	5	12	6	4	0	1	1	4	0	4
Alteromonas macleodii ATCC 27126_chromosome_1	Non pathogenic	NC_018632.1	Proteobacteria	Gammaproteobacteria	4653851	2080672	0.0309864	30.9864	0.00365031	0.00052064	0.00014311	144206	16988	2423	666	94339	32879	10915	3650	1244	513	274	169	90	49	40	19	11	4	2	1	3	1	1	1	1	0	0	0	0
Corynebacterium crudilactis_chromosome_1	Non pathogenic	NZ_CP015622.1	Terrabacteria	Actinobacteria	3047373	1572125	0.0309627	30.9627	0.00359293	0.00050699	0.00016867	94355	10949	1545	514	61840	21566	7114	2290	751	280	122	69	54	42	51	45	26	25	19	17	14	12	6	3	2	2	2	3	5
Bacillus clausii KSM-K16_chromosome_1	Non pathogenic	NC_006582.1	Terrabacteria	Firmicutes	4303871	1926124	0.0309545	30.9545	0.00356005	0.00052255	0.00017496	133224	15322	2249	753	87775	30127	9884	3189	1076	420	233	156	117	82	59	41	30	18	8	5	3	1	0	0	0	0	0	0	0
Sphaerochaeta coccoides DSM 17374	Non pathogenic	NC_015436.1	Spirochaetes	Spirochaetia	2227296	1126076	0.0309501	30.9501	0.00341894	0.00038971	6.69e-05	68935	7615	868	149	45544	15776	5134	1613	536	183	77	37	20	5	4	2	2	1	1	0	0	0	0	0	0	0	0	0	0
Granulosicoccus antarcticus IMCC3135_chromosome_1	Non pathogenic	NZ_CP018632.1	Proteobacteria	Gammaproteobacteria	7783862	4114589	0.0309499	30.9499	0.00347103	0.00040006	7.4e-05	240910	27018	3114	576	159654	54238	18086	5818	1886	652	269	144	60	39	31	9	13	4	2	1	1	0	0	0	0	0	2	0	1
Neorickettsia helminthoeca str, Oregon_chromosome_1	Pathogenic	NZ_CP007481.1	Proteobacteria	Alphaproteobacteria	884232	368662	0.0309319	30.9319	0.00330796	0.00033023	4.637e-05	27351	2925	292	41	18338	6088	2008	625	194	57	22	8	6	2	1	0	1	0	1	0	0	0	0	0	0	0	0	0	0
Octadecabacter arcticus 238_chromosome_1	Non pathogenic	NC_020908.1	Proteobacteria	Alphaproteobacteria	5200279	2873502	0.0309308	30.9308	0.00338155	0.00037363	6.057e-05	160849	17585	1943	315	106686	36578	11929	3713	1202	426	147	68	44	23	10	14	8	0	0	0	0	1	0	0	0	0	0	0	0
Shewanella baltica OS678_chromosome_1	Non pathogenic	NC_016901.1	Proteobacteria	Gammaproteobacteria	5288069	2449052	0.0309215	30.9215	0.00359167	0.00056145	0.00017833	163515	18993	2969	943	107771	36751	12051	3973	1393	633	340	217	140	112	65	33	18	10	5	3	0	0	0	0	0	0	0	0	0
Ferriphaselus amnicola_chromosome_1	Non pathogenic	NZ_AP018738.1	Proteobacteria	Betaproteobacteria	2717229	1518893	0.0309161	30.9161	0.00339353	0.00041071	8.796e-05	84006	9221	1116	239	55944	18841	6195	1910	644	233	105	46	27	24	19	3	10	2	0	1	0	0	0	2	0	0	0	0	0
Desulfitobacterium dichloroeliminans LMG P-21439_chromosome_1	Non pathogenic	NC_019903.1	Terrabacteria	Firmicutes	3624449	1602655	0.0309128	30.9128	0.00353047	0.00053498	0.00017658	112042	12796	1939	640	74131	25115	8308	2549	929	370	201	125	83	42	42	37	24	27	10	12	13	9	5	4	2	3	1	0	0
Haematospirillum jordaniae_chromosome_1	Pathogenic	NZ_CP014525.1	Proteobacteria	Alphaproteobacteria	2131542	1184397	0.0309086	30.9086	0.00342991	0.00043396	9.242e-05	65883	7311	925	197	43521	15051	4839	1547	537	191	76	46	31	22	10	3	6	2	1	0	0	0	0	0	0	0	0	0	0
Kosmotoga pacifica_chromosome_1	Thermophile	NZ_CP011232.1	Thermotogae	Thermotogae	2169170	922240	0.0309008	30.9008	0.00357233	0.00044902	0.00010004	67029	7749	974	217	44168	15112	5133	1642	571	186	86	51	37	14	12	9	3	2	2	1	0	0	0	0	0	0	0	0	0
Dehalococcoides mccartyi CG5_chromosome_1	Non pathogenic	NZ_CP006951.1	Terrabacteria	Chloroflexi	1362151	643154	0.030885	30.885	0.00347539	0.000428	0.00010645	42070	4734	583	145	27732	9604	3157	994	328	110	63	38	22	8	5	3	0	0	3	1	0	1	0	1	0	0	0	0	0
Thiomicrospira cyclica ALM1_chromosome_1	Non pathogenic	NC_015581.1	Proteobacteria	Gammaproteobacteria	1932455	907872	0.0308675	30.8675	0.00341379	0.00039587	7.245e-05	59650	6597	765	140	39652	13401	4496	1336	455	170	77	29	10	8	9	2	1	3	0	0	0	1	0	0	0	0	0	0	0
Shewanella sediminis HAW-EB3_chromosome_1	Non pathogenic	NC_009831.1	Proteobacteria	Gammaproteobacteria	5517674	2542426	0.0308636	30.8636	0.00362925	0.00057325	0.00017236	170295	20025	3163	951	111700	38570	12525	4337	1522	690	378	213	154	83	55	31	17	8	5	3	2	0	0	2	0	0	0	0	0
Nitrosospira briensis C-128_chromosome_1	Non pathogenic	NZ_CP012371.1	Proteobacteria	Betaproteobacteria	3210113	1709484	0.0308528	30.8528	0.00340985	0.00039749	7.694e-05	99041	10946	1276	247	65797	22298	7276	2394	805	224	109	51	31	20	12	10	4	3	2	0	3	0	1	1	0	0	0	0	0
Vibrio vulnificus	Pathogenic	NZ_CP014636.1, NZ_CP014637.1	Proteobacteria	Gammaproteobacteria	5094689	2373295	0.0308243	30.8243	0.00735954	0.00115709	0.00033941	157040	18953	2994	904	102538	35549	11963	3996	1442	648	333	233	166	83	40	27	13	2	4	1	1	0	1	0	0	0	0	0	0
Methylophaga frappieri_chromosome_1	Non pathogenic	NC_017856.1	Proteobacteria	Gammaproteobacteria	2697465	1289318	0.0308241	30.8241	0.00348438	0.00041669	9.49e-05	83147	9399	1124	256	54756	18992	6232	2043	636	232	115	65	36	21	10	5	1	1	0	1	1	0	0	0	0	0	0	0	0
Chlorobium phaeobacteroides DSM 266_chromosome_1	Non pathogenic	NC_008639.1	FCB Group	BacteroidetesChlorobi	3133902	1515287	0.0308172	30.8172	0.00342225	0.00043205	0.0001037	96578	10725	1354	325	64003	21850	6975	2396	735	294	106	49	35	37	32	19	11	11	10	5	4	0	3	1	1	0	0	1	0
Thermotoga neapolitana DSM 4359_chromosome_1	Thermophile	NC_011978.1	Thermotogae	Thermotogae	1884562	884658	0.0308061	30.8061	0.00358916	0.0004383	6.474e-05	58056	6764	826	122	37929	13363	4463	1475	524	180	74	31	11	3	2	1	0	0	0	0	0	0	0	0	0	0	0	0	0
Magnetococcus marinus MC-1_chromosome_1	Non pathogenic	NC_008576.1	Proteobacteria	Alphaproteobacteria	4719581	2556478	0.0307883	30.7883	0.0035607	0.00049263	0.00013264	145308	16805	2325	626	95447	33056	11083	3397	1223	476	203	91	103	61	57	26	19	15	10	9	11	12	3	3	1	1	0	0	1
Scardovia inopinata JCM 12537_chromosome_1	Pathogenic	NZ_AP012334.1	Terrabacteria	Actinobacteria	1797862	874361	0.0307866	30.7866	0.00350361	0.00044164	9.567e-05	55350	6299	794	172	36314	12737	4195	1310	457	165	75	29	22	20	8	5	3	2	2	2	2	1	1	0	0	0	0	2	3
Vibrio breoganii	Pathogenic	NZ_CP016177.1, NZ_CP016178.1	Proteobacteria	Gammaproteobacteria	4151238	1878908	0.0307742	30.7742	0.00736494	0.00113558	0.0003313	127751	15416	2393	709	83404	28931	9817	3206	1132	552	254	148	115	81	45	34	19	5	2	2	2	2	0	0	0	0	0	0	1
Saccharophagus degradans 2-40_chromosome_1	Non pathogenic	NC_007912.1	Proteobacteria	Gammaproteobacteria	5057531	2317667	0.0307733	30.7733	0.00353631	0.00046189	0.00011251	155637	17885	2336	569	102643	35109	11788	3761	1296	471	224	121	85	53	44	16	11	5	3	4	0	0	0	0	0	1	0	0	2
Porphyromonas asaccharolytica DSM 20707_chromosome_1	Non pathogenic	NC_015501.1	FCB Group	BacteroidetesChlorobi	2186370	1147150	0.0307665	30.7665	0.00367458	0.000601	0.00020079	67267	8034	1314	439	44059	15174	5084	1636	612	263	108	69	50	66	70	25	24	13	7	4	1	0	1	0	0	0	0	0	1
Wolinella succinogenes DSM 1740_chromosome_1	Non pathogenic	NC_005090.1	Proteobacteria	Deltaepsilon subdivisions	2110355	1022636	0.0307602	30.7602	0.0035866	0.00039188	5.781e-05	64915	7569	827	122	42172	15174	5106	1636	531	174	67	30	18	3	3	0	0	0	1	0	0	0	0	0	0	0	0	0	0
Oscillatoria nigro-viridis PCC 7112_chromosome_1	Non pathogenic	NC_019729.1	Terrabacteria	CyanobacteriaMelainabacteria	7479014	3430448	0.0307578	30.7578	0.00368966	0.0005224	0.00012221	230038	27595	3907	914	150918	51525	17684	6004	2213	780	322	175	96	85	52	42	29	22	18	10	16	7	10	7	2	6	6	6	3
Desulfotalea psychrophila LSv54_chromosome_1	Non pathogenic	NC_006138.1	Proteobacteria	Deltaepsilon subdivisions	3523383	1649336	0.0307543	30.7542	0.00363089	0.00049356	0.00014049	108359	12793	1739	495	71099	24467	8347	2707	889	355	142	95	70	48	47	35	31	14	8	1	4	0	0	0	0	0	0	0	0
Vibrio campbellii ATCC BAA-1116	Pathogenic	NC_009783.1, NC_009784.1	Proteobacteria	Gammaproteobacteria	5969369	2712770	0.0307373	30.7373	0.00707438	0.00113309	0.00039697	183482	21299	3449	1205	121274	40909	13387	4463	1546	698	443	271	187	142	58	75	13	7	6	2	0	1	0	0	0	0	0	0	0
Gallionella capsiferriformans ES-2_chromosome_1	Non pathogenic	NC_014394.1	Proteobacteria	Betaproteobacteria	3162471	1668356	0.0307326	30.7326	0.00329521	0.00036459	8.127e-05	97191	10421	1153	257	64890	21880	7005	2263	664	232	101	51	34	25	16	9	5	4	2	4	1	0	2	0	0	2	0	1	0
Prevotella enoeca_chromosome_1	Non pathogenic	NZ_CP013195.1	FCB Group	BacteroidetesChlorobi	2861432	1329732	0.0307025	30.7025	0.00363245	0.00054938	0.00018417	87853	10394	1572	527	58015	19444	6619	2203	807	238	193	88	65	64	40	26	14	11	9	2	3	2	2	2	0	1	2	0	3
Spirosoma rigui_chromosome_1	Non pathogenic	NZ_CP020105.1	FCB Group	BacteroidetesChlorobi	5828404	3172185	0.0306998	30.6998	0.00322764	0.00040749	0.00014618	178931	18812	2375	852	119910	40209	12672	3765	1125	398	170	122	84	68	58	51	38	25	25	30	23	22	15	12	13	17	12	11	56
Lactobacillus koreensis_chromosome_1	Non pathogenic	NZ_CP012033.1	Terrabacteria	Firmicutes	3006812	1480166	0.0306797	30.6797	0.00331614	0.00052946	0.00021784	92248	9971	1592	655	61700	20577	6459	1920	656	281	196	120	77	82	59	42	18	26	9	11	2	0	3	5	0	5	0	0	0
Grimontia hollisae_chromosome_1	Pathogenic	NZ_CP014056.2	Proteobacteria	Gammaproteobacteria	3215321	1599158	0.0306707	30.6707	0.00365345	0.00057941	0.00015364	98616	11747	1863	494	64622	22247	7425	2459	969	400	203	121	85	40	22	12	4	3	3	1	0	0	0	0	0	0	0	0	0
Peptoclostridium acidaminophilum DSM 3953_chromosome_1	Non pathogenic	NZ_CP007452.1	Terrabacteria	Firmicutes	2246262	989400	0.0306549	30.6549	0.0034987	0.00047368	0.00013623	68859	7859	1064	306	45197	15803	5135	1660	570	188	105	53	41	38	19	11	12	10	4	2	5	3	0	0	1	1	0	0	0
Lactobacillus brevis ATCC 367_chromosome_1	Non pathogenic	NC_008497.1	Terrabacteria	Firmicutes	2291220	1058976	0.0306322	30.6321	0.00361423	0.00055211	0.00019858	70185	8281	1265	455	46151	15753	5318	1698	577	233	118	74	58	41	36	39	21	33	15	8	3	4	1	1	2	1	0	0	1
Oblitimonas alkaliphila_chromosome_1	Pathogenic	NZ_CP012358.1	Proteobacteria	Gammaproteobacteria	2494031	1181257	0.0306259	30.6259	0.00359538	0.00051483	0.00015758	76382	8967	1284	393	50136	17279	5819	1864	644	247	120	102	70	36	27	22	8	3	1	3	0	1	0	0	0	0	0	0	0
Alteromonas australica_chromosome_1	Non pathogenic	NZ_CP008849.1	Proteobacteria	Gammaproteobacteria	4308833	1935969	0.0306197	30.6197	0.00355502	0.0005071	0.00013089	131935	15318	2185	564	87056	29561	9874	3259	1162	459	209	151	78	51	32	21	9	6	3	2	1	1	0	0	0	0	0	0	0
Lacimicrobium alkaliphilum_chromosome_1	Non pathogenic	NZ_CP013650.1	Proteobacteria	Gammaproteobacteria	4378835	2216703	0.0306141	30.6141	0.00348654	0.00045514	9.455e-05	134054	15267	1993	414	88385	30402	10061	3213	1159	420	163	113	53	35	26	9	4	2	4	1	1	1	1	0	1	0	0	0	0
Pseudoalteromonas atlantica T6c_chromosome_1	Pathogenic	NC_008228.1	Proteobacteria	Gammaproteobacteria	5187005	2314238	0.0306065	30.6065	0.00347175	0.00046462	0.00012628	158756	18008	2410	655	105187	35561	11829	3769	1271	484	244	149	95	65	47	23	13	11	4	3	0	0	0	0	0	0	0	0	1
Vibrio nigripulchritudo	Pathogenic	NC_022528.1, NZ_FO203526.1, NC_022543.1, NZ_FO203527.1	Proteobacteria	Gammaproteobacteria	12644310	5783804	0.0305915	30.5915	0.0143735	0.00217842	0.00064342	386808	45736	6958	2092	253868	87204	29174	9604	3452	1414	738	564	302	232	116	84	24	16	8	4	2	2	0	0	0	0	0	0	0
Halomonas campaniensis_chromosome_1	Non pathogenic	NZ_CP007757.1	Proteobacteria	Gammaproteobacteria	4074048	2144931	0.030589	30.589	0.00348621	0.00047692	0.0001188	124621	14203	1943	484	82131	28287	9152	3108	1063	396	180	133	62	40	36	21	5	5	1	0	0	1	0	0	0	0	0	0	0
Prosthecochloris aestuarii DSM 271_chromosome_1	Non pathogenic	NC_011059.1	FCB Group	BacteroidetesChlorobi	2512923	1258851	0.0305839	30.5839	0.00349036	0.00045962	0.0001158	76855	8771	1155	291	50921	17163	5715	1901	633	231	90	73	38	26	17	15	9	5	10	3	0	1	1	2	0	1	0	0	0
Pseudoalteromonas rubra	Non pathogenic	NZ_CP013611.1, NZ_CP013612.1	Proteobacteria	Gammaproteobacteria	5843912	2784076	0.0305699	30.5699	0.00691165	0.00089027	0.00022132	178648	20524	2706	696	118092	40032	13496	4322	1457	553	318	150	93	64	28	20	12	4	3	0	3	0	0	0	0	0	0	1	0
Nitrosospira multiformis ATCC 25196_chromosome_1	Non pathogenic	NC_007614.1	Proteobacteria	Betaproteobacteria	3184243	1717664	0.0305652	30.5652	0.00335496	0.00039224	7.317e-05	97327	10683	1249	233	64569	22075	7110	2324	775	241	110	50	30	15	11	7	4	3	1	0	0	0	0	2	0	0	0	0	0
Marinomonas posidonica IVIA-Po-181_chromosome_1	Non pathogenic	NC_015559.1	Proteobacteria	Gammaproteobacteria	3899940	1727094	0.030561	30.561	0.00357159	0.00052565	0.00017052	119186	13929	2050	665	78505	26752	8922	2957	1009	376	205	139	94	77	68	29	22	12	7	5	3	1	2	0	0	0	1	0	0
Alcanivorax borkumensis SK2_chromosome_1	Non pathogenic	NC_008260.1	Proteobacteria	Gammaproteobacteria	3120143	1707583	0.0305342	30.5342	0.00353477	0.00044229	0.0001266	95271	11029	1380	395	62926	21316	7293	2356	725	260	137	79	58	26	34	24	16	5	6	4	2	3	1	0	0	0	0	0	0
Thermotoga caldifontis AZM44c09_chromosome_1	Thermophile	NZ_AP014509.1	Thermotogae	Thermotogae	2014912	1034318	0.030513	30.513	0.00337633	0.00036081	4.665e-05	61481	6803	727	94	40824	13854	4560	1516	450	183	46	31	12	2	3	0	0	0	0	0	0	0	0	0	0	0	0	0	0
Paenibacillus odorifer_chromosome_1	Non pathogenic	NZ_CP009428.1	Terrabacteria	Firmicutes	6812473	3012123	0.0305111	30.5111	0.00319165	0.00043127	0.00012756	207856	21743	2938	869	139478	46635	14479	4326	1539	530	234	157	120	90	76	55	41	32	25	17	10	3	1	6	1	0	1	0	0
Zhongshania aliphaticivorans_chromosome_1	Non pathogenic	NZ_CP014544.1	Proteobacteria	Gammaproteobacteria	4204359	2132302	0.03051	30.51	0.00347877	0.00042836	9.776e-05	128275	14626	1801	411	84712	28937	9731	3094	1033	357	172	82	64	28	23	10	12	5	5	1	3	2	1	1	1	0	1	0	0
Vibrio tubiashii ATCC 19109	Pathogenic	NZ_CP009354.1, NZ_CP009355.1	Proteobacteria	Gammaproteobacteria	5061072	2270679	0.0305012	30.5012	0.00700156	0.00110928	0.00034763	154369	17904	2864	910	101641	34824	11348	3692	1361	593	336	238	147	93	52	27	9	3	1	3	0	0	0	1	0	0	0	0	1
Oscillatoria acuminata PCC 6304_chromosome_1	Non pathogenic	NC_019693.1	Terrabacteria	CyanobacteriaMelainabacteria	7689443	3660258	0.0304798	30.4798	0.00369247	0.00063451	0.00019273	234373	28393	4879	1482	153258	52722	17590	5924	2184	1213	368	311	150	142	81	63	42	30	28	45	13	25	34	59	26	32	22	5	6
Vibrio coralliilyticus	Pathogenic	NZ_CP009264.1, NZ_CP009265.1	Proteobacteria	Gammaproteobacteria	5352013	2437404	0.0304456	30.4456	0.00706762	0.00117286	0.00038502	162945	19058	3185	1045	107435	36452	11953	3920	1467	673	386	247	185	115	45	35	16	3	6	4	1	1	0	1	0	0	0	0	0
Paenibacillus polymyxa SC2	Non pathogenic	NZ_CP002213.1, NC_014622.2	Terrabacteria	Firmicutes	11456784	5182810	0.0304387	30.4387	0.00662454	0.00088682	0.0002671	348730	37948	5080	1530	231934	78848	24934	7934	2574	976	398	282	262	176	106	70	76	56	40	20	14	12	10	4	0	2	2	0	0
Chroococcidiopsis thermalis PCC 7203_chromosome_1	Non pathogenic	NC_019695.1	Terrabacteria	CyanobacteriaMelainabacteria	6315792	2806755	0.0304278	30.4278	0.00355047	0.00055923	0.00019032	192176	22424	3532	1202	127212	42540	14240	4652	1731	599	374	247	181	156	72	57	47	25	14	8	8	3	4	1	2	1	1	0	1
Rothia dentocariosa ATCC 17931_chromosome_1	Non pathogenic	NC_014643.1	Terrabacteria	Actinobacteria	2506025	1345425	0.0303896	30.3896	0.00328648	0.00044213	0.0001656	76157	8236	1108	415	50692	17229	5436	1692	515	178	72	41	42	49	36	26	41	22	18	15	6	5	5	2	6	7	4	8	17
Anaplasma phagocytophilum str, HZ_chromosome_1	Pathogenic	NC_007797.1	Proteobacteria	Alphaproteobacteria	1471282	612582	0.0303742	30.3742	0.0031809	0.00031197	4.69e-05	44689	4680	459	69	30021	9988	3220	1001	286	104	34	21	1	5	8	0	0	0	0	0	0	0	0	0	0	0	0	0	0
Pelodictyon phaeoclathratiforme BU-1_chromosome_1	Non pathogenic	NC_011060.1	FCB Group	BacteroidetesChlorobi	3018238	1451096	0.0303459	30.3459	0.00332512	0.00037108	8.846e-05	91591	10036	1120	267	60800	20755	6673	2243	663	190	85	53	41	28	21	15	9	5	3	6	1	0	0	0	0	0	0	0	0
Grimontia hollisae_chromosome_2	Pathogenic	NZ_CP014055.2	Proteobacteria	Gammaproteobacteria	783118	380474	0.0303441	30.3441	0.00354864	0.00052099	0.00014685	23763	2779	408	115	15668	5316	1765	606	230	63	38	32	23	9	4	2	4	2	1	0	0	0	0	0	0	0	0	0	0
Rufibacter tibetensis_chromosome_1	Radiation resistant	NZ_CP012643.1	FCB Group	BacteroidetesChlorobi	5165513	2444259	0.0303356	30.3356	0.0033017	0.00047759	0.00020288	156699	17055	2467	1048	104329	35315	11148	3440	1066	353	166	104	97	90	63	60	47	72	50	52	33	47	27	21	28	19	15	18	39
Thalassolituus oleivorans MIL-1_chromosome_1	Non pathogenic	NC_020888.1	Proteobacteria	Gammaproteobacteria	3920328	1827875	0.0303212	30.3212	0.00351017	0.00049256	0.00013494	118869	13761	1931	529	78206	26902	8922	2908	1034	368	177	107	75	61	42	34	18	7	4	2	2	0	0	0	0	0	0	0	0
Teredinibacter turnerae T7901_chromosome_1	Non pathogenic	NC_012997.1	Proteobacteria	Gammaproteobacteria	5193164	2642834	0.0303029	30.3029	0.00339273	0.00042614	9.185e-05	157368	17619	2213	477	104131	35618	11706	3700	1318	418	201	99	69	40	29	16	9	6	1	1	2	0	1	0	2	1	0	0	0
Paenibacillus swuensis_chromosome_1	Non pathogenic	NZ_CP011388.1	Terrabacteria	Firmicutes	5012599	2452657	0.0302935	30.2935	0.00320353	0.00044328	0.00013885	151849	16058	2222	696	102100	33691	10598	3238	1117	409	242	151	83	55	51	31	26	14	12	11	6	8	2	2	2	0	0	0	1
Corynebacterium diphtheriae_chromosome_1	Pathogenic	NZ_LN831026.1	Terrabacteria	Actinobacteria	2463666	1318656	0.0302801	30.2801	0.00336693	0.00043634	0.00013557	74600	8295	1075	334	49343	16962	5475	1745	543	198	97	49	41	44	27	15	18	9	10	5	7	4	3	1	1	0	1	1	2
Mesotoga prima MesG1,Ag,4,2_chromosome_1	Non pathogenic	NC_017934.1	Thermotogae	Thermotogae	2974229	1351820	0.0302774	30.2774	0.00338373	0.00041221	6.926e-05	90052	10064	1226	206	60076	19912	6874	1964	791	229	106	56	20	11	8	3	1	0	1	0	0	0	0	0	0	0	0	0	0
Desulfocapsa sulfexigens DSM 10523_chromosome_1	Non pathogenic	NC_020304.1	Proteobacteria	Deltaepsilon subdivisions	3986761	1809470	0.030274	30.2739	0.00337793	0.00039631	9.331e-05	120695	13467	1580	372	79974	27254	9068	2819	907	301	111	78	49	43	34	19	18	5	4	4	4	0	2	1	0	0	0	0	0
Marinomonas mediterranea MMB-1_chromosome_1	Non pathogenic	NC_015276.1	Proteobacteria	Gammaproteobacteria	4684316	2067071	0.0302674	30.2674	0.00353883	0.00050253	0.00015306	141782	16577	2354	717	93202	32003	10807	3416	1187	450	211	153	113	73	67	27	25	14	14	6	2	3	0	1	2	3	2	0	1
Nitrosococcus halophilus Nc 4_chromosome_1	Non pathogenic	NC_013960.1	Proteobacteria	Gammaproteobacteria	4079427	2104332	0.0302665	30.2665	0.00332449	0.00036696	7.06e-05	123470	13562	1497	288	82096	27812	9023	3042	879	330	124	61	38	22	6	14	4	5	7	2	1	0	2	0	0	0	1	0	0
Porphyromonas gingivalis ATCC 33277_chromosome_1	Pathogenic	NC_010729.1	FCB Group	BacteroidetesChlorobi	2354886	1138805	0.0302613	30.2613	0.00346046	0.00049939	0.00016349	71262	8149	1176	385	47424	15689	5288	1685	589	202	68	103	44	41	50	35	22	6	5	4	0	2	1	1	1	1	1	0	0
Helicobacter felis ATCC 49179_chromosome_1	Pathogenic	NC_014810.2	Proteobacteria	Deltaepsilon subdivisions	1672681	744485	0.0302102	30.2102	0.00346569	0.00035034	2.212e-05	50532	5797	586	37	33087	11648	3978	1233	423	126	22	7	4	3	1	0	0	0	0	0	0	0	0	0	0	0	0	0	0
Desulfomonile tiedjei DSM 6799_chromosome_1	Non pathogenic	NC_018025.1	Proteobacteria	Deltaepsilon subdivisions	6500104	3255091	0.0301998	30.1998	0.00336087	0.00043922	9.584e-05	196302	21846	2855	623	130212	44244	14477	4514	1632	600	204	95	62	49	54	58	15	19	10	10	18	6	11	2	0	0	3	1	6
Mobiluncus curtisii ATCC 43063_chromosome_1	Pathogenic	NC_014246.1	Terrabacteria	Actinobacteria	2146480	1189434	0.0301647	30.1647	0.00319686	0.00040858	0.00010855	64748	6862	877	233	43397	14489	4619	1366	465	179	58	46	35	28	13	18	7	5	10	2	2	1	4	0	3	1	0	0	0
Nitrosococcus oceani ATCC 19707_chromosome_1	Non pathogenic	NC_007484.1	Proteobacteria	Gammaproteobacteria	3481691	1751903	0.030144	30.144	0.00327398	0.00037625	7.468e-05	104952	11399	1310	260	69618	23935	7649	2440	791	259	117	46	28	19	14	5	10	4	2	6	2	1	1	3	0	0	1	0	0
Pseudothermotoga hypogea DSM 11164 = NBRC 106472_chromosome_1	Thermophile	NZ_CP007141.1	Thermotogae	Thermotogae	2165416	1071297	0.0301217	30.1217	0.00326773	0.00037591	5.957e-05	65226	7076	814	129	43388	14762	4732	1530	515	170	69	41	9	6	3	1	0	0	0	0	0	0	0	0	0	0	0	0	0
Chlorobium phaeobacteroides BS1_chromosome_1	Non pathogenic	NC_010831.1	FCB Group	BacteroidetesChlorobi	2736403	1338841	0.0301052	30.1052	0.00347427	0.00048604	0.00011694	82380	9507	1330	320	54575	18298	6199	1978	707	303	161	69	31	21	16	16	3	3	0	0	0	0	0	0	0	0	0	0	0
Treponema pallidum subsp. pallidum str. Sea 81-4	Pathogenic	NZ_CP003679.1	Spirochaetes	Spirochaetia	1139203	601348	0.0300622	30.0622	0.00343574	0.00035376	5.003e-05	34247	3914	403	57	22441	7892	2656	855	269	77	31	10	6	5	1	2	0	0	0	0	1	0	0	0	1	0	0	0	0
Paenalcaligenes hominis_chromosome_1	Pathogenic	NZ_CP019697.1	Proteobacteria	Betaproteobacteria	2688496	1301562	0.0300532	30.0532	0.00346476	0.00047499	0.00012981	80798	9315	1277	349	53258	18225	6011	2027	659	269	126	79	61	39	23	11	4	4	1	0	0	0	0	0	1	0	0	0	0
Oceanicoccus sagamiensis_chromosome_1	Non pathogenic	NZ_CP019343.1	Proteobacteria	Gammaproteobacteria	4472079	2133392	0.0300207	30.0207	0.00355539	0.00043917	8.765e-05	134255	15900	1964	392	88262	30093	10338	3598	1120	452	154	85	43	35	22	22	6	5	3	4	5	1	0	2	1	3	0	0	1
Nitrosococcus watsonii C-113_chromosome_1	Non pathogenic	NC_014315.1	Proteobacteria	Gammaproteobacteria	3328570	1668197	0.030003	30.003	0.00327348	0.00036322	6.76e-05	99867	10896	1209	225	66498	22473	7332	2355	740	244	90	48	33	17	11	5	4	3	3	5	1	2	1	1	0	0	0	0	0
Mucinivorans hirudinis_chromosome_1	Non pathogenic	NZ_HG934468.1	FCB Group	BacteroidetesChlorobi	3149227	1413976	0.0299886	29.9886	0.00348435	0.00047758	0.00013813	94441	10973	1504	435	62566	20902	7107	2362	780	289	131	75	49	39	27	16	12	16	11	9	12	25	1	2	1	1	3	0	5
Acetomicrobium mobile DSM 13181_chromosome_1	Thermophile	NC_018024.1	Other	Othersubgroups	2160700	1036445	0.0299732	29.9732	0.00331189	0.00042949	0.00010598	64763	7156	928	229	43101	14506	4757	1471	514	185	68	42	35	14	14	14	9	11	6	10	3	1	0	2	0	0	0	0	0
Octadecabacter temperatus_chromosome_1	Non pathogenic	NZ_CP012160.1	Proteobacteria	Alphaproteobacteria	3233068	1769043	0.0299694	29.9694	0.00319449	0.00036034	7.578e-05	96893	10328	1165	245	64676	21889	7006	2157	674	246	116	58	28	20	15	4	3	1	0	0	0	0	0	0	0	0	0	0	0
Idiomarina loihiensis L2TR_chromosome_1	Thermophile	NC_006512.1	Proteobacteria	Gammaproteobacteria	2839318	1335621	0.0299628	29.9628	0.00333636	0.00042405	9.756e-05	85074	9473	1204	277	56670	18931	6303	1966	666	261	110	78	43	27	5	5	5	1	0	1	1	0	0	1	0	0	0	0	0
Corynebacterium kutscheri_chromosome_1	Pathogenic	NZ_CP011312.1	Terrabacteria	Actinobacteria	2354065	1093763	0.0299129	29.9129	0.00346125	0.00048937	0.00016779	70417	8148	1152	395	46489	15780	5239	1757	547	210	106	80	53	34	30	20	25	19	5	5	8	5	1	1	1	0	0	2	1
Akkermansia glycaniphila_chromosome_1	Non pathogenic	NZ_LT629973.1	Other	Othersubgroups	3074078	1772076	0.0298961	29.8961	0.00325463	0.00039524	0.00011971	91903	10005	1215	368	61056	20842	6737	2053	618	229	122	98	71	33	29	8	7	0	0	0	0	0	0	0	0	0	0	0	0
Archaeoglobus sulfaticallidus PM70-1_chromosome_1	Thermophile	NC_021169.1	Other	Othersubgroups	2076931	898043	0.0298917	29.8917	0.00335158	0.00036592	4.093e-05	62083	6961	760	85	41086	14036	4674	1527	491	184	52	17	9	4	0	1	2	0	0	0	0	0	0	0	0	0	0	0	0
Acaryochloris marina MBIC11017_chromosome_1	Endosymbiont	NC_009925.1	Terrabacteria	CyanobacteriaMelainabacteria	6503724	3073259	0.0298423	29.8423	0.00324137	0.00037317	8.626e-05	194086	21081	2427	561	129008	43997	14225	4429	1416	450	208	127	79	46	21	17	15	14	9	8	2	4	4	2	1	2	1	0	1
Chlorobium phaeovibrioides DSM 265_chromosome_1	Non pathogenic	NC_009337.1	FCB Group	BacteroidetesChlorobi	1966858	1042272	0.0298079	29.8079	0.00323663	0.00037776	0.00010169	58628	6366	743	200	39087	13175	4227	1396	408	135	77	34	21	15	11	4	9	5	4	4	0	0	1	1	0	0	0	1	13
Novibacillus thermophilus_chromosome_1	Thermophile	NZ_CP019699.1	Terrabacteria	Firmicutes	3629225	1830716	0.0297871	29.7871	0.00329106	0.00041469	9.258e-05	108104	11944	1505	336	71975	24185	7899	2540	808	361	142	73	36	32	18	16	11	4	1	1	2	0	0	0	0	0	0	0	0
Spirosoma radiotolerans_chromosome_1	Radiation resistant	NZ_CP010429.1	FCB Group	BacteroidetesChlorobi	7029352	3477575	0.0297606	29.7606	0.00316473	0.00042237	0.00015065	209198	22246	2969	1059	140435	46517	14666	4611	1442	468	222	151	115	94	67	56	46	36	37	27	27	34	20	16	17	21	15	11	47
Thermocrinis albus DSM 14484_chromosome_1	Thermophile	NC_013894.1	Other	Othersubgroups	1500577	704228	0.0296972	29.6972	0.00330873	0.00031055	3.199e-05	44563	4965	466	48	29446	10152	3376	1123	313	105	39	7	1	0	0	0	1	0	0	0	0	0	0	0	0	0	0	0	0
Ferroglobus placidus DSM 10642_chromosome_1	Thermophile	NC_013849.1	Other	Othersubgroups	2196266	969331	0.0296849	29.6849	0.00340669	0.00034695	3.278e-05	65196	7482	762	72	42897	14817	5108	1612	520	170	45	15	7	3	0	2	0	0	0	0	0	0	0	0	0	0	0	0	0
Cryptobacterium curtum DSM 15641_chromosome_1	Pathogenic	NC_013170.1	Terrabacteria	Actinobacteria	1617804	823649	0.0296828	29.6828	0.00322907	0.00040054	9.89e-05	48021	5224	648	160	31923	10874	3470	1106	369	119	63	35	26	10	15	3	4	2	1	1	0	0	0	0	0	0	0	2	5
Halocynthiibacter arcticus_chromosome_1	Non pathogenic	NZ_CP014327.1	Proteobacteria	Alphaproteobacteria	4329554	2303788	0.029661	29.661	0.00310378	0.00034253	7.599e-05	128419	13438	1483	329	86154	28827	9179	2776	824	330	136	85	40	31	19	3	5	2	4	2	1	1	0	0	0	0	0	0	0
Idiomarina piscisalsi_chromosome_1	Non pathogenic	NZ_CP022133.1	Proteobacteria	Gammaproteobacteria	2587498	1225437	0.0295807	29.5807	0.00333063	0.00043594	9.585e-05	76540	8618	1128	248	50846	17076	5605	1885	656	224	92	73	35	26	11	7	2	2	0	0	0	0	0	0	0	0	0	0	0
Hydrogenobacter thermophilus TK-6_chromosome_1	Thermophile	NC_013799.1	Other	Othersubgroups	1743135	766984	0.0295697	29.5697	0.00318679	0.00028971	2.295e-05	51544	5555	505	40	34177	11812	3817	1233	354	111	28	6	4	2	0	0	0	0	0	0	0	0	0	0	0	0	0	0	0
Thermosulfidibacter takaii ABI70S6_chromosome_1	Thermophile	NZ_AP013035.1	Other	Othersubgroups	1816670	781460	0.0295618	29.5618	0.00316899	0.00034349	5.45e-05	53704	5757	624	99	35649	12298	3890	1243	404	121	57	24	8	8	1	1	0	0	0	0	0	0	0	0	0	0	0	0	0
Corynebacterium pseudotuberculosis C231_chromosome_1	Pathogenic	NC_017301.1	Terrabacteria	Actinobacteria	2328208	1215073	0.0295438	29.5437	0.00329438	0.00043939	0.00013487	68784	7670	1023	314	45686	15428	4993	1654	500	209	71	54	46	33	25	14	22	16	7	13	3	4	2	1	1	1	1	1	1
Coraliomargarita akajimensis DSM 45221_chromosome_1	Non pathogenic	NC_014008.1	Other	Othersubgroups	3750771	2010480	0.0295214	29.5214	0.0032412	0.00038739	7.465e-05	110728	12157	1453	280	73838	24733	8070	2634	840	333	148	71	38	13	2	3	2	1	1	1	0	0	0	0	0	0	0	0	0
Arcanobacterium haemolyticum DSM 20595_chromosome_1	Pathogenic	NC_014218.1	Terrabacteria	Actinobacteria	1986154	1055308	0.0294771	29.4771	0.00341665	0.00052866	0.00022405	58546	6786	1050	445	38411	13349	4346	1390	440	165	84	79	62	57	52	28	21	19	11	9	5	3	3	5	2	1	2	0	2
Oleiphilus messinensis_chromosome_1	Non pathogenic	NZ_CP021425.1	Proteobacteria	Gammaproteobacteria	6379281	3049082	0.0294132	29.4132	0.00321431	0.00038907	7.665e-05	187635	20505	2482	489	125023	42107	13694	4329	1493	500	221	114	56	40	32	10	4	4	3	1	2	0	0	1	0	0	1	0	0
Pontibacter korlensis_chromosome_1	Radiation resistant	NZ_CP009621.1	FCB Group	BacteroidetesChlorobi	5462537	2586196	0.0294021	29.4021	0.00308867	0.000441	0.00018984	160610	16872	2409	1037	107726	36012	11134	3329	1021	351	202	155	136	94	70	64	51	60	43	40	30	18	20	5	11	9	7	8	14
Thermocrinis ruber_chromosome_1	Thermophile	NZ_CP007028.1	Other	Othersubgroups	1521037	687384	0.0294003	29.4003	0.00319782	0.00027744	2.433e-05	44719	4864	422	37	29496	10359	3356	1086	306	79	25	9	3	0	0	0	0	0	0	0	0	0	0	0	0	0	0	0	0
Corynebacterium mustelae_chromosome_1	Pathogenic	NZ_CP011542.1	Terrabacteria	Actinobacteria	3391554	1781837	0.0293753	29.3753	0.00322654	0.0004181	0.0001144	99628	10943	1418	388	66048	22637	7249	2276	752	278	139	81	48	36	27	14	11	11	9	1	2	4	1	2	1	0	1	0	0
Lactobacillus rhamnosus GG_chromosome_1	Pathogenic	NC_013198.1	Terrabacteria	Firmicutes	3010111	1405420	0.0293624	29.3624	0.00312082	0.00045347	0.00015083	88384	9394	1365	454	59667	19323	6091	1938	638	273	130	63	55	27	48	32	22	38	16	12	4	5	0	1	0	1	0	1	3
Tropheryma whipplei str, Twist_chromosome_1	Pathogenic	NC_004572.3	Terrabacteria	Actinobacteria	927303	429637	0.0293033	29.3033	0.00325029	0.0004044	7.764e-05	27173	3014	375	72	18042	6117	1998	641	207	96	35	16	7	4	5	0	0	2	1	0	1	1	0	0	0	0	0	0	0
Coprothermobacter proteolyticus DSM 5265_chromosome_1	Thermophile	NC_011295.1	Other	Othersubgroups	1424912	637933	0.029286	29.286	0.00311037	0.00037055	8.211e-05	41730	4432	528	117	27901	9397	2971	933	316	95	42	25	21	12	8	4	2	1	1	1	0	0	0	0	0	0	0	0	0
Leptolyngbya boryana dg5_chromosome_1	Non pathogenic	NZ_AP014642.1	Terrabacteria	CyanobacteriaMelainabacteria	6176365	2902538	0.029282	29.282	0.00313097	0.00039586	0.00010297	180856	19338	2445	636	121266	40252	12917	3976	1316	493	227	119	85	74	37	31	27	19	7	4	2	3	0	0	1	0	0	0	0
Xylella fastidiosa 9a5c_chromosome_1	Pathogenic	NC_002488.3	Proteobacteria	Gammaproteobacteria	2679306	1411300	0.0291605	29.1605	0.00326167	0.00037584	7.278e-05	78130	8739	1007	195	51880	17511	5870	1862	606	206	86	61	24	16	2	3	3	0	0	0	0	0	0	0	0	0	0	0	0
Spirosoma montaniterrae_chromosome_1	Radiation resistant	NZ_CP014263.1	FCB Group	BacteroidetesChlorobi	5797678	3055243	0.0291491	29.1491	0.00291962	0.00037877	0.00010849	168997	16927	2196	629	114743	37327	11347	3384	1180	387	197	114	74	57	36	24	20	18	13	6	16	12	6	3	4	5	3	2	19
Pontibacter akesuensis_chromosome_1	Non pathogenic	NZ_CP014766.1	FCB Group	BacteroidetesChlorobi	4713421	2403898	0.0289499	28.9499	0.00296961	0.00044151	0.00019073	136453	13997	2081	899	92410	30046	9183	2733	871	311	161	112	95	81	69	54	67	43	46	36	25	25	14	12	12	14	9	8	16
Granulicella tundricola MP5ACTX9_chromosome_1	Non pathogenic	NC_015064.1	Other	Othersubgroups	4309153	2607636	0.0288915	28.8915	0.00306348	0.00038569	9.84e-05	124498	13201	1662	424	83415	27882	8845	2694	932	306	150	92	63	35	29	15	14	8	11	2	4	0	1	0	0	0	0	0	0
Thermovirga lienii DSM 17291_chromosome_1	Thermophile	NC_016148.1	Other	Othersubgroups	1967774	925988	0.0288041	28.8041	0.00307098	0.00041265	0.00012654	56680	6043	812	249	37711	12926	3973	1258	415	148	81	59	32	25	18	9	11	4	4	3	2	1	0	0	0	0	0	0	0
Archaeoglobus profundus DSM 5631_chromosome_1	Thermophile	NC_013741.1	Other	Othersubgroups	1560622	655593	0.0285764	28.5764	0.00304943	0.00033384	3.845e-05	44597	4759	521	60	29761	10077	3207	1031	357	104	32	18	5	3	2	0	0	0	0	0	0	0	0	0	0	0	0	0	0
Brevibacillus brevis NBRC 100599_chromosome_1	Non pathogenic	NC_012491.1	Terrabacteria	Firmicutes	6296436	2976547	0.0285666	28.5666	0.00296612	0.00039276	0.00011848	179868	18676	2473	746	121411	39781	12397	3806	1241	486	289	183	88	71	56	20	17	12	3	2	2	2	0	0	0	1	0	0	0
Spirosoma aerolatum_chromosome_1	Non pathogenic	NZ_CP020104.1	FCB Group	BacteroidetesChlorobi	7959595	3848230	0.0285214	28.5214	0.00285907	0.00035291	0.0001294	227019	22757	2809	1030	154047	50215	15365	4583	1306	473	222	180	119	85	58	48	36	37	32	16	17	20	7	13	19	16	12	8	85
Geoglobus acetivorans_chromosome_1	Thermophile	NZ_CP009552.1	Other	Othersubgroups	1860815	871617	0.0284762	28.4762	0.00306317	0.00027891	2.526e-05	52989	5700	519	47	35139	12150	3938	1243	375	97	27	16	4	0	0	0	0	0	0	0	0	0	0	0	0	0	0	0	0
Geoglobus ahangari_chromosome_1	Thermophile	NZ_CP011267.1	Other	Othersubgroups	1770093	940070	0.0283239	28.3239	0.00307611	0.00029433	2.316e-05	50136	5445	521	41	33336	11355	3749	1175	355	125	28	7	2	2	2	0	0	0	0	0	0	0	0	0	0	0	0	0	0
Archaeoglobus veneficus SNP6_chromosome_1	Non pathogenic	NC_015320.1	Other	Othersubgroups	1901943	894843	0.0279788	27.9788	0.00293437	0.00026499	2.471e-05	53214	5581	504	47	35609	12024	3866	1211	355	102	34	10	1	1	1	0	0	0	0	0	0	0	0	0	0	0	0	0	0
Archaeoglobus fulgidus DSM 4304_chromosome_1	Non pathogenic	NC_000917.1	Other	Othersubgroups	2178400	1058301	0.0277231	27.7231	0.00298705	0.0002713	1.836e-05	60392	6507	591	40	40351	13534	4550	1366	430	121	31	5	2	2	0	0	0	0	0	0	0	0	0	0	0	0	0	0	0
Anaplasma marginale str, Florida_chromosome_1	Pathogenic	NC_012026.1	Proteobacteria	Alphaproteobacteria	1202435	598505	0.0273986	27.3986	0.00263299	0.00023037	2.329e-05	32945	3166	277	28	22425	7354	2216	673	187	62	17	5	4	0	0	2	0	0	0	0	0	0	0	0	0	0	0	0	0
Syntrophothermus lipocalidus DSM 12680_chromosome_1	Non pathogenic	NC_014220.1	Terrabacteria	Firmicutes	2405559	1226580	0.0272415	27.2415	0.00280642	0.00032342	7.774e-05	65531	6751	778	187	44164	14616	4511	1462	439	152	71	42	28	8	12	6	7	2	0	1	0	0	1	0	0	1	0	0	0
Anaplasma centrale str, Israel_chromosome_1	Pathogenic	NC_013532.1	Proteobacteria	Alphaproteobacteria	1206806	603219	0.0270847	27.0847	0.00264417	0.00022953	2.652e-05	32686	3191	277	32	22169	7326	2266	648	189	56	19	7	4	1	0	0	1	0	0	0	0	0	0	0	0	0	0	0	0
