# Supplementary material for: Variability of Inverted Repeats in All Available Genomes of Bacteria
Source: Microbiol Spectr. 2023 Jun 26;11(4):e01648-23. doi: 10.1128/spectrum.01648-23 (PMC10434271; doi:10.1128/spectrum.01648-23)
Supplement: Supplemental file 8 — Supplemental material. Download spectrum.01648-23-s0008.xlsx, XLSX file, 0.3 MB [file spectrum.01648-23-s0008.xlsx]

## Sheet: Shapiro-Wilk test - Bacteria 
	Bacteria domain
	27.0847
	27.2415		Descriptive Statistics			Box Plot			Shapiro-Wilk Test
	27.3986
	27.7231			Bacteria domain			Bacteria domain			Bacteria domain
	27.9788		Mean	41.7755		Min	27.0847		W-stat	0.87312
	28.3239		Standard Error	0.270985		Q1-Min	6.17868		p-value	0
	28.4762		Median	38.4375		Med-Q1	5.17413		alpha	0.05
	28.5214		Mode	30.4387		Q3-Med	9.78704		normal	no
	28.5666		Standard Deviation	10.9841		Max-Q3	65.1502
	28.5764		Sample Variance	120.65		Mean	41.7755
	28.8041		Kurtosis	3.01614
	28.8915		Skewness	1.45234
	28.9499		Range	86.2901
	29.1491		Maximum	113.375
	29.1605		Minimum	27.0847
	29.282		Sum	68637.2
	29.286		Count	1643
	29.3033		Geometric Mean	40.5424
	29.3624		Harmonic Mean	39.4836
	29.3753		AAD	8.67346
	29.4003		MAD	6.17204
	29.4021		IQR	14.9612
	29.4132
	29.4771
	29.5214
	29.5437
	29.5618
	29.5697
	29.5807
	29.661
	29.6648
	29.6828
	29.6849
	29.6972
	29.7606
	29.7871
	29.8079
	29.8423
	29.8917
	29.8961
	29.9129
	29.9628
	29.9694
	29.9732
	29.9886
	30.003
	30.0207
	30.0532
	30.0622
	30.0903
	30.1052
	30.1217
	30.144
	30.1536
	30.1647
	30.1998
	30.2102
	30.2613
	30.2665
	30.2674
	30.2739
	30.2774
	30.2801
	30.2935
	30.3029
	30.3212
	30.3356
	30.3441
	30.3459
	30.3742
	30.3896
	30.4213
	30.4278
	30.4387
	30.4387
	30.4724
	30.4798
	30.4816
	30.4816
	30.4941
	30.51
	30.5111
	30.513
	30.5342
	30.561
	30.5652
	30.5839
	30.589
	30.5982
	30.6048
	30.6065
	30.6141
	30.6197
	30.6259
	30.6311
	30.6321
	30.6506
	30.6506
	30.6549
	30.6707
	30.6744
	30.6797
	30.6836
	30.6897
	30.6998
	30.7025
	30.7216
	30.7326
	30.7542
	30.7578
	30.7602
	30.7665
	30.7733
	30.7866
	30.7883
	30.8061
	30.8172
	30.8241
	30.8528
	30.8598
	30.8636
	30.8675
	30.885
	30.8947
	30.9008
	30.9083
	30.9086
	30.9128
	30.9161
	30.9215
	30.9222
	30.9308
	30.9319
	30.9499
	30.9501
	30.9545
	30.9627
	30.9864
	30.9872
	30.9937
	30.9961
	31.0213
	31.0236
	31.0285
	31.038
	31.0692
	31.0768
	31.0864
	31.1353
	31.1444
	31.1465
	31.1492
	31.1518
	31.1533
	31.1603
	31.1659
	31.1813
	31.1844
	31.1863
	31.1919
	31.1966
	31.2147
	31.2158
	31.2253
	31.2315
	31.2328
	31.2453
	31.2483
	31.2559
	31.2601
	31.2634
	31.293
	31.3032
	31.3153
	31.3168
	31.3198
	31.3272
	31.3431
	31.3515
	31.352
	31.3708
	31.3715
	31.3867
	31.3954
	31.4021
	31.4034
	31.4076
	31.4183
	31.4206
	31.4292
	31.4308
	31.4313
	31.4324
	31.4373
	31.4455
	31.4559
	31.4822
	31.5003
	31.5012
	31.5019
	31.5314
	31.5361
	31.5406
	31.5456
	31.5488
	31.5535
	31.5584
	31.5653
	31.5681
	31.5976
	31.6083
	31.614
	31.6141
	31.6249
	31.6286
	31.6288
	31.6421
	31.6512
	31.6584
	31.6738
	31.6787
	31.6789
	31.7142
	31.7233
	31.7236
	31.7265
	31.7302
	31.7341
	31.7388
	31.7556
	31.7574
	31.7656
	31.7679
	31.7725
	31.7768
	31.7781
	31.8029
	31.8129
	31.8356
	31.8363
	31.84
	31.8551
	31.8759
	31.8835
	31.8967
	31.9029
	31.9098
	31.912
	31.916
	31.9243
	31.9488
	31.9588
	31.9658
	31.9775
	32.002
	32.0029
	32.0033
	32.0041
	32.012
	32.0189
	32.0211
	32.037
	32.0534
	32.0554
	32.0942
	32.0989
	32.1009
	32.1028
	32.1099
	32.1163
	32.1281
	32.1307
	32.1357
	32.159
	32.1628
	32.1695
	32.1759
	32.1828
	32.1935
	32.1936
	32.2131
	32.2141
	32.2159
	32.2221
	32.2291
	32.2321
	32.2451
	32.2569
	32.2581
	32.2625
	32.2644
	32.2655
	32.2897
	32.301
	32.3064
	32.3098
	32.3148
	32.3177
	32.3268
	32.3295
	32.3338
	32.3387
	32.3423
	32.3427
	32.3494
	32.3519
	32.3597
	32.3791
	32.3801
	32.3812
	32.3957
	32.405
	32.407
	32.4204
	32.4204
	32.4266
	32.4292
	32.4337
	32.448
	32.4694
	32.4807
	32.4882
	32.4902
	32.4923
	32.4926
	32.5071
	32.5085
	32.5184
	32.5196
	32.5318
	32.5323
	32.5428
	32.5528
	32.5599
	32.5772
	32.5935
	32.5978
	32.6301
	32.6441
	32.6446
	32.6471
	32.6548
	32.6951
	32.7018
	32.7028
	32.7067
	32.7145
	32.7258
	32.7283
	32.73
	32.7381
	32.7432
	32.7486
	32.7494
	32.7717
	32.7767
	32.7904
	32.7921
	32.7936
	32.7939
	32.8002
	32.801
	32.8294
	32.8311
	32.8327
	32.843
	32.8485
	32.8487
	32.8497
	32.8912
	32.8923
	32.9112
	32.9114
	32.9321
	32.9438
	32.9444
	32.9446
	32.9481
	32.9517
	32.9622
	32.9691
	32.9781
	32.9784
	32.9807
	32.9837
	32.9854
	32.9909
	33.0038
	33.0245
	33.0361
	33.0372
	33.0423
	33.0612
	33.0651
	33.0816
	33.1118
	33.1266
	33.1347
	33.1354
	33.1388
	33.1397
	33.1403
	33.1568
	33.1755
	33.1775
	33.1805
	33.183
	33.2039
	33.2501
	33.2623
	33.2627
	33.2641
	33.2669
	33.2822
	33.3006
	33.3245
	33.336
	33.3481
	33.3491
	33.3574
	33.3729
	33.3783
	33.3801
	33.398
	33.4039
	33.4041
	33.4054
	33.421
	33.4219
	33.422
	33.4269
	33.4383
	33.4752
	33.4769
	33.4845
	33.5196
	33.5319
	33.5516
	33.5745
	33.5765
	33.5787
	33.5857
	33.5894
	33.6067
	33.6083
	33.6457
	33.6764
	33.6847
	33.6865
	33.6943
	33.7029
	33.7041
	33.7145
	33.7321
	33.7357
	33.7448
	33.7537
	33.76
	33.7844
	33.7878
	33.7971
	33.7987
	33.7989
	33.7997
	33.8072
	33.8124
	33.831
	33.8396
	33.8909
	33.914
	33.9369
	33.9371
	33.9479
	33.9499
	33.953
	33.953
	33.9613
	33.9622
	33.964
	33.9665
	33.9759
	34.022
	34.0281
	34.0297
	34.0301
	34.0539
	34.059
	34.1017
	34.1095
	34.1423
	34.18
	34.1897
	34.19
	34.192
	34.1997
	34.2
	34.205
	34.2187
	34.224
	34.2427
	34.2629
	34.2716
	34.2785
	34.2829
	34.285
	34.2865
	34.2983
	34.3409
	34.3451
	34.35
	34.352
	34.3706
	34.3905
	34.391
	34.3936
	34.4095
	34.4202
	34.4262
	34.4288
	34.4339
	34.4351
	34.4561
	34.4703
	34.4769
	34.4848
	34.4865
	34.4957
	34.4976
	34.4987
	34.5066
	34.5174
	34.5197
	34.5238
	34.5297
	34.5343
	34.5371
	34.544
	34.549
	34.5555
	34.5857
	34.5877
	34.6285
	34.635
	34.6417
	34.6452
	34.6613
	34.6865
	34.6981
	34.7093
	34.7124
	34.7375
	34.7389
	34.741
	34.7458
	34.756
	34.7575
	34.7778
	34.7805
	34.797
	34.8275
	34.8279
	34.839
	34.8392
	34.8459
	34.852
	34.8745
	34.8809
	34.8906
	34.9011
	34.9233
	34.9278
	34.9369
	34.9626
	34.9819
	34.988
	34.9901
	35.0072
	35.0128
	35.0227
	35.0421
	35.0422
	35.045
	35.0566
	35.061
	35.0635
	35.0644
	35.0772
	35.0781
	35.1261
	35.127
	35.1365
	35.1405
	35.1515
	35.1643
	35.231
	35.2359
	35.2497
	35.2662
	35.2699
	35.2802
	35.2966
	35.3092
	35.3122
	35.3235
	35.329
	35.3636
	35.3665
	35.3698
	35.3883
	35.3918
	35.3922
	35.3964
	35.4019
	35.4045
	35.42
	35.4279
	35.443
	35.4567
	35.4734
	35.4975
	35.5117
	35.5147
	35.5193
	35.5221
	35.5304
	35.5416
	35.5451
	35.5477
	35.5907
	35.6047
	35.6093
	35.617
	35.6188
	35.6215
	35.6403
	35.6405
	35.6429
	35.6463
	35.6524
	35.6597
	35.6709
	35.6715
	35.682
	35.7065
	35.7327
	35.7624
	35.7683
	35.783
	35.8503
	35.8576
	35.8594
	35.8681
	35.8828
	35.8854
	35.892
	35.9066
	35.9075
	35.931
	35.9391
	35.9423
	35.945
	35.9738
	35.9749
	35.9845
	35.9845
	35.9924
	36.0095
	36.0105
	36.013
	36.016
	36.0207
	36.0222
	36.0239
	36.0402
	36.0823
	36.0876
	36.09
	36.0912
	36.0982
	36.0983
	36.1089
	36.113
	36.1297
	36.1313
	36.1503
	36.1507
	36.1627
	36.1647
	36.1688
	36.1702
	36.1781
	36.1964
	36.2114
	36.2362
	36.251
	36.2542
	36.2765
	36.2809
	36.2953
	36.3043
	36.3156
	36.3167
	36.3252
	36.3272
	36.3399
	36.3639
	36.4205
	36.4317
	36.443
	36.4572
	36.4719
	36.4849
	36.4973
	36.4989
	36.5014
	36.5219
	36.5423
	36.5625
	36.6132
	36.6171
	36.6272
	36.6312
	36.6458
	36.6631
	36.6714
	36.687
	36.6875
	36.7084
	36.7101
	36.7188
	36.7336
	36.7474
	36.7554
	36.7657
	36.7708
	36.7713
	36.7948
	36.7967
	36.8171
	36.8323
	36.8388
	36.8637
	36.8649
	36.888
	36.9096
	36.9141
	36.9196
	36.945
	36.9462
	36.9758
	36.9996
	37
	37.0251
	37.0351
	37.0536
	37.0759
	37.089
	37.1065
	37.1178
	37.143
	37.1941
	37.2009
	37.2225
	37.2244
	37.2341
	37.2488
	37.2672
	37.276
	37.2862
	37.295
	37.3062
	37.3375
	37.3597
	37.3919
	37.4186
	37.4367
	37.446
	37.451
	37.4608
	37.4843
	37.5158
	37.5683
	37.613
	37.6412
	37.6517
	37.6979
	37.7026
	37.7282
	37.8267
	37.8441
	37.8507
	37.8672
	37.8703
	37.8769
	37.886
	37.8956
	37.899
	37.9074
	37.9079
	37.9397
	37.9489
	37.9774
	37.9862
	38.0318
	38.0488
	38.06
	38.0774
	38.0923
	38.1517
	38.1664
	38.1743
	38.1776
	38.1865
	38.2166
	38.2729
	38.2988
	38.3067
	38.314
	38.3171
	38.3286
	38.4276
	38.4375
	38.4641
	38.4786
	38.5007
	38.5102
	38.5364
	38.5539
	38.574
	38.5944
	38.6083
	38.6349
	38.6833
	38.6932
	38.6991
	38.7024
	38.7132
	38.7457
	38.7516
	38.7606
	38.7756
	38.7877
	38.8375
	38.8404
	38.8459
	38.8461
	38.869
	38.9087
	38.9175
	38.9201
	38.9203
	38.9252
	38.9272
	38.9315
	38.9366
	38.9477
	38.9551
	39.0189
	39.0325
	39.1033
	39.1176
	39.1222
	39.1495
	39.1863
	39.1951
	39.2137
	39.215
	39.226
	39.2711
	39.294
	39.294
	39.3631
	39.3877
	39.4139
	39.4167
	39.4275
	39.4437
	39.4604
	39.4763
	39.4823
	39.5047
	39.5054
	39.5099
	39.5183
	39.5256
	39.5577
	39.5951
	39.5962
	39.6181
	39.6231
	39.6299
	39.6433
	39.6478
	39.6592
	39.6714
	39.7219
	39.7267
	39.7792
	39.8164
	39.8193
	39.8234
	39.8531
	39.8572
	39.8811
	39.9065
	39.9085
	39.925
	39.9256
	39.9258
	39.9458
	39.9716
	39.9986
	40.0319
	40.0342
	40.044
	40.0618
	40.0894
	40.1068
	40.1458
	40.1647
	40.2148
	40.2254
	40.2323
	40.2555
	40.2592
	40.2697
	40.2873
	40.2896
	40.3197
	40.3586
	40.3689
	40.3737
	40.3749
	40.388
	40.4152
	40.4617
	40.4658
	40.4679
	40.521
	40.5224
	40.5228
	40.5438
	40.5859
	40.5963
	40.597
	40.6118
	40.6357
	40.6411
	40.6476
	40.6781
	40.6837
	40.6893
	40.699
	40.7071
	40.7085
	40.7135
	40.7214
	40.8105
	40.854
	40.8868
	40.888
	40.9314
	40.9321
	40.9367
	40.9609
	40.9737
	40.9785
	40.985
	40.9896
	41.006
	41.0236
	41.0362
	41.0476
	41.081
	41.0917
	41.1078
	41.1113
	41.1892
	41.2047
	41.2236
	41.235
	41.2495
	41.2831
	41.2955
	41.2973
	41.3244
	41.3341
	41.3802
	41.3834
	41.422
	41.423
	41.4239
	41.51
	41.5135
	41.5196
	41.5273
	41.5346
	41.5755
	41.6513
	41.6794
	41.7071
	41.7117
	41.7275
	41.7757
	41.8147
	41.8404
	41.8517
	41.8755
	41.929
	41.9298
	41.9422
	41.9576
	42.0153
	42.0481
	42.0594
	42.0649
	42.0839
	42.1004
	42.1028
	42.1529
	42.1701
	42.1781
	42.2422
	42.2503
	42.319
	42.3212
	42.341
	42.3419
	42.3463
	42.3566
	42.3683
	42.3757
	42.3946
	42.4009
	42.4106
	42.5167
	42.5572
	42.5578
	42.5688
	42.581
	42.5838
	42.6695
	42.6838
	42.7005
	42.7083
	42.7133
	42.7173
	42.7195
	42.7843
	42.8267
	42.8757
	42.8778
	42.8937
	42.9557
	42.9621
	42.9901
	43.0782
	43.0797
	43.0808
	43.0859
	43.1188
	43.1776
	43.1842
	43.2039
	43.2107
	43.2682
	43.271
	43.2746
	43.2892
	43.3217
	43.365
	43.4068
	43.4658
	43.4868
	43.5017
	43.526
	43.5413
	43.5832
	43.6145
	43.6248
	43.64
	43.6658
	43.7354
	43.7722
	43.7806
	43.8219
	43.8237
	43.8914
	43.9192
	43.9764
	43.9875
	44.0509
	44.0668
	44.0707
	44.0758
	44.0936
	44.1052
	44.1218
	44.1539
	44.2178
	44.2396
	44.2643
	44.2654
	44.299
	44.3737
	44.3814
	44.4551
	44.4695
	44.5029
	44.5223
	44.5368
	44.5607
	44.6059
	44.6275
	44.6764
	44.6779
	44.7024
	44.7026
	44.7524
	44.7802
	44.7933
	44.8073
	44.8282
	44.8485
	44.892
	44.9028
	44.979
	45.1143
	45.1386
	45.1515
	45.2451
	45.2762
	45.3887
	45.3934
	45.4176
	45.4481
	45.4992
	45.5158
	45.5191
	45.5301
	45.552
	45.5831
	45.5892
	45.5969
	45.6448
	45.6457
	45.6521
	45.6548
	45.6827
	45.6898
	45.7322
	45.7984
	45.809
	45.85
	45.8873
	45.8983
	45.9455
	46.0714
	46.0766
	46.1151
	46.2013
	46.2608
	46.2701
	46.3011
	46.35
	46.3549
	46.3589
	46.454
	46.4694
	46.4838
	46.5047
	46.5403
	46.5979
	46.6075
	46.6259
	46.6286
	46.6353
	46.6639
	46.7247
	46.7253
	46.8146
	46.824
	46.9449
	46.9943
	47.0347
	47.0412
	47.0651
	47.1241
	47.1607
	47.1608
	47.2154
	47.2194
	47.2499
	47.2517
	47.2947
	47.3003
	47.3139
	47.3385
	47.3453
	47.3973
	47.4152
	47.4188
	47.4365
	47.4558
	47.4615
	47.4781
	47.4971
	47.5069
	47.5798
	47.612
	47.6488
	47.6499
	47.6775
	47.7127
	47.762
	47.769
	47.7796
	47.7848
	47.8002
	47.8093
	47.844
	47.8458
	47.8579
	47.8744
	47.9655
	48.0407
	48.0505
	48.0662
	48.084
	48.0993
	48.1309
	48.1343
	48.3149
	48.3297
	48.3325
	48.3352
	48.3457
	48.3843
	48.4226
	48.4267
	48.437
	48.4425
	48.4497
	48.4808
	48.4995
	48.5078
	48.5083
	48.5436
	48.562
	48.6076
	48.6114
	48.629
	48.6311
	48.6463
	48.6637
	48.7789
	48.7942
	48.8712
	48.8722
	48.8927
	48.9207
	48.9264
	49.0364
	49.1382
	49.147
	49.1782
	49.205
	49.2637
	49.2849
	49.2852
	49.3402
	49.4086
	49.41
	49.4141
	49.4264
	49.4602
	49.4747
	49.4811
	49.483
	49.4848
	49.5121
	49.6274
	49.6306
	49.6313
	49.6819
	49.6897
	49.7034
	49.7362
	49.7547
	49.758
	49.7935
	49.8194
	49.8349
	49.8447
	49.8526
	49.8877
	49.8984
	49.9189
	49.9252
	49.9779
	50.0099
	50.0108
	50.0116
	50.1052
	50.1053
	50.1068
	50.1491
	50.1711
	50.1781
	50.3616
	50.3798
	50.3856
	50.4063
	50.438
	50.4807
	50.497
	50.5285
	50.5764
	50.6323
	50.6563
	50.6668
	50.6704
	50.6964
	50.7179
	50.728
	50.7341
	50.7604
	50.768
	50.7747
	50.7855
	50.8265
	50.8299
	50.8991
	50.909
	50.9817
	51.0384
	51.1288
	51.16
	51.1628
	51.1777
	51.2041
	51.2569
	51.2756
	51.3356
	51.3368
	51.3753
	51.4019
	51.4184
	51.4224
	51.4284
	51.4422
	51.5418
	51.5506
	51.6643
	51.6663
	51.7083
	51.7586
	51.7713
	51.787
	51.787
	51.7896
	51.8199
	51.8463
	51.8994
	51.9522
	52.0072
	52.0151
	52.0699
	52.1304
	52.2316
	52.2662
	52.273
	52.2763
	52.3045
	52.3654
	52.4567
	52.4669
	52.5806
	52.5815
	52.6016
	52.6629
	52.7192
	52.7494
	52.7988
	52.8515
	52.89
	52.8996
	52.9245
	52.94
	52.963
	53.0013
	53.0096
	53.0574
	53.1355
	53.1662
	53.1854
	53.1895
	53.1922
	53.2007
	53.2058
	53.2392
	53.2527
	53.2789
	53.2846
	53.3241
	53.3737
	53.4102
	53.4196
	53.4352
	53.4564
	53.4613
	53.4896
	53.5993
	53.6298
	53.7065
	53.7639
	53.7777
	53.7963
	53.8443
	53.9147
	53.935
	53.9697
	54.0855
	54.1114
	54.1153
	54.2317
	54.2673
	54.3018
	54.3748
	54.5072
	54.528
	54.5968
	54.6011
	54.6653
	54.6833
	54.6868
	54.7011
	54.7077
	54.7088
	54.7089
	54.8283
	54.8792
	54.9244
	54.9483
	55.0191
	55.0592
	55.074
	55.0806
	55.1828
	55.1846
	55.1971
	55.2062
	55.2307
	55.2791
	55.2955
	55.3257
	55.3576
	55.4592
	55.4846
	55.6587
	55.7293
	55.7953
	55.9586
	55.9607
	56.0036
	56.0655
	56.0944
	56.1418
	56.1693
	56.1791
	56.2688
	56.3034
	56.3135
	56.3815
	56.4452
	56.468
	56.5456
	56.5966
	56.5978
	56.6049
	56.6487
	56.7618
	56.7704
	56.8484
	57.0281
	57.0898
	57.1902
	57.2216
	57.2436
	57.3896
	57.5371
	57.5883
	57.7024
	57.749
	57.8145
	57.8955
	57.9032
	57.9326
	57.9595
	57.9661
	58.0426
	58.072
	58.1517
	58.1666
	58.2173
	58.255
	58.3588
	58.3676
	58.4151
	58.4305
	58.4677
	58.5824
	58.6162
	58.6695
	58.6807
	58.7016
	59.1015
	59.1907
	59.2211
	59.3733
	59.4076
	59.4729
	59.612
	59.6299
	59.697
	59.7598
	59.7872
	59.8042
	59.8315
	59.915
	59.9842
	60.0199
	60.0529
	60.0882
	60.4861
	60.5285
	60.6634
	60.8178
	61.0187
	61.0413
	61.1123
	61.1515
	61.2481
	61.2715
	61.5626
	61.693
	61.7518
	61.879
	61.9139
	62.0093
	62.0227
	62.1648
	62.1868
	62.1969
	62.2411
	62.5166
	62.6037
	62.7688
	63.08
	63.1229
	63.2377
	63.2561
	63.4243
	63.4541
	63.5295
	63.5858
	63.7662
	63.9178
	64.0481
	64.0747
	64.0855
	64.2032
	64.2061
	64.2842
	64.6256
	64.6678
	64.7119
	64.86
	65.0542
	65.1805
	65.3142
	65.521
	65.9346
	66.3855
	66.4288
	66.4978
	66.6212
	66.7256
	66.9159
	67.0096
	67.0713
	67.1539
	67.4265
	67.643
	67.6474
	67.7617
	67.7751
	67.9523
	68.0881
	68.5687
	68.8653
	68.9599
	68.9922
	69.4196
	69.9049
	69.9083
	70.3309
	70.3853
	70.4006
	70.5874
	70.6762
	71.0928
	71.8991
	71.9225
	72.0752
	72.1957
	73.088
	73.412
	73.5051
	73.5285
	73.8164
	73.918
	73.9659
	74.1482
	74.1729
	74.1755
	74.6669
	75.1122
	75.2988
	76.2938
	76.5105
	78.2921
	80.5168
	81.8331
	81.964
	83.1384
	84.6408
	85.6952
	86.0942
	93.681
	98.2108
	106.45
	113.375

## Sheet: Shapiro-Wilk test 6+
Shapiro-Wilk expaded test of normality			6+
Spirochaetia	Thermotogae	Chlamydiae	Bacteroidetes/Chlorobi	Cyanobacteria/Melainab.	Chloroflexi	Tenericutes	Actinobacteria	Deinococcus-Thermus	Firmicutes	Delta/epsilon subdivisions	Betaproteobacteria	Alphaproteobacteria	Gammaproteobacteria	Other		Descriptive Statistics																	Box Plot
30.0622	30.1217	33.1775	28.5214	29.282	30.885	39.8234	29.3033	31.7142	27.2415	30.1998	30.0532	27.0847	29.1605	27.7231
30.9501	30.2774	33.7321	28.9499	29.8423	31.3032	42.8757	29.3753	35.1515	28.5666	30.2102	30.5652	27.3986	29.4132	27.9788			Spirochaetia	Thermotogae	Chlamydiae	Bacteroidetes/Chlorobi	Cyanobacteria/Melainab.	Chloroflexi	Tenericutes	Actinobacteria	Deinococcus-Thermus	Firmicutes	Delta/epsilon subdivisions	Betaproteobacteria	Alphaproteobacteria	Gammaproteobacteria	Other			Spirochaetia	Thermotogae	Chlamydiae	Bacteroidetes/Chlorobi	Cyanobacteria/Melainab.	Chloroflexi	Tenericutes	Actinobacteria	Deinococcus-Thermus	Firmicutes	Delta/epsilon subdivisions	Betaproteobacteria	Alphaproteobacteria	Gammaproteobacteria	Other
31.0864	30.513	34.5174	29.1491	30.4278	31.8363	46.6075	29.4771	38.9252	29.3624	30.2739	30.7326	29.661	29.5807	28.3239		Mean	43.14	37.064	35.6592	37.4226	37.5738	36.085	61.8913	49.2566	45.2077	37.5634	41.9277	43.4499	42.4802	39.1538	36.6533		Min	30.0622	30.1217	33.1775	28.5214	29.282	30.885	39.8234	29.3033	31.7142	27.2415	30.1998	30.0532	27.0847	29.1605	27.7231
31.2158	30.8061	34.635	29.4021	30.4798	31.84	47.762	29.5437	39.0189	29.7871	30.7542	30.8528	29.9694	29.9628	28.4762		Standard Error	1.67517	1.87304	0.424414	0.763151	1.55162	1.82256	1.20987	0.740116	1.59215	0.372713	1.00179	0.801868	0.502405	0.755028	0.779786		Q1-Min	5.29931	0.755405	1.42809	3.65408	2.12145	0.954075	15.9533	9.38399	8.03352	5.77039	4.52497	6.03972	8.89977	2.50175	3.71486
32.037	30.9008	34.756	29.7606	30.7578	32.002	49.8526	29.6828	39.4823	30.2935	30.7602	30.9161	30.3742	30.003	28.5764		Median	38.4252	34.4297	36.1587	34.5217	34.192	33.105	63.168	49.8667	44.9184	35.7169	39.1959	43.9727	41.7757	34.5209	34.6417		Med-Q1	3.06367	3.55258	1.55312	2.34623	2.78862	1.2659	7.39137	11.1794	5.17073	2.70506	4.47113	7.8798	5.79117	2.85861	3.20372
32.7939	32.0942	36.0222	29.808	31.2483	32.2569	50.4063	29.9129	40.5438	30.4387	31.4324	30.9937	30.7883	30.0207	28.8041		Mode	51.787	#N/A	#N/A	#N/A	#N/A	#N/A	#N/A	#N/A	#N/A	30.4387	#N/A	#N/A	#N/A	30.4816	#N/A		Q3-Med	13.3618	7.16449	0.382027	6.34107	8.16461	4.88261	4.47609	8.09777	6.39829	3.8954	7.93394	5.65988	6.0822	7.30831	5.80719
32.801	32.407	36.2953	29.9886	31.3198	33.953	51.4019	30.1647	43.4068	30.4387	31.6787	31.3153	30.9086	30.0903	28.8915		Standard Deviation	10.3264	7.49215	1.47021	8.14823	8.35575	6.31354	8.72449	11.6083	6.75491	6.43402	9.6088	8.41006	7.33236	13.121	7.43868		Max-Q3	10.4541	11.125	1.53659	40.9703	11.0786	10.3476	10.648	22.5524	3.39217	26.3223	26.6865	16.7529	15.5664	71.5456	27.3128
33.1805	34.2716	36.443	30.1052	31.4034	34.8279	51.4184	30.2801	43.4658	30.5111	32.0211	31.4822	30.9308	30.144	29.286		Sample Variance	106.635	56.1323	2.16153	66.3936	69.8186	39.8608	76.1168	134.752	45.6288	41.3966	92.3291	70.7292	53.7634	172.161	55.334		Mean	43.14	37.064	35.6592	37.4226	37.5738	36.085	61.8913	49.2566	45.2077	37.5634	41.9277	43.4499	42.4802	39.1538	36.6533
33.2623	34.5877	36.4719	30.2613	31.4455	37.1178	51.8463	30.3896	43.4868	30.6321	32.301	31.6249	30.9319	30.1536	29.4003		Kurtosis	-1.30069	-0.439807	-0.817166	8.69301	-0.528852	0.524905	-0.201818	-0.841253	-0.888238	2.4966	0.828625	-0.881184	-0.555652	9.21814	3.5762
35.0566	34.8745	36.7474	30.3356	31.5019	40.597	52.6629	30.7866	46.35	30.6549	32.5599	31.7302	31.0213	30.2665	29.5214		Skewness	0.502553	0.968308	-0.2191	2.3738	1.01431	1.34907	-0.446386	0.0613704	-0.364164	1.57429	1.09343	0.0535359	0.23495	2.83866	1.64634
36.2765	37.8703	37.0351	30.3458	32.1628	48.0662	53.8443	30.9627	47.6488	30.6797	32.6446	31.7679	31.1919	30.2674	29.5618		Range	32.1789	22.5975	4.89983	53.3117	24.1533	17.4502	38.4688	51.2136	22.9947	38.6932	43.6166	36.3323	36.3395	84.2143	40.0386
36.3272	40.2148	38.0774	30.5839	32.1759	48.3352	54.6011	31.2328	50.0108	30.9128	32.7381	31.8029	31.3168	30.3029	29.5697		Maximum	62.2411	52.7192	38.0774	81.8331	53.4352	48.3352	78.2921	80.5168	54.7089	65.9346	73.8164	66.3855	63.4243	113.375	67.7617
36.6714	45.7322		30.6998	32.7432		55.2307	31.352	50.9817	30.9545	32.7904	32.0029	31.5406	30.3212	29.6648		Minimum	30.0622	30.1217	33.1775	28.5214	29.282	30.885	39.8234	29.3033	31.7142	27.2415	30.1998	30.0532	27.0847	29.1605	27.7231
37.7026	47.3003		30.7025	33.398		55.9586	31.3867	51.4284	31.0692	32.8485	32.2581	31.8551	30.3441	29.6849		Sum	1639.32	593.023	427.91	4266.18	1089.64	433.02	3218.35	12117.1	813.738	11193.9	3857.35	4779.48	9048.29	11824.5	3335.45
37.9079	48.3325		30.7665	34.192		57.1902	31.4183	52.3654	31.1465	32.9622	32.3098	32.448	30.4213	29.6972		Count	38	16	12	114	29	12	52	246	18	298	92	110	213	302	91
37.9774	52.7192		30.8172	34.4865		57.2216	31.5003	52.4669	31.1533	33.0651	32.3791	32.4923	30.4724	29.8917		Geometric Mean	41.9923	36.4151	35.6312	36.7169	36.7709	35.6315	61.2485	47.845	44.7066	37.0837	40.9522	42.6257	41.8503	37.6708	36.0109
37.9862			30.9872	34.5371		59.4729	31.5653	52.5815	31.1813	33.183	32.6441	32.8311	30.4816	29.8961		Harmonic Mean	40.9252	35.8309	35.6031	36.1339	36.0663	35.2296	60.5618	46.4035	44.1825	36.6628	40.0826	41.7931	41.2222	36.6341	35.4517
38.0488			31.3515	35.0781		59.612	31.9029	54.7089	31.2147	33.5745	32.6471	32.9517	30.4816	29.9732		AAD	9.20094	6.22318	1.24632	5.88477	7.03643	4.96266	6.95804	9.71621	5.74151	4.7734	7.79917	7.11099	6.14149	8.56944	5.51239
38.314			31.3708	35.3918		59.915	32.2321		31.2253	33.76	32.7258	32.9781	30.4941	31.1444		MAD	#NAME?	#NAME?	#NAME?	#NAME?	#NAME?	#NAME?	#NAME?	#NAME?	#NAME?	#NAME?	#NAME?	#NAME?	#NAME?	#NAME?	#NAME?
38.5364			31.4292	39.5054		60.4861	32.3268		31.3431	34.18	32.7283	33.0372	30.51	31.1518		IQR	#NAME?	#NAME?	#NAME?	#NAME?	#NAME?	#NAME?	#NAME?	#NAME?	#NAME?	#NAME?	#NAME?	#NAME?	#NAME?	#NAME?	#NAME?
38.8404			31.5456	40.0618		60.8178	32.3338		31.4206	34.3936	33.1347	33.2822	30.5342	31.1603
39.0325			31.5584	42.3566		61.693	32.5935		31.4308	34.5297	33.1354	33.3006	30.561	31.2601
41.3341			31.6288	42.9557		62.1868	32.8294		31.5012	34.6865	33.1403	33.3801	30.589	31.3272
44.2643			31.6512	49.8447		62.1969	32.9444		31.5314	34.7375	33.2501	33.4269	30.5982	31.5488
48.6076			31.8356	51.1628		62.6037	33.2669		31.5535	34.9369	33.6865	33.4383	30.6048	31.7236
49.4602			31.8967	51.9522		63.08	33.7997		31.5976	35.0644	33.7029	33.7844	30.6065	31.7725
51.1288			31.9098	53.2392		63.2561	33.831		31.6083	35.3122	33.7448	33.914	30.6141	31.8129		Multiplier	2.2
51.787			31.916	53.2527		64.2032	33.9479		31.614	35.3698	36.0876	33.9499	30.6197	32.2131
51.787			32.1695	53.4352		64.2842	33.9613		31.6286	35.443	36.1089	34.059	30.6259	32.3427			Spirochaetia	Thermotogae	Chlamydiae	Bacteroidetes/Chlorobi	Cyanobacteria/Melainab.	Chloroflexi	Tenericutes	Actinobacteria	Deinococcus-Thermus	Firmicutes	Delta/epsilon subdivisions	Betaproteobacteria	Alphaproteobacteria	Gammaproteobacteria	Other
55.7953			32.1936			64.6256	34.2785		31.7265	35.5304	36.3252	34.1017	30.6311	32.3597		Min	30.0622	30.1217	33.1775	28.5214	29.282	30.885	39.8234	29.3033	31.7142	27.2415	30.1998	30.0532	27.0847	29.1605	27.7231
57.3896			32.2141			64.6678	34.2983		31.7656	35.617	37.276	34.1423	30.6506	32.4807		Q1-Min	5.29931	0.755405	1.42809	3.65408	2.12145	0.954075	15.9533	9.38399	8.03352	5.77039	4.52497	6.03972	8.89977	2.50175	3.71486
57.5883			32.2291			64.86	34.35		31.7768	35.6215	37.4367	34.19	30.6506	32.4902		Med-Q1	3.06367	3.55258	1.55312	2.34623	2.78862	1.2659	7.39137	11.1794	5.17073	2.70506	4.47113	7.8798	5.79117	2.85861	3.20372
57.749			32.2451			65.0542	34.6981		31.9588	35.9423	37.451	34.2865	30.6707	32.5071		Q3-Med	13.3618	7.16449	0.382027	6.34107	8.16461	4.88261	4.47609	8.09777	6.39829	3.8954	7.93394	5.65988	6.0822	7.30831	5.80719
57.8145			32.3064			65.3142	34.7458		31.9658	36.0402	38.7606	34.391	30.6744	32.8327		Max-Q3	10.4541	11.125	1.53659	13.2524	11.0786	10.3476	10.648	22.5524	3.39217	14.3227	26.6865	16.7529	15.5664	22.2455	18.7722
58.0426			32.3148			66.4978	34.7805		32.0033	36.09	39.1951	34.4202	30.6836	32.9438		Mean	43.14	37.064	35.6592	37.4226	37.5738	36.085	61.8913	49.2566	45.2077	37.5634	41.9277	43.4499	42.4802	39.1538	36.6533
58.4305			32.4694			66.9159	35.2699		32.0041	36.0983	39.2137	34.4987	30.6897	33.264
59.8315			32.5184			67.0096	35.3092		32.0554	36.2114	39.3631	34.544	30.7216	33.4054		Min	30.0622	30.1217	33.1775	28.5214	29.282	30.885	39.8234	29.3033	31.7142	27.2415	30.1998	30.0532	27.0847	29.1605	27.7231
62.2411			32.5528			67.4265	35.329		32.1028	36.4973	40.1068	34.852	30.7733	33.6067		Q1	35.3616	30.8771	34.6056	32.1755	31.4034	31.8391	55.7766	38.6873	39.7477	33.0119	34.7248	36.0929	35.9845	31.6623	31.438
			32.6951			67.643	35.3883		32.1099	36.6171	40.2592	34.9011	30.8241	33.6083		Median	38.4252	34.4297	36.1587	34.5217	34.192	33.105	63.168	49.8667	44.9184	35.7169	39.1959	43.9727	41.7757	34.5209	34.6417
			32.7017			67.6474	35.5907		32.1281	36.6272	40.3586	35.1261	30.8598	33.964		Q3	51.787	41.5942	36.5408	40.8628	42.3566	37.9876	67.6441	57.9644	51.3167	39.6123	47.1299	49.6326	47.8579	41.8292	40.4489
			32.7028			67.7751	35.6188		32.1357	36.7948	40.699	35.1643	30.8636	33.9665		Max	62.2411	52.7192	38.0774	54.1153	53.4352	48.3352	78.2921	80.5168	54.7089	53.935	73.8164	66.3855	63.4243	64.0747	59.2211
			32.7717			67.9523	35.6405		32.159	38.1743	40.9609	35.2662	30.8675	34.2		Mean	43.14	37.064	35.6592	37.4226	37.5738	36.085	61.8913	49.2566	45.2077	37.5634	41.9277	43.4499	42.4802	39.1538	36.6533
			32.843			69.4196	35.6524		32.1828	38.1776	40.9896	35.4279	30.8947	34.352
			32.9481			70.3309	35.8594		32.1935	38.3171	41.081	35.4975	30.9083	34.4848		Grand Min	0
			32.9784			70.6762	35.9845		32.2625	38.9087	42.0594	35.5117	30.9215	34.549
			32.9909			72.1957	36.0095		32.2644	38.9315	42.1529	35.6047	30.9222	34.6417		Outliers	None	None	None	70.3853	None	None	None	None	None	54.2317	None	None	None	67.1539	67.7617
			33.1266			73.412	36.013		32.3177	39.4604	42.341	35.6403	30.9499	34.9901						81.8331						54.3018				68.8653
			33.4845			73.5051	36.1503		32.3387	39.5256	42.4106	35.6709	30.9864	35.2359												54.5072				71.9225
			33.7041			74.1482	36.1627		32.3423	39.6231	42.5167	35.8681	30.9961	35.2497												54.6833				73.918
			33.7357			74.1755	36.2542		32.3494	39.9986	42.6695	35.892	31.0236	35.8503												54.8792				74.1729
			33.9369			76.2938	36.5219		32.3801	40.3689	42.6838	35.9075	31.0285	36.0981												55.2062				74.6669
			33.953			78.2921	36.5625		32.3812	40.388	42.7195	35.9391	31.038	36.3156												55.6587				75.1122
			34.022				36.687		32.3957	40.6837	43.1842	35.9749	31.0768	36.3399												56.5456				75.2988
			34.0301				36.7657		32.405	41.2236	43.6145	35.9845	31.1353	36.4989												56.6487				76.5105
			34.3409				36.9141		32.4292	41.3834	43.8237	36.1702	31.1492	36.5014												58.1666				81.964
			34.4956				36.945		32.4337	42.2503	44.1218	36.3043	31.1659	36.7554												61.2715				83.1384
			34.5197				37.0536		32.4882	43.0782	44.6275	36.6458	31.1844	36.7708												65.9346				84.6408
			34.5238				37.0759		32.5085	43.8914	44.6764	36.6631	31.1863	36.7713																85.6952
			34.9233				37.7282		32.5196	44.0668	45.1143	36.9196	31.1966	36.9996																86.0942
			35.045				37.8769		32.5318	44.6779	45.1515	37.2341	31.2315	37.3375																93.681
			35.3665				37.9074		32.5772	44.7026	45.6521	37.4186	31.2453	38.5102																98.2108
			35.4019				38.6833		32.5978	45.1386	45.7984	37.446	31.2559	38.554																106.45
			35.42				38.6991		32.6301	45.2451	46.0714	37.613	31.2634	38.9551																113.375
			35.5416				39.226		32.6548	45.2762	46.4694	37.6517	31.293	39.4763
			35.931				39.5099		32.7067	45.6827	46.5403	37.8267	31.3715	39.6433
			36.0823				39.7219		32.7145	45.809	46.5979	37.8672	31.3954	39.7792
			36.6132				39.9065		32.73	45.8873	46.6259	37.8956	31.4021	39.8193
			36.6312				40.6118		32.7494	46.5047	46.6286	38.0318	31.4076	40.3749
			36.8388				40.7135		32.7936	47.0347	46.6353	38.1517	31.4313	40.5228
			37.3597				40.8105		32.8002	47.4152	46.6639	38.4786	31.4373	40.6357
			37.6412				40.854		32.8487	48.1343	47.3385	38.6932	31.4559	40.6781
			37.9489				40.9321		32.8497	48.3297	47.3973	38.7516	31.5361	40.9737
			38.0924				41.6513		32.9321	48.4267	47.4365	38.8461	31.5681	41.0236
			38.2729				41.7071		32.9854	49.6313	48.3149	38.9201	31.6141	41.1078
			38.9272				41.8755		33.0038	49.8877	48.4808	38.9203	31.6421	41.423
			38.9366				42.2422		33.0361	50.5285	48.4995	38.9477	31.6584	41.4239
			39.1033				42.5572		33.0423	52.89	48.8722	39.1495	31.6738	41.5135
			39.215				42.5838		33.0612	53.3737	48.9264	39.2711	31.6789	41.929
			39.5962				42.7005		33.0816	53.7639	49.2637	39.3877	31.7233	42.3946
			39.7267				42.7083		33.1118	54.0855	49.2849	39.8164	31.7341	44.2178
			39.8531				42.8937		33.1568	54.5968	49.3402	39.925	31.7388	44.4551
			39.8572				43.3217		33.3245	54.6868	49.4848	39.9256	31.7556	45.4992
			39.9716				43.365		33.3481	55.1971	49.6819	40.0319	31.7574	45.5158
			40.4679				43.5017		33.3491	55.7293	49.758	40.044	31.7781	47.4781
			40.6411				43.526		33.3574	57.0898	49.9189	40.1647	31.8759	48.437
			40.9367				43.9875		33.3729	58.3676	50.6704	40.2323	31.8835	49.8194
			40.985				44.7802		33.4041	58.5824	50.8991	40.2555	31.912	53.0096
			41.235				44.8485		33.421	60.0529	51.4422	40.3197	31.9243	53.1854
			41.2495				44.979		33.4219	61.7518	51.6663	40.4617	31.9488	58.3588
			41.7275				45.3887		33.4752	63.9178	51.7586	40.5224	31.9775	59.2211
			41.8404				45.4481		33.4769	70.5874	52.0072	40.5859	32.012	67.7617
			41.8517				45.5191		33.5319	73.8164	52.2763	40.6476	32.0189
			41.9422				45.5831		33.5765		52.3045	40.7214	32.0534
			42.0839				45.6898		33.5894		52.7988	40.888	32.0989
			42.3212				46.0766		33.7537		53.2058	40.9314	32.1009
			42.7844				46.2608		33.7878		53.4196	41.006	32.1163
			43.6248				46.3589		33.7971		53.4896	41.0917	32.1307
			43.7722				46.454		33.7987		53.7777	41.1113	32.2159
			45.3934				46.7247		33.8072		54.2673	41.2047	32.2221
			46.3011				46.7253		33.8396		54.6653	41.2955	32.2655
			46.3549				46.824		33.8909		54.7088	41.2973	32.2897
			47.1241				47.0412		33.9371		55.2955	41.3244	32.3295
			47.8458				47.6499		33.9759		55.3257	41.51	32.3519
			48.8713				47.6775		34.0281		55.3576	41.5196	32.4204
			49.9252				48.0407		34.0297		56.0036	41.5755	32.4204
			50.1068				48.0993		34.1095		56.3135	41.7117	32.4266
			50.7747				48.3457		34.1997		56.8484	41.7757	32.4926
			50.7855				48.4226		34.205		57.8955	41.8147	32.5323
			51.16				48.5436		34.2629		58.1517	42.0481	32.5428
			53.1662				48.562		34.2829		66.3855	42.0649	32.7486
			53.2788				48.6311		34.3706			42.1004	32.7767
			54.1153				49.0364		34.3905			42.1701	32.7921
			70.3853				49.1782		34.4095			42.1781	32.8912
			81.8331				49.41		34.4288			42.3419	32.8923
							49.4141		34.4339			42.3683	32.9112
							49.4264		34.4351			42.4009	32.9114
							49.4747		34.4703			42.8267	32.9446
							49.4811		34.4769			43.0797	32.9691
							49.5121		34.4976			43.2039	32.9807
							49.6897		34.5066			43.271	32.9837
							49.7547		34.5343			43.7354	33.0245
							49.7935		34.5555			43.8219	33.1388
							49.8349		34.6452			43.9192	33.1397
							49.8984		34.7093			44.0758	33.1755
							50.1053		34.7124			44.0936	33.2039
							50.3798		34.741			44.1539	33.2627
							50.3856		34.7778			44.5223	33.336
							50.5764		34.839			44.6059	33.3783
							50.6563		34.8392			44.7524	33.4039
							50.768		34.9626			44.8073	33.422
							50.8299		35.0421			44.8282	33.5196
							51.1777		35.0422			45.4176	33.5516
							51.2756		35.0635			45.5301	33.5787
							51.4224		35.0772			45.552	33.5857
							51.5418		35.127			45.5892	33.6457
							51.6643		35.1365			45.5969	33.6764
							51.7896		35.1405			45.6457	33.6847
							51.8199		35.231			45.6548	33.6943
							51.8994		35.2802			45.85	33.7145
							52.2662		35.2966			46.2701	33.7989
							52.273		35.3235			46.9449	33.8124
							52.4567		35.3922			46.9943	33.9622
							52.5806		35.3964			47.1607	34.0539
							52.6016		35.4045			47.1608	34.1897
							52.8515		35.5147			47.2154	34.2187
							52.8996		35.5193			47.2947	34.224
							53.1355		35.5451			47.3139	34.2427
							53.1922		35.6463			47.3453	34.285
							53.2007		35.6715			47.4188	34.3451
							53.2846		35.7624			47.4615	34.4262
							53.3241		35.783			47.4971	34.4561
							53.4102		35.8828			47.5798	34.5857
							53.4564		35.9066			47.612	34.6285
							53.4613		35.9924			47.7127	34.6613
							53.5993		36.0105			47.769	34.7389
							53.7065		36.0239			47.7796	34.7575
							53.9147		36.0912			47.7848	34.797
							54.528		36.113			47.8002	34.8275
							54.7011		36.1297			47.8093	34.8459
							54.7077		36.1647			47.8579	34.8809
							54.9244		36.1688			47.8744	34.8906
							55.0191		36.1964			47.9655	34.9278
							55.0592		36.2362			48.084	34.9819
							55.1828		36.251			48.1309	34.988
							55.4846		36.3167			48.4497	35.0072
							55.9607		36.4205			48.5078	35.0128
							56.0655		36.4317			48.629	35.0227
							56.0944		36.6875			48.6637	35.061
							56.1418		36.7967			48.9207	35.3636
							56.1791		36.8323			49.1382	35.4567
							56.2688		36.8637			49.147	35.4734
							56.3034		36.8649			49.205	35.5221
							56.468		36.9096			49.2852	35.5477
							56.5966		36.9462			49.4086	35.6093
							56.5978		36.9758			49.483	35.6429
							56.6049		37			49.6274	35.6597
							56.7618		37.0251			49.6306	35.682
							56.7704		37.1065			49.7034	35.7065
							57.0281		37.143			49.9779	35.7327
							57.5371		37.1941			50.0116	35.7683
							57.7024		37.2009			50.1052	35.8576
							57.9032		37.2225			50.1491	35.8854
							57.9326		37.2244			50.497	35.945
							57.9595		37.2672			50.6323	35.9738
							57.9661		37.2862			50.6668	36.016
							58.072		37.295			50.7179	36.0207
							58.2173		37.3062			50.7604	36.1313
							58.4677		37.4608			50.909	36.1507
							58.6162		37.4843			51.0384	36.1781
							58.6695		37.5158			51.2569	36.2809
							58.6807		37.5683			51.5506	36.3639
							58.7016		37.899			51.7083	36.4572
							59.1015		38.06			52.0699	36.4849
							59.1907		38.1664			52.1304	36.5423
							59.3733		38.2166			52.7494	36.7084
							59.4076		38.2988			52.9245	36.7101
							59.6299		38.3067			52.94	36.7188
							59.697		38.3286			52.963	36.7336
							59.7598		38.4276			53.0574	36.8171
							59.7872		38.4375			53.1895	36.888
							59.8042		38.4641			54.1114	37.089
							60.0199		38.5944			54.3748	37.2488
							60.0882		38.6083			54.9483	37.3919
							60.5285		38.7024			55.0806	37.6979
							60.6634		38.7132			55.1846	37.8441
							61.0187		38.7457			55.2791	37.8507
							61.0413		38.7756			56.1693	37.886
							61.1515		38.7877			56.3815	37.9397
							61.2481		38.8375			57.2436	38.1865
							61.5626		38.8459			58.4151	38.5007
							61.9139		38.869			59.9842	38.574
							62.0093		38.9175			61.879	38.6349
							62.0227		39.1176			63.4243	39.1863
							62.1648		39.1222				39.5047
							62.5166		39.294				39.6478
							62.7688		39.294				39.6714
							63.1229		39.4139				39.9085
							63.2377		39.4167				39.9258
							63.4541		39.4275				39.9458
							63.5295		39.4437				40.0894
							63.5858		39.5183				40.2697
							63.7662		39.5577				40.2896
							64.0481		39.5951				40.8868
							64.0855		39.6181				41.0476
							64.2061		39.6299				41.3802
							64.7119		39.6592				41.5273
							65.1805		39.8811				41.9298
							65.521		40.0342				41.9576
							66.4288		40.1458				42.0153
							66.6212		40.2254				42.319
							66.7256		40.2873				42.3463
							67.0713		40.3737				42.5578
							68.0881		40.4152				42.581
							68.5687		40.4658				42.7133
							68.9599		40.521				42.7173
							68.9922		40.5963				42.8778
							69.9049		40.6893				42.9621
							69.9083		40.7071				42.9901
							70.4006		40.7085				43.1188
							71.0928		40.9785				43.2682
							71.8991		41.0362				43.2746
							72.0752		41.1892				43.64
							73.088		41.2831				44.0707
							73.5285		41.422				44.2396
							73.9659		41.5346				44.2654
							80.5168		41.6794				44.3737
									42.1028				44.4695
									42.3757				44.5607
									42.5688				44.7024
									43.0808				44.7933
									43.0859				44.9028
									43.1776				45.6448
									43.2107				45.8983
									43.2892				46.1151
									43.5413				46.2013
									43.5832				46.4838
									43.6658				47.0651
									43.7806				47.2517
									43.9764				47.4558
									44.0509				47.5069
									44.1052				48.3843
									44.299				48.4425
									44.3814				48.5083
									44.5029				48.6463
									44.5368				48.7789
									44.892				48.7942
									45.9455				49.7362
									46.8146				50.0099
									47.2194				50.1711
									47.2499				50.3616
									47.844				50.6964
									48.0505				50.728
									48.6114				50.7341
									48.8927				51.3356
									50.1781				52.2316
									50.438				53.6298
									50.4807				53.9697
									50.8265				54.8283
									51.2041				55.074
									51.3368				55.4592
									51.3753				56.4452
									51.7713				58.255
									52.0151				61.1123
									53.0013				64.0747
									53.7963				67.1539
									53.935				68.8653
									54.2317				71.9225
									54.3018				73.918
									54.5072				74.1729
									54.6833				74.6669
									54.8792				75.1122
									55.2062				75.2988
									55.6587				76.5105
									56.5456				81.964
									56.6487				83.1384
									58.1666				84.6408
									61.2715				85.6952
									65.9346				86.0942
													93.681
													98.2108
													106.45
													113.375
[truncated: 21 more columns]

## Sheet: Shapiro-Wilk test 8+
Shapiro-Wilk expaded test of normality			8+
Spirochaetia	Thermotogae	Chlamydiae	Bacteroidetes/Chlorobi	Cyanobacteria/Melainab.	Chloroflexi	Tenericutes	Actinobacteria	Deinococcus-Thermus	Firmicutes	Delta/epsilon subdivisions	Betaproteobacteria	Alphaproteobacteria	Gammaproteobacteria	Other		Descriptive Statistics																	Box Plot
3.41894	3.26773	3.94507	2.85907	3.13097	3.47539	5.32168	3.19686	2.65681	2.80642	3.36087	3.29521	2.63299	3.21431	2.93437
3.43574	3.37633	4.10005	2.91962	3.24137	3.51107	6.63613	3.22654	4.06353	2.96612	3.37793	3.35496	2.64417	3.26167	2.98705			Spirochaetia	Thermotogae	Chlamydiae	Bacteroidetes/Chlorobi	Cyanobacteria/Melainab.	Chloroflexi	Tenericutes	Actinobacteria	Deinococcus-Thermus	Firmicutes	Delta/epsilon subdivisions	Betaproteobacteria	Alphaproteobacteria	Gammaproteobacteria	Other			Spirochaetia	Thermotogae	Chlamydiae	Bacteroidetes/Chlorobi	Cyanobacteria/Melainab.	Chloroflexi	Tenericutes	Actinobacteria	Deinococcus-Thermus	Firmicutes	Delta/epsilon subdivisions	Betaproteobacteria	Alphaproteobacteria	Gammaproteobacteria	Other
3.53848	3.38373	4.22167	2.96961	3.35391	3.51291	6.69743	3.22907	4.41025	3.12082	3.46569	3.39353	3.10378	3.27348	3.04943		Mean	5.86992	4.62604	4.50254	4.76791	4.74787	4.39389	10.3556	6.97742	6.01838	4.78779	5.67743	5.99604	5.61469	5.31998	4.56382		Min	3.41894	3.26773	3.94507	2.85907	3.13097	3.47539	5.32168	3.19686	2.65681	2.80642	3.36087	3.29521	2.63299	3.21431	2.93437
3.66535	3.57233	4.30431	3.08867	3.35428	3.69316	6.84321	3.25029	4.47295	3.19165	3.52491	3.40985	3.1809	3.27398	3.06317		Standard Error	0.333988	0.362506	0.0933221	0.17576	0.29441	0.335629	0.285966	0.155541	0.402068	0.0740351	0.220825	0.17058	0.0983981	0.194237	0.158379		Q1-Min	0.800447	0.317223	0.33858	0.83739	0.54985	0.172708	3.65076	1.63232	2.12693	1.13242	0.83416	0.990755	1.83	0.496485	0.574745
3.78159	3.58916	4.414	3.16473	3.55047	3.69717	7.10096	3.28648	4.76165	3.20353	3.5866	3.41067	3.19449	3.32449	3.06348		Median	4.9341	4.01959	4.54168	4.07886	4.07773	3.83709	10.7818	6.97662	6.30843	4.43162	4.98655	5.95551	5.43203	4.20836	4.1899		Med-Q1	0.714708	0.434633	0.258035	0.3824	0.39691	0.188997	1.80941	2.14744	1.52469	0.492778	0.79152	1.66955	0.96904	0.49757	0.680785
3.7926	3.69279	4.48043	3.197	3.63924	3.70713	7.51498	3.29438	4.85002	3.29106	3.61369	3.46476	3.25492	3.33063	3.07098		Mode	7.16196	#N/A	#N/A	#N/A	#N/A	#N/A	#N/A	#N/A	#N/A	3.31227	#N/A	#N/A	#N/A	3.51426	#N/A		Q3-Med	2.22786	1.43703	0.159785	1.17223	1.43966	1.01076	1.06193	1.72271	1.01882	0.725807	1.42493	1.2179	1.26297	1.17528	1.06497
3.86398	3.71266	4.60294	3.22764	3.66286	3.96706	7.7673	3.36693	4.91329	3.31227	3.63089	3.48626	3.29554	3.33636	3.07611		Standard Deviation	2.05884	1.45002	0.323277	1.8766	1.58545	1.16265	2.06213	2.43956	1.70583	1.27804	2.11808	1.78906	1.43607	3.37548	1.51084		Max-Q3	2.7981	2.33085	0.35567	11.8072	2.21831	1.82477	2.69386	6.67026	1.25944	5.70173	7.0248	4.2119	3.41189	22.0672	6.10154
3.89392	3.99157	4.6277	3.23663	3.68082	4.01717	7.9593	3.41665	4.96865	3.31227	3.66454	3.51233	3.30796	3.35387	3.11037		Sample Variance	4.23882	2.10256	0.104508	3.52164	2.51365	1.35176	4.25238	5.95145	2.90986	1.6334	4.48624	3.20073	2.06231	11.3939	2.28263		Mean	5.86992	4.62604	4.50254	4.76791	4.74787	4.39389	10.3556	6.97742	6.01838	4.78779	5.67743	5.99604	5.61469	5.31998	4.56382
3.89802	4.0476	4.70106	3.3017	3.68966	4.7567	8.1892	3.43882	6.26427	3.31614	3.73611	3.64137	3.37617	3.37884	3.16899		Kurtosis	-1.07484	-0.16152	-0.460073	18.4404	-0.358101	0.572181	-0.424863	-0.234256	-0.901975	3.52067	2.62015	-0.498804	-0.247637	16.1694	5.15012
4.1691	4.1207	4.7027	3.32512	3.69247	5.1213	8.37324	3.46125	6.35259	3.39939	3.79339	3.6747	3.38155	3.39273	3.18679		Skewness	0.613704	1.08763	-0.0926576	3.53421	1.10828	1.3636	-0.340953	0.427428	-0.117347	1.76468	1.54453	0.332437	0.376553	3.71649	1.97396
4.37025	4.60712	4.87336	3.42225	3.79767	6.59496	8.45631	3.46375	6.43232	3.44647	3.80829	3.68546	3.42692	3.41379	3.19782		Range	6.54112	4.51973	1.11207	14.1993	4.60473	3.19723	9.21596	12.1727	5.92988	8.05274	10.0754	8.0901	7.4739	24.2366	8.42204
4.56171	5.16052	5.05714	3.46046	3.88479	6.67262	8.54192	3.50361	6.6046	3.44962	3.818	3.69053	3.42991	3.41921	3.2412		Maximum	9.96006	7.78746	5.05714	17.0583	7.7357	6.67262	14.5376	15.3696	8.58669	10.8592	13.4363	11.3853	10.1069	27.4509	11.3564
4.63165	6.3449		3.47427	3.97507		8.92418	3.5528	7.2028	3.47784	3.82395	3.73638	3.5607	3.44169	3.25463		Minimum	3.41894	3.26773	3.94507	2.85907	3.13097	3.47539	5.32168	3.19686	2.65681	2.80642	3.36087	3.29521	2.63299	3.21431	2.93437
4.68437	6.57056		3.48435	4.05732		8.98853	3.56712	7.36873	3.4987	3.83338	3.742	3.61331	3.45821	3.25564		Sum	223.057	74.0166	54.0304	543.542	137.688	52.7266	538.49	1716.45	108.331	1426.76	522.323	659.565	1195.93	1606.63	415.308
4.71106	6.79144		3.49036	4.07773		9.01264	3.59293	7.92476	3.50702	3.84136	3.74718	3.62424	3.46711	3.30873		Count	38	16	12	114	29	12	52	246	18	298	92	110	213	302	91
4.88783	7.78746		3.49336	4.08157		9.51246	3.6224	8.16596	3.53047	3.86674	3.74887	3.68658	3.46884	3.31189		Geometric Mean	5.54234	4.44113	4.49181	4.5317	4.53122	4.27317	10.1356	6.54733	5.76757	4.64906	5.36171	5.7291	5.4315	4.79722	4.37063
4.91702			3.51272	4.15421		9.53001	3.63441	8.33095	3.54938	3.88794	3.75138	3.72965	3.47103	3.35158		Harmonic Mean	5.25174	4.28612	4.48101	4.36223	4.3547	4.17216	9.89458	6.12242	5.49217	4.53412	5.10722	5.46556	5.24783	4.51739	4.21581
4.91794			3.56796	4.21634		9.57521	3.67546	8.58669	3.55053	3.96712	3.89986	3.73632	3.47175	3.37239		AAD	1.804	1.19059	0.258281	1.20556	1.30162	0.928339	1.70119	1.9959	1.44999	0.918283	1.63402	1.48912	1.18692	1.92866	1.08724
4.93132			3.61082	4.29965		9.66727	3.68281		3.55222	4.06696	3.9211	3.78317	3.47774	3.40669		MAD	#NAME?	#NAME?	#NAME?	#NAME?	#NAME?	#NAME?	#NAME?	#NAME?	#NAME?	#NAME?	#NAME?	#NAME?	#NAME?	#NAME?	#NAME?
4.93687			3.6144	4.54364		9.76034	3.69418		3.56005	4.08433	3.93579	3.83404	3.47877	3.41791		IQR	#NAME?	#NAME?	#NAME?	#NAME?	#NAME?	#NAME?	#NAME?	#NAME?	#NAME?	#NAME?	#NAME?	#NAME?	#NAME?	#NAME?	#NAME?
4.96634			3.61829	4.92541		9.86308	3.74048		3.57362	4.09683	3.98548	3.84146	3.48438	3.4296
5.00023			3.63245	5.51739		9.92011	3.81057		3.57643	4.16451	4.02803	3.85506	3.48621	3.45673
5.75778			3.64146	5.6336		10.1343	3.84216		3.58582	4.17895	4.03918	3.92453	3.48654	3.49297
6.47625			3.65293	7.39811		10.1715	3.86545		3.61403	4.20039	4.07265	3.92649	3.51017	3.52526
6.66054			3.66868	7.47803		10.1972	3.87538		3.61423	4.21413	4.1083	3.94817	3.51426	3.56385		Multiplier	2.2
6.77073			3.66903	7.51051		10.6883	3.90097		3.62008	4.21763	4.13954	3.98343	3.51426	3.58075
7.12721			3.67022	7.69365		10.8754	3.90261		3.6201	4.22234	4.26055	3.98547	3.52473	3.59714			Spirochaetia	Thermotogae	Chlamydiae	Bacteroidetes/Chlorobi	Cyanobacteria/Melainab.	Chloroflexi	Tenericutes	Actinobacteria	Deinococcus-Thermus	Firmicutes	Delta/epsilon subdivisions	Betaproteobacteria	Alphaproteobacteria	Gammaproteobacteria	Other
7.16196			3.67458	7.71191		10.8802	3.9219		3.63695	4.23566	4.27549	4.02624	3.53477	3.60072		Min	3.41894	3.26773	3.94507	2.85907	3.13097	3.47539	5.32168	3.19686	2.65681	2.80642	3.36087	3.29521	2.63299	3.21431	2.93437
7.16196			3.68973	7.7357		10.9023	3.92608		3.64696	4.24216	4.31739	4.05332	3.53631	3.63186		Q1-Min	0.800447	0.317223	0.33858	0.83739	0.54985	0.172708	3.65076	1.63232	2.12693	1.13242	0.83416	0.990755	1.83	0.496485	0.574745
8.01568			3.71665			10.9801	3.93353		3.65337	4.25149	4.45936	4.07501	3.53883	3.714		Med-Q1	0.714708	0.434633	0.258035	0.3824	0.39691	0.188997	1.80941	2.14744	1.52469	0.492778	0.79152	1.66955	0.96904	0.49757	0.680785
8.76709			3.71694			11.167	3.95128		3.67962	4.31634	4.55279	4.10575	3.54214	3.76186		Q3-Med	2.22786	1.43703	0.159785	1.17223	1.43966	1.01076	1.06193	1.72271	1.01882	0.725807	1.42493	1.2179	1.26297	1.17528	1.06497
8.77069			3.71735			11.177	4.01922		3.6823	4.32855	4.554	4.13826	3.54864	3.78116		Max-Q3	2.7981	2.33085	0.35567	2.89578	2.21831	1.82477	2.69386	6.67026	1.25944	2.54713	4.45459	4.2119	3.41189	3.35152	3.822
8.93755			3.73054			11.3026	4.05636		3.68479	4.38255	4.62381	4.14262	3.54875	3.81561		Mean	5.86992	4.62604	4.50254	4.76791	4.74787	4.39389	10.3556	6.97742	6.01838	4.78779	5.67743	5.99604	5.61469	5.31998	4.56382
9.00526			3.73326			11.4148	4.0572		3.69851	4.39006	5.05827	4.14961	3.55502	3.8351
9.03783			3.74318			11.5358	4.06357		3.71924	4.39469	5.08942	4.18133	3.55539	3.84421		Min	3.41894	3.26773	3.94507	2.85907	3.13097	3.47539	5.32168	3.19686	2.65681	2.80642	3.36087	3.29521	2.63299	3.21431	2.93437
9.06091			3.75313			11.6345	4.13179		3.73028	4.44772	5.14099	4.20989	3.55652	3.84657		Q1	4.21939	3.58495	4.28365	3.69646	3.68082	3.6481	8.97244	4.82918	4.78374	3.93884	4.19503	4.28596	4.46299	3.7108	3.50912
9.41112			3.75512			11.6725	4.14024		3.73397	4.48105	5.18158	4.21738	3.55778	3.86553		Median	4.9341	4.01959	4.54168	4.07886	4.07773	3.83709	10.7818	6.97662	6.30843	4.43162	4.98655	5.95551	5.43203	4.20836	4.1899
9.96006			3.7657			11.7472	4.15287		3.73403	4.53752	5.20728	4.23539	3.55835	3.93587		Q3	7.16196	5.45662	4.70147	5.25109	5.51739	4.84785	11.8438	8.69933	7.32725	5.15743	6.41148	7.17341	6.695	5.38365	5.25487
			3.76788			11.7787	4.16098		3.73541	4.55438	5.24603	4.24492	3.57159	3.97776		Max	9.96006	7.78746	5.05714	8.14687	7.7357	6.67262	14.5376	15.3696	8.58669	7.70456	10.8661	11.3853	10.1069	8.73517	9.07687
			3.7803			12.0391	4.16318		3.73725	4.55472	5.25464	4.26339	3.57761	3.98761		Mean	5.86992	4.62604	4.50254	4.76791	4.74787	4.39389	10.3556	6.97742	6.01838	4.78779	5.67743	5.99604	5.61469	5.31998	4.56382
			3.79264			12.1304	4.21712		3.7452	4.61503	5.2691	4.267	3.59167	4.04114
			3.79916			12.1705	4.21955		3.75149	4.67222	5.26982	4.29312	3.59174	4.08632		Grand Min	0
			3.8199			12.1748	4.23229		3.75454	4.75882	5.37536	4.29383	3.59235	4.10212
			3.83503			12.2829	4.23413		3.75809	4.85243	5.37561	4.31356	3.59283	4.15224		Outliers	None	None	None	13.1702	None	None	None	None	None	7.92169	13.396	None	None	9.12316	9.51741
			3.91284			12.4467	4.25115		3.7688	4.91677	5.45483	4.32753	3.59296	4.16877						17.0583						7.94919	13.4363			9.1412	11.3564
			3.93843			12.5705	4.25171		3.78788	4.95731	5.52177	4.34975	3.5942	4.1899												7.98257				9.94936
			3.94244			12.6879	4.25868		3.78862	5.01579	5.54035	4.37156	3.59451	4.24341												8.07996				10.9362
			3.95244			12.874	4.27379		3.78986	5.03686	5.60144	4.38364	3.59538	4.24816												8.1373				12.5538
			3.9531			12.9884	4.2985		3.79102	5.16906	5.64408	4.38647	3.61279	4.25884												8.16121				12.7149
			3.99836			13.2828	4.34476		3.7914	5.20051	5.72772	4.41093	3.62096	4.28484												8.31521				12.7765
			4.01069			13.8898	4.36914		3.79571	5.21782	5.73055	4.41955	3.62272	4.30431												8.48395				12.9468
			4.01654			14.5376	4.37846		3.82479	5.37434	5.73595	4.4219	3.62333	4.34288												8.50071				13.6421
			4.03057				4.41102		3.82572	5.39769	5.74657	4.44287	3.62593	4.34453												8.76948				14.0202
			4.03652				4.42264		3.82796	5.45295	5.89058	4.46299	3.62925	4.35383												8.83967				14.0749
			4.05586				4.46209		3.83314	5.45967	5.90029	4.48168	3.6301	4.42348												8.91882				14.1037
			4.05634				4.47962		3.83323	5.50929	6.01073	4.49993	3.6473	4.4888												9.05317				15.0361
			4.07338				4.48401		3.83403	5.89327	6.0402	4.58756	3.65031	4.5615												9.84099				15.9397
			4.08434				4.51229		3.8423	5.93377	6.15711	4.58831	3.65345	4.58048												10.8592				16.7261
			4.27007				4.51991		3.84551	6.06233	6.19439	4.59271	3.65403	4.65303																17.639
			4.27484				4.53999		3.85107	6.15666	6.20068	4.63556	3.65517	4.6556																17.8583
			4.28498				4.79626		3.85208	6.21017	6.22847	4.6916	3.65598	4.74115																18.159
			4.28701				4.8254		3.85267	6.25623	6.24108	4.69298	3.65732	4.76807																20.6731
			4.30412				4.84052		3.85814	6.29348	6.32274	4.73734	3.66112	4.81074																22.1434
			4.32967				4.89463		3.8641	6.3211	6.34727	4.75177	3.66386	4.97906																26.6785
			4.38704				4.97428		3.8697	6.32513	6.36183	4.75801	3.66685	4.99197																27.4509
			4.51096				4.98122		3.87588	6.33294	6.41407	4.76048	3.66722	5.1152
			4.5617				4.98304		3.88299	6.38368	6.42703	4.76427	3.6725	5.12728
			4.62598				5.02644		3.8868	6.40085	6.44684	4.77748	3.6725	5.22659
			4.68141				5.04486		3.88779	6.40971	6.45763	4.78555	3.67434	5.28315
			4.71405				5.10058		3.89453	6.41678	6.61872	4.82179	3.68218	5.2938
			4.74613				5.20564		3.8946	6.45173	6.78672	4.82337	3.68928	5.32232
			4.76998				5.22999		3.90697	6.45364	6.88907	4.83002	3.69163	5.33668
			4.80913				5.24993		3.9122	6.48977	6.92564	4.8329	3.70168	5.3582
			4.90619				5.30884		3.93084	6.96455	6.97293	4.87979	3.70291	5.40066
			4.95831				5.3697		3.93292	7.04428	6.98954	4.88131	3.70334	5.42489
			4.96163				5.38125		3.95661	7.37323	7.05042	4.89679	3.7054	5.4299
			4.9816				5.38862		3.96325	7.64917	7.08662	4.90037	3.72698	5.48738
			4.99143				5.427		3.96809	7.70454	7.08707	4.93727	3.72821	5.79908
			5.07694				5.52142		3.97004	8.15323	7.12684	4.97622	3.73752	5.83185
			5.11086				5.57484		3.97646	8.29629	7.1366	4.99278	3.73972	5.95857
			5.11865				5.5935		3.9847	8.33899	7.15795	4.99297	3.74157	6.28524
			5.15598				5.59468		3.98986	8.56135	7.16851	4.9994	3.75063	6.33922
			5.16303				5.61013		3.99196	8.61259	7.17504	5.02368	3.75486	6.34649
			5.19532				5.70806		3.99377	9.08687	7.1979	5.02793	3.75965	6.42157
			5.2337				5.76354		4.00488	9.11025	7.40785	5.04216	3.76391	6.61434
			5.25688				5.78135		4.01258	9.26679	7.42053	5.05103	3.76455	7.17849
			5.33084				5.82526		4.01394	9.2737	7.43865	5.06913	3.77074	7.91528
			5.35194				5.87787		4.0146	9.55558	7.63181	5.06945	3.77167	8.01223
			5.44052				5.94476		4.02935	10.0712	7.65779	5.07597	3.77552	9.07687
			5.47802				5.96763		4.02981	10.8661	7.70589	5.11101	3.77674	9.51741
			5.50024				6.07249		4.03778	13.396	7.73854	5.1188	3.79157	11.3564
			5.52798				6.13483		4.04097	13.4363	7.89768	5.15359	3.79383
			5.59442				6.14644		4.04323		7.94447	5.17425	3.79417
			5.66305				6.17786		4.05542		7.96118	5.21521	3.79884
			5.67698				6.17948		4.05956		7.96239	5.24814	3.80119
			5.68724				6.24159		4.068		7.97366	5.27958	3.802
			5.80924				6.25707		4.07875		8.14008	5.28058	3.80216
			6.02372				6.2799		4.08675		8.26699	5.32875	3.8023
			6.31029				6.2807		4.08854		8.43244	5.32895	3.82693
			6.51123				6.31255		4.09439		8.48401	5.34964	3.82867
			6.52268				6.31891		4.09593		8.53601	5.39765	3.8318
			6.58886				6.38644		4.10396		8.67088	5.40019	3.83262
			6.65469				6.45901		4.12043		8.80157	5.41326	3.83621
			7.04015				6.52946		4.12258		8.8176	5.41537	3.84086
			7.16016				6.53889		4.12777		8.8271	5.41833	3.85935
			7.18755				6.55312		4.14714		8.89749	5.42958	3.86631
			7.5463				6.58757		4.15461		8.95142	5.43203	3.86916
			7.67722				6.60756		4.16353		9.48484	5.47589	3.87703
			7.7293				6.61723		4.16791		10.0279	5.48024	3.8839
			7.78705				6.63923		4.1685		11.3853	5.49024	3.89995
			7.87246				6.63968		4.17096			5.50317	3.90032
			8.14687				6.71121		4.17224			5.50896	3.90677
			13.1702				6.71716		4.18539			5.56269	3.90818
			17.0583				6.72574		4.1888			5.56309	3.91145
							6.75752		4.19946			5.565	3.91788
							6.81241		4.20796			5.57382	3.92546
							6.81725		4.21681			5.63765	3.9311
							6.84415		4.22057			5.64222	3.93556
							6.8803		4.225			5.65118	3.93707
							6.91029		4.22826			5.65258	3.94049
							6.92565		4.22884			5.7115	3.95757
							6.96591		4.2333			5.75374	3.96149
							6.97499		4.2364			5.78171	3.96236
							6.97824		4.25037			5.82783	3.96824
							6.98551		4.25187			5.83667	3.97424
							7.02208		4.25229			5.84714	3.98026
							7.05029		4.25524			5.9067	3.98108
							7.05452		4.26328			5.91937	3.98121
							7.12771		4.27209			5.92913	3.98606
							7.14193		4.27727			5.98022	3.9976
							7.16687		4.28087			5.98639	3.9976
							7.20021		4.28636			5.98772	4.00026
							7.23384		4.30281			6.04833	4.00058
							7.26843		4.31713			6.0725	4.02272
							7.31312		4.32057			6.08178	4.02646
							7.31909		4.32251			6.09362	4.02696
							7.33453		4.33052			6.16806	4.05156
							7.35952		4.3431			6.17255	4.05214
							7.3719		4.35449			6.21846	4.05274
							7.39533		4.35557			6.28323	4.05797
							7.41612		4.3719			6.31038	4.07987
							7.43108		4.37369			6.32663	4.09443
							7.43334		4.38154			6.32827	4.09582
							7.4676		4.38533			6.39328	4.10256
							7.47493		4.41072			6.49234	4.1274
							7.49349		4.41956			6.4993	4.13301
							7.55394		4.4207			6.50735	4.13704
							7.56765		4.42329			6.54477	4.13923
							7.56817		4.42408			6.54964	4.1847
							7.58719		4.43916			6.60777	4.20025
							7.65224		4.44662			6.61869	4.20737
							7.66217		4.45625			6.6209	4.20936
							7.66355		4.46171			6.62557	4.22382
							7.67782		4.4674			6.6317	4.22581
							7.75321		4.46758			6.66062	4.24101
							7.777		4.47879			6.66538	4.25457
							7.79153		4.48539			6.6767	4.2556
							7.81183		4.50215			6.6851	4.26042
							7.85421		4.51888			6.68528	4.26716
							7.87474		4.52137			6.695	4.27189
							7.88004		4.52448			6.70726	4.29998
							7.90498		4.52655			6.71191	4.30116
							7.92556		4.54658			6.73886	4.3071
							7.96474		4.56028			6.74287	4.30836
							7.99125		4.56082			6.74857	4.31231
							8.0103		4.57202			6.83027	4.31561
							8.02657		4.57601			6.83358	4.33426
							8.03217		4.57764			6.83699	4.33468
							8.03518		4.57785			6.83836	4.3423
							8.06253		4.5942			6.84456	4.39217
							8.17456		4.59605			6.86476	4.3969
							8.17764		4.61665			6.87597	4.40765
							8.21615		4.62558			6.88286	4.41456
							8.26164		4.65677			6.88456	4.4262
							8.32501		4.66016			6.89169	4.43794
							8.33707		4.66111			6.96338	4.44923
							8.36125		4.66663			6.97288	4.45233
							8.37801		4.6779			6.97394	4.45352
							8.53459		4.68791			6.99901	4.45995
							8.56704		4.70106			7.00652	4.46113
							8.59552		4.70419			7.00976	4.46947
							8.6251		4.70718			7.06009	4.47205
							8.68419		4.73181			7.07924	4.48326
							8.69681		4.74356			7.09718	4.4883
							8.70017		4.74589			7.11036	4.49347
							8.71556		4.75763			7.20419	4.52145
							8.76724		4.76973			7.25401	4.52903
							8.80832		4.77464			7.29763	4.54992
							8.8564		4.77625			7.30948	4.57382
							8.87833		4.78685			7.39281	4.57622
							8.88097		4.78702			7.41452	4.58256
							8.91244		4.80631			7.44833	4.6053
							8.94299		4.81535			7.51456	4.62054
							8.94539		4.82932			7.51519	4.64012
							8.95173		4.85443			7.62895	4.64016
							8.99902		4.85874			7.77695	4.64931
							9.03957		4.87683			7.78621	4.65237
							9.04667		4.88001			7.79789	4.6632
							9.04992		4.88324			7.80759	4.66629
							9.05903		4.89272			7.87204	4.68523
							9.11418		4.90914			8.00712	4.68568
							9.20048		4.92117			8.03795	4.6994
							9.2051		4.9228			8.10631	4.70981
							9.20728		4.92756			8.16731	4.7154
							9.25544		4.94012			8.31075	4.71938
							9.29249		4.9439			8.32752	4.72586
							9.42692		4.94729			8.54828	4.727
							9.4292		4.95236			8.55868	4.86545
							9.48171		4.97523			8.62235	4.89673
							9.52952		4.98803			8.62426	4.90746
							9.54403		4.99586			8.95989	4.92947
							9.69943		5.01054			9.81419	4.94182
							9.71631		5.01523			10.1069	4.96426
							9.71845		5.02275				4.9802
							9.7418		5.03081				5.01519
							9.79133		5.03312				5.05214
							9.87167		5.05759				5.09865
							9.94177		5.06385				5.15778
							9.94535		5.07778				5.20523
							9.98986		5.08975				5.26567
							10.1071		5.11262				5.27005
							10.1691		5.12349				5.2888
							10.1729		5.15286				5.33718
							10.2928		5.15895				5.36734
							10.331		5.1649				5.37384
							10.345		5.16756				5.38091
							10.4715		5.18082				5.38456
							10.5535		5.18808				5.39484
							10.7808		5.23406				5.46352
							10.8696		5.24488				5.48627
							10.9141		5.25091				5.48975
							10.9327		5.29914				5.49731
							11.096		5.30062				5.57866
							11.1619		5.32317				5.58154
							11.173		5.33842				5.59429
							11.4206		5.36704				5.61526
							11.4455		5.38003				5.65651
							11.64		5.43875				5.68371
							11.7826		5.45924				5.7041
							12.1484		5.50837				5.72638
							12.2636		5.54382				5.79829
							12.2702		5.54802				5.82326
							12.9975		5.55178				5.86471
							13.3375		5.557				5.92477
							13.4138		5.59976				5.93141
							15.3696		5.60486				5.94053
									5.63007				5.99243
									5.66483				6.00673
									5.7006				6.00847
									5.70827				6.04018
									5.77126				6.09714
									5.78274				6.10312
									5.79442				6.12022
									5.79786				6.2671
									5.81477				6.43206
									5.83222				6.44364
									5.85757				6.50568
									5.86526				6.51023
									5.86661				6.51362
									5.92091				6.59887
									5.9312				6.64993
									5.9333				6.6849
									5.99469				6.71507
									6.03266				6.89572
									6.12769				6.94237
									6.21008				6.94366
									6.40499				7.01743
									6.45298				7.12226
									6.53585				7.34354
									6.68489				7.40735
									6.70153				7.45419
									6.73721				7.53854
									6.89118				7.57096
									6.95763				7.776
									7.10211				7.82226
									7.13341				8.13886
									7.2072				8.39593
									7.34605				8.567
									7.35959				8.57977
									7.44784				8.73517
									7.47088				9.12316
									7.60916				9.1412
									7.70456				9.94936
									7.92169				10.9362
									7.94919				12.5538
									7.98257				12.7149
									8.07996				12.7765
									8.1373				12.9468
									8.16121				13.6421
									8.31521				14.0202
									8.48395				14.0749
									8.50071				14.1037
									8.76948				15.0361
									8.83967				15.9397
									8.91882				16.7261
									9.05317				17.639
									9.84099				17.8583
									10.8592				18.159
													20.6731
													22.1434
													26.6785
													27.4509
[truncated: 21 more columns]

## Sheet: Shapiro-Wilk test 10+
Shapiro-Wilk expaded test of normality			10+
Spirochaetia	Thermotogae	Chlamydiae	Bacteroidetes/Chlorobi	Cyanobacteria/Melainab.	Chloroflexi	Tenericutes	Actinobacteria	Deinococcus-Thermus	Firmicutes	Delta/epsilon subdivisions	Betaproteobacteria	Alphaproteobacteria	Gammaproteobacteria	Other		Descriptive Statistics																	Box Plot
0.35376	0.36081	0.47914	0.35291	0.31822	0.40416	0.76792	0.36129	0.26245	0.32342	0.35034	0.36459	0.22953	0.36322	0.26499
0.38971	0.37591	0.55871	0.37108	0.34894	0.42339	0.9836	0.39499	0.41829	0.39276	0.39188	0.38797	0.23037	0.36696	0.2713			Spirochaetia	Thermotogae	Chlamydiae	Bacteroidetes/Chlorobi	Cyanobacteria/Melainab.	Chloroflexi	Tenericutes	Actinobacteria	Deinococcus-Thermus	Firmicutes	Delta/epsilon subdivisions	Betaproteobacteria	Alphaproteobacteria	Gammaproteobacteria	Other			Spirochaetia	Thermotogae	Chlamydiae	Bacteroidetes/Chlorobi	Cyanobacteria/Melainab.	Chloroflexi	Tenericutes	Actinobacteria	Deinococcus-Thermus	Firmicutes	Delta/epsilon subdivisions	Betaproteobacteria	Alphaproteobacteria	Gammaproteobacteria	Other
0.42429	0.41221	0.56282	0.37544	0.37317	0.428	1.08262	0.39815	0.47763	0.41469	0.39631	0.39005	0.31197	0.37584	0.27744		Mean	0.806496	0.618641	0.607939	0.668103	0.626604	0.58059	1.81084	0.959692	0.77445	0.723298	0.771533	0.814921	0.721649	0.80513	0.573477		Min	0.35376	0.36081	0.47914	0.35291	0.31822	0.40416	0.76792	0.36129	0.26245	0.32342	0.35034	0.36459	0.22953	0.36322	0.26499
0.42483	0.4383	0.57765	0.37776	0.39586	0.46206	1.09829	0.40054	0.53689	0.41663	0.4067	0.39195	0.33023	0.37625	0.27891		Standard Error	0.0584489	0.0670385	0.0180566	0.0330347	0.0448498	0.0534368	0.0748411	0.025714	0.0705718	0.0133146	0.0376087	0.026384	0.015017	0.0413737	0.0272077		Q1-Min	0.181397	0.08553	0.0948025	0.124673	0.16477	0.049385	0.690407	0.2648	0.275522	0.267638	0.176273	0.246483	0.32748	0.173388	0.15115
0.43812	0.44902	0.58542	0.37877	0.43266	0.48721	1.10884	0.4044	0.53701	0.42098	0.4199	0.39224	0.34253	0.38907	0.28971		Median	0.63974	0.490685	0.603005	0.549175	0.55923	0.50416	1.77018	0.92903	0.751915	0.664245	0.670015	0.7991	0.69464	0.61003	0.51976		Med-Q1	0.104583	0.044345	0.0290625	0.0715925	0.07624	0.050615	0.311853	0.30294	0.213942	0.0731875	0.143402	0.188027	0.13763	0.0734225	0.10362
0.48244	0.46668	0.60029	0.39203	0.43452	0.48858	1.11271	0.40858	0.54086	0.43127	0.42879	0.39749	0.36034	0.39317	0.29433		Mode	0.99417	#N/A	#N/A	#N/A	#N/A	#N/A	#N/A	#N/A	#N/A	0.44341	#N/A	#N/A	#N/A	0.52567	#N/A		Q3-Med	0.364427	0.241657	0.0451125	0.216002	0.14566	0.15362	0.355123	0.297655	0.25119	0.132685	0.24205	0.194268	0.17124	0.144685	0.119345
0.4971	0.46855	0.60572	0.3981	0.45668	0.51974	1.12893	0.4181	0.56315	0.44307	0.43082	0.41071	0.36321	0.39587	0.31055		Standard Deviation	0.360303	0.268154	0.06255	0.352715	0.241524	0.18511	0.539687	0.403308	0.299411	0.229846	0.36073	0.276718	0.219166	0.718998	0.259545		Max-Q3	0.591453	0.506337	0.0737225	2.48866	0.54801	0.30891	1.84948	1.49453	0.229985	0.90554	1.17976	0.656363	0.56711	5.52635	1.18961
0.50535	0.48283	0.64588	0.40749	0.48299	0.56479	1.25466	0.42172	0.65091	0.44328	0.43265	0.41387	0.36513	0.40006	0.31948		Sample Variance	0.129819	0.0719065	0.00391251	0.124408	0.0583336	0.0342659	0.291262	0.162657	0.0896467	0.0528294	0.130126	0.0765729	0.0480336	0.516958	0.0673636		Mean	0.806496	0.618641	0.607939	0.668103	0.626604	0.58059	1.81084	0.959692	0.77445	0.723298	0.771533	0.814921	0.721649	0.80513	0.573477
0.52193	0.49854	0.64779	0.42084	0.48664	0.65252	1.36745	0.42994	0.71822	0.44341	0.43922	0.44151	0.36592	0.40866	0.33384		Kurtosis	-0.813401	0.36578	0.804473	27.4004	0.48602	0.630216	3.80387	0.972476	-1.12348	3.77949	2.81221	-0.1178	0.0438687	26.7151	6.80266
0.53334	0.50214	0.6491	0.42226	0.50386	0.67356	1.3793	0.43634	0.78561	0.44341	0.45487	0.4456	0.37363	0.41265	0.34329		Skewness	0.734627	1.22312	-0.25567	4.36627	1.14497	1.26939	1.11686	0.856473	0.168617	1.78125	1.65232	0.451556	0.432929	4.73294	2.20709
0.54061	0.63983	0.66091	0.42237	0.51215	0.89638	1.43679	0.43939	0.84541	0.44701	0.46448	0.44615	0.39791	0.41669	0.34349		Range	1.24186	0.87787	0.2427	2.90093	0.93468	0.56253	3.20686	2.35992	0.97064	1.37905	1.74149	1.28514	1.20346	5.91784	1.56372
0.54722	0.66788	0.72184	0.42765	0.5224	0.96669	1.4417	0.43978	0.84877	0.44775	0.47043	0.45328	0.40043	0.42115	0.34695		Maximum	1.59562	1.23868	0.72184	3.25384	1.2529	0.96669	3.97478	2.72121	1.23309	1.70247	2.09183	1.64973	1.43299	6.28106	1.82871
0.5611	0.92573		0.43205	0.54192		1.44464	0.44138	0.9493	0.45347	0.48033	0.46094	0.40418	0.42315	0.35977		Minimum	0.35376	0.36081	0.47914	0.35291	0.31822	0.40416	0.76792	0.36129	0.26245	0.32342	0.35034	0.36459	0.22953	0.36322	0.26499
0.57625	0.92933		0.4347	0.5499		1.46289	0.44164	1.02104	0.45763	0.48038	0.47499	0.41334	0.42405	0.36592		Sum	30.6469	9.89826	7.29527	76.1638	18.1715	6.96708	94.1635	236.084	13.9401	215.543	70.981	89.6413	153.711	243.149	52.1865
0.58081	1.04182		0.441	0.55923		1.46408	0.44213	1.15982	0.45827	0.48395	0.48437	0.41628	0.42614	0.37026		Count	38	16	12	114	29	12	52	246	18	298	92	110	213	302	91
0.61887	1.23868		0.44151	0.56133		1.49574	0.45207	1.18145	0.46353	0.48862	0.49409	0.43396	0.42782	0.37055		Geometric Mean	0.735205	0.573768	0.604907	0.616899	0.588092	0.557454	1.73593	0.879745	0.715332	0.694011	0.707376	0.767814	0.68779	0.687118	0.530591
0.6192			0.44877	0.56455		1.53701	0.45311	1.2102	0.46621	0.49146	0.49857	0.44563	0.42836	0.37553		Harmonic Mean	0.674708	0.538803	0.601782	0.582776	0.555644	0.538167	1.66104	0.805341	0.652523	0.669657	0.658184	0.720738	0.65227	0.634583	0.496734
0.62117			0.44912	0.5781		1.60429	0.45503	1.23309	0.46785	0.49282	0.50943	0.44903	0.43084	0.38569		AAD	0.310569	0.216428	0.0476374	0.213452	0.185972	0.144465	0.402727	0.321213	0.251627	0.162653	0.268208	0.222353	0.178573	0.35438	0.175257
0.63107			0.44981	0.59288		1.60684	0.45572		0.47368	0.49356	0.51271	0.45607	0.43594	0.38574		MAD	0.204945	0.096625	0.043585	0.10792	0.10255	0.078465	0.330935	0.30157	0.214965	0.098115	0.17204	0.193645	0.15275	0.090525	0.1105
0.64841			0.45355	0.6195		1.62104	0.46162		0.47844	0.50239	0.51538	0.46038	0.43917	0.38739		IQR	0.46901	0.286002	0.074175	0.287595	0.2219	0.204235	0.666975	0.600595	0.465132	0.205873	0.385452	0.382295	0.30887	0.218107	0.222965
0.65847			0.45506	0.63451		1.68558	0.4719		0.48454	0.50873	0.51743	0.4717	0.44043	0.39524
0.66806			0.45962	0.70489		1.6925	0.47494		0.48602	0.51126	0.51814	0.47564	0.44047	0.40051
0.8252			0.4609	0.73525		1.70595	0.47756		0.49109	0.52656	0.53205	0.47871	0.44229	0.41265		Multiplier	2.2
0.84801			0.46724	0.91253		1.73282	0.47945		0.4958	0.52663	0.54177	0.48919	0.44721	0.41963
0.93659			0.46875	0.95456		1.74334	0.48455		0.49636	0.53033	0.55294	0.4912	0.448	0.42949			Spirochaetia	Thermotogae	Chlamydiae	Bacteroidetes/Chlorobi	Cyanobacteria/Melainab.	Chloroflexi	Tenericutes	Actinobacteria	Deinococcus-Thermus	Firmicutes	Delta/epsilon subdivisions	Betaproteobacteria	Alphaproteobacteria	Gammaproteobacteria	Other
0.95277			0.47288	1.01568		1.76983	0.48486		0.51268	0.53439	0.58435	0.4915	0.44914	0.43817		Min	0.35376	0.36081	0.47914	0.35291	0.31822	0.40416	0.76792	0.36129	0.26245	0.32342	0.35034	0.36459	0.22953	0.36322	0.26499
0.99417			0.4731	1.05188		1.77053	0.48487		0.51305	0.53991	0.5871	0.49263	0.45133	0.44007		Q1-Min	0.181397	0.08553	0.0948025	0.124673	0.16477	0.049385	0.690407	0.2648	0.275522	0.267638	0.176273	0.246483	0.32748	0.173388	0.15115
0.99417			0.47474	1.07383		1.7717	0.48758		0.51442	0.5496	0.60908	0.49462	0.45152	0.44807		Med-Q1	0.104583	0.044345	0.0290625	0.0715925	0.07624	0.050615	0.311853	0.30294	0.213942	0.0731875	0.143402	0.188027	0.13763	0.0734225	0.10362
1.0075			0.47758	1.2529		1.77175	0.48937		0.51513	0.55232	0.61705	0.49772	0.45219	0.44816		Q3-Med	0.364427	0.241657	0.0451125	0.216002	0.14566	0.15362	0.355123	0.297655	0.25119	0.132685	0.24205	0.194268	0.17124	0.144685	0.119345
1.1152			0.47759			1.84114	0.49988		0.51532	0.5547	0.6185	0.49896	0.45514	0.45094		Max-Q3	0.591453	0.506337	0.0737225	0.443422	0.36894	0.30891	0.562527	0.937205	0.229985	0.44947	0.750385	0.656363	0.56711	0.471645	0.488545
1.28309			0.47931			1.91359	0.50183		0.51978	0.55728	0.63506	0.50919	0.46166	0.45753		Mean	0.806496	0.618641	0.607939	0.668103	0.626604	0.58059	1.81084	0.959692	0.77445	0.723298	0.771533	0.814921	0.721649	0.80513	0.573477
1.33166			0.4799			1.94226	0.50362		0.52084	0.55749	0.64072	0.51184	0.4618	0.45999
1.34665			0.48392			1.97386	0.50699		0.52255	0.56872	0.65313	0.51512	0.46189	0.46232		Min	0.35376	0.36081	0.47914	0.35291	0.31822	0.40416	0.76792	0.36129	0.26245	0.32342	0.35034	0.36459	0.22953	0.36322	0.26499
1.3616			0.48411			1.99364	0.51158		0.52515	0.57103	0.66401	0.5154	0.46462	0.46505		Q1	0.535157	0.44634	0.573943	0.477583	0.48299	0.453545	1.45833	0.62609	0.537972	0.591058	0.526613	0.611073	0.55701	0.536608	0.41614
1.38215			0.48498			2.00654	0.52557		0.52535	0.57436	0.67433	0.5163	0.46553	0.46693		Median	0.63974	0.490685	0.603005	0.549175	0.55923	0.50416	1.77018	0.92903	0.751915	0.664245	0.670015	0.7991	0.69464	0.61003	0.51976
1.38271			0.48573			2.05141	0.52801		0.52577	0.57982	0.67888	0.51638	0.46968	0.47155		Q3	1.00417	0.732343	0.648118	0.765177	0.70489	0.65778	2.1253	1.22669	1.0031	0.79693	0.912065	0.993367	0.86588	0.754715	0.639105
1.44765			0.48604			2.08828	0.52866		0.52886	0.58156	0.68771	0.51771	0.47009	0.47311		Max	1.59562	1.23868	0.72184	1.2086	1.07383	0.96669	2.68783	2.16389	1.23309	1.2464	1.66245	1.64973	1.43299	1.22636	1.12765
1.59562			0.49038			2.1169	0.531		0.52905	0.59189	0.69651	0.51956	0.47692	0.47572		Mean	0.806496	0.618641	0.607939	0.668103	0.626604	0.58059	1.81084	0.959692	0.77445	0.723298	0.771533	0.814921	0.721649	0.80513	0.573477
			0.49171			2.12101	0.53471		0.52918	0.59409	0.69904	0.52317	0.47762	0.47743
			0.49182			2.13818	0.53557		0.52946	0.59997	0.70124	0.52353	0.47775	0.48824		Grand Min	0
			0.49939			2.14253	0.53975		0.531	0.60989	0.70373	0.5238	0.47801	0.49117
			0.50079			2.17392	0.54225		0.53296	0.61284	0.70763	0.52707	0.48479	0.50742		Outliers	None	None	None	2.18343	1.2529	None	3.97478	2.72121	None	1.26669	2.0802	None	None	1.25363	1.3937
			0.50211			2.19737	0.54354		0.53376	0.63336	0.7309	0.5294	0.49256	0.51298						3.25384						1.29202	2.09183			1.25447	1.40445
			0.50411			2.26352	0.54507		0.53381	0.63652	0.73736	0.53112	0.49323	0.51679												1.34984				1.30941	1.82871
			0.50418			2.30059	0.54803		0.53498	0.6576	0.73886	0.53135	0.50092	0.51858												1.3788				1.31613
			0.50945			2.3107	0.55253		0.53531	0.66924	0.74257	0.53222	0.50253	0.51976												1.38723				1.39042
			0.51175			2.32225	0.55724		0.53741	0.67079	0.74664	0.53698	0.50455	0.5256												1.44739				1.47235
			0.52059			2.40449	0.55948		0.54072	0.6748	0.74896	0.54027	0.5071	0.53028												1.45353				1.72236
			0.5301			2.48687	0.56073		0.54195	0.68368	0.76677	0.54189	0.51057	0.5354												1.48063				2.08188
			0.53379			2.66849	0.56767		0.5427	0.68761	0.76834	0.54609	0.51108	0.53903												1.49969				2.09925
			0.53809			2.68783	0.57192		0.5428	0.69251	0.76896	0.5506	0.51199	0.53933												1.52724				2.13
			0.53818			3.97478	0.57804		0.54515	0.69332	0.77439	0.55141	0.51283	0.5416												1.61163				2.15916
			0.54178				0.58908		0.54558	0.69632	0.78854	0.5553	0.51404	0.54516												1.65951				2.32921
			0.54256				0.59312		0.54757	0.72514	0.79102	0.55701	0.51483	0.54802												1.70247				2.43408
			0.54547				0.59632		0.54785	0.72886	0.79133	0.56167	0.51507	0.56024																2.44911
			0.54617				0.60094		0.55211	0.74261	0.80687	0.56324	0.51738	0.56116																2.47701
			0.54897				0.60797		0.5557	0.74798	0.81328	0.56372	0.51923	0.56686																2.7235
			0.54938				0.61359		0.55736	0.75027	0.81908	0.56382	0.51963	0.57217																2.91527
			0.56573				0.61573		0.56267	0.75899	0.82041	0.5768	0.52064	0.58419																3.06031
			0.5818				0.62534		0.56489	0.77273	0.82232	0.57846	0.52096	0.59834																3.36299
			0.59316				0.62552		0.56604	0.78559	0.8259	0.58044	0.52099	0.60075																3.45753
			0.601				0.62566		0.56805	0.78823	0.83258	0.58125	0.52229	0.60152																3.54481
			0.60345				0.62738		0.57197	0.80911	0.83899	0.58177	0.52359	0.60487																4.23892
			0.60856				0.62754		0.5742	0.82357	0.84167	0.58294	0.52517	0.60651																4.7139
			0.61258				0.62862		0.57453	0.83606	0.84218	0.58372	0.52565	0.61782																6.16264
			0.61887				0.62875		0.57459	0.8563	0.8426	0.58381	0.52567	0.62222																6.28106
			0.62931				0.62986		0.57621	0.86557	0.84745	0.5877	0.52567	0.62243
			0.63074				0.63761		0.57661	0.893	0.87435	0.5908	0.52775	0.63026
			0.63837				0.64319		0.57844	0.91148	0.90119	0.5925	0.52788	0.64795
			0.64543				0.6464		0.58119	0.91382	0.91361	0.59257	0.5287	0.65371
			0.65267				0.65044		0.586	0.916	0.91797	0.60184	0.52959	0.66062
			0.65444				0.65606		0.58681	0.9161	0.92159	0.60367	0.53105	0.66911
			0.65948				0.67105		0.58812	0.92051	0.92248	0.60458	0.5318	0.68376
			0.66784				0.67376		0.58862	0.93045	0.93408	0.60465	0.53254	0.6844
			0.67166				0.67571		0.591	0.9444	0.93924	0.6076	0.53632	0.69291
			0.68193				0.68719		0.59123	0.97503	0.94055	0.61006	0.53636	0.70103
			0.71038				0.68969		0.59144	1.02171	0.95257	0.61294	0.53735	0.70674
			0.71507				0.69719		0.59225	1.13762	0.97262	0.61897	0.5388	0.72957
			0.7167				0.69874		0.59319	1.19277	0.98063	0.6223	0.53912	0.78426
			0.71844				0.71005		0.59522	1.22914	0.98232	0.624	0.53919	0.79126
			0.73828				0.71673		0.59556	1.23542	0.98711	0.62461	0.54041	0.839
			0.74671				0.71742		0.59706	1.27184	0.9915	0.62587	0.54047	0.85974
			0.74901				0.72364		0.59756	1.32469	0.99399	0.62596	0.54106	0.92178
			0.75746				0.73301		0.59881	1.3733	1.0082	0.63373	0.54216	0.94074
			0.76508				0.73852		0.60256	1.37829	1.00843	0.63489	0.5424	0.94358
			0.76521				0.74553		0.60268	1.42034	1.02809	0.63687	0.54313	1.07113
			0.76565				0.75193		0.60314	1.4646	1.02987	0.63727	0.54322	1.07426
			0.77276				0.75679		0.60396	1.49421	1.03999	0.63765	0.54368	1.12765
			0.7759				0.76168		0.60558	1.56181	1.04375	0.63871	0.54376	1.3937
			0.78779				0.76666		0.60579	1.66245	1.04796	0.63943	0.54613	1.40445
			0.79813				0.76859		0.60617	2.0802	1.06601	0.64193	0.54633	1.82871
			0.80203				0.77086		0.60694	2.09183	1.06859	0.64413	0.54678
			0.81602				0.77109		0.60859		1.07149	0.65084	0.54767
			0.82772				0.77489		0.61071		1.09993	0.65996	0.54842
			0.87322				0.77571		0.61109		1.10354	0.6617	0.54962
			0.89517				0.7844		0.61405		1.10865	0.66371	0.55021
			0.90265				0.79229		0.61421		1.15453	0.66593	0.5511
			0.9062				0.79782		0.61511		1.172	0.66937	0.55154
			0.91892				0.79956		0.61645		1.18021	0.6707	0.5527
			0.93977				0.81604		0.61717		1.19126	0.67436	0.55419
			0.96178				0.82487		0.61724		1.23852	0.67821	0.55475
			0.96344				0.82896		0.61867		1.25756	0.68085	0.55619
			0.98569				0.83976		0.61893		1.27084	0.68094	0.55694
			1.02516				0.84518		0.61921		1.272	0.68151	0.558
			1.0257				0.84794		0.62115		1.28911	0.68667	0.55828
			1.05461				0.85839		0.62145		1.29971	0.69152	0.55903
			1.06803				0.8598		0.62182		1.31945	0.69464	0.56099
			1.12072				0.86428		0.6227		1.40052	0.69521	0.56145
			1.16308				0.86736		0.62302		1.54132	0.70653	0.56234
			1.17504				0.87181		0.6241		1.64973	0.70693	0.56354
			1.18394				0.87226		0.62419			0.71777	0.56354
			1.2086				0.88185		0.62441			0.71785	0.56403
			2.18343				0.88759		0.62456			0.72345	0.56512
			3.25384				0.88937		0.62589			0.72548	0.56697
							0.89164		0.62638			0.72658	0.56713
							0.89407		0.6266			0.73549	0.56746
							0.90883		0.62801			0.73612	0.56789
							0.91214		0.62807			0.73935	0.56905
							0.91967		0.63128			0.74133	0.57048
							0.92168		0.63262			0.74373	0.57059
							0.925		0.63443			0.7495	0.57325
							0.92587		0.6355			0.74954	0.57466
							0.92769		0.63705			0.7496	0.57827
							0.93037		0.63976			0.7511	0.57941
							0.93088		0.64127			0.75272	0.58066
							0.93181		0.64279			0.7588	0.58282
							0.93313		0.64539			0.76598	0.58442
							0.93531		0.64771			0.76743	0.58553
							0.93571		0.64821			0.77061	0.58565
							0.94478		0.64824			0.7764	0.58587
							0.94587		0.64944			0.77694	0.58701
							0.94689		0.65033			0.77799	0.58732
							0.94925		0.65144			0.77815	0.588
							0.95223		0.65184			0.77842	0.59018
							0.9524		0.65221			0.78514	0.5919
							0.95671		0.65222			0.7899	0.59236
							0.95703		0.65223			0.79096	0.59397
							0.96127		0.65315			0.7918	0.5949
							0.96716		0.65322			0.7923	0.59509
							0.97719		0.65582			0.79815	0.59547
							0.98401		0.65663			0.80186	0.59797
							0.98448		0.65703			0.8036	0.5999
							0.98711		0.65713			0.81245	0.60189
							0.98929		0.65981			0.81325	0.60379
							0.99		0.66125			0.81805	0.6043
							0.99231		0.66206			0.82011	0.6045
							0.99668		0.66297			0.82162	0.60583
							1.00117		0.66355			0.83009	0.60599
							1.00802		0.664			0.83109	0.6074
							1.01186		0.66449			0.83486	0.60845
							1.01203		0.66547			0.83607	0.6095
							1.04132		0.66559			0.83826	0.61056
							1.04236		0.6656			0.84462	0.61299
							1.04288		0.66562			0.84569	0.61558
							1.04701		0.66581			0.84591	0.61592
							1.04758		0.6674			0.8515	0.616
							1.04954		0.66906			0.85701	0.61612
							1.05372		0.66927			0.8614	0.61681
							1.05886		0.66931			0.86354	0.61753
							1.06241		0.66951			0.86588	0.61818
							1.06435		0.67122			0.87065	0.61952
							1.06492		0.67124			0.87569	0.62141
							1.06704		0.67221			0.87713	0.62177
							1.06722		0.67275			0.87827	0.622
							1.09153		0.67294			0.88431	0.62367
							1.1029		0.67371			0.88681	0.62386
							1.10295		0.67536			0.89169	0.62694
							1.10974		0.67584			0.89518	0.62955
							1.12004		0.67796			0.89546	0.63191
							1.12436		0.67955			0.90219	0.63259
							1.12498		0.68038			0.90292	0.63528
							1.13172		0.68137			0.90965	0.63577
							1.13612		0.68555			0.91104	0.63588
							1.14223		0.6872			0.91567	0.63664
							1.14308		0.68995			0.92808	0.63776
							1.14434		0.69062			0.93891	0.63928
							1.15433		0.69402			0.94093	0.64471
							1.1587		0.69688			0.94405	0.64499
							1.17918		0.6972			0.96378	0.64499
							1.19178		0.70186			0.96421	0.64748
							1.20029		0.70231			0.96921	0.64749
							1.21789		0.70481			0.97261	0.64891
							1.22625		0.70509			0.97793	0.65154
							1.22655		0.70692			0.9835	0.65255
							1.22673		0.70727			0.98773	0.65527
							1.22713		0.70998			0.9937	0.65839
							1.23768		0.71481			0.99502	0.66371
							1.25052		0.71482			1.00003	0.66659
							1.25145		0.7203			1.00982	0.66767
							1.26644		0.72104			1.01056	0.66821
							1.27083		0.72312			1.01145	0.66942
							1.27099		0.7237			1.03419	0.67446
							1.27386		0.72709			1.03491	0.67615
							1.28108		0.72997			1.03579	0.68042
							1.28475		0.73213			1.03861	0.68111
							1.30346		0.73247			1.05243	0.68259
							1.30648		0.73567			1.05261	0.68273
							1.31197		0.73688			1.06442	0.68373
							1.31561		0.73828			1.07888	0.68515
							1.3158		0.7389			1.08452	0.68732
							1.31626		0.73935			1.0847	0.68853
							1.3168		0.74028			1.08897	0.69032
							1.32102		0.7409			1.09351	0.69225
							1.33222		0.74117			1.09446	0.69248
							1.33705		0.74158			1.10122	0.69509
							1.34002		0.74491			1.10907	0.69633
							1.35316		0.74667			1.11923	0.6983
							1.36034		0.75862			1.18071	0.69896
							1.3646		0.75993			1.18706	0.70068
							1.3682		0.76227			1.19136	0.7074
							1.3778		0.76322			1.20649	0.71025
							1.39877		0.76346			1.43044	0.71437
							1.39945		0.76982			1.43299	0.71532
							1.39946		0.77225				0.71843
							1.42475		0.77252				0.72945
							1.43969		0.77259				0.72978
							1.45038		0.7743				0.73355
							1.47101		0.77519				0.74306
							1.48339		0.77735				0.74353
							1.49458		0.78323				0.74767
							1.49762		0.78769				0.74823
							1.50712		0.78855				0.7487
							1.50911		0.79045				0.75131
							1.51157		0.79909				0.75323
							1.52276		0.80357				0.75343
							1.53142		0.80369				0.75404
							1.58683		0.80596				0.75494
							1.59883		0.80816				0.75759
							1.60244		0.81124				0.75943
							1.61139		0.81939				0.76209
							1.61524		0.82118				0.76264
							1.63121		0.82148				0.76504
							1.63915		0.82442				0.76662
							1.64054		0.82533				0.77124
							1.66116		0.8281				0.77136
							1.67877		0.83089				0.77279
							1.67887		0.83117				0.77474
							1.75413		0.8361				0.77887
							1.7842		0.83837				0.78523
							1.83568		0.84241				0.7863
							1.90217		0.84468				0.79618
							2.02692		0.84494				0.79639
							2.06173		0.85155				0.7971
							2.0972		0.85448				0.80958
							2.16389		0.85671				0.81172
							2.72121		0.86137				0.81686
									0.8656				0.82012
									0.872				0.82361
									0.87337				0.82686
									0.88155				0.83182
									0.88577				0.85334
									0.8987				0.86207
									0.90199				0.87755
									0.90925				0.88133
									0.91312				0.88814
									0.9138				0.88845
									0.91601				0.90463
									0.91648				0.91235
									0.92148				0.91265
									0.92381				0.92941
									0.9248				0.92979
									0.92946				0.9323
									0.93956				0.93822
									0.94341				0.95554
									0.95684				0.96759
									0.95893				0.98288
									0.95998				1.01379
									0.96112				1.03474
									0.97155				1.08733
									1.02367				1.09073
									1.05027				1.09336
									1.06139				1.10063
									1.06642				1.1388
									1.07319				1.15337
									1.07566				1.1814
									1.11589				1.1973
									1.11803				1.22636
									1.13058				1.25363
									1.14934				1.25447
									1.17757				1.30941
									1.20584				1.31613
									1.23208				1.39042
									1.23936				1.47235
									1.24159				1.72236
									1.2464				2.08188
									1.26669				2.09925
									1.29202				2.13
									1.34984				2.15916
									1.3788				2.32921
									1.38723				2.43408
									1.44739				2.44911
									1.45353				2.47701
									1.48063				2.7235
									1.49969				2.91527
									1.52724				3.06031
									1.61163				3.36299
									1.65951				3.45753
									1.70247				3.54481
													4.23892
													4.7139
													6.16264
													6.28106
[truncated: 21 more columns]

## Sheet: Shapiro-Wilk test 12+
Shapiro-Wilk expaded test of normality			12+
Spirochaetia	Thermotogae	Chlamydiae	Bacteroidetes/Chlorobi	Cyanobacteria/Melainab.	Chloroflexi	Tenericutes	Actinobacteria	Deinococcus-Thermus	Firmicutes	Delta/epsilon subdivisions	Betaproteobacteria	Alphaproteobacteria	Gammaproteobacteria	Other		Descriptive Statistics																	Box Plot
0.05003	0.04665	0.08588	0.07053	0.04488	0.09128	0.14481	0.06457	0.06494	0.07774	0.02212	0.06286	0.02329	0.05519	0.01836
0.0669	0.05957	0.0997	0.07397	0.04808	0.09934	0.14992	0.07764	0.07498	0.08272	0.0524	0.06934	0.02652	0.05982	0.02295			Spirochaetia	Thermotogae	Chlamydiae	Bacteroidetes/Chlorobi	Cyanobacteria/Melainab.	Chloroflexi	Tenericutes	Actinobacteria	Deinococcus-Thermus	Firmicutes	Delta/epsilon subdivisions	Betaproteobacteria	Alphaproteobacteria	Gammaproteobacteria	Other			Spirochaetia	Thermotogae	Chlamydiae	Bacteroidetes/Chlorobi	Cyanobacteria/Melainab.	Chloroflexi	Tenericutes	Actinobacteria	Deinococcus-Thermus	Firmicutes	Delta/epsilon subdivisions	Betaproteobacteria	Alphaproteobacteria	Gammaproteobacteria	Other
0.07366	0.06474	0.10181	0.08574	0.06625	0.10645	0.17254	0.08196	0.07619	0.09258	0.05781	0.07317	0.0454	0.06653	0.02316		Mean	0.164348	0.130217	0.121616	0.173606	0.12955	0.128611	0.423923	0.201563	0.157589	0.219835	0.156985	0.156282	0.130319	0.187829	0.104257		Min	0.05003	0.04665	0.08588	0.07053	0.04488	0.09128	0.14481	0.06457	0.06494	0.07774	0.02212	0.06286	0.02329	0.05519	0.01836
0.08169	0.06926	0.10498	0.08813	0.06684	0.11607	0.18763	0.08213	0.08371	0.09391	0.06175	0.07621	0.04637	0.0676	0.02433		Standard Error	0.0139833	0.0183675	0.00638932	0.00703839	0.01256	0.00885772	0.0260449	0.00491108	0.0169375	0.00430367	0.00744083	0.00588644	0.00296968	0.00894969	0.0061685		Q1-Min	0.047995	0.03032	0.0183075	0.0531275	0.05065	0.022385	0.158322	0.07231	0.053485	0.0924925	0.07956	0.0531225	0.07927	0.069565	0.045505
0.08959	0.07954	0.11119	0.08817	0.08626	0.11619	0.19817	0.08426	0.11458	0.09957	0.06853	0.07694	0.0469	0.07009	0.02471		Median	0.118525	0.108755	0.12025	0.15968	0.11339	0.120795	0.40874	0.1906	0.144495	0.207795	0.134005	0.149515	0.12607	0.158395	0.0984		Med-Q1	0.0205	0.031785	0.0160625	0.0360225	0.01786	0.00713	0.105608	0.05372	0.02607	0.0375625	0.032325	0.0335325	0.02351	0.03364	0.034535
0.09068	0.08289	0.11617	0.08846	0.08918	0.11707	0.25222	0.08938	0.12996	0.10152	0.07351	0.07995	0.05341	0.0706	0.02526		Mode	0.18627	#N/A	#N/A	#N/A	#N/A	#N/A	#N/A	#N/A	#N/A	0.13355	0.22725	#N/A	#N/A	0.08924	#N/A		Q3-Med	0.083495	0.05707	0.0184725	0.054395	0.03641	0.0111425	0.127535	0.06454	0.0497475	0.0456675	0.088745	0.03025	0.02782	0.0404575	0.03271
0.09473	0.10004	0.12433	0.09031	0.09204	0.12452	0.26479	0.09018	0.1307	0.10302	0.07849	0.08102	0.06057	0.07245	0.03199		Standard Deviation	0.0861987	0.07347	0.0221333	0.0751494	0.0676374	0.0306841	0.187812	0.0770273	0.0718599	0.0742928	0.0713699	0.0617375	0.043341	0.155529	0.0588437		Max-Q3	0.16097	0.141605	0.0155875	0.426455	0.26891	0.0612425	0.838935	0.28286	0.172768	0.243648	0.10415	0.262095	0.1114	1.3554	0.16094
0.09647	0.10196	0.12776	0.09309	0.09553	0.12631	0.26961	0.09265	0.13547	0.10609	0.08116	0.08127	0.06208	0.07278	0.03278		Sample Variance	0.00743021	0.00539785	0.000489881	0.00564744	0.00457482	0.000941511	0.0352735	0.0059332	0.00516385	0.00551942	0.00509367	0.00381152	0.00187844	0.0241893	0.00346258		Mean	0.164348	0.130217	0.121616	0.173606	0.12955	0.128611	0.423923	0.201563	0.157589	0.219835	0.156985	0.156282	0.130319	0.187829	0.104257
0.097	0.11555	0.13794	0.0962	0.09645	0.12789	0.27093	0.09299	0.1396	0.1066	0.08197	0.08155	0.06304	0.0737	0.03363		Kurtosis	-0.465653	0.722003	-1.01476	12.3515	11.7998	0.931105	11.9855	0.914404	3.16537	1.31817	-0.627053	4.57586	0.450611	36.4538	2.17696
0.09724	0.12325	0.14107	0.09811	0.10297	0.14408	0.28335	0.09321	0.14939	0.11064	0.08398	0.08775	0.06317	0.074	0.03845		Skewness	0.857936	1.12692	0.119086	2.4869	2.82762	1.21889	2.48765	0.767922	1.31335	1.00756	0.626068	1.61347	0.47889	5.34507	1.25512
0.10038	0.13413	0.15425	0.10027	0.10503	0.18095	0.29599	0.09425	0.1649	0.11156	0.08801	0.08796	0.06508	0.07468	0.03962		Range	0.31296	0.26078	0.06843	0.57	0.37383	0.1019	1.2304	0.47343	0.30207	0.41937	0.30478	0.379	0.242	1.49906	0.27369
0.10176	0.15444	0.15431	0.10169	0.10971	0.19318	0.2986	0.09567	0.18863	0.11314	0.08928	0.08886	0.06938	0.07528	0.04093		Maximum	0.36299	0.30743	0.15431	0.64053	0.41871	0.19318	1.37521	0.538	0.36701	0.49711	0.3269	0.44186	0.26529	1.55425	0.29205
0.10619	0.19998		0.10276	0.10976		0.30107	0.09745	0.18924	0.11519	0.08944	0.09091	0.07015	0.07665	0.04114		Minimum	0.05003	0.04665	0.08588	0.07053	0.04488	0.09128	0.14481	0.06457	0.06494	0.07774	0.02212	0.06286	0.02329	0.05519	0.01836
0.10861	0.20652		0.1037	0.11056		0.30382	0.0989	0.19591	0.11549	0.08949	0.09136	0.07148	0.07833	0.04417		Sum	6.24521	2.08347	1.45939	19.7911	3.75696	1.54333	22.044	49.5845	2.83661	65.5107	14.4426	17.191	27.758	56.7244	9.48736
0.11096	0.23752		0.10423	0.11339		0.32198	0.10029	0.2008	0.11848	0.09283	0.09231	0.07304	0.08248	0.04961		Count	38	16	12	114	29	12	52	246	18	298	92	110	213	302	91
0.11205	0.30743		0.10454	0.12221		0.33432	0.10104	0.20519	0.11849	0.09292	0.09341	0.07411	0.08251	0.05129		Geometric Mean	0.144653	0.113378	0.119751	0.161168	0.117392	0.125618	0.390779	0.187374	0.143565	0.208276	0.141041	0.145976	0.122657	0.162047	0.0886007
0.11375			0.10849	0.12591		0.34958	0.10224	0.22541	0.12661	0.09317	0.09553	0.07421	0.08513	0.0545		Harmonic Mean	0.128214	0.0996561	0.117883	0.150646	0.106944	0.122963	0.359052	0.173655	0.130541	0.197259	0.124234	0.136681	0.113537	0.147243	0.072739
0.1166			0.10893	0.14259		0.35782	0.10498	0.36701	0.12756	0.09331	0.09768	0.07498	0.08765	0.05903		AAD	0.0717679	0.0573398	0.0183275	0.0542595	0.0425728	0.0220629	0.122695	0.0619196	0.0529305	0.0564074	0.0599529	0.0436513	0.03366	0.0739212	0.0435462
0.11782			0.11082	0.14486		0.36298	0.10592		0.12821	0.09485	0.09829	0.07578	0.08786	0.05928		MAD	0.045745	0.041755	0.018065	0.044395	0.03147	0.01072	0.108905	0.058045	0.04808	0.040995	0.04113	0.032675	0.02639	0.037785	0.03374
0.11923			0.11085	0.14687		0.36399	0.10835		0.13022	0.09489	0.09871	0.07599	0.08793	0.06145		IQR	0.103995	0.088855	0.034535	0.0904175	0.05427	0.0182725	0.233142	0.11826	0.0758175	0.08323	0.12107	0.0637825	0.05133	0.0740975	0.067245
0.14237			0.1127	0.14791		0.37838	0.10855		0.13025	0.09541	0.10002	0.07639	0.08866	0.063
0.16515			0.11283	0.1498		0.38742	0.1087		0.13104	0.09584	0.10221	0.07775	0.08888	0.0631
0.17442			0.11462	0.15563		0.4031	0.10951		0.13152	0.09892	0.10233	0.07833	0.08924	0.0634		Multiplier	2.2
0.17864			0.11525	0.1579		0.40594	0.11002		0.13194	0.1026	0.10334	0.0804	0.08924	0.06433
0.17995			0.1158	0.15873		0.40746	0.11009		0.13197	0.10482	0.10396	0.08046	0.08939	0.06555			Spirochaetia	Thermotogae	Chlamydiae	Bacteroidetes/Chlorobi	Cyanobacteria/Melainab.	Chloroflexi	Tenericutes	Actinobacteria	Deinococcus-Thermus	Firmicutes	Delta/epsilon subdivisions	Betaproteobacteria	Alphaproteobacteria	Gammaproteobacteria	Other
0.18627			0.11611	0.16586		0.40791	0.11055		0.1322	0.10821	0.10802	0.08117	0.08988	0.06655		Min	0.05003	0.04665	0.08588	0.07053	0.04488	0.09128	0.14481	0.06457	0.06494	0.07774	0.02212	0.06286	0.02329	0.05519	0.01836
0.18627			0.11694	0.19032		0.40957	0.11075		0.13355	0.10919	0.11022	0.08152	0.09185	0.07037		Q1-Min	0.047995	0.03032	0.0183075	0.0531275	0.05065	0.022385	0.158322	0.07231	0.053485	0.0924925	0.07956	0.0531225	0.07927	0.069565	0.045505
0.19629			0.12017	0.19273		0.41117	0.11187		0.13355	0.10991	0.11439	0.0819	0.09199	0.07233		Med-Q1	0.0205	0.031785	0.0160625	0.0360225	0.01786	0.00713	0.105608	0.05372	0.02607	0.0375625	0.032325	0.0335325	0.02351	0.03364	0.034535
0.20393			0.12317	0.41871		0.41583	0.11254		0.13549	0.10992	0.12076	0.08235	0.09455	0.07374		Q3-Med	0.083495	0.05707	0.0184725	0.054395	0.03641	0.0111425	0.127535	0.06454	0.0497475	0.0456675	0.088745	0.03025	0.02782	0.0404575	0.03271
0.23881			0.12512			0.42023	0.11256		0.13623	0.10996	0.121	0.08482	0.0949	0.07444		Max-Q3	0.16097	0.141605	0.0155875	0.174865	0.04293	0.0121425	0.129925	0.206	0.0311675	0.172738	0.10415	0.113215	0.1114	0.140348	0.13775
0.24652			0.12548			0.42176	0.11422		0.13649	0.11053	0.12186	0.08494	0.09535	0.07465		Mean	0.164348	0.130217	0.121616	0.173606	0.12955	0.128611	0.423923	0.201563	0.157589	0.219835	0.156985	0.156282	0.130319	0.187829	0.104257
0.28942			0.12717			0.42256	0.11424		0.13746	0.11118	0.12269	0.0856	0.09543	0.07534
0.29459			0.1275			0.42743	0.1144		0.13837	0.11202	0.12312	0.08699	0.09585	0.07556		Min	0.05003	0.04665	0.08588	0.07053	0.04488	0.09128	0.14481	0.06457	0.06494	0.07774	0.02212	0.06286	0.02329	0.05519	0.01836
0.29864			0.12864			0.4388	0.11732		0.13885	0.11562	0.12848	0.08817	0.09616	0.07591		Q1	0.098025	0.07697	0.104188	0.123658	0.09553	0.113665	0.303132	0.13688	0.118425	0.170233	0.10168	0.115982	0.10256	0.124755	0.063865
0.30297			0.12885			0.45024	0.11796		0.13935	0.11678	0.12886	0.08878	0.09756	0.07789		Median	0.118525	0.108755	0.12025	0.15968	0.11339	0.120795	0.40874	0.1906	0.144495	0.207795	0.134005	0.149515	0.12607	0.158395	0.0984
0.3258			0.1294			0.46456	0.1182		0.1394	0.11982	0.12981	0.09242	0.09776	0.08211		Q3	0.20202	0.165825	0.138722	0.214075	0.1498	0.131937	0.536275	0.25514	0.194242	0.253462	0.22275	0.179765	0.15389	0.198852	0.13111
0.32684			0.1325			0.4819	0.11837		0.14233	0.12347	0.13383	0.09264	0.09779	0.08249		Max	0.36299	0.30743	0.15431	0.38894	0.19273	0.14408	0.6662	0.46114	0.22541	0.4262	0.3269	0.29298	0.26529	0.3392	0.26886
0.36299			0.13419			0.49446	0.11908		0.14277	0.12617	0.13508	0.09273	0.09803	0.08621		Mean	0.164348	0.130217	0.121616	0.173606	0.12955	0.128611	0.423923	0.201563	0.157589	0.219835	0.156985	0.156282	0.130319	0.187829	0.104257
			0.13451			0.5335	0.11944		0.1436	0.12669	0.13569	0.09278	0.09889	0.0869
			0.13658			0.5446	0.12061		0.14365	0.12772	0.13571	0.09307	0.09926	0.08761		Grand Min	0
			0.13661			0.54687	0.12064		0.14405	0.12989	0.13586	0.09418	0.10079	0.08793
			0.13753			0.5472	0.12073		0.14407	0.13138	0.13593	0.09444	0.10151	0.08921		Outliers	None	None	None	0.64053	0.41871	0.18095	1.37521	0.538	0.36701	0.4478	None	0.33634	None	0.36365	0.27951
			0.13813			0.5568	0.1228		0.14411	0.13196	0.13627	0.09453	0.10164	0.09282								0.19318				0.45883		0.3418		0.37346	0.2887
			0.13841			0.55712	0.12309		0.15041	0.13249	0.13671	0.09526	0.10178	0.09289												0.46154		0.34448		0.37527	0.29205
			0.13967			0.56067	0.12367		0.15083	0.1335	0.13831	0.0961	0.10232	0.09767												0.4665		0.44186		0.39676
			0.14081			0.57355	0.12791		0.15101	0.13375	0.14056	0.09636	0.10377	0.0984												0.49711				0.4385
			0.14085			0.57633	0.12825		0.15207	0.13426	0.1409	0.09675	0.10436	0.10178																0.44984
			0.14138			0.61547	0.12834		0.15418	0.13509	0.14192	0.09863	0.10449	0.10415																0.47121
			0.14313			0.62514	0.1285		0.1542	0.13709	0.1429	0.09968	0.10551	0.10598																0.48173
			0.14505			0.63248	0.12933		0.15576	0.13749	0.1438	0.10027	0.1058	0.10705																0.51675
			0.14618			0.6662	0.13078		0.15595	0.13818	0.1452	0.10068	0.10663	0.10769																0.54719
			0.14623			1.37521	0.13093		0.15649	0.14049	0.14602	0.10104	0.10729	0.11017																0.57398
			0.14673				0.13158		0.15681	0.14069	0.14651	0.1025	0.10742	0.11111																0.73015
			0.15065				0.13179		0.1574	0.15181	0.14737	0.10256	0.10815	0.11304																0.74111
			0.15067				0.13186		0.15838	0.15358	0.14931	0.10327	0.1086	0.11438																0.83421
			0.15274				0.13221		0.15862	0.15731	0.14972	0.10329	0.10954	0.11517																0.84059
			0.15863				0.13297		0.16002	0.16034	0.15071	0.10378	0.10956	0.11579																1.01186
			0.16073				0.13378		0.16177	0.16226	0.15275	0.10397	0.10993	0.11683																1.41217
			0.16302				0.13487		0.16188	0.16269	0.15512	0.10447	0.11054	0.11763																1.55425
			0.16349				0.13557		0.16266	0.16659	0.1554	0.10514	0.11251	0.11799
			0.1644				0.13595		0.16355	0.17078	0.15542	0.10515	0.1135	0.11971
			0.1673				0.13622		0.16389	0.17795	0.15553	0.10525	0.11417	0.12004
			0.16872				0.13886		0.16444	0.18379	0.15736	0.1072	0.1156	0.12306
			0.17041				0.13887		0.16511	0.19022	0.16029	0.10746	0.11775	0.12433
			0.17677				0.14048		0.16579	0.19163	0.16038	0.1084	0.11866	0.12654
			0.17678				0.14431		0.16584	0.19262	0.16134	0.10881	0.1188	0.12723
			0.18022				0.14634		0.16624	0.19784	0.1621	0.10885	0.1188	0.13045
			0.18279				0.14711		0.16635	0.20513	0.16272	0.10894	0.1195	0.1311
			0.18374				0.14727		0.16648	0.22125	0.16353	0.10901	0.12061	0.13112
			0.18417				0.14864		0.16682	0.22725	0.16456	0.11058	0.12061	0.13214
			0.18467				0.14943		0.16688	0.22725	0.16539	0.11064	0.12111	0.13277
			0.18662				0.14971		0.16753	0.23092	0.16544	0.11179	0.12167	0.13318
			0.18984				0.15073		0.16773	0.23299	0.16728	0.11187	0.12193	0.13569
			0.19073				0.15349		0.16979	0.23403	0.16738	0.11317	0.12379	0.13874
			0.19127				0.15406		0.17018	0.23513	0.16812	0.11342	0.12407	0.13932
			0.19159				0.15436		0.17039	0.24009	0.16845	0.1135	0.12453	0.13963
			0.19319				0.15748		0.17081	0.24227	0.16864	0.11354	0.12543	0.14268
			0.19731				0.15791		0.17178	0.24469	0.16967	0.11378	0.12597	0.1456
			0.20079				0.1595		0.17209	0.24546	0.17133	0.11385	0.12628	0.15138
			0.20288				0.1598		0.17281	0.25168	0.17172	0.11437	0.12653	0.1523
			0.20404				0.16073		0.17304	0.25693	0.17788	0.11445	0.1266	0.15442
			0.2059				0.16205		0.17324	0.25937	0.17822	0.11456	0.12724	0.16345
			0.20611				0.16433		0.17364	0.2641	0.18028	0.11573	0.12802	0.1652
			0.21043				0.1656		0.17416	0.26859	0.1841	0.1162	0.12862	0.1696
			0.21394				0.16632		0.17496	0.26892	0.18658	0.11635	0.12869	0.19598
			0.21412				0.16645		0.17626	0.26978	0.1876	0.11667	0.13055	0.19997
			0.2147				0.16685		0.17648	0.28068	0.19126	0.11703	0.13078	0.25681
			0.21494				0.1676		0.17655	0.30183	0.19638	0.11705	0.13089	0.26886
			0.21652				0.16779		0.17658	0.3024	0.19702	0.11735	0.13156	0.27951
			0.21768				0.16812		0.17662	0.3062	0.19818	0.11777	0.13161	0.2887
			0.21988				0.16867		0.17774	0.30842	0.19877	0.11916	0.13184	0.29205
			0.22483				0.16872		0.178	0.3269	0.19896	0.11986	0.13232
			0.22704				0.16936		0.17821		0.19988	0.12027	0.13382
			0.22783				0.17004		0.17863		0.2049	0.12072	0.13467
			0.23113				0.17016		0.17886		0.20542	0.12107	0.13494
			0.23254				0.1702		0.18032		0.21047	0.12243	0.13506
			0.23426				0.17062		0.18103		0.21654	0.12248	0.13624
			0.23491				0.17209		0.18106		0.22069	0.12258	0.13624
			0.2358				0.17229		0.18196		0.22093	0.12261	0.13658
			0.23937				0.1728		0.1823		0.22599	0.12264	0.13661
			0.24304				0.17386		0.18292		0.22813	0.12279	0.13674
			0.24439				0.17545		0.18425		0.23062	0.12356	0.13677
			0.25085				0.17619		0.18443		0.23305	0.12405	0.13688
			0.25717				0.1772		0.1848		0.24866	0.12543	0.13832
			0.26278				0.17784		0.18587		0.2487	0.12577	0.13883
			0.2632				0.17812		0.18604		0.29298	0.126	0.13939
			0.2667				0.18008		0.18647		0.33634	0.12607	0.13984
			0.26782				0.18014		0.18706		0.3418	0.12672	0.14015
			0.30001				0.1804		0.18756		0.34448	0.1271	0.14027
			0.30091				0.18084		0.18807		0.44186	0.12727	0.14043
			0.3164				0.18104		0.18828			0.12731	0.14062
			0.33102				0.18152		0.18884			0.128	0.14107
			0.38894				0.1829		0.18889			0.12959	0.14145
			0.64053				0.18331		0.18979			0.13171	0.14147
							0.18352		0.19084			0.13182	0.1418
							0.18434		0.19334			0.13233	0.14188
							0.18487		0.19391			0.13254	0.14194
							0.187		0.19416			0.13264	0.14257
							0.18797		0.1942			0.1333	0.14294
							0.18839		0.19444			0.13372	0.14311
							0.18873		0.19453			0.13619	0.14312
							0.18905		0.19454			0.13661	0.14343
							0.18964		0.19571			0.1369	0.14397
							0.19156		0.19614			0.13708	0.14416
							0.19386		0.19616			0.13728	0.1444
							0.19472		0.19619			0.1374	0.14452
							0.19554		0.19662			0.13742	0.14488
							0.1956		0.19676			0.13753	0.1453
							0.19601		0.19699			0.1378	0.14554
							0.19716		0.19837			0.13869	0.14554
							0.19805		0.19858			0.13871	0.14618
							0.19812		0.1991			0.14096	0.14645
							0.19821		0.19989			0.14151	0.14685
							0.19877		0.20015			0.14152	0.14865
							0.19879		0.2006			0.14196	0.14893
							0.19985		0.20098			0.14207	0.14993
							0.20146		0.20175			0.14213	0.15041
							0.2018		0.20175			0.14251	0.15054
							0.20199		0.20185			0.14312	0.15102
							0.2025		0.20196			0.14365	0.15106
							0.20274		0.20273			0.14372	0.15241
							0.20398		0.20397			0.14405	0.15258
							0.205		0.2043			0.14406	0.15306
							0.20502		0.20457			0.14418	0.15316
							0.20643		0.20547			0.14469	0.15364
							0.20652		0.2066			0.14608	0.15397
							0.20775		0.20745			0.14621	0.15438
							0.2097		0.2075			0.14673	0.15739
							0.2141		0.20756			0.14726	0.15752
							0.21677		0.20803			0.14786	0.15758
							0.21717		0.2081			0.14821	0.15837
							0.2179		0.20819			0.14824	0.15842
							0.21988		0.20884			0.14874	0.15927
							0.22025		0.20969			0.14928	0.15989
							0.22075		0.20983			0.15171	0.16001
							0.2221		0.21126			0.15271	0.16066
							0.22347		0.21137			0.15274	0.16149
							0.22375		0.21202			0.15277	0.16203
							0.22405		0.21327			0.15362	0.16212
							0.22512		0.21441			0.15389	0.16213
							0.22549		0.21501			0.15445	0.16335
							0.22676		0.21501			0.15485	0.16352
							0.22823		0.21503			0.15489	0.16398
							0.22986		0.21598			0.15623	0.16432
							0.23006		0.21623			0.15685	0.16455
							0.23037		0.21669			0.15694	0.16622
							0.23132		0.21679			0.15834	0.16637
							0.23141		0.21701			0.15876	0.16654
							0.23172		0.21716			0.15903	0.16743
							0.23296		0.21722			0.15907	0.16794
							0.23521		0.21732			0.15923	0.16831
							0.23831		0.21752			0.1628	0.169
							0.24144		0.21784			0.16417	0.17052
							0.24151		0.21963			0.16531	0.17091
							0.24442		0.22082			0.16561	0.17136
							0.24585		0.2226			0.16592	0.17219
							0.24589		0.2226			0.16616	0.17236
							0.24745		0.22318			0.16808	0.17344
							0.2483		0.22442			0.16862	0.17405
							0.24903		0.22602			0.17154	0.17548
							0.25202		0.22792			0.17274	0.1756
							0.25361		0.22816			0.1728	0.17617
							0.25417		0.22821			0.17284	0.17617
							0.25493		0.22892			0.17361	0.17649
							0.25521		0.22908			0.17368	0.17681
							0.25551		0.22945			0.17566	0.17683
							0.25784		0.23005			0.17725	0.17686
							0.26137		0.2311			0.1791	0.17822
							0.2625		0.23194			0.17932	0.17833
							0.26316		0.23235			0.17991	0.17884
							0.26395		0.23254			0.18716	0.17969
							0.26422		0.23374			0.18927	0.17975
							0.26441		0.23379			0.18992	0.1801
							0.26485		0.23481			0.1915	0.18024
							0.26542		0.23505			0.19214	0.18045
							0.26765		0.23538			0.19326	0.1805
							0.26828		0.23603			0.19607	0.18144
							0.2694		0.23608			0.20315	0.18173
							0.26999		0.23771			0.20436	0.18318
							0.27359		0.23787			0.20618	0.18417
							0.27368		0.23802			0.21192	0.18474
							0.27704		0.23817			0.21199	0.18557
							0.2775		0.23887			0.21211	0.186
							0.27792		0.23971			0.21342	0.18765
							0.27804		0.23991			0.21517	0.18836
							0.27814		0.24047			0.22185	0.18969
							0.27933		0.24093			0.23232	0.18973
							0.27998		0.24196			0.23249	0.18982
							0.28206		0.24203			0.23858	0.19005
							0.28213		0.24288			0.24173	0.19041
							0.28232		0.24367			0.2456	0.19059
							0.28239		0.24394			0.25163	0.19101
							0.2829		0.24482			0.26529	0.19214
							0.28561		0.24519				0.19296
							0.28688		0.24606				0.19314
							0.28799		0.24716				0.19366
							0.29101		0.2481				0.19371
							0.29231		0.24862				0.19406
							0.2931		0.24881				0.19509
							0.29398		0.25103				0.19607
							0.2975		0.2513				0.19638
							0.30003		0.25218				0.19669
							0.30269		0.25239				0.19685
							0.30383		0.25382				0.19794
							0.30654		0.25422				0.1984
							0.30705		0.25491				0.19883
							0.31468		0.25639				0.19886
							0.31831		0.25712				0.19914
							0.3201		0.25919				0.19948
							0.32462		0.25937				0.20002
							0.3277		0.26025				0.20003
							0.32849		0.26067				0.20052
							0.32869		0.26516				0.20089
							0.33558		0.26681				0.201
							0.34333		0.26798				0.20143
							0.34498		0.26835				0.2016
							0.3457		0.26923				0.20184
							0.35142		0.26944				0.20309
							0.35554		0.26984				0.20393
							0.36974		0.27088				0.20481
							0.3701		0.27101				0.20561
							0.37492		0.27155				0.2085
							0.38689		0.27354				0.2106
							0.38821		0.27434				0.21119
							0.46114		0.27512				0.2113
							0.538		0.27968				0.2114
									0.27972				0.21273
									0.28071				0.21313
									0.28131				0.21348
									0.28212				0.21477
									0.28398				0.21485
									0.28646				0.21657
									0.29268				0.21661
									0.29488				0.21774
									0.29648				0.21792
									0.29668				0.21821
									0.29708				0.21925
									0.29941				0.22219
									0.29947				0.22275
									0.30028				0.22304
									0.30109				0.22471
									0.30499				0.22521
									0.30801				0.22665
									0.30947				0.2267
									0.31111				0.23346
									0.31286				0.23374
									0.31502				0.24147
									0.31579				0.24321
									0.31635				0.24344
									0.31769				0.24422
									0.31886				0.24494
									0.31992				0.247
									0.32539				0.24758
									0.34221				0.25189
									0.34371				0.25443
									0.34426				0.2549
									0.34617				0.25773
									0.35188				0.25812
									0.35436				0.26155
									0.35506				0.26237
									0.35638				0.27116
									0.35833				0.28143
									0.35845				0.30752
									0.36533				0.3392
									0.36847				0.36365
									0.38285				0.37346
									0.38617				0.37527
									0.39015				0.39676
									0.39333				0.4385
									0.40831				0.44984
									0.40942				0.47121
									0.41866				0.48173
									0.4262				0.51675
									0.4478				0.54719
									0.45883				0.57398
									0.46154				0.73015
									0.4665				0.74111
									0.49711				0.83421
													0.84059
													1.01186
													1.41217
													1.55425
[truncated: 21 more columns]
